# Supplementary material for: Molecular profiling of driver events in metastatic uveal melanoma
Source: Nat Commun. 2020 Apr 20;11:1894. doi: 10.1038/s41467-020-15606-0 (PMC7171146; doi:10.1038/s41467-020-15606-0)
Supplement: Supplementary file 5 — Supplementary Data 2 [file 41467_2020_15606_MOESM5_ESM.xlsx]

## Sheet: Proportions of CNAs, vs TCGA
Supplementary Data 2
Event	Present, this cohort	Not present, this cohort	present, TCGA UM	Not present, TCGA UM	p	q
17p_loss	8	24	2	78	0.000628092	0.0163095
8q_gain	32	0	59	21	0.000764507	0.0163095
5p_gain	9	23	3	77	0.000570285	0.0163095
6q_loss	20	12	23	57	0.00125891	0.0201426
3_loss	27	5	42	38	0.00228582	0.0292585
13q_loss	6	26	2	78	0.00661075	0.0705147
16q_loss	14	18	15	65	0.00896047	0.0819243
6p_gain	9	23	44	36	0.0121884	0.0975075
1q_gain	11	21	10	70	0.0139858	0.0994544
9q_loss	6	26	3	77	0.0156443	0.100123
8p_loss	15	17	18	62	0.0204751	0.116064
16p_loss	3	29	0	80	0.021762	0.116064
5q_gain	6	26	4	76	0.030839	0.151823
4p_loss	3	29	1	79	0.0696784	0.234706
10q_loss	3	29	1	79	0.0696784	0.234706
14q_loss	4	28	2	78	0.0546102	0.234706
18p_loss	3	29	1	79	0.0696784	0.234706
16q_gain	3	29	1	79	0.0696784	0.234706
17q_gain	1	31	14	66	0.0627596	0.234706
22q_loss	2	30	0	80	0.0797941	0.243182
7p_loss	2	30	0	80	0.0797941	0.243182
11p_loss	4	28	3	77	0.101212	0.262067
22q_gain	6	26	6	74	0.097948	0.262067
7q_gain	6	26	6	74	0.097948	0.262067
17p_gain	0	32	8	72	0.10237	0.262067
4q_loss	5	27	4	76	0.115815	0.285082
1q_loss	3	29	2	78	0.139778	0.319493
19p_loss	3	29	2	78	0.139778	0.319493
11q_loss	5	27	5	75	0.145473	0.321043
1p_gain	2	30	1	79	0.195858	0.379846
13q_gain	0	32	7	73	0.188899	0.379846
18p_gain	2	30	1	79	0.195858	0.379846
18q_gain	2	30	1	79	0.195858	0.379846
4p_gain	7	25	9	71	0.229582	0.432154
12q_loss	2	30	2	78	0.322038	0.557039
10p_loss	2	30	2	78	0.322038	0.557039
15q_gain	2	30	2	78	0.322038	0.557039
18q_loss	3	29	3	77	0.350552	0.575265
2p_gain	2	30	11	69	0.342389	0.575265
1p_loss	12	20	23	57	0.376125	0.601799
11p_gain	1	31	7	73	0.435769	0.673478
11q_gain	1	31	8	72	0.44197	0.673478
7p_gain	4	28	7	73	0.50684	0.754367
9p_gain	0	32	4	76	0.576687	0.838818
12p_loss	2	30	3	77	0.622742	0.847989
17q_loss	2	30	3	77	0.622742	0.847989
12p_gain	2	30	3	77	0.622742	0.847989
9p_loss	3	29	5	75	0.686539	0.878769
6q_gain	1	31	6	74	0.670866	0.878769
4q_gain	3	29	5	75	0.686539	0.878769
2q_gain	3	29	6	74	0.713234	0.895039
20p_gain	5	27	10	70	0.759969	0.935346
8p_gain	6	26	18	62	0.800901	0.949217
21q_gain	7	25	15	65	0.793388	0.949217
5p_loss	1	31	2	78	1	1
5q_loss	1	31	4	76	1	1
2q_loss	1	31	2	78	1	1
15q_loss	1	31	4	76	1	1
16p_gain	2	30	4	76	1	1
12q_gain	2	30	4	76	1	1
14q_gain	2	30	4	76	1	1
20q_gain	4	28	9	71	1	1
19p_gain	1	31	2	78	1	1
9q_gain	1	31	3	77	1	1

## Sheet: Excluding iris tumor
As in previous sheet, but excluding the iris tumor
Event	Present, this cohort	Not present, this cohort	present, TCGA UM	Not present, TCGA UM	p	q
3_loss	27	4	42	38	0.000874507	0.0139921
17p_loss	8	23	2	78	0.000515814	0.0139921
8q_gain	31	0	59	21	0.000732825	0.0139921
5p_gain	9	22	3	77	0.000457295	0.0139921
6q_loss	19	12	23	57	0.0021892	0.0280218
13q_loss	6	25	2	78	0.00576386	0.0614812
16q_loss	14	17	15	65	0.00747765	0.0683671
8p_loss	15	16	18	62	0.0107794	0.0862356
9q_loss	6	25	3	77	0.0137449	0.0879675
1q_gain	11	20	10	70	0.0128633	0.0879675
16p_loss	3	28	0	80	0.0202646	0.108078
6p_gain	9	22	44	36	0.0194119	0.108078
5q_gain	6	25	4	76	0.027301	0.134405
14q_loss	4	27	2	78	0.0502413	0.229675
4p_loss	3	28	1	79	0.0652972	0.232168
10q_loss	3	28	1	79	0.0652972	0.232168
16q_gain	3	28	1	79	0.0652972	0.232168
17q_gain	1	30	14	66	0.0630534	0.232168
22q_loss	2	29	0	80	0.0761671	0.243735
7p_loss	2	29	0	80	0.0761671	0.243735
11p_loss	4	27	3	77	0.093736	0.260831
22q_gain	6	25	6	74	0.0910306	0.260831
7q_gain	6	25	6	74	0.0910306	0.260831
17p_gain	0	31	8	72	0.103034	0.274757
4q_loss	5	26	4	76	0.11282	0.288818
1q_loss	3	28	2	78	0.131794	0.311356
11q_loss	5	26	5	75	0.138497	0.311356
19p_loss	3	28	2	78	0.131794	0.311356
4p_gain	7	24	9	71	0.141083	0.311356
18p_loss	2	29	1	79	0.187972	0.35383
1p_gain	2	29	1	79	0.187972	0.35383
13q_gain	0	31	7	73	0.187269	0.35383
18p_gain	2	29	1	79	0.187972	0.35383
18q_gain	2	29	1	79	0.187972	0.35383
12q_loss	2	29	2	78	0.310647	0.537335
10p_loss	2	29	2	78	0.310647	0.537335
15q_gain	2	29	2	78	0.310647	0.537335
18q_loss	3	28	3	77	0.346062	0.568792
2p_gain	2	29	11	69	0.346608	0.568792
1p_loss	12	19	23	57	0.364737	0.583579
11p_gain	1	30	7	73	0.438784	0.671013
11q_gain	1	30	8	72	0.440352	0.671013
7p_gain	4	27	7	73	0.496803	0.739428
12p_loss	2	29	3	77	0.617453	0.825388
17q_loss	2	29	3	77	0.617453	0.825388
9p_loss	3	28	5	75	0.683525	0.825388
6q_gain	1	30	6	74	0.670866	0.825388
16p_gain	2	29	4	76	0.670866	0.825388
4q_gain	3	28	5	75	0.683525	0.825388
12p_gain	2	29	3	77	0.617453	0.825388
12q_gain	2	29	4	76	0.670866	0.825388
14q_gain	2	29	4	76	0.670866	0.825388
9p_gain	0	31	4	76	0.574727	0.825388
2q_gain	3	28	6	74	0.707666	0.838716
8p_gain	6	25	18	62	0.802033	0.916609
21q_gain	7	24	15	65	0.791092	0.916609
5p_loss	1	30	2	78	1	1
5q_loss	1	30	4	76	1	1
2q_loss	1	30	2	78	1	1
15q_loss	1	30	4	76	1	1
20p_gain	4	27	10	70	1	1
20q_gain	3	28	9	71	1	1
19p_gain	1	30	2	78	1	1
9q_gain	1	30	3	77	1	1
