# Supplementary material for: Molecular profiling of driver events in metastatic uveal melanoma
Source: Nat Commun. 2020 Apr 20;11:1894. doi: 10.1038/s41467-020-15606-0 (PMC7171146; doi:10.1038/s41467-020-15606-0)
Supplement: Supplementary file 6 — Supplementary Data 3 [file 41467_2020_15606_MOESM6_ESM.xlsx]

## Sheet: 6p_amp
Supplementary Data 3							Additional statistics for regression on expression relative to copy number.											Additional statistics for Cox regression to estimate possible associations between expression and survival in the TCGA cohort.
							Coefficient: Regression coefficient for expression relative to copy number and tumor purity.											Coefficient: Cox regression coefficient.
							Conf. int.: Confidence interval.											Exp. coefficient: Exponential of coefficient
							Degrees of freedom: 2.											Degrees of freedom: 1.
Rank	Gene	Coefficient, expression vs copy number (met.)	q combined	PPI	Worse survival		p, expression vs copy number (met.)	Coefficient, conf. int. lower (met.)	Coefficient, conf. int. upper (met.)	t, expression vs copy number (met.)	Coefficient, expression vs copy number (TCGA)	p, expression vs copy number (TCGA)	t (TCGA)	Coefficient, conf. int. lower (TCGA)	Coefficient, conf. int. upper (TCGA)	p (combined)		Coefficient	Exp. coefficient	Exp. coeff. standard error	Conf. int. lower	Conf. int. upper	p	z
1	MAPK14	0.788823	5.16079e-06	175	FALSE		0.00539349	0.255618	1.32203	3.04688	0.913265	1.16317e-05	4.68961	0.525484	1.30105	1.10316e-06		0.223036	1.24987	0.34823	0.631611	2.4733	0.521857	0.640485
2	CSNK2B	0.627416	3.67615e-08	128	FALSE		0.007948	0.179498	1.07533	2.88488	1.02982	2.89088e-08	6.17488	0.697726	1.36191	5.32921e-09		-1.08053	0.339415	0.426005	0.14727	0.782252	0.0111988	-2.53643
3	DAXX	0.58358	4.69649e-24	125	FALSE		0.0430308	0.0197881	1.14737	2.13182	1.16052	2.46455e-27	16.7135	1.02225	1.29878	6.9372e-27		-2.14872	0.116633	0.587313	0.0368893	0.368761	0.000253636	-3.65856
4	RANBP9	0.586572	6.20396e-05	100	FALSE		0.0340296	0.0478896	1.12525	2.24263	0.905035	3.23004e-05	4.41674	0.497006	1.31306	1.61808e-05		-0.320849	0.725533	0.295095	0.406885	1.29372	0.276915	-1.08728
5	TUBB	1.02511	1.35839e-11	73	FALSE		0.00984721	0.269473	1.78074	2.79401	1.28035	2.88445e-12	8.28399	0.972584	1.58811	9.14383e-13		-0.74223	0.476051	0.331723	0.24848	0.912046	0.0252537	-2.2375
6	BAG6	0.557315	1.43556e-08	72	FALSE		0.0384731	0.0320024	1.08263	2.18501	1.00663	2.04803e-09	6.79258	0.711536	1.30173	1.91187e-09		-0.865992	0.420634	0.427142	0.182105	0.971602	0.0426205	-2.02741
7	TFAP2A	1.29051	4.84756e-09	53	FALSE		0.0234515	0.189306	2.39172	2.41359	1.82218	9.60698e-10	6.9668	1.30137	2.343	5.74874e-10		-1.22151	0.294785	0.286582	0.1681	0.516946	2.02304e-05	-4.26233
8	TRIM27	0.826753	1.65497e-22	49	FALSE		0.000680346	0.38748	1.26602	3.87625	1.07081	1.07218e-23	14.488	0.923637	1.21798	4.46301e-25		-1.33071	0.264289	0.55063	0.089822	0.777636	0.0156616	-2.41671
9	PRRC2A	0.818641	6.16789e-11	42	FALSE		0.0134588	0.184683	1.4526	2.65952	1.19444	1.18061e-11	7.96638	0.895878	1.49299	4.84165e-12		-1.07196	0.342338	0.354721	0.170811	0.686111	0.00251133	-3.02197
10	SRPK1	0.941887	3.1305e-06	39	FALSE		0.00150319	0.397597	1.48618	3.564	0.92906	2.36269e-05	4.50116	0.518056	1.34006	6.44728e-07		-0.00691866	0.993105	0.327215	0.522961	1.88591	0.983131	-0.0211441
11	HMGA1	1.54018	3.45594e-06	38	FALSE		0.00158151	0.645084	2.43528	3.54382	0.944151	2.51517e-05	4.48434	0.524904	1.3634	7.17586e-07		-0.70849	0.492387	0.322009	0.261946	0.925552	0.0277913	-2.20022
12	TAF11	1.3067	2.39769e-11	30	FALSE		3.60049e-05	0.769892	1.8435	5.01336	1.20869	1.50103e-09	6.8642	0.858056	1.55932	1.70505e-12		-0.427797	0.651944	0.329409	0.341835	1.24338	0.194054	-1.29868
13	EHMT2	0.883667	9.07608e-11	30	FALSE		0.0149085	0.187682	1.57965	2.61492	1.17921	1.69535e-11	7.88471	0.881408	1.47702	7.58415e-12		-1.15708	0.314404	0.424323	0.136869	0.722224	0.00639364	-2.72688
14	SYNGAP1	0.834853	6.27037e-05	28	FALSE		0.0333497	0.0713644	1.59834	2.25205	0.715449	3.33665e-05	4.40792	0.392249	1.03865	1.63673e-05		-0.383178	0.681691	0.440392	0.287558	1.61603	0.384255	-0.870083
15	LSM2	1.5476	5.68183e-15	27	FALSE		0.000708624	0.721932	2.37327	3.86032	1.26961	5.89884e-15	9.68053	1.00846	1.53077	1.7145e-16		-1.2922	0.274667	0.437951	0.116418	0.648025	0.00317214	-2.95054
16	MDC1	0.861537	9.47419e-11	21	FALSE		0.0261364	0.111077	1.612	2.36438	0.936984	1.02153e-11	7.99903	0.703734	1.17023	7.99678e-12		-1.47185	0.229501	0.496382	0.0867488	0.607162	0.00302528	-2.96516
17	DTNBP1	0.655712	1.89598e-11	20	FALSE		0.049311	0.00213611	1.30929	2.06627	0.901028	8.41612e-13	8.56127	0.691459	1.1106	1.32027e-12		-1.83512	0.159595	0.647605	0.0448515	0.567886	0.00460125	-2.8337
18	E2F3	1.50944	5.1333e-11	17	FALSE		0.000349439	0.75775	2.26114	4.13567	1.36699	3.70877e-10	7.18469	0.988127	1.74586	3.97535e-12		-0.3131	0.731177	0.309649	0.398519	1.34152	0.311947	-1.01115
19	RNF5	0.932108	1.14728e-11	17	FALSE		0.00779948	0.268497	1.59572	2.89283	1.1707	2.99986e-12	8.27515	0.888994	1.45241	7.5775e-13		-1.17353	0.309275	0.436698	0.131409	0.727885	0.00720389	-2.68727
20	NELFE	1.08358	1.40861e-17	14	FALSE		0.000372475	0.540711	1.62644	4.1109	0.982491	1.2006e-17	11.1014	0.806262	1.15872	2.14012e-19		-0.984264	0.373714	0.489334	0.143225	0.975127	0.0442793	-2.01144
21	SNRPC	1.03832	1.11014e-13	14	FALSE		0.00342501	0.376919	1.69973	3.23322	1.03927	3.57993e-14	9.27265	0.816091	1.26245	4.61485e-15		-0.284624	0.752297	0.492168	0.286718	1.97389	0.563057	-0.578307
22	RNF8	0.738218	2.82263e-11	13	FALSE		0.00798381	0.210851	1.26558	2.88298	1.17893	8.23285e-12	8.04768	0.887221	1.47063	2.06083e-12		-0.872696	0.417824	0.385747	0.196175	0.889901	0.0236757	-2.26235
23	RPS10	1.7331	1.76259e-12	11	FALSE		0.000867041	0.789128	2.67708	3.78123	1.35935	3.24483e-12	8.25748	1.03155	1.68715	9.70746e-14		-1.03073	0.356745	0.335469	0.184845	0.688509	0.00212261	-3.07252
24	NEU1	0.756247	2.51142e-14	9	FALSE		0.0497427	0.000918309	1.51158	2.06204	1.3336	4.57897e-16	10.2623	1.07483	1.59236	8.95611e-16		-0.634971	0.529951	0.417461	0.233826	1.2011	0.128252	-1.52103
25	CLIC1	0.728366	2.04807e-06	7	FALSE		0.0466658	0.011616	1.44512	2.09292	0.675433	4.63309e-07	5.50725	0.431217	0.91965	4.03217e-07		0.30342	1.35448	0.494032	0.514343	3.56693	0.539102	0.614171
26	BLOC1S5	1.09757	9.89017e-08	6	FALSE		0.00654322	0.335565	1.85957	2.96651	1.07162	1.07648e-07	5.86167	0.707585	1.43566	1.5548e-08		-0.505922	0.602949	0.335823	0.312196	1.16449	0.131936	-1.50651
27	EEF1E1	1.04026	1.03459e-07	6	FALSE		0.012559	0.243666	1.83685	2.68952	0.93692	5.91251e-08	6.00505	0.62624	1.2476	1.63517e-08		-0.32	0.726149	0.363468	0.356157	1.48051	0.378639	-0.880407
28	STK19	0.989072	8.06384e-13	6	FALSE		0.0045117	0.336289	1.64186	3.12053	0.917241	2.5463e-13	8.83038	0.710403	1.12408	4.0668e-14		-2.01783	0.132943	0.532805	0.0467887	0.377737	0.000152359	-3.78719
29	RPP40	0.938567	1.30043e-08	6	FALSE		0.0184635	0.171709	1.70543	2.52069	0.897779	3.79775e-09	6.64977	0.628941	1.16662	1.70958e-09		-0.241374	0.785548	0.410882	0.351099	1.75759	0.5569	-0.587452
30	NUDT3	0.88812	4.9952e-10	6	FALSE		0.0133313	0.201425	1.57481	2.66365	0.750272	1.31547e-10	7.42076	0.548947	0.951596	4.92247e-11		-0.398054	0.671626	0.564801	0.222008	2.03183	0.480955	-0.704767
31	ZNRD1	0.802298	4.04171e-11	6	FALSE		0.0133133	0.182097	1.4225	2.66424	0.942062	7.36785e-12	8.07271	0.709688	1.17444	3.03618e-12		-0.729055	0.482365	0.498678	0.18151	1.28189	0.143748	-1.46197
32	WRNIP1	0.670048	2.96538e-16	6	FALSE		0.0042271	0.231578	1.10852	3.14728	1.41582	3.4272e-17	10.8582	1.15618	1.67546	6.42916e-18		-1.08373	0.33833	0.378404	0.161154	0.710295	0.00418383	-2.86396
33	PRL	0.744799	0.00558886	5	FALSE		0.00408891	0.259513	1.23008	3.1609	0.189212	0.0554297	1.94497	-0.0045027	0.382927	0.00212869		-4.79171	0.00829824	2.37615	7.87777e-05	0.874115	0.0437387	-2.01659
34	ZBTB12	1.66131	5.00607e-17	4	FALSE		0.000305824	0.844201	2.47842	4.18736	1.61469	6.70952e-17	10.7031	1.31429	1.9151	9.5072e-19		-1.55225	0.211771	0.406324	0.0955	0.469603	0.000133334	-3.82022
35	CDYL	1.12402	3.84206e-08	4	FALSE		0.00413678	0.390539	1.85749	3.15614	1.15317	5.85191e-08	6.00751	0.770942	1.53541	5.60216e-09		-0.31685	0.72844	0.290731	0.412025	1.28785	0.275784	-1.08984
36	PAK1IP1	0.947785	0.00306417	4	FALSE		0.00355933	0.341114	1.55446	3.21756	0.665124	0.0304505	2.20484	0.0644317	1.26582	0.0010979		0.0362998	1.03697	0.212097	0.68427	1.57145	0.864108	0.171147
37	DHX16	0.595786	4.33341e-19	3	FALSE		0.0234644	0.0873434	1.10423	2.41334	1.28621	3.15007e-21	13.0658	1.09019	1.48223	3.84054e-21		-1.46284	0.231578	0.473036	0.0916323	0.585256	0.00198514	-3.09245
38	GPSM3	1.45611	0.0159632	2	FALSE		0.0194978	0.254838	2.65737	2.49645	0.565228	0.0435591	2.0521	0.0167588	1.1137	0.00685483		0.150333	1.16222	0.280784	0.670324	2.01508	0.592371	0.535403
39	ZSCAN16	1.33764	0.00016303	2	FALSE		0.000574736	0.638801	2.03648	3.94214	0.472956	0.00588109	2.83316	0.140544	0.805367	4.59609e-05		-0.0473471	0.953756	0.396935	0.438093	2.07639	0.905052	-0.119282
40	PPIL1	1.33126	1.72536e-11	2	FALSE		0.00481967	0.444912	2.2176	3.09335	1.4387	7.76302e-12	8.06093	1.0833	1.7941	1.19417e-12		-0.41466	0.660565	0.313266	0.357489	1.22058	0.185613	-1.32367
41	GLO1	1.31002	3.5391e-12	2	FALSE		0.000531982	0.630803	1.98923	3.97228	1.5434	1.17877e-11	7.96673	1.15763	1.92916	2.11345e-13		-0.520173	0.594418	0.278807	0.344168	1.02663	0.062082	-1.86571
42	ABT1	0.924468	1.20219e-25	2	FALSE		0.000826767	0.423409	1.42553	3.7999	1.16476	1.31511e-27	16.8873	1.02742	1.3021	7.61038e-29		-1.5813	0.205708	0.584483	0.0654241	0.64679	0.00682084	-2.70547
43	FKBPL	0.861449	2.58728e-08	2	FALSE		0.00922657	0.232689	1.49021	2.82173	0.892716	1.65724e-08	6.306	0.610822	1.17461	3.60877e-09		-0.328884	0.719727	0.421767	0.31489	1.64504	0.435523	-0.779775
44	PPP1R11	0.733545	1.45926e-08	2	FALSE		0.0334035	0.0624805	1.40461	2.2513	0.945347	2.40686e-09	6.75531	0.666688	1.22401	1.94916e-09		-0.4956	0.609205	0.425516	0.264584	1.4027	0.244139	-1.1647
45	RIOK1	0.725655	0.000617396	2	FALSE		0.0053356	0.235866	1.21544	3.05134	0.666575	0.00298983	3.06621	0.233689	1.09946	0.000192163		0.111312	1.11774	0.294747	0.627268	1.99173	0.705687	0.377654
46	MTCH1	0.705834	7.07511e-10	2	FALSE		0.00319399	0.260135	1.15153	3.2616	0.830824	8.12324e-10	7.00529	0.594662	1.06699	7.18111e-11		-1.04206	0.352728	0.551289	0.119724	1.0392	0.0587286	-1.89022
47	SERPINB1	0.699948	0.00109398	2	FALSE		0.0111628	0.17389	1.22601	2.74033	0.611828	0.00284407	3.08298	0.216657	1.007	0.000360582		0.048927	1.05014	0.336906	0.542593	2.03247	0.884533	0.145225
48	GMDS	0.677628	7.27654e-09	2	FALSE		0.0251762	0.0915901	1.26367	2.38142	0.713172	1.43687e-09	6.87426	0.506589	0.919756	9.05921e-10		-1.45126	0.234274	0.490116	0.0896472	0.612226	0.00306579	-2.96106
49	ABCF1	0.67684	1.52784e-14	2	FALSE		0.0405012	0.0316822	1.322	2.16068	1.26537	3.17264e-16	10.3463	1.02183	1.5089	5.12612e-16		-0.74295	0.475709	0.389985	0.221506	1.02164	0.0567707	-1.90507
50	VPS52	0.585443	5.23623e-15	2	FALSE		0.0308819	0.0583982	1.11249	2.28774	1.18673	1.22703e-16	10.5642	0.963039	1.41041	1.55794e-16		-0.849605	0.427584	0.438438	0.18106	1.00977	0.0526477	-1.9378
51	RPS18	2.02655	1.03909e-09	1	FALSE		0.000458611	0.990894	3.0622	4.03007	1.25837	8.70338e-09	6.45684	0.870295	1.64644	1.08755e-10		-0.732882	0.480522	0.273363	0.281207	0.821108	0.00734059	-2.68098
52	RPL10A	1.46784	5.56543e-07	1	FALSE		0.00197931	0.592691	2.34299	3.45435	0.866073	2.46955e-06	5.08982	0.527245	1.2049	9.84273e-08		-1.23314	0.291377	0.343587	0.148591	0.57137	0.000331938	-3.58901
53	MRPS18B	1.02311	3.60364e-13	1	FALSE		0.0061187	0.319438	1.72678	2.99448	1.08278	7.5906e-14	9.10308	0.84593	1.31964	1.6862e-14		-0.698257	0.497452	0.447421	0.206969	1.19563	0.118612	-1.56063
54	GPANK1	0.846399	1.18333e-13	1	FALSE		0.0140856	0.186027	1.50677	2.63971	1.08255	9.44036e-15	9.57399	0.857395	1.30771	4.994e-15		-1.52186	0.218306	0.535865	0.0763722	0.624014	0.0045113	-2.84
55	ZFAND3	0.80101	3.10793e-17	1	FALSE		0.0189401	0.14359	1.45843	2.50937	1.0177	6.27838e-19	11.7929	0.845862	1.18955	5.57447e-19		-1.83267	0.159986	0.634885	0.0460964	0.555261	0.0038941	-2.88662
56	ANKS1A	0.752388	8.57809e-09	1	FALSE		0.0226326	0.114608	1.39017	2.42963	1.08673	1.94753e-09	6.80419	0.768696	1.40476	1.09511e-09		-1.14785	0.317319	0.358597	0.15713	0.640818	0.0013698	-3.20094
57	PFDN6	0.750083	8.88438e-09	1	FALSE		0.0372576	0.0479367	1.45223	2.20015	1.05295	1.23133e-09	6.90977	0.749513	1.35639	1.13797e-09		0.346368	1.41392	0.410739	0.632126	3.16262	0.399072	0.843279
58	DPRXP2	1.13289	0.00800559		TRUE		0.00129255	0.489037	1.77674	3.62386	-0.0145045	0.274252	-1.10117	-0.0407331	0.0117241	0.00317082		15.1154	3.66872e+06	4.9873	208.601	6.45225e+10	0.00243932	3.03077
59	RPL35P2	1.08516	0.0367116		TRUE		0.0380207	0.0649194	2.1054	2.19059	-0.262071	0.0650309	-1.87181	-0.540866	0.0167238	0.0173139		1.90483	6.71827	0.635666	1.93276	23.3527	0.00273017	2.99659
60	UQCC2	1.01616	0.0101548		TRUE		0.00592946	0.320306	1.71201	3.00756	0.249406	0.0813407	1.76611	-0.0317941	0.530606	0.00416565		1.25122	3.4946	0.528916	1.23932	9.85397	0.0179994	2.36563
61	NRN1	4.86984	0.000435048		FALSE		0.000155227	2.61575	7.12394	4.44951	1.43516	0.0682308	1.84945	-0.110042	2.98035	0.000131919		-0.0127151	0.987365	0.105576	0.802807	1.21435	0.904138	-0.120435
62	LINC00518	4.00994	3.1249e-09		FALSE		0.000544475	1.92613	6.09375	3.96323	2.51997	2.5478e-08	6.20472	1.71124	3.32869	3.60692e-10		-0.81825	0.441203	0.194642	0.301272	0.646128	2.62395e-05	-4.20387
63	COL11A2	2.82433	1.79768e-07		FALSE		0.0182207	0.522071	5.12659	2.52657	2.57527	7.56814e-08	5.94611	1.71285	3.43768	2.95125e-08		-0.491957	0.611429	0.181522	0.428385	0.872685	0.00672476	-2.71018
64	ZSCAN12P1	2.49121	1.89044e-07		FALSE		0.0168994	0.486907	4.49551	2.55986	1.34961	8.66009e-08	5.91386	0.895181	1.80403	3.12347e-08		-2.09097	0.123567	0.757812	0.0279802	0.545699	0.0057939	-2.75922
65	GCNT2	2.34054	2.51255e-08		FALSE		0.000139884	1.26687	3.41421	4.48967	1.15813	1.0568e-06	5.30322	0.723278	1.59299	3.49393e-09		-0.404753	0.667141	0.283925	0.38242	1.16385	0.153995	-1.42556
66	HCG20	2.08174	6.18225e-08		FALSE		0.0490468	0.00939325	4.15409	2.06887	1.22352	8.4732e-09	6.46309	0.846557	1.60048	9.39274e-09		-1.06771	0.343795	0.399972	0.15698	0.752934	0.00759738	-2.66946
67	HCG11	1.70113	1.81468e-06		FALSE		0.0207276	0.282191	3.12006	2.46913	0.890924	9.08579e-07	5.34084	0.558756	1.22309	3.53822e-07		-0.359862	0.697772	0.412321	0.31099	1.5656	0.382787	-0.872773
68	ZNF322	1.48871	7.85445e-05		FALSE		0.00489282	0.495539	2.48187	3.08714	0.550317	0.00029493	3.79247	0.261371	0.839263	2.08502e-05		0.0127089	1.01279	0.476611	0.397949	2.57757	0.978727	0.0266651
69	KIFC1	1.4836	0.000477582		FALSE		0.0427123	0.0526871	2.91451	2.13537	0.94735	0.000275485	3.81256	0.452561	1.44214	0.00014532		0.074572	1.07742	0.294112	0.605393	1.9175	0.799844	0.25355
70	C6orf52	1.36042	5.00069e-07		FALSE		0.00741309	0.398979	2.32186	2.91421	0.632094	5.85391e-07	5.44968	0.401134	0.863055	8.78998e-08		-0.8868	0.411972	0.545867	0.141327	1.20091	0.104254	-1.62457
71	LYRM4	1.29323	2.77002e-11		FALSE		0.00141272	0.55104	2.03543	3.58864	1.08643	4.54952e-11	7.66155	0.804067	1.3688	2.01658e-12		-1.42045	0.241605	0.371604	0.116626	0.500514	0.000132114	-3.82248
72	KCTD20	1.27259	5.96813e-08		FALSE		0.000647357	0.599807	1.94537	3.89568	1.17813	6.16028e-07	5.4371	0.746657	1.6096	9.02965e-09		-0.133311	0.875193	0.292155	0.493652	1.55162	0.648172	-0.456303
73	DDX39B-AS1	1.27251	3.83233e-05		FALSE		0.0296318	0.13641	2.40862	2.30682	0.28114	2.14101e-05	4.52759	0.157494	0.404787	9.68797e-06		-2.73484	0.0649044	1.37298	0.00440141	0.957097	0.0463818	-1.9919
74	ATAT1	1.22785	8.32029e-13		FALSE		0.0229453	0.184374	2.27132	2.42344	1.33243	5.21521e-14	9.18774	1.04366	1.62121	4.23125e-14		-1.54308	0.213721	0.465936	0.0857516	0.532664	0.000927004	-3.31179
75	TMEM14B	1.20332	5.98318e-08		FALSE		0.000973872	0.539892	1.86675	3.73556	0.880995	4.11169e-07	5.53654	0.564139	1.19785	9.06504e-09		-0.0610566	0.94077	0.356224	0.46802	1.89105	0.86391	-0.171399
76	BTBD9	1.17278	7.49801e-08		FALSE		0.014425	0.254147	2.09141	2.62933	1.13555	3.60256e-08	6.12279	0.766244	1.50485	1.16291e-08		-0.174197	0.840132	0.346412	0.42607	1.65658	0.615063	-0.50286
77	HCG18	1.15942	2.67021e-08		FALSE		0.00253131	0.447816	1.87102	3.35562	1.0542	6.27249e-08	5.99096	0.703806	1.40459	3.74133e-09		-0.392599	0.675299	0.349712	0.340268	1.34021	0.261592	-1.12264
78	TCF19	1.12959	5.34212e-06		FALSE		0.0358528	0.0808014	2.17837	2.21821	0.743269	1.82267e-06	5.16661	0.456807	1.02973	1.14643e-06		-1.19051	0.304068	0.462998	0.122706	0.753485	0.0101319	-2.5713
79	SMIM13	1.10234	6.54945e-08		FALSE		0.0087493	0.304133	1.90054	2.84427	0.993241	5.07484e-08	6.04144	0.665869	1.32061	1.00059e-08		-1.01536	0.36227	0.402921	0.164462	0.797994	0.0117351	-2.52001
80	NFKBIL1	1.06022	0.00172996		FALSE		0.00789399	0.304074	1.81637	2.88775	0.512366	0.00691821	2.77535	0.144754	0.879977	0.000590645		-0.628542	0.533369	0.347426	0.269959	1.0538	0.0704295	-1.80914
81	RAB44	1.05679	0.0243191		FALSE		0.0192425	0.186998	1.92658	2.50232	-0.00842655	0.0750114	-1.80483	-0.0177235	0.000870411	0.0108843		16.5299	1.50958e+07	15.5652	8.5063e-07	2.67901e+20	0.288245	1.06198
82	HMGN4	1.03065	8.23477e-06		FALSE		0.0121709	0.245377	1.81593	2.70309	1.11028	8.95241e-06	4.75831	0.64565	1.57491	1.85582e-06		-0.0214916	0.978738	0.27761	0.56802	1.68643	0.938292	-0.0774164
83	PRR3	1.02235	6.13517e-10		FALSE		0.00414254	0.355094	1.6896	3.15557	1.01592	5.32074e-10	7.1022	0.731084	1.30075	6.13647e-11		-0.723425	0.485088	0.461518	0.196325	1.19858	0.117	-1.56749
84	CCDC167	1.00862	1.50417e-05		FALSE		0.0134534	0.227594	1.78965	2.65969	0.780772	1.61398e-05	4.60298	0.443009	1.11854	3.54856e-06		0.78682	2.1964	0.438729	0.929533	5.18989	0.0729078	1.79341
85	ZKSCAN3	1.00505	1.2711e-12		FALSE		0.00433284	0.345235	1.66487	3.13715	0.927775	4.45453e-13	8.70447	0.715535	1.14001	6.73235e-14		-1.36492	0.255402	0.597441	0.0791921	0.823695	0.0223359	-2.28461
86	SLC35B3	0.998339	0.0120827		FALSE		0.00402256	0.34923	1.64745	3.1676	0.352245	0.14872	1.45868	-0.128607	0.833096	0.00503806		0.567364	1.76361	0.303563	0.97277	3.19739	0.0616204	1.86902
87	CDKAL1	0.969119	0.0070614		FALSE		0.0493247	0.00309433	1.93514	2.06614	0.428143	0.00613245	2.81834	0.125645	0.730641	0.00275363		-0.170154	0.843535	0.469934	0.335811	2.11891	0.717292	-0.36208
88	ZNF184	0.96725	0.000364578		FALSE		0.0118158	0.233749	1.70075	2.71586	0.662616	0.00072971	3.51941	0.287713	1.03752	0.000109166		-0.111785	0.894237	0.346275	0.453631	1.7628	0.746831	-0.322821
89	TXNDC5	0.960013	6.22348e-07		FALSE		0.0162606	0.192723	1.7273	2.57684	1.17384	3.43597e-07	5.58049	0.754988	1.5927	1.11757e-07		-0.565187	0.568254	0.316155	0.305795	1.05597	0.0738254	-1.78769
90	TMEM14C	0.952215	4.08333e-10		FALSE		0.00506417	0.314022	1.59041	3.07293	1.11936	2.74751e-10	7.25313	0.812054	1.42667	3.93772e-11		-0.372711	0.688864	0.30138	0.381591	1.24357	0.216206	-1.23668
91	KDM1B	0.947467	0.00084844		FALSE		0.0402658	0.0455052	1.84943	2.16345	0.70788	0.00057891	3.59036	0.315282	1.10048	0.000271952		-0.175126	0.839351	0.327409	0.441827	1.59454	0.59273	-0.534884
92	ZKSCAN4	0.910491	9.5933e-13		FALSE		0.00351784	0.328556	1.49243	3.22234	0.868838	3.97207e-13	8.73028	0.670668	1.06701	4.91912e-14		-1.03383	0.355641	0.555012	0.119835	1.05545	0.0625013	-1.86272
93	UHRF1BP1	0.904014	0.00154325		FALSE		0.0416197	0.0371199	1.77091	2.14773	0.673181	0.00114766	3.37804	0.276361	1.07	0.000522992		0.442563	1.55669	0.351881	0.781053	3.10259	0.208498	1.25771
94	PSMG4	0.89618	1.96473e-09		FALSE		0.000298272	0.456414	1.33595	4.19704	0.690894	2.77277e-08	6.18473	0.468452	0.913336	2.19317e-10		-0.396324	0.672789	0.485091	0.259997	1.74096	0.413924	-0.817008
95	GNL1	0.896112	3.59259e-13		FALSE		0.00655553	0.273809	1.51841	2.96572	0.980934	7.00528e-14	9.12118	0.766785	1.19508	1.6678e-14		-0.891455	0.410059	0.510718	0.150703	1.11576	0.080899	-1.74549
96	WDR46	0.874725	1.01251e-17		FALSE		0.00514313	0.287246	1.4622	3.06654	1.28787	5.94225e-19	11.8059	1.07065	1.50509	1.47421e-19		-0.892038	0.40982	0.430376	0.176302	0.952642	0.0382009	-2.07269
97	PPT2	0.856382	3.79496e-12		FALSE		0.0230511	0.12797	1.58479	2.42137	1.66382	2.95526e-13	8.79685	1.28719	2.04044	2.29027e-13		-0.78988	0.453899	0.361132	0.223647	0.921204	0.0287255	-2.18723
98	CUTA	0.840306	8.52555e-08		FALSE		0.0109776	0.210411	1.4702	2.74751	1.14683	5.4615e-08	6.02396	0.767736	1.52592	1.33307e-08		-0.932719	0.393482	0.324085	0.20848	0.742655	0.00400195	-2.87801
99	NOL7	0.832589	7.20064e-08		FALSE		0.0021102	0.332475	1.3327	3.42871	0.920111	2.34372e-07	5.67371	0.597188	1.24303	1.10919e-08		-0.32528	0.722325	0.360799	0.356139	1.46503	0.367294	-0.901554
100	MRS2	0.821274	0.000883075		FALSE		0.00591665	0.259044	1.3835	3.00846	0.728299	0.00412494	2.95682	0.23783	1.21877	0.000283612		0.127453	1.13593	0.275174	0.662405	1.94796	0.643241	0.463173
101	MCCD1P2	0.821097	0.00018874		FALSE		0.00260386	0.315426	1.32677	3.34423	0.186829	0.00154017	3.28422	0.0735529	0.300105	5.38461e-05		-1.73903	0.175691	1.45493	0.0101464	3.04218	0.231982	-1.19527
102	ZBTB9	0.820071	4.67556e-05		FALSE		0.00885776	0.225164	1.41498	2.83904	0.0345352	8.96487e-05	4.13504	0.0179046	0.0511659	1.19479e-05		-8.26624	0.00025705	9.78482	1.20549e-12	54811.7	0.398221	-0.844802
103	TBC1D22B	0.761749	5.25674e-23		FALSE		0.00746171	0.222895	1.3006	2.91146	1.17347	2.61637e-25	15.4538	1.02226	1.32467	1.22018e-25		-2.01808	0.13291	0.668084	0.0358825	0.492301	0.00252187	-3.0207
104	BPHL	0.761147	8.10002e-09		FALSE		0.00494663	0.252616	1.26968	3.08263	1.04329	8.32161e-09	6.46731	0.722068	1.36452	1.02554e-09		-0.16882	0.844661	0.362236	0.415285	1.71798	0.641181	-0.466049
105	C6orf89	0.75947	9.80461e-13		FALSE		0.022052	0.118772	1.40017	2.44134	1.05156	6.5625e-14	9.1359	0.822363	1.28076	5.08954e-14		-0.473188	0.623013	0.45078	0.257509	1.50731	0.293852	-1.04971
106	ZKSCAN8	0.72026	1.13609e-07		FALSE		0.0340205	0.0588411	1.38168	2.24276	1.13131	2.44457e-08	6.21448	0.768813	1.49381	1.82196e-08		-0.802656	0.448137	0.336754	0.231614	0.867075	0.0171485	-2.38351
107	SNRNP48	0.683748	0.0464271		FALSE		0.0386034	0.038791	1.32871	2.18341	0.408124	0.0866624	1.73545	-0.0601585	0.876407	0.0224151		-0.0595692	0.94217	0.29307	0.530478	1.67337	0.838933	-0.203259
108	SAYSD1	0.662653	1.5032e-11		FALSE		0.00665953	0.201452	1.12385	2.95914	0.749938	4.79649e-12	8.16944	0.567145	0.932732	1.02455e-12		-0.189956	0.826996	0.601519	0.254384	2.68855	0.75216	-0.315793
109	ANKRD18EP	0.611189	0.000198055		FALSE		0.0446881	0.015671	1.20671	2.11374	0.704746	9.49157e-05	4.11898	0.364048	1.04544	5.67126e-05		-0.617324	0.539386	0.448705	0.223852	1.29969	0.168887	-1.37579
110	FARS2	0.60947	6.63824e-08		FALSE		0.0338656	0.0503211	1.16862	2.24489	0.570529	1.33163e-08	6.35734	0.391827	0.74923	1.01556e-08		-1.06767	0.343809	0.49293	0.130838	0.903441	0.0303138	-2.16597
111	CMTR1	0.595404	1.23217e-10		FALSE		0.0416271	0.0244253	1.16638	2.14764	0.935906	8.6577e-12	8.03634	0.704006	1.16781	1.06863e-11		-0.598384	0.549699	0.466341	0.220381	1.37112	0.199441	-1.28315
112	SIRT5	0.51064	2.62928e-07		FALSE		0.000123504	0.278876	0.742405	4.53772	0.728506	1.71351e-05	4.58706	0.41226	1.04475	4.43855e-08		-0.33328	0.716569	0.354658	0.35758	1.43596	0.34736	-0.939723
113	SNORD117	0.506146	0.0393398		FALSE		0.0446548	0.013061	0.999231	2.11409	0.286013	0.060497	1.90513	-0.0129297	0.584956	0.0186779		-0.765651	0.465031	0.542934	0.160449	1.34781	0.158477	-1.41021

## Sheet: 7p_amp
Rank	Gene	Coefficient, expression vs copy number (met.)	q combined	PPI	Worse survival		p, expression vs copy number (met.)	Coefficient, conf. int. lower (met.)	Coefficient, conf. int. upper (met.)	t, expression vs copy number (met.)	Coefficient, expression vs copy number (TCGA)	p, expression vs copy number (TCGA)	t (TCGA)	Coefficient, conf. int. lower (TCGA)	Coefficient, conf. int. upper (TCGA)	p (combined)		Coefficient	Exp. coefficient	Exp. coeff. standard error	Conf. int. lower	Conf. int. upper	p	z
1	RAC1	1.37502	4.2777e-12	175	FALSE		0.000339547	0.692107	2.05793	4.14681	0.836545	2.3189e-11	7.81396	0.623366	1.04972	2.63576e-13		1.16609	3.20943	0.883	0.568613	18.115	0.186634	1.3206
2	ACTB	1.05107	0.015497	152	TRUE		0.024817	0.144551	1.95759	2.38795	0.745181	0.0329922	2.17125	0.0617761	1.42859	0.00663831		1.63713	5.14037	0.491029	1.9635	13.4573	0.000855843	3.33407
3	GNA12	1.59554	5.4133e-06	53	FALSE		0.000103073	0.882333	2.30875	4.60746	0.744874	0.000644299	3.55767	0.327962	1.16179	1.16399e-06		0.325451	1.38466	0.732103	0.329742	5.81446	0.65665	0.444543
4	AIMP2	1.82217	3.1249e-09	22	FALSE		3.93852e-06	1.18358	2.46075	5.87678	1.42393	3.51431e-06	5	0.856845	1.991	3.59917e-10		0.6838	1.98139	0.414444	0.879418	4.46422	0.0989587	1.64992
5	GET4	0.94637	6.48904e-06	22	FALSE		0.0141956	0.20705	1.68569	2.63632	0.578541	5.7764e-06	4.87224	0.342095	0.814987	1.41995e-06		-0.36338	0.695322	1.05039	0.0887337	5.44858	0.729383	-0.345946
6	DBNL	1.12044	5.81426e-05	20	FALSE		0.000164154	0.599298	1.64159	4.42793	0.679354	0.00621331	2.81369	0.198573	1.16013	1.50908e-05		-0.0705605	0.931871	0.56727	0.306545	2.83281	0.90101	-0.124386
7	NOD1	2.1089	0.0207748	18	FALSE		0.0016936	0.873786	3.34401	3.51657	0.0790414	0.700964	0.385454	-0.329286	0.487369	0.00918404		-0.865833	0.420701	0.676029	0.111824	1.58274	0.200277	-1.28076
8	RADIL	3.33384	0.0478027	15	FALSE		0.00356184	1.19968	5.46801	3.21727	-0.01704	0.978562	-0.0269589	-1.27565	1.24157	0.0232104		-0.688438	0.50236	0.242654	0.312225	0.808282	0.00455234	-2.83711
9	CYTH3	1.33243	0.000213205	13	TRUE		0.0266284	0.167595	2.49726	2.35586	1.22153	0.000174585	3.94537	0.605016	1.83805	6.17325e-05		1.11596	3.05249	0.49008	1.16815	7.97648	0.0227805	2.2771
10	FSCN1	1.9729	0.00673123	13	FALSE		0.0105252	0.503658	3.44214	2.76555	1.3683	0.0270853	2.25331	0.159131	2.57747	0.0026121		0.305738	1.35763	0.243584	0.842251	2.18836	0.209418	1.25517
11	RNF216	1.43419	2.95834e-10	13	FALSE		0.000178097	0.762336	2.10604	4.39646	0.999595	5.41662e-09	6.56733	0.696512	1.30268	2.76545e-11		1.02727	2.79344	0.795971	0.586959	13.2945	0.196845	1.29059
12	RPA3	1.54984	1.95948e-06	8	FALSE		0.00282071	0.586066	2.51361	3.31194	0.86925	7.28197e-06	4.81217	0.509558	1.22894	3.84122e-07		1.22507	3.4044	0.634775	0.981114	11.8131	0.0536158	1.92993
13	PMS2	1.52102	0.000675137	8	FALSE		0.0015684	0.637883	2.40416	3.54713	0.663235	0.0113294	2.59473	0.154253	1.17222	0.000212129		-0.095512	0.908907	0.522166	0.326627	2.52923	0.854865	-0.182915
14	UBE2D4	1.38369	0.000234818	7	FALSE		0.00649812	0.423978	2.3434	2.96939	0.723978	0.000799114	3.49133	0.311062	1.13689	6.83792e-05		0.798689	2.22262	0.610598	0.671621	7.35543	0.190858	1.30804
15	EIF2AK1	1.38244	4.00784e-07	6	TRUE		3.74975e-05	0.812733	1.95214	4.99766	1.12508	8.98476e-05	4.13441	0.583208	1.66695	6.90949e-08		1.442	4.22915	0.707565	1.05675	16.9252	0.0415523	2.03798
16	DDX56	1.30909	1.30192e-06	5	TRUE		9.21654e-05	0.729353	1.88882	4.6506	0.506979	0.000138823	4.01116	0.2553	0.758658	2.45329e-07		1.40371	4.07027	0.478726	1.59269	10.402	0.00336592	2.93218
17	WIPI2	1.47265	1.83797e-06	4	FALSE		1.43001e-06	0.9897	1.95559	6.28014	0.406037	0.0133635	2.5324	0.0867657	0.725309	3.58751e-07		-1.69861	0.182938	0.920196	0.0301321	1.11065	0.0649036	-1.84592
18	ZMIZ2	2.4293	0.000557151	3	FALSE		0.00233259	0.95277	3.90583	3.38851	0.759781	0.00605613	2.82278	0.223813	1.29575	0.000171883		0.366439	1.44259	0.521828	0.518754	4.01165	0.482541	0.702222
19	RP9	1.33444	0.0050615	3	FALSE		0.0152732	0.279152	2.38972	2.60434	0.64377	0.0130771	2.54063	0.139207	1.14833	0.00190113		-0.116761	0.889798	0.515141	0.324192	2.44219	0.820689	-0.226659
20	FBXL18	1.28141	0.00331062	3	FALSE		0.0189986	0.229133	2.3337	2.508	0.469698	0.00625809	2.81113	0.13699	0.802406	0.00119338		0.923743	2.5187	0.865428	0.461873	13.735	0.285799	1.06738
21	YKT6	1.0323	1.94961e-05	3	FALSE		0.0186912	0.187032	1.87757	2.51525	0.852996	1.55792e-05	4.61237	0.48474	1.22125	4.67347e-06		0.699586	2.01292	0.60687	0.612713	6.61295	0.249002	1.15278
22	C7orf50	2.13759	6.15216e-07	1	TRUE		0.000274306	1.0967	3.17849	4.22948	1.21317	2.00478e-05	4.54518	0.681679	1.74467	1.10087e-07		0.91778	2.50372	0.445742	1.04513	5.99795	0.0394947	2.059
23	DAGLB	1.48416	2.45899e-06	1	TRUE		5.68373e-06	0.950917	2.01741	5.73222	0.662524	0.00469873	2.91181	0.209454	1.11559	4.92421e-07		1.45953	4.30393	0.498284	1.62078	11.4289	0.00339935	2.92911
24	POLM	2.04407	8.99473e-06	1	FALSE		0.00188125	0.832487	3.25566	3.47466	0.998412	6.43738e-05	4.22752	0.528138	1.46869	2.04986e-06		-0.727147	0.483286	0.525768	0.172453	1.35437	0.166659	-1.38302
25	ZDHHC4	2.01139	8.80674e-10	1	FALSE		3.04431e-06	1.31851	2.70427	5.97872	1.27118	1.09041e-06	5.29541	0.793171	1.74918	9.10594e-11		0.000808977	1.00081	0.4945	0.379693	2.63797	0.998695	0.00163595
26	INTS1	1.9823	0.000109455	1	FALSE		4.25357e-05	1.15735	2.80724	4.94895	0.607422	0.0500933	1.99042	-0.000253411	1.2151	2.99563e-05		-0.637519	0.528602	0.455993	0.216265	1.29203	0.162087	-1.39809
27	URGCP	1.82877	9.44074e-09	1	FALSE		0.00077541	0.844098	2.81345	3.82505	0.952538	6.33544e-08	5.98858	0.635811	1.26927	1.2152e-09		0.598054	1.81858	0.687923	0.472249	7.00314	0.384649	0.869363
28	C7orf26	1.62925	1.95194e-08	1	FALSE		1.1278e-05	1.01513	2.24337	5.46391	0.840322	9.86354e-06	4.73293	0.486779	1.19386	2.66081e-09		-0.213854	0.807466	0.692012	0.208009	3.13448	0.757297	-0.309033
29	TBRG4	1.26421	1.62964e-06	1	FALSE		0.00510411	0.416016	2.1124	3.06969	1.14912	3.26722e-06	5.01862	0.693177	1.60505	3.15336e-07		0.497387	1.64442	0.478176	0.644152	4.19794	0.298258	1.04018
30	KDELR2	1.95856	9.29425e-11		TRUE		5.65976e-07	1.35247	2.56466	6.65526	1.246	4.60077e-07	5.50897	0.795628	1.69638	7.80568e-12		2.3561	10.5497	0.61323	3.17147	35.0933	0.000121976	3.84212
31	MICALL2	1.37647	0.00569192		TRUE		0.0237299	0.199312	2.55362	2.40825	0.98945	0.00976059	2.65016	0.246005	1.7329	0.00217035		1.05459	2.87081	0.349825	1.44621	5.69869	0.00257294	3.01463
32	TNRC18	1.09206	3.2685e-06		TRUE		0.00535059	0.354683	1.82945	3.05018	1.10463	6.96288e-06	4.82382	0.648641	1.56061	6.74528e-07		1.89716	6.66692	0.60968	2.0182	22.0235	0.00185995	3.11173
33	ZFAND2A	1.05895	0.000263255		TRUE		0.00495544	0.351285	1.76661	3.08189	0.889975	0.00119524	3.36518	0.363356	1.41659	7.72157e-05		1.47695	4.37958	0.547832	1.49664	12.8159	0.00701787	2.696
34	NUDT1	1.00059	0.00070956		TRUE		0.033232	0.0862004	1.91498	2.25369	1.24633	0.000565771	3.59735	0.556446	1.93622	0.000223394		0.918498	2.50552	0.379295	1.19136	5.26932	0.0154525	2.4216
35	EVX1	0.887289	3.7532e-06		TRUE		7.19353e-08	0.644148	1.13043	7.51582	-0.00275455	0.607997	-0.515045	-0.0134041	0.00789502	7.84854e-07		32.6376	149388433957280	15.8776	4.56373	4.89006e+27	0.0398231	2.05558
36	CHST12	0.873806	0.000801569		TRUE		0.0434161	0.0279385	1.71967	2.12756	0.465828	0.000502377	3.6334	0.210535	0.721121	0.000255913		2.22121	9.21851	0.901011	1.57659	53.9017	0.013692	2.46525
37	AC004947.2	3.46212	0.035405		FALSE		0.00244543	1.34598	5.57827	3.36951	-0.00763292	0.964697	-0.0444049	-0.349917	0.334651	0.0166304		-0.647709	0.523243	0.865928	0.0958571	2.85616	0.454464	-0.747994
38	RASA4CP	3.14522	0.0255218		FALSE		0.00238266	1.22872	5.06171	3.37998	0.1333	0.644668	0.463004	-0.439989	0.70659	0.0114872		-1.48881	0.225642	0.626346	0.0661109	0.770133	0.0174554	-2.37697
39	RP9P	2.88641	0.000401612		FALSE		0.000376845	1.43874	4.33409	4.10637	0.681573	0.0256678	2.27533	0.0850948	1.27805	0.000121357		-0.266794	0.765831	0.468187	0.305922	1.91714	0.568783	-0.569845
40	AC006041.1	1.85964	0.0470425		FALSE		0.00511078	0.611737	3.10754	3.06915	-0.0113303	0.665828	-0.433549	-0.0633694	0.0407088	0.022742		-2.8367	0.058619	5.12608	2.5393e-06	1353.2	0.58	-0.553385
41	FAM220A	1.64946	2.54894e-06		FALSE		0.000404923	0.816519	2.48241	4.07847	1.07916	6.90424e-05	4.20806	0.568502	1.58982	5.14199e-07		0.943229	2.56826	0.596801	0.797335	8.2725	0.113998	1.58047
42	FOXK1	1.5425	0.000249079		FALSE		0.000510058	0.746038	2.33897	3.98868	0.633936	0.0108941	2.60937	0.150169	1.1177	7.27949e-05		-0.612938	0.541757	0.614843	0.162349	1.80784	0.318812	-0.996902
43	ZNF12	1.30664	0.0117084		FALSE		0.00521908	0.427341	2.18594	3.06048	0.639005	0.110161	1.61611	-0.148332	1.42634	0.0048647		0.486244	1.6262	0.380976	0.7707	3.43132	0.201846	1.27631
44	USP42	1.18487	0.0172824		FALSE		0.00499158	0.392284	1.97745	3.0789	0.286961	0.188608	1.32646	-0.143819	0.717742	0.00750158		-0.209581	0.810924	0.604667	0.247906	2.65261	0.728888	-0.346606
45	MIOS	1.1718	0.00417529		FALSE		0.00142484	0.498663	1.84494	3.58525	0.485076	0.110819	1.61308	-0.113723	1.08387	0.00154007		-0.184075	0.831873	0.424193	0.36223	1.91043	0.664331	-0.433942
46	CCZ1	1.10749	0.0119104		FALSE		0.0281856	0.128488	2.08649	2.32984	0.634779	0.0208099	2.35997	0.0991759	1.17038	0.00495114		0.679137	1.97217	0.549995	0.671102	5.79565	0.216903	1.2348
47	RNF216P1	0.995393	0.0057398		FALSE		0.010217	0.257504	1.73328	2.77826	0.374266	0.0229259	2.32116	0.0531938	0.695339	0.00219224		-0.775947	0.460268	1.07529	0.0559403	3.78701	0.470529	-0.721618

## Sheet: 8q_amp
Rank	Gene	Coefficient, expression vs copy number (met.)	q combined	PPI	Worse survival		p, expression vs copy number (met.)	Coefficient, conf. int. lower (met.)	Coefficient, conf. int. upper (met.)	t, expression vs copy number (met.)	Coefficient, expression vs copy number (TCGA)	p, expression vs copy number (TCGA)	t (TCGA)	Coefficient, conf. int. lower (TCGA)	Coefficient, conf. int. upper (TCGA)	p (combined)		Coefficient	Exp. coefficient	Exp. coeff. standard error	Conf. int. lower	Conf. int. upper	p	z
1	PTK2	0.683907	1.04805e-15	171	TRUE		0.00366308	0.244544	1.12327	3.20585	1.32486	1.63013e-16	10.4989	1.07358	1.57613	2.56539e-17		0.781979	2.18579	0.285641	1.24874	3.82602	0.0061883	2.73763
2	NDRG1	1.02082	1.11311e-07	124	FALSE		0.00038881	0.507311	1.53432	4.09424	0.995061	2.085e-06	5.13268	0.609021	1.3811	1.77806e-08		-0.146873	0.863404	0.234802	0.544942	1.36797	0.531631	-0.625518
3	PABPC1	0.763597	4.44519e-05	63	FALSE		0.00609501	0.238695	1.2885	2.9961	0.714599	0.000123094	4.04543	0.362857	1.06634	1.13311e-05		0.329911	1.39084	0.312345	0.754067	2.56535	0.290858	1.05624
4	EEF1D	0.4432	0.000136343	48	FALSE		0.0124769	0.104171	0.782229	2.69236	0.370549	0.000220328	3.87794	0.180278	0.560819	3.79482e-05		0.911624	2.48836	0.505486	0.923937	6.70169	0.0713163	1.80346
5	EXOSC4	0.776871	1.01251e-17	43	TRUE		0.00803044	0.221418	1.33232	2.88052	1.57923	3.78021e-19	11.9129	1.31526	1.8432	1.46453e-19		1.09638	2.9933	0.309771	1.63107	5.49322	0.00040117	3.53931
6	KHDRBS3	1.11835	1.42951e-08	37	TRUE		0.00245101	0.434599	1.8021	3.3686	0.854527	3.18403e-08	6.15203	0.577939	1.13112	1.89435e-09		1.18029	3.25533	0.284443	1.86413	5.68477	3.33205e-05	4.1495
7	WDYHV1	0.517225	1.21614e-07	27	FALSE		0.0475712	0.00598464	1.02847	2.08365	0.590171	1.88531e-08	6.27568	0.402911	0.77743	1.95805e-08		0.151102	1.16312	0.436415	0.494477	2.7359	0.729166	0.346235
8	ASAP1	1.00381	4.75549e-15	26	TRUE		0.00517635	0.32905	1.67857	3.06388	1.47838	6.43962e-16	10.1844	1.18932	1.76743	1.37477e-16		0.762169	2.14292	0.236761	1.34733	3.4083	0.00128574	3.21914
9	UBR5	0.676313	8.64062e-10	22	TRUE		0.0311969	0.0662095	1.28642	2.28304	1.39593	1.03882e-10	7.47439	1.02404	1.76782	8.89771e-11		0.626641	1.87131	0.2252	1.20353	2.90963	0.0053926	2.7826
10	PUF60	0.665999	5.87416e-20	22	FALSE		0.000221006	0.347976	0.984022	4.31306	1.09849	3.83405e-20	12.4594	0.922927	1.27405	4.58628e-22		0.591492	1.80668	0.363749	0.885641	3.68558	0.103929	1.6261
11	SCRIB	0.534411	4.26637e-15	20	FALSE		0.0482292	0.00449539	1.06433	2.07701	0.913403	6.13772e-17	10.7237	0.743795	1.08301	1.22437e-16		0.306901	1.35921	0.405478	0.613963	3.00904	0.449118	0.756887
12	GPAA1	0.617465	8.42549e-16	14	TRUE		0.0119829	0.148172	1.08676	2.70981	1.33029	3.95019e-17	10.8254	1.0856	1.57499	2.04459e-17		0.912087	2.48951	0.330645	1.30217	4.75948	0.00580652	2.75851
13	NDUFB9	0.730998	8.5801e-30	13	TRUE		0.00623881	0.226871	1.23512	2.98639	1.37404	7.24772e-33	20.4598	1.24031	1.50777	3.62106e-33		1.39481	4.03421	0.332068	2.10427	7.73421	2.66476e-05	4.20037
14	POLR2K	0.674727	1.69973e-13	13	TRUE		0.0218986	0.10625	1.2432	2.44447	1.24653	9.08111e-15	9.58278	0.987507	1.50555	7.38857e-15		0.962226	2.61752	0.280275	1.51119	4.53378	0.000596625	3.43314
15	MED30	0.451237	1.27957e-12	13	FALSE		0.0307658	0.0453203	0.857154	2.28948	0.977736	6.36834e-14	9.14268	0.764787	1.19068	6.83124e-14		0.674718	1.96348	0.387125	0.9194	4.19322	0.0813524	1.74289
16	RAD21	0.65235	2.71168e-08	11	FALSE		0.0161645	0.131486	1.17321	2.57945	1.33878	1.0029e-08	6.42371	0.92378	1.75379	3.81661e-09		0.447836	1.56492	0.230535	0.996003	2.45881	0.0520653	1.94259
17	KCNK9	1.52918	0.00106659	10	TRUE		0.026459	0.193995	2.86437	2.35878	0.122341	0.00116371	3.37365	0.0501306	0.194551	0.000350653		2.68565	14.6678	0.888126	2.57271	83.6255	0.00249492	3.02396
18	POP1	0.504046	3.33004e-10	10	TRUE		0.031439	0.0486308	0.959462	2.27946	0.718791	3.51935e-11	7.71965	0.533382	0.904201	3.15668e-11		1.09566	2.99115	0.362237	1.47062	6.0838	0.00248886	3.02469
19	EIF3H	0.490873	4.70224e-06	9	FALSE		0.045952	0.00953522	0.97221	2.10034	0.835078	1.22923e-06	5.26548	0.519276	1.15088	9.99188e-07		0.202916	1.22497	0.298996	0.681741	2.20106	0.497354	0.678659
20	SHARPIN	0.680222	1.69363e-15	7	TRUE		0.00471894	0.228604	1.13184	3.10205	1.29889	2.17814e-16	10.4324	1.05097	1.54681	4.36006e-17		0.824239	2.28014	0.331551	1.19054	4.36696	0.0129186	2.48601
21	DERL1	0.498747	4.87407e-25	5	TRUE		0.00791182	0.142924	0.854569	2.8868	1.35373	9.55076e-28	16.9762	1.19495	1.51252	5.14251e-28		0.999296	2.71637	0.253262	1.65353	4.46237	7.95647e-05	3.94571
22	UQCRB	0.673426	1.27944e-09	4	TRUE		0.0164591	0.134073	1.21278	2.5715	0.8686	3.08554e-10	7.22667	0.629264	1.10794	1.3715e-10		1.52342	4.5879	0.452606	1.88954	11.1397	0.000762959	3.36589
23	CYC1	0.604174	1.63229e-17	4	TRUE		0.00306258	0.224651	0.983697	3.27864	1.434	1.77915e-18	11.5475	1.18672	1.68128	2.59683e-19		1.42292	4.14921	0.331993	2.16457	7.95349	1.81929e-05	4.28599
24	MAF1	0.55428	2.18996e-15	4	TRUE		0.00122564	0.241084	0.867475	3.64488	0.887534	1.11865e-15	10.0584	0.71183	1.06324	5.77643e-17		0.771346	2.16268	0.379257	1.02841	4.54795	0.041968	2.03384
25	ABRA	0.64023	0.00122894	3	FALSE		0.00896879	0.17492	1.10554	2.83376	0.00645503	0.00406695	2.96169	0.00211507	0.010795	0.000409215		23.5387	1.67004e+10	18.6916	2.05293e-06	1.35856e+26	0.207916	1.25932
26	PTP4A3	0.90004	1.92146e-24	2	TRUE		0.0134804	0.202864	1.59722	2.65882	2.65387	2.71467e-27	16.6868	2.33718	2.97056	2.43274e-27		0.661463	1.93762	0.155138	1.42961	2.62617	2.01054e-05	4.26372
27	CHRAC1	0.641928	4.18939e-21	2	TRUE		0.00121267	0.279625	1.00423	3.64909	1.05753	3.57486e-22	13.603	0.902729	1.21234	2.47527e-23		1.63261	5.11719	0.412608	2.27939	11.488	7.59605e-05	3.9568
28	LY6E	0.638371	1.89714e-11	2	TRUE		0.00984459	0.167829	1.10891	2.79412	1.44425	4.23145e-12	8.19768	1.09344	1.79507	1.32508e-12		0.482194	1.61962	0.235639	1.02056	2.57034	0.0407249	2.04632
29	EMC2	0.459861	6.82947e-09	2	TRUE		0.0314937	0.0442209	0.875501	2.27866	1.35202	1.06385e-09	6.94337	0.964281	1.73976	8.41614e-10		0.709094	2.03215	0.231959	1.28977	3.20184	0.00223584	3.05697
30	RPL30	0.661494	3.12271e-08	2	FALSE		0.0141489	0.145005	1.17798	2.63776	0.646574	1.34648e-08	6.35474	0.44397	0.849178	4.45443e-09		0.457662	1.58037	0.415628	0.699804	3.56897	0.270839	1.10113
31	COX6C	1.029	2.31948e-21	1	TRUE		0.000329379	0.51939	1.53861	4.1586	1.34561	6.48191e-22	13.4552	1.14647	1.54475	1.23417e-23		1.44867	4.25744	0.298797	2.37035	7.64688	1.24497e-06	4.84834
32	MTBP	0.869772	6.733e-10	1	TRUE		0.0033904	0.316441	1.4231	3.23735	0.95104	7.23775e-10	7.03175	0.681724	1.22036	6.80546e-11		0.935906	2.54952	0.304749	1.403	4.63299	0.0021329	3.07107
33	ENY2	0.573604	7.51674e-19	1	TRUE		0.00143342	0.243879	0.903328	3.58287	1.27313	9.92133e-20	12.2314	1.06586	1.48039	7.29627e-21		1.06149	2.89067	0.30492	1.5902	5.25469	0.000499164	3.4812
34	ZNF707	0.640374	5.95027e-21	1	FALSE		0.00707983	0.190786	1.08996	2.93352	0.873821	9.38841e-23	13.9375	0.748978	0.998664	3.76679e-23		0.909825	2.48389	0.472551	0.983775	6.27145	0.0541858	1.92535
35	OSR2	1.35126	0.00110984		TRUE		0.00808596	0.38415	2.31837	2.87762	0.159592	0.00399154	2.96812	0.0525248	0.26666	0.000366042		1.9581	7.08584	0.599964	2.18626	22.9658	0.00109971	3.26369
36	PVT1	1.08363	1.38826e-17		TRUE		0.000359003	0.542621	1.62465	4.1252	1.3202	1.20988e-17	11.0996	1.08336	1.55704	2.0799e-19		1.31905	3.73985	0.311238	2.03202	6.88304	2.2545e-05	4.23807
37	SQLE	1.05098	1.70085e-12		TRUE		0.0271759	0.128552	1.97342	2.34656	1.84105	9.90058e-14	9.04319	1.43566	2.24644	9.29566e-14		0.681242	1.97633	0.169446	1.41784	2.75481	5.80956e-05	4.02042
38	KLHL38	1.00383	2.58346e-15		TRUE		0.042524	0.0366047	1.97106	2.13748	1.6878	3.97547e-17	10.8239	1.3773	1.9983	7.08694e-17		0.690401	1.99452	0.205588	1.33303	2.98425	0.000784602	3.35817
39	AC117834.1	0.960607	0.000362195		TRUE		0.00535945	0.311842	1.60937	3.0495	0.0510213	0.00159368	3.27322	0.0199827	0.08206	0.000108223		7.37572	1596.74	2.69995	8.03579	317278	0.00629905	2.73179
40	GLI4	0.860462	1.06153e-15		TRUE		0.0100685	0.224032	1.49689	2.78452	1.15022	6.06181e-17	10.7266	0.936694	1.36374	2.62078e-17		0.88379	2.42006	0.355086	1.20663	4.85372	0.0128122	2.48895
41	TIGD5	0.805579	1.11147e-21		TRUE		0.0109112	0.202288	1.40887	2.75012	1.02151	6.19815e-24	14.6286	0.882463	1.16056	3.98712e-24		0.84204	2.3211	0.416703	1.02564	5.2528	0.0433086	2.02072
42	LAPTM4B	0.791822	8.44239e-22		TRUE		0.0453261	0.0178108	1.56583	2.10693	1.45735	1.06052e-24	15.0861	1.26499	1.64971	2.85035e-24		0.772214	2.16455	0.25799	1.30547	3.58897	0.00276073	2.9932
43	PTDSS1	0.748558	2.44271e-21		TRUE		0.00456953	0.253682	1.24343	3.1153	1.07909	5.27987e-23	14.0826	0.926511	1.23168	1.39171e-23		1.31021	3.70694	0.364509	1.81445	7.57331	0.00032508	3.59445
44	NDUFAF6	0.715326	5.43804e-08		TRUE		0.000924154	0.323107	1.10754	3.75617	0.796834	3.858e-07	5.55215	0.511053	1.08261	8.11289e-09		0.958505	2.60779	0.32204	1.38724	4.90223	0.00291696	2.97636
45	SLC25A32	0.689853	5.42294e-12		TRUE		0.00925898	0.186073	1.19363	2.82023	1.29594	1.10518e-12	8.49995	0.992344	1.59953	3.39864e-13		0.832154	2.29826	0.254963	1.39436	3.78813	0.00109923	3.26382
46	MROH1	0.682597	2.2946e-07		TRUE		0.0145748	0.147004	1.21819	2.62482	0.87832	1.24373e-07	5.82694	0.57817	1.17847	3.82999e-08		1.47152	4.35585	0.395477	2.00652	9.45593	0.000198535	3.72087
47	ATP6V1C1	0.671456	6.74607e-09		TRUE		0.00716797	0.19921	1.1437	2.92833	1.2325	4.60655e-09	6.60497	0.86093	1.60407	8.29913e-10		0.723323	2.06127	0.239611	1.28878	3.2968	0.00253833	3.01873
48	YWHAZ	0.65202	7.40864e-16		TRUE		0.0133854	0.147545	1.1565	2.6619	1.24508	3.03784e-17	10.8861	1.01734	1.47283	1.76258e-17		1.10269	3.01225	0.307159	1.64982	5.49978	0.000330726	3.58996
49	TSNARE1	0.605999	1.13873e-14		TRUE		0.0265955	0.0763505	1.13565	2.35643	0.921464	3.48182e-16	10.325	0.743752	1.09918	3.72448e-16		1.20997	3.35339	0.446631	1.39737	8.04744	0.00674641	2.70911
50	FAM49B	0.569841	1.20711e-11		TRUE		0.0273723	0.0689971	1.07069	2.34326	1.37743	9.09728e-13	8.54375	1.0564	1.69846	8.04907e-13		0.644688	1.90539	0.1948	1.30068	2.79125	0.000934663	3.30949
51	PHF20L1	0.563387	5.0407e-07		TRUE		0.0257054	0.0742047	1.05257	2.37195	1.09135	1.70455e-07	5.7509	0.713467	1.46923	8.87095e-08		0.616697	1.8528	0.249977	1.13514	3.02419	0.0136242	2.46702
52	DCAF13	0.539471	1.28436e-14		TRUE		0.0105037	0.137848	0.941094	2.76643	1.41116	1.01061e-15	10.0816	1.13244	1.68989	4.25501e-16		0.811069	2.25031	0.247501	1.38538	3.65524	0.00104905	3.27703
53	INTS8	0.537314	2.40426e-09		TRUE		0.0126678	0.125287	0.949341	2.68579	1.13103	8.11625e-10	7.00549	0.809542	1.45251	2.7041e-10		0.795335	2.21518	0.269069	1.30731	3.75354	0.00311776	2.95588
54	THEM6	0.529074	4.10989e-18		TRUE		0.0285148	0.0603091	0.997838	2.32451	1.5104	3.63852e-20	12.472	1.26925	1.75155	5.11676e-20		1.20788	3.3464	0.344328	1.70406	6.57158	0.000451578	3.50795
55	GRINA	0.519356	2.68289e-15		TRUE		0.00910627	0.141033	0.897679	2.8273	1.27167	1.94488e-16	10.4584	1.02955	1.51379	7.41631e-17		0.80606	2.23907	0.326577	1.18055	4.24669	0.0135792	2.46821
56	NSMCE2	0.509091	1.2184e-05		TRUE		0.0344955	0.040236	0.977947	2.23628	0.98828	4.93871e-06	4.91268	0.587701	1.38886	2.82553e-06		0.742459	2.1011	0.275949	1.22337	3.60856	0.00713314	2.69056
57	C8orf76	0.501999	2.32606e-14		TRUE		0.00433002	0.172465	0.831533	3.13742	1.1977	4.77374e-15	9.72852	0.952549	1.44284	8.14782e-16		0.863075	2.37044	0.26631	1.40652	3.99496	0.00119166	3.24087
58	TSTA3	0.478658	2.49318e-15		TRUE		0.00727115	0.141319	0.815996	2.92233	1.27019	2.17114e-16	10.4332	1.02777	1.51262	6.62883e-17		1.12735	3.08746	0.363521	1.51416	6.29551	0.0019274	3.1012
59	SLC45A4	0.470807	3.11386e-15		TRUE		0.032928	0.0413753	0.900239	2.25797	0.794517	6.36344e-17	10.7154	0.64687	0.942164	8.73905e-17		1.065	2.90083	0.39606	1.33474	6.30447	0.00716713	2.68898
60	ZC3H3	0.466709	1.14031e-11		TRUE		0.046373	0.00810738	0.92531	2.09595	1.00252	4.99733e-13	8.67859	0.772497	1.23254	7.50744e-13		0.724502	2.0637	0.363358	1.01241	4.20666	0.0461622	1.99391
61	AC083843.3	1.0521	0.000200444		FALSE		0.0172491	0.202633	1.90157	2.55082	0.800326	0.000249508	3.84162	0.385488	1.21516	5.74813e-05		0.241721	1.27344	0.23599	0.801868	2.02233	0.305701	1.02428
62	FAM83H	0.758679	1.3143e-15		FALSE		0.0178912	0.142213	1.37514	2.53466	1.15309	4.35676e-17	10.8028	0.940547	1.36564	3.32803e-17		0.297102	1.34595	0.321825	0.716295	2.52911	0.355914	0.923178
63	ZNF696	0.717128	4.25093e-25		FALSE		0.000253266	0.370455	1.0638	4.26037	0.988792	2.0706e-26	16.132	0.86674	1.11084	3.58804e-28		0.659293	1.93343	0.378735	0.920339	4.06169	0.0817224	1.74078
64	JRK	0.692716	3.99408e-12		FALSE		0.00785702	0.199011	1.18642	2.88973	0.738603	9.27125e-13	8.53949	0.566374	0.910832	2.44415e-13		0.792482	2.20887	0.539284	0.767593	6.35638	0.141695	1.46951
65	ZFP41	0.638835	4.1526e-13		FALSE		0.0146053	0.137405	1.14026	2.6239	0.846774	3.76888e-14	9.26104	0.664705	1.02884	1.98911e-14		0.610433	1.84123	0.426017	0.79888	4.24359	0.151891	1.43288
66	ZNF706	0.568018	3.99048e-10		FALSE		0.00272156	0.216329	0.919707	3.32639	0.689569	4.96934e-10	7.11783	0.496658	0.88248	3.83133e-11		0.872961	2.39399	0.449988	0.991041	5.783	0.052384	1.93996
67	ZNF623	0.560152	3.0099e-13		FALSE		0.0057346	0.17833	0.941975	3.02145	0.94263	6.55105e-14	9.1363	0.737184	1.14808	1.37189e-14		0.543413	1.72187	0.367699	0.837559	3.53987	0.139441	1.47787
68	TOP1MT	0.545433	7.03975e-09		FALSE		0.00747704	0.159485	0.931381	2.9106	0.605176	4.63304e-09	6.60364	0.422692	0.78766	8.69013e-10		0.204792	1.22727	0.412597	0.546684	2.75514	0.619649	0.496348
69	TATDN1	0.478666	1.05394e-07		FALSE		0.0381833	0.0282222	0.929111	2.18858	1.04702	1.98561e-08	6.26348	0.714157	1.37988	1.66798e-08		0.458919	1.58236	0.294796	0.887922	2.81992	0.119534	1.55673
70	TRMT12	0.44139	7.93455e-09		FALSE		0.0155132	0.0914165	0.791364	2.59751	0.845105	2.579e-09	6.73935	0.595404	1.09481	9.97889e-10		0.518145	1.67891	0.356856	0.834202	3.37897	0.146509	1.45197

## Sheet: 20p_amp
Rank	Gene	Coefficient, expression vs copy number (met.)	q combined	PPI	Worse survival		p, expression vs copy number (met.)	Coefficient, conf. int. lower (met.)	Coefficient, conf. int. upper (met.)	t, expression vs copy number (met.)	Coefficient, expression vs copy number (TCGA)	p, expression vs copy number (TCGA)	t (TCGA)	Coefficient, conf. int. lower (TCGA)	Coefficient, conf. int. upper (TCGA)	p (combined)		Coefficient	Exp. coefficient	Exp. coeff. standard error	Conf. int. lower	Conf. int. upper	p	z
1	CSNK2A1	1.38129	6.15216e-07	408	TRUE		0.00140453	0.589067	2.1735	3.59094	0.805841	3.91306e-06	4.97249	0.483139	1.12854	1.10026e-07		1.32411	3.75885	0.639368	1.07356	13.1609	0.0383613	2.07097
2	PCNA	1.1962	0.0057398	162	TRUE		0.0414301	0.0502771	2.34213	2.1499	0.915387	0.00565218	2.84717	0.275184	1.55559	0.00219171		1.06771	2.90872	0.340806	1.49145	5.6728	0.00173081	3.13291
3	NINL	1.86139	0.0295226	46	FALSE		0.0437987	0.0559536	3.66684	2.12337	0.530708	0.0424507	2.06334	0.0185412	1.04288	0.0135496		-0.967999	0.379842	0.48671	0.146324	0.986034	0.0467166	-1.98886
4	PRNP	1.49194	0.00616465	42	FALSE		0.00641925	0.458921	2.52496	2.97449	0.751248	0.0398954	2.09025	0.0355812	1.46691	0.00237402		0.538748	1.71386	0.291618	0.96772	3.0353	0.0646827	1.84744
5	SNRPB	0.933251	1.31045e-11	41	TRUE		0.00625208	0.28945	1.57705	2.9855	1.37651	4.34939e-12	8.19149	1.0419	1.71113	8.7658e-13		1.45323	4.27692	0.478861	1.67311	10.933	0.00240717	3.03477
6	PTPRA	1.63496	8.61688e-06	24	TRUE		0.000351443	0.820321	2.44959	4.13345	0.828854	0.000327282	3.7617	0.390101	1.26761	1.95285e-06		1.66353	5.27793	0.476468	2.0744	13.4287	0.000480517	3.49139
7	MAVS	1.53116	4.19069e-11	23	FALSE		0.00285586	0.577562	2.48476	3.30693	0.913343	3.58633e-11	7.71538	0.67762	1.14907	3.16579e-12		0.926358	2.52529	0.728882	0.605183	10.5375	0.203753	1.27093
8	PSMF1	0.865274	1.13241e-13	23	FALSE		0.0165034	0.171949	1.5586	2.57032	1.37082	7.66178e-15	9.62127	1.08711	1.65453	4.7552e-15		-0.0993357	0.905439	0.603436	0.277468	2.95464	0.869246	-0.164617
9	NSFL1C	1.11322	1.45905e-14	18	FALSE		0.000854481	0.507795	1.71864	3.78696	0.976737	1.42513e-14	9.48079	0.771593	1.18188	4.86453e-16		0.382772	1.46634	0.786331	0.313985	6.84798	0.626413	0.486782
10	VPS16	0.931675	1.33739e-11	15	FALSE		0.00282384	0.352232	1.51112	3.31149	1.18933	9.86614e-12	8.00687	0.893552	1.48511	8.97428e-13		0.553889	1.74001	0.577096	0.561469	5.39232	0.337163	0.959786
11	STK35	1.28624	2.22824e-07	14	FALSE		2.95532e-05	0.765771	1.80672	5.08974	0.916788	5.93979e-05	4.24982	0.487227	1.34635	3.71452e-08		-0.784034	0.45656	0.606916	0.13896	1.50005	0.196415	-1.29183
12	SIRPA	1.72016	0.000279691	13	FALSE		0.00011538	0.943921	2.49641	4.56396	0.461578	0.0550288	1.94825	-0.0101882	0.933344	8.23315e-05		-1.4333	0.238521	0.534662	0.0836415	0.680192	0.00734557	-2.68076
13	IDH3B	1.25165	7.41306e-11	9	TRUE		0.000813897	0.574355	1.92894	3.80606	1.16275	2.47282e-10	7.27714	0.844583	1.48091	6.085e-12		1.22738	3.41227	0.478245	1.33647	8.71218	0.0102754	2.56642
14	UBOX5	0.99318	2.94861e-06	9	FALSE		0.0186436	0.180311	1.80605	2.51638	1.00112	1.77644e-06	5.17308	0.615765	1.38648	6.03535e-07		0.648494	1.91266	0.483304	0.741733	4.93204	0.179664	1.34179
15	MCM8	2.23141	0.000624897	6	FALSE		0.000116544	1.22361	3.23922	4.56009	0.340785	0.138899	1.49539	-0.113002	0.794571	0.000194761		-0.203382	0.815966	0.452856	0.335893	1.98218	0.653352	-0.44911
16	TMEM230	0.862212	1.0665e-07	4	TRUE		0.0331846	0.0745119	1.64991	2.25436	1.22701	2.33245e-08	6.22555	0.834546	1.61947	1.70124e-08		1.41074	4.09898	0.498727	1.54226	10.8941	0.00467411	2.82868
17	NOP56	0.865412	0.000460263	3	TRUE		0.0191989	0.153422	1.5774	2.50333	0.72509	0.000587851	3.58569	0.322423	1.12776	0.000139856		1.75911	5.80729	0.587014	1.83783	18.3502	0.00272907	2.99671
18	CRLS1	0.657861	0.000155052	2	TRUE		0.0471573	0.00892547	1.3068	2.08787	0.925175	6.76244e-05	4.21383	0.487982	1.36237	4.35481e-05		1.39507	4.03527	0.506092	1.49653	10.8807	0.00584134	2.75656
19	ENTPD6	1.60713	0.000912675	1	FALSE		0.0301007	0.167763	3.04651	2.29958	0.857629	0.000844827	3.47406	0.366055	1.3492	0.000294467		-1.87763	0.152953	0.451429	0.0631393	0.370522	3.1923e-05	-4.1593
20	TRMT6	1.26305	7.36164e-05	1	FALSE		0.000995558	0.565067	1.96102	3.7269	0.839363	0.00134395	3.32789	0.337128	1.3416	1.94332e-05		0.387453	1.47322	0.403924	0.667495	3.25155	0.337447	0.959223
21	FASTKD5	0.917731	0.000768831	1	FALSE		0.049902	0.000424046	1.83504	2.06049	0.745652	0.000414593	3.69123	0.343406	1.1479	0.000243839		0.730466	2.07605	0.516406	0.754522	5.71219	0.15721	1.41452
22	SLC23A2	2.04316	5.98946e-05		TRUE		0.00016719	1.09132	2.995	4.42085	0.829195	0.00630335	2.80857	0.241303	1.41709	1.55582e-05		0.606487	1.83398	0.283126	1.05292	3.19441	0.0321847	2.14211
23	CPXM1	4.70608	0.00116553		FALSE		0.000603832	2.23535	7.17682	3.92287	2.02807	0.0565589	1.93583	-0.0580628	4.11421	0.000385395		0.183913	1.20191	0.0981083	0.99166	1.45674	0.0608485	1.87459
24	FAM182B	4.24698	5.32118e-05		FALSE		0.0288821	0.474565	8.01939	2.31863	0.400948	3.18052e-05	4.42093	0.220355	0.581541	1.36875e-05		-2.69828	0.067321	1.77143	0.00209079	2.16766	0.127702	-1.52323
25	ZNF337-AS1	3.55778	0.00609862		FALSE		0.00886232	0.976648	6.13891	2.83883	0.336466	0.0285157	2.2321	0.0363044	0.636627	0.00234602		-0.574529	0.56297	0.756905	0.127705	2.48178	0.447823	-0.75905
26	EBF4	3.33311	0.000276128		FALSE		0.00107205	1.47666	5.18956	3.69774	1.24862	0.00583629	2.83586	0.371877	2.12536	8.12244e-05		0.231887	1.26098	0.254159	0.766243	2.07514	0.361575	0.912368
27	SDCBP2-AS1	2.38418	7.08153e-06		FALSE		0.000168169	1.2729	3.49546	4.4186	0.739501	0.000541637	3.6106	0.331665	1.14734	1.56773e-06		-0.383872	0.681218	0.567229	0.224109	2.07068	0.498565	-0.67675
28	ATRN	2.12587	3.2266e-05		FALSE		4.88097e-05	1.23158	3.02017	4.89582	0.602215	0.0106492	2.61785	0.144143	1.06029	8.04096e-06		0.81482	2.25877	0.524215	0.808462	6.3108	0.120098	1.55436
29	C20orf194	1.83649	3.98985e-06		FALSE		1.87089e-05	1.11837	2.55462	5.26695	0.949865	0.00250479	3.12533	0.344673	1.55506	8.37708e-07		0.553338	1.73905	0.375847	0.832511	3.63273	0.140955	1.47224
30	PANK2	1.55755	2.72875e-06		FALSE		0.000107235	0.859008	2.25608	4.5922	1.02182	0.000282677	3.80498	0.487073	1.55657	5.55078e-07		0.663191	1.94098	0.350029	0.977406	3.85447	0.0581355	1.89467
31	RNF24	1.49246	6.356e-11		FALSE		0.0137364	0.332824	2.6521	2.65064	1.22202	1.20889e-11	7.96104	0.916363	1.52768	5.05255e-12		0.906424	2.47546	0.521498	0.890749	6.87947	0.0821901	1.73812
32	PCED1A	1.45962	3.57373e-07		FALSE		0.0116437	0.355307	2.56393	2.72218	1.14835	2.54849e-07	5.65335	0.743869	1.55282	6.12338e-08		-1.19195	0.303628	0.52089	0.109385	0.8428	0.0221203	-2.2883
33	CDS2	1.4596	0.00864151		FALSE		0.0291421	0.160787	2.7584	2.3145	0.626779	0.0134412	2.53019	0.133506	1.12005	0.00346463		0.466472	1.59436	0.365051	0.779568	3.26075	0.201311	1.27783
34	SMOX	1.4256	3.95119e-05		FALSE		0.0101106	0.370497	2.48071	2.78274	1.10728	6.4949e-05	4.22505	0.585423	1.62914	1.00051e-05		-0.949734	0.386844	0.464547	0.155637	0.961522	0.0409112	-2.04443
35	ZNF343	1.27374	4.3748e-06		FALSE		0.00017957	0.676618	1.87086	4.39327	0.737271	0.000289249	3.79821	0.350748	1.12379	9.23148e-07		-0.0386505	0.962087	0.577011	0.3105	2.98104	0.946594	-0.0669839
36	AP5S1	1.00932	1.56597e-05		FALSE		0.0244217	0.141458	1.87719	2.39523	1.04857	9.31602e-06	4.74789	0.608803	1.48834	3.70756e-06		0.6545	1.92418	0.413397	0.855778	4.32643	0.113371	1.58322

## Sheet: 20q_amp
Rank	Gene	Coefficient, expression vs copy number (met.)	q combined	PPI	Worse survival		p, expression vs copy number (met.)	Coefficient, conf. int. lower (met.)	Coefficient, conf. int. upper (met.)	t, expression vs copy number (met.)	Coefficient, expression vs copy number (TCGA)	p, expression vs copy number (TCGA)	t (TCGA)	Coefficient, conf. int. lower (TCGA)	Coefficient, conf. int. upper (TCGA)	p (combined)		Coefficient	Exp. coefficient	Exp. coeff. standard error	Conf. int. lower	Conf. int. upper	p	z
1	PLCG1	2.40995	7.06202e-05	194	TRUE		0.0154505	0.500432	4.31948	2.59928	1.0752	8.26056e-05	4.15799	0.560289	1.59011	1.85976e-05		0.811113	2.25041	0.368682	1.09254	4.63537	0.0278047	2.20003
2	DNMT3B	2.53327	0.000348643	42	TRUE		0.0188676	0.455529	4.61102	2.51108	0.563556	0.000432673	3.67842	0.258484	0.868628	0.000103806		1.43455	4.19774	0.731011	1.00179	17.5895	0.0497144	1.96241
3	SNTA1	2.58756	0.000207246	40	FALSE		0.0113021	0.639046	4.53607	2.735	1.65426	0.000397923	3.70351	0.764821	2.5437	5.9869e-05		0.164088	1.17832	0.255446	0.714211	1.94401	0.520639	0.64236
4	EPB41L1	1.8548	1.69785e-07	34	TRUE		0.0151508	0.38999	3.31962	2.60787	1.92182	8.54901e-08	5.91695	1.27506	2.56857	2.78018e-08		0.600769	1.82352	0.27289	1.06813	3.11311	0.0277003	2.2015
5	CPNE1	2.79578	1.33987e-07	30	FALSE		0.000289819	1.42749	4.16407	4.20818	1.7816	3.43476e-06	5.00585	1.0729	2.49029	2.16291e-08		0.116977	1.12409	0.304454	0.618944	2.04152	0.700816	0.384219
6	GNAS	2.34639	9.17861e-11	29	TRUE		0.00890969	0.642751	4.05002	2.83657	1.39636	2.87747e-11	7.76518	1.03829	1.75444	7.68919e-12		1.40288	4.06688	0.451307	1.67922	9.84951	0.00188059	3.10847
7	CHMP4B	1.85402	1.46807e-16	29	TRUE		0.00858326	0.515342	3.1927	2.85238	1.18892	7.67113e-18	11.2056	0.977648	1.40019	2.97394e-18		1.23156	3.42658	0.502754	1.27913	9.17921	0.0143001	2.44963
8	NELFCD	2.25929	2.71383e-08	27	TRUE		0.00315953	0.834583	3.68399	3.266	0.995488	5.14325e-08	6.03825	0.667203	1.32377	3.82536e-09		1.6271	5.08908	0.51046	1.87126	13.8402	0.00143502	3.18751
9	CBFA2T2	2.62952	2.74727e-05	26	FALSE		0.00156071	1.1036	4.15543	3.54908	0.687062	0.000276395	3.81159	0.328127	1.046	6.75369e-06		0.142342	1.15297	0.60886	0.349587	3.80261	0.815152	0.233784
10	DLGAP4	1.38247	4.46825e-06	24	FALSE		0.038999	0.0755459	2.68939	2.17859	1.31579	1.3649e-06	5.23928	0.815706	1.81587	9.44754e-07		0.29649	1.34513	0.4183	0.592525	3.05366	0.478449	0.708799
11	ARFGAP1	1.42169	7.60541e-05	15	TRUE		0.0105734	0.362193	2.4812	2.7636	1.08705	0.000131723	4.02614	0.549417	1.62469	2.0173e-05		1.02985	2.80064	0.471515	1.11149	7.05687	0.0289527	2.18413
12	MRGBP	0.967249	3.65383e-09	15	TRUE		0.00706777	0.288337	1.64616	2.93423	1.22347	2.33137e-09	6.76267	0.863221	1.58372	4.25599e-10		1.95215	7.04384	0.506939	2.60797	19.0247	0.000117702	3.85086
13	CSE1L	1.83921	0.00489487	14	TRUE		0.0165614	0.364604	3.31381	2.56877	0.842312	0.0115809	2.5865	0.193846	1.49078	0.00183338		1.49944	4.47918	0.551714	1.51907	13.2074	0.00657208	2.71778
14	TOMM34	1.76727	9.93017e-07	14	FALSE		0.0423857	0.0656803	3.46887	2.13904	1.07586	2.23115e-07	5.68567	0.699065	1.45264	1.84187e-07		0.625958	1.87004	0.560027	0.623956	5.60462	0.263683	1.11773
15	TRPC4AP	1.5421	1.14353e-06	12	FALSE		0.0178616	0.289427	2.79478	2.53539	0.791588	6.21377e-07	5.43496	0.501567	1.08161	2.14388e-07		0.897047	2.45235	0.717141	0.601383	10.0003	0.210983	1.25087
16	CSTF1	1.63629	2.50723e-07	11	FALSE		0.0227075	0.248397	3.02419	2.42814	0.959693	8.83101e-08	5.90917	0.636298	1.28309	4.21664e-08		0.717619	2.04955	0.635217	0.590148	7.11796	0.258593	1.12972
17	DSN1	2.13301	0.00897501	10	TRUE		0.0117484	0.516938	3.74908	2.71833	0.691743	0.0350233	2.146	0.0498804	1.33361	0.00361917		1.17743	3.24601	0.399873	1.48244	7.10758	0.00323474	2.9445
18	ZFP64	1.54198	0.0020214	10	FALSE		0.0479289	0.0151902	3.06876	2.08003	0.514207	0.00137228	3.32123	0.205913	0.822502	0.00069911		-0.434763	0.647418	0.809138	0.13257	3.16173	0.59105	-0.537316
19	CTSA	2.33501	0.000526945	9	TRUE		0.0293549	0.25421	4.41581	2.31115	1.18947	0.000449413	3.66701	0.543569	1.83538	0.000161421		0.996375	2.70845	0.341117	1.38791	5.28542	0.00349	2.92092
20	CABLES2	1.93461	6.56657e-06	9	FALSE		0.0223752	0.29816	3.57105	2.43479	0.943765	3.72643e-06	4.98501	0.56678	1.32075	1.44246e-06		-1.56239	0.209634	0.723441	0.050777	0.865478	0.0307985	-2.15967
21	DIDO1	1.92365	6.02977e-05	9	FALSE		0.00199459	0.775715	3.07158	3.45127	0.688052	0.000532639	3.61569	0.309123	1.06698	1.56756e-05		-1.41488	0.242956	0.749938	0.0558699	1.05651	0.0592064	-1.88666
22	SPATA2	1.54052	1.5515e-09	9	FALSE		0.0247886	0.212153	2.86888	2.38847	1.53612	2.54388e-10	7.27068	1.11542	1.95683	1.68933e-10		-0.267882	0.764998	0.578133	0.24635	2.37557	0.643108	-0.463357
23	RAE1	1.98432	3.149e-08	8	FALSE		0.00514155	0.651675	3.31697	3.06667	0.845668	3.74949e-08	6.11332	0.570213	1.12112	4.50522e-09		0.404353	1.49833	0.735095	0.354727	6.32882	0.582272	0.550069
24	PLTP	2.98826	1.55656e-06	7	TRUE		0.0268814	0.371068	5.60545	2.35154	2.99378	5.8629e-07	5.4493	1.89981	4.08775	2.98906e-07		0.466747	1.5948	0.197822	1.08223	2.35013	0.0183031	2.35943
25	DNTTIP1	1.67529	5.09623e-18	7	TRUE		0.00738531	0.491964	2.85861	2.91579	1.47292	1.84156e-19	12.0838	1.2302	1.71564	6.6706e-20		1.2031	3.33042	0.462864	1.34434	8.25068	0.00934289	2.59925
26	CEP250	2.09054	2.50039e-06	7	FALSE		0.0097596	0.551644	3.62943	2.79782	0.702154	2.80067e-06	5.05787	0.42572	0.978588	5.03349e-07		-1.03252	0.356109	1.02554	0.0477133	2.65783	0.31403	-1.0068
27	MAP1LC3A	1.91272	1.06144e-05	7	FALSE		0.0450906	0.0452401	3.78019	2.10943	1.92661	3.25001e-06	5.01996	1.16239	2.69084	2.45257e-06		0.405114	1.49947	0.284668	0.858279	2.61968	0.154704	1.42311
28	PIGT	2.13516	5.27895e-06	6	TRUE		0.01402	0.470562	3.79976	2.64174	1.43047	4.59782e-06	4.93109	0.852823	2.00812	1.13176e-06		1.04053	2.83071	0.328685	1.48634	5.39103	0.00154697	3.16572
29	CDK5RAP1	1.8189	6.4262e-08	6	TRUE		0.0150314	0.384345	3.25345	2.61133	1.07747	2.8874e-08	6.17516	0.730024	1.42491	9.7905e-09		1.14988	3.15781	0.48601	1.21813	8.18613	0.0179836	2.36596
30	VAPB	1.41932	0.000200774	6	TRUE		0.0398262	0.0714113	2.76724	2.16865	0.922305	0.000108342	4.08164	0.472352	1.37226	5.76182e-05		1.65499	5.23304	0.558533	1.75118	15.6379	0.00304551	2.96311
31	DYNLRB1	2.16305	1.52958e-06	6	FALSE		0.012598	0.505837	3.82027	2.68818	1.68771	1.22524e-06	5.2663	1.04957	2.32586	2.93069e-07		0.19877	1.2199	0.324573	0.645725	2.30463	0.54027	0.612405
32	RALY	2.10431	8.91318e-10	5	FALSE		0.00252623	0.813084	3.39554	3.35643	1.419	1.33334e-09	6.89147	1.00899	1.82901	9.2348e-11		0.463728	1.58999	0.453938	0.653134	3.87068	0.306986	1.02157
33	CTNNBL1	1.71906	2.3377e-12	5	FALSE		0.0307899	0.17241	3.26571	2.28912	1.51084	1.24631e-13	8.99131	1.17624	1.84543	1.31215e-13		0.850007	2.33966	0.479403	0.914292	5.98718	0.0762199	1.77305
34	PCIF1	2.27153	0.000294378	4	FALSE		0.0152835	0.474978	4.06808	2.60405	0.963078	0.000440487	3.67305	0.440968	1.48519	8.69033e-05		-0.442576	0.642379	0.466704	0.257355	1.60343	0.342976	-0.948302
35	PKIG	2.08951	5.71187e-08	4	FALSE		0.0302112	0.216738	3.96229	2.29789	1.50652	1.24974e-08	6.37221	1.03575	1.9773	8.56962e-09		-0.0812298	0.921982	0.424169	0.401485	2.11727	0.848131	-0.191504
36	ERGIC3	2.00902	1.06041e-06	3	FALSE		0.00280332	0.760645	3.25739	3.31444	1.13189	3.63261e-06	4.99153	0.680351	1.58344	1.97583e-07		0.51157	1.66791	0.454648	0.684188	4.06601	0.260504	1.1252
37	PIGU	2.34364	1.78304e-10	2	TRUE		0.00384591	0.828615	3.85866	3.18597	1.47518	1.41877e-10	7.40358	1.07842	1.87195	1.5953e-11		1.31716	3.73281	0.426032	1.61956	8.60349	0.00199016	3.0917
38	COMMD7	1.55478	4.20262e-14	2	TRUE		0.00790535	0.445682	2.66388	2.88715	1.29717	5.18418e-15	9.70982	1.03115	1.56319	1.5874e-15		1.7703	5.87263	0.465984	2.35606	14.6379	0.000145242	3.79907
39	PXMP4	2.72648	1.52616e-07	2	FALSE		0.00222422	1.07861	4.37434	3.40761	0.980645	5.17221e-07	5.48018	0.624322	1.33697	2.48295e-08		-0.201263	0.817697	0.638941	0.233736	2.86062	0.752766	-0.314995
40	AAR2	2.48788	7.72634e-06	2	FALSE		0.00171293	1.02893	3.94682	3.51205	0.936491	5.8914e-05	4.25209	0.497932	1.37505	1.72657e-06		-0.683366	0.504914	0.526886	0.179776	1.41809	0.194635	-1.29699
41	LSM14B	1.77527	3.7465e-08	2	FALSE		0.000462029	0.867381	2.68317	4.02718	0.823793	5.09567e-07	5.48385	0.524663	1.12292	5.45492e-09		-2.41068	0.089754	0.962693	0.0136022	0.592242	0.0122762	-2.5041
42	EDEM2	1.67441	3.52931e-05	2	FALSE		0.0260051	0.217295	3.13153	2.36667	0.786628	2.22385e-05	4.51741	0.439886	1.13337	8.88472e-06		1.04431	2.84144	0.544116	0.978106	8.2545	0.0549491	1.91928
43	DDX27	1.50554	8.73282e-06	1	TRUE		0.00808074	0.428111	2.58296	2.87789	0.916934	1.44663e-05	4.63202	0.522754	1.31111	1.98283e-06		1.98832	7.30326	0.618321	2.17371	24.5377	0.00130137	3.21568
44	NTSR1	7.23112	0.00788943	1	FALSE		0.00901433	1.97165	12.4906	2.83161	0.227053	0.0385437	2.1051	0.0122793	0.441827	0.00311482		0.120646	1.12823	0.823879	0.224444	5.67131	0.883577	0.146437
45	TCFL5	1.91998	0.0230038	1	FALSE		0.0103276	0.49433	3.34564	2.77366	0.516091	0.130449	1.52865	-0.15618	1.18836	0.010252		0.736678	2.08898	0.441194	0.879813	4.95998	0.0949713	1.66974
46	RNF114	1.79992	2.18148e-08	1	FALSE		0.0113865	0.442937	3.1569	2.7318	1.13072	1.10426e-08	6.40119	0.778982	1.48246	2.99212e-09		0.557596	1.74647	0.528493	0.619879	4.92057	0.291394	1.05507
47	MANBAL	2.70491	6.67783e-09		TRUE		0.000374005	1.34924	4.06059	4.10931	1.00446	8.72006e-08	5.9122	0.666151	1.34276	8.20109e-10		1.21275	3.36273	0.562987	1.11552	10.1369	0.0312293	2.15414
48	NDRG3	2.34622	7.4193e-08		TRUE		0.00916542	0.63546	4.05698	2.82455	1.35506	5.59544e-08	6.01819	0.906708	1.80341	1.14831e-08		0.743357	2.10298	0.333372	1.09413	4.04206	0.02576	2.22981
49	FITM2	2.28158	0.00146312		TRUE		0.0273758	0.276207	4.28696	2.34321	0.730669	0.00163864	3.26425	0.284946	1.17639	0.000493986		1.22293	3.39712	0.474972	1.3391	8.61801	0.0100317	2.57474
50	BIRC7	2.2272	0.00334208		TRUE		0.0189389	0.399272	4.05514	2.5094	1.68431	0.00635125	2.80588	0.489002	2.87961	0.00120594		0.538797	1.71394	0.225152	1.10242	2.66469	0.0167094	2.39304
51	SNHG11	2.06864	2.77756e-10		TRUE		0.00739586	0.607174	3.5301	2.91519	1.03202	1.219e-10	7.43806	0.75574	1.30831	2.59059e-11		1.28689	3.62152	0.578838	1.16462	11.2616	0.0261999	2.22324
52	ACOT8	2.06476	1.92797e-09		TRUE		0.00329516	0.755885	3.37364	3.24894	1.43687	2.45624e-09	6.75062	1.01303	1.86071	2.14806e-10		1.24249	3.46423	0.399738	1.58252	7.58342	0.00188191	3.10826
53	TTI1	1.98261	1.32511e-06		TRUE		0.00703802	0.591854	3.37337	2.936	1.28584	1.86088e-06	5.16138	0.789767	1.78192	2.50817e-07		1.44692	4.25002	0.426268	1.84311	9.8001	0.000687801	3.3944
54	SNX21	1.96085	5.3816e-10		TRUE		0.0109807	0.49093	3.43077	2.74739	1.42549	1.73684e-10	7.35758	1.0397	1.81129	5.33731e-11		1.14687	3.14833	0.42138	1.37848	7.19051	0.00649469	2.7217
55	ZSWIM1	1.84575	1.34058e-10		TRUE		0.0145245	0.398331	3.29317	2.62633	1.01162	2.73485e-11	7.77668	0.752588	1.27065	1.17397e-11		1.6257	5.08199	0.641909	1.44424	17.8825	0.0113218	2.53261
56	UQCC1	1.63863	7.00106e-05		TRUE		0.00826744	0.462012	2.81524	2.86824	1.00114	0.000152814	3.98367	0.500716	1.50156	1.84223e-05		1.56626	4.7887	0.550719	1.62721	14.0926	0.00445475	2.84403
57	RIMS4	7.53101	0.04415		FALSE		0.0186995	1.36399	13.698	2.51505	0.376113	0.167954	1.39192	-0.161946	0.914172	0.0212412		-1.12555	0.324473	0.635118	0.0934469	1.12666	0.0763623	-1.77219
58	DUSP15	6.19466	0.000179558		FALSE		0.0069822	1.85418	10.5351	2.93934	1.99781	0.000542508	3.61011	0.895864	3.09975	5.10749e-05		-0.692938	0.500105	0.246118	0.30872	0.810134	0.00487053	-2.81547
59	GDAP1L1	5.94534	8.07413e-10		FALSE		0.00589199	1.87761	10.0131	3.0102	1.64562	5.11571e-10	7.11119	1.18482	2.10643	8.29732e-11		-0.320025	0.726131	0.476953	0.285123	1.84926	0.502234	-0.670979
60	WFDC3	4.69118	0.000850035		FALSE		0.0200563	0.801387	8.58098	2.48385	0.495324	0.00116547	3.37317	0.202924	0.787724	0.000272643		-0.943296	0.389343	0.867043	0.0711711	2.12991	0.276619	-1.08795
61	MYH7B	4.21419	0.00954168		FALSE		0.0425409	0.153309	8.27508	2.13729	0.308025	0.0104318	2.62552	0.0744119	0.541639	0.00386983		-1.50168	0.222756	1.08948	0.0263309	1.88449	0.168096	-1.37835
62	GNAS-AS1	3.40259	7.26076e-09		FALSE		0.0269089	0.421925	6.38326	2.35107	0.578339	1.33421e-09	6.89132	0.411228	0.745451	8.9936e-10		1.21351	3.36527	1.02128	0.454675	24.9079	0.234748	1.18822
63	STK4-AS1	3.27198	2.30103e-08		FALSE		0.00994141	0.856601	5.68735	2.78994	0.393107	1.34338e-08	6.35528	0.269938	0.516276	3.17003e-09		0.776819	2.17455	1.51057	0.112608	41.9921	0.607073	0.514256
64	MROH8	3.20871	0.00127972		FALSE		0.00800541	0.915571	5.50185	2.88184	0.476222	0.00479338	2.90488	0.149778	0.802665	0.000428555		-0.293009	0.746015	0.75367	0.170303	3.26793	0.697442	-0.388776
65	NEURL2	2.799	8.73282e-06		FALSE		0.0400878	0.137017	5.46099	2.16555	0.842146	2.91891e-06	5.04735	0.509907	1.17439	1.98465e-06		0.2208	1.24707	0.659277	0.342543	4.54014	0.737691	0.334912
66	PPP4R1L	2.6898	0.00591708		FALSE		0.0463357	0.047215	5.33239	2.09634	0.695336	0.005253	2.87291	0.213389	1.17728	0.00226869		-0.0497556	0.951462	0.457422	0.38818	2.33212	0.913382	-0.108774
67	SRMS	2.55488	0.00718085		FALSE		0.00515681	0.838367	4.27139	3.06544	0.313077	0.0598452	1.91047	-0.0133074	0.639462	0.00280324		0.465861	1.59338	0.689119	0.412802	6.15035	0.499026	0.676023
68	PPIAP3	2.47768	1.66788e-06		FALSE		0.0325268	0.223434	4.73192	2.26367	0.32487	5.26616e-07	5.47575	0.206731	0.443009	3.23441e-07		2.43532	11.4195	1.60604	0.490436	265.896	0.129431	1.51635
69	SLC35C2	2.31633	7.37575e-07		FALSE		0.000258027	1.19467	3.43798	4.25316	0.942344	2.62142e-05	4.47319	0.522857	1.36183	1.34006e-07		-0.514161	0.598002	0.587024	0.189246	1.88964	0.381097	-0.875878
70	IFT52	2.19203	8.26332e-06		FALSE		0.0278601	0.258736	4.12533	2.33517	1.2857	3.93314e-06	4.97118	0.770699	1.8007	1.86574e-06		-0.0662151	0.93593	0.425205	0.406732	2.15367	0.87625	-0.155725
71	PDRG1	2.18285	4.12117e-10		FALSE		0.00331028	0.798324	3.56738	3.24708	1.07413	4.25323e-10	7.1534	0.775127	1.37312	3.9829e-11		0.892634	2.44155	0.530886	0.862532	6.91126	0.0926843	1.68141
72	ACTR5	2.02822	4.15198e-10		FALSE		0.000104629	1.12047	2.93597	4.60168	1.05384	1.36222e-08	6.35201	0.723477	1.3842	4.0302e-11		-0.115625	0.890809	0.627165	0.26058	3.04529	0.85373	-0.184361
73	SYS1	2.00461	1.93357e-10		FALSE		0.00127336	0.867193	3.14203	3.62978	1.12547	4.68297e-10	7.1314	0.81121	1.43972	1.73813e-11		-0.655279	0.519297	0.813778	0.105372	2.5592	0.420686	-0.805231
74	BLCAP	1.95618	5.69906e-12		FALSE		0.000356577	0.980161	2.93219	4.12783	1.15806	3.03099e-11	7.75343	0.860642	1.45547	3.58371e-13		0.840649	2.31787	0.548483	0.791079	6.79139	0.125355	1.53268
75	OSER1	1.84304	0.00227547		FALSE		0.0282531	0.213057	3.47303	2.32874	0.691344	0.00268183	3.10261	0.247639	1.13505	0.000794661		-0.835027	0.433863	0.526174	0.154694	1.21684	0.112517	-1.58698
76	ASXL1	1.75359	7.57586e-07		FALSE		0.0455307	0.037682	3.4695	2.10477	0.99463	1.5318e-07	5.77671	0.651777	1.33748	1.37961e-07		0.805362	2.23751	0.581364	0.715989	6.99233	0.165961	1.3853
77	TM9SF4	1.71975	1.14353e-06		FALSE		0.0160432	0.348391	3.09111	2.58276	0.940754	6.9168e-07	5.40847	0.594394	1.28711	2.14351e-07		0.963573	2.62104	0.57146	0.855159	8.03345	0.091765	1.68616
78	NFS1	1.62611	4.71905e-09		FALSE		0.00178589	0.667986	2.58422	3.49542	1.12805	1.22221e-08	6.37743	0.775834	1.48027	5.57643e-10		0.736804	2.08925	0.48818	0.80251	5.43912	0.131225	1.50929
79	GID8	1.36498	4.91696e-08		FALSE		0.0176205	0.258808	2.47114	2.54141	0.858955	1.80765e-08	6.28557	0.58684	1.13107	7.28362e-09		-2.50183	0.0819346	1.11224	0.00926241	0.724788	0.0244897	-2.24936
80	MTG2	1.36328	1.49433e-07		FALSE		0.00171813	0.563551	2.16302	3.51084	1.12866	6.51375e-07	5.42332	0.714252	1.54306	2.41855e-08		0.351285	1.42089	0.606344	0.432952	4.66318	0.562353	0.57935
81	PPDPF	1.22244	2.45418e-05		FALSE		0.0231624	0.181736	2.26314	2.41919	1.59774	1.63724e-05	4.59917	0.905987	2.2895	5.98612e-06		-0.0972156	0.90736	0.33851	0.467347	1.76165	0.77397	-0.287187
82	WFDC10A	1.10745	0.00798212		FALSE		0.0163507	0.221484	1.99341	2.57441	0.239191	0.0215956	2.34516	0.0360965	0.442286	0.00315983		-5.27156	0.00513557	2.9409	1.61173e-05	1.63639	0.0730527	-1.7925
83	OGFR	0.730527	3.37959e-10		FALSE		0.0452386	0.0167466	1.44431	2.10786	1.65444	2.49941e-11	7.79702	1.23192	2.07696	3.22341e-11		0.746313	2.10921	0.395073	0.972372	4.57516	0.0588852	1.88905

## Sheet: 21q_amp
Rank	Gene	Coefficient, expression vs copy number (met.)	q combined	PPI	Worse survival		p, expression vs copy number (met.)	Coefficient, conf. int. lower (met.)	Coefficient, conf. int. upper (met.)	t, expression vs copy number (met.)	Coefficient, expression vs copy number (TCGA)	p, expression vs copy number (TCGA)	t (TCGA)	Coefficient, conf. int. lower (TCGA)	Coefficient, conf. int. upper (TCGA)	p (combined)		Coefficient	Exp. coefficient	Exp. coeff. standard error	Conf. int. lower	Conf. int. upper	p	z
1	SUMO3	0.824135	3.03932e-10	43	FALSE		0.0317663	0.0779413	1.57033	2.27466	0.836719	3.13759e-11	7.74562	0.621614	1.05182	2.85397e-11		1.35567	3.87937	0.832134	0.759359	19.8187	0.103281	1.62915
2	U2AF1	0.74525	0.00629815	24	FALSE		0.00046225	0.364104	1.1264	4.02699	-0.0415695	0.569587	-0.571112	-0.186507	0.103368	0.00243341		0.129788	1.13859	1.22496	0.1032	12.5618	0.91562	0.105953
3	SOD1	1.23197	2.54511e-15	16	TRUE		0.00226405	0.485815	1.97812	3.40049	1.39241	7.29536e-16	10.1559	1.1194	1.66541	6.92803e-17		1.62169	5.06163	0.502914	1.8889	13.5635	0.00126156	3.22458
4	PKNOX1	0.769418	0.00980764	11	TRUE		0.0308576	0.0768598	1.46198	2.28811	0.519959	0.014911	2.49048	0.104227	0.93569	0.00399568		1.0905	2.97575	0.475275	1.17231	7.55356	0.0217644	2.29445
5	IL10RB	0.838187	6.49504e-13	10	TRUE		0.000726212	0.389887	1.28649	3.85072	1.24203	1.2553e-12	8.47128	0.950079	1.53398	3.2482e-14		2.19872	9.01344	0.523276	3.23204	25.1365	2.6477e-05	4.20183
6	PTTG1IP	1.96769	1.2404e-13	7	FALSE		5.74685e-05	1.12914	2.80624	4.83278	1.55644	2.44104e-12	8.32157	1.184	1.92887	5.26101e-15		0.71437	2.0429	0.466158	0.819319	5.09379	0.125408	1.53246
7	PFKL	0.667673	1.62366e-06	7	FALSE		0.00558897	0.214163	1.12118	3.03212	1.19549	2.96539e-06	5.04333	0.723474	1.6675	3.13495e-07		-0.480263	0.618621	0.392505	0.286631	1.33514	0.221109	-1.22358
8	MRPS6	1.68676	4.20262e-14	4	TRUE		4.09066e-05	0.986937	2.38658	4.96403	1.42865	9.99391e-13	8.5226	1.09485	1.76244	1.58359e-15		1.24021	3.45634	0.447325	1.43831	8.30577	0.00556275	2.7725
9	WDR4	0.921491	9.17051e-09	4	TRUE		0.00136711	0.394553	1.44843	3.60165	1.14509	3.47437e-08	6.13138	0.773208	1.51698	1.17655e-09		1.89027	6.62117	0.493327	2.51776	17.4123	0.000127271	3.83168
10	RWDD2B	0.885586	3.48317e-06	4	FALSE		0.0263283	0.113087	1.65808	2.36104	1.05239	1.52596e-06	5.21131	0.650268	1.45451	7.24372e-07		-0.676574	0.508355	0.43964	0.214756	1.20334	0.123822	-1.53893
11	CBR3	1.66321	7.54623e-09	2	TRUE		0.000836095	0.760708	2.56571	3.7955	1.92473	4.5097e-08	6.06951	1.29328	2.55619	9.42681e-10		0.873259	2.3947	0.252018	1.46128	3.92437	0.000530108	3.46506
12	CBR1	1.65044	2.26563e-08	2	TRUE		0.000208741	0.866346	2.43453	4.33513	1.44195	6.27636e-07	5.43249	0.913411	1.97049	3.11231e-09		1.22796	3.41426	0.332016	1.78109	6.54499	0.000216871	3.69851
13	NDUFV3	1.25905	1.65894e-14	2	TRUE		0.000126988	0.686249	1.83185	4.52699	1.43375	1.11524e-13	9.01635	1.1171	1.75039	5.63598e-16		0.890707	2.43685	0.446757	1.01519	5.84937	0.0461832	1.99372
14	SH3BGR	1.22013	0.000152575	2	TRUE		0.0012631	0.528437	1.91182	3.63298	0.557587	0.00247721	3.129	0.202746	0.912428	4.27878e-05		1.18287	3.26374	0.557088	1.09527	9.72545	0.0337273	2.12332
15	GART	0.713401	5.04747e-06	2	TRUE		0.0193919	0.125427	1.30137	2.49888	1.20739	3.14995e-06	5.02794	0.729217	1.68556	1.07574e-06		1.10686	3.02486	0.414974	1.34115	6.82231	0.00764622	2.66731
16	CCT8	0.954597	5.03814e-08	2	FALSE		0.00223152	0.377422	1.53177	3.4063	1.0108	1.4707e-07	5.78654	0.662964	1.35863	7.49501e-09		0.540417	1.71672	0.509668	0.632222	4.66155	0.288994	1.06033
17	PWP2	0.920724	0.0161816	2	FALSE		0.00217964	0.365568	1.47588	3.41574	0.191651	0.396858	0.851997	-0.256268	0.639569	0.0069657		0.452069	1.57156	0.491172	0.600129	4.11545	0.35737	0.920389
18	SLC37A1	1.38918	7.44857e-07	1	TRUE		0.000713709	0.647493	2.13086	3.85752	1.16872	9.58749e-06	4.74037	0.677787	1.65966	1.35486e-07		0.693012	1.99973	0.340257	1.02646	3.89582	0.041677	2.03673
19	EVA1C	1.19281	0.010974	1	TRUE		0.0394758	0.0621969	2.32342	2.17284	0.565564	0.0134322	2.53045	0.120511	1.01062	0.00452946		0.900303	2.46035	0.405938	1.11036	5.4517	0.026566	2.21784
20	PSMG1	1.46117	7.77097e-10		TRUE		1.98746e-05	0.887252	2.03509	5.24348	1.22243	1.45133e-07	5.78974	0.802001	1.64286	7.95298e-11		1.34452	3.83636	0.494398	1.45575	10.11	0.00653769	2.71952
21	CSTB	1.37823	1.05289e-09		TRUE		0.000121373	0.753617	2.00285	4.54443	1.62504	3.34789e-08	6.14016	1.09804	2.15204	1.10643e-10		1.13717	3.11793	0.314277	1.68405	5.77271	0.000296465	3.61837
22	C2CD2	1.20224	0.0018727		TRUE		0.00404433	0.420011	1.98446	3.16539	0.592026	0.0148272	2.49264	0.119085	1.06497	0.000642939		1.08381	2.95592	0.324011	1.56637	5.57816	0.000822898	3.34498
23	MRPL39	1.12095	0.000752316		TRUE		0.00122675	0.487494	1.7544	3.64452	0.579244	0.0164216	2.45317	0.109067	1.04942	0.000237966		0.932245	2.54021	0.411117	1.13482	5.68607	0.0233541	2.26759
24	SLC19A1	1.01864	1.04927e-08		TRUE		0.00822348	0.28778	1.7495	2.87049	1.66323	6.73755e-09	6.51654	1.155	2.17147	1.36389e-09		0.736421	2.08845	0.331427	1.09072	3.99885	0.0262851	2.22197
25	URB1	0.979645	2.66477e-05		TRUE		0.00537672	0.317733	1.64156	3.04817	0.968834	7.73739e-05	4.17629	0.506894	1.43077	6.52837e-06		0.911643	2.48841	0.416833	1.09929	5.63288	0.0287376	2.18707
26	PDXK	0.82775	8.2467e-12		TRUE		0.00048496	0.40244	1.25306	4.00833	1.13393	3.34141e-11	7.73138	0.841881	1.42598	5.30754e-13		1.90508	6.71994	0.501296	2.51572	17.9502	0.000144516	3.80031
27	SETD4	0.754314	7.34816e-07		TRUE		0.0434065	0.0241543	1.48447	2.12767	0.899154	1.55025e-07	5.77382	0.589057	1.20925	1.33349e-07		1.41485	4.11586	0.617373	1.2273	13.8029	0.0219216	2.29172
28	DONSON	0.562622	0.0099496		TRUE		0.0444566	0.0150708	1.11017	2.11623	0.673696	0.010552	2.62126	0.161919	1.18547	0.00406466		0.82223	2.27557	0.365966	1.11066	4.6623	0.0246566	2.24674
29	AP001412.1	2.30831	0.0370476		FALSE		0.00554032	0.742287	3.87434	3.03575	0.0786332	0.451989	0.755944	-0.128497	0.285763	0.0175036		1.1399	3.12645	0.939184	0.496154	19.7009	0.224859	1.21371
30	AL592528.1	1.85724	0.0113834		FALSE		0.018219	0.343331	3.37116	2.52661	0.126248	0.030425	2.20519	0.0122479	0.240249	0.00471044		-2.34911	0.0954541	2.09929	0.00155911	5.84403	0.263139	-1.119
31	PCBP2P1	1.54549	0.0290029		FALSE		0.00409536	0.538294	2.55268	3.16026	-0.0109043	0.443328	-0.770556	-0.0390831	0.0172744	0.0132744		7.95656	2854.23	6.65364	0.00619295	1.31547e+09	0.231767	1.19582
32	SSR4P1	1.07667	0.00137094		FALSE		0.00738887	0.316122	1.83723	2.91558	0.581024	0.00562087	2.84913	0.174947	0.987102	0.000460549		0.758016	2.13404	0.519447	0.77099	5.90685	0.144489	1.45928
33	PIGP	0.834329	4.11302e-13		FALSE		0.0155427	0.172586	1.49607	2.59667	1.13001	3.49097e-14	9.27833	0.887497	1.37253	1.96147e-14		0.673817	1.96171	0.609583	0.59396	6.47907	0.268998	1.10537
34	TMEM50B	0.794622	0.00231529		FALSE		0.0221723	0.123597	1.46565	2.43889	0.803324	0.00349282	3.01368	0.272537	1.33411	0.000810524		0.570407	1.76899	0.363863	0.86697	3.60948	0.116965	1.56764
35	N6AMT1	0.79455	0.000225736		FALSE		0.0443574	0.0216744	1.56743	2.1173	0.850313	0.000111999	4.07224	0.434525	1.2661	6.56393e-05		0.167078	1.18185	0.385366	0.555312	2.51527	0.66461	0.433557
36	RRP1	0.79314	1.24071e-10		FALSE		0.00388235	0.279801	1.30648	3.18211	1.27719	9.37299e-11	7.49773	0.937992	1.61639	1.07865e-11		0.554862	1.7417	0.441965	0.73244	4.14166	0.209318	1.25544
37	CRYZL1	0.762334	3.67481e-06		FALSE		0.0038551	0.269379	1.25529	3.18499	0.962923	1.10706e-05	4.70262	0.555188	1.37066	7.66911e-07		-0.0609216	0.940897	0.431519	0.403862	2.19205	0.887728	-0.14118
38	MIS18A	0.749388	0.00291297		FALSE		0.0262211	0.0962103	1.40257	2.3629	0.687985	0.00388231	2.97763	0.227903	1.14807	0.00103758		0.0973175	1.10221	0.400286	0.502968	2.4154	0.807913	0.24312
39	SLC5A3	0.715954	0.0201324		FALSE		0.00426245	0.246935	1.18497	3.14387	0.354463	0.267473	1.11699	-0.277439	0.986366	0.00886608		0.410821	1.50806	0.274078	0.881296	2.58055	0.133894	1.49892
40	SCAF4	0.687679	1.67468e-16		FALSE		0.00116665	0.301173	1.07418	3.66437	0.899627	6.59491e-17	10.7071	0.732319	1.06693	3.46316e-18		0.070518	1.07306	0.888477	0.188084	6.12208	0.936739	0.0793695
41	LSS	0.655798	3.16184e-08		FALSE		0.0221327	0.102186	1.20941	2.43969	1.15763	8.77434e-09	6.45494	0.800517	1.51474	4.53693e-09		-0.560346	0.571011	0.573539	0.185544	1.75728	0.32857	-0.976998

## Sheet: 1p_del
Rank	Gene	Coefficient, expression vs copy number (met.)	q combined	PPI	Worse survival		p, expression vs copy number (met.)	Coefficient, conf. int. lower (met.)	Coefficient, conf. int. upper (met.)	t, expression vs copy number (met.)	Coefficient, expression vs copy number (TCGA)	p, expression vs copy number (TCGA)	t (TCGA)	Coefficient, conf. int. lower (TCGA)	Coefficient, conf. int. upper (TCGA)	p (combined)		Coefficient	Exp. coefficient	Exp. coeff. standard error	Conf. int. lower	Conf. int. upper	p	z
1	CASP9	0.657139	4.13302e-09	96	TRUE		0.0183889	0.120605	1.19367	2.52249	0.553438	1.03016e-09	6.95077	0.394889	0.711986	4.86648e-10		-1.49671	0.223865	0.673009	0.0598576	0.837245	0.0261544	-2.22391
2	YBX1	0.78981	7.5553e-11	77	FALSE		0.0288553	0.0883839	1.49124	2.31905	0.833817	7.13225e-12	8.08003	0.62833	1.0393	6.21769e-12		0.609711	1.8399	0.551715	0.623984	5.42519	0.269108	1.10512
3	MTOR	0.560639	3.93686e-10	61	FALSE		0.0266119	0.0705771	1.0507	2.35615	0.923416	4.99989e-11	7.64018	0.682747	1.16409	3.77154e-11		0.614512	1.84875	0.432849	0.791476	4.31838	0.155697	1.41969
4	EXOSC10	0.702034	4.07376e-12	60	FALSE		0.0060098	0.220393	1.18367	3.00196	0.740593	1.24142e-12	8.47378	0.566561	0.914625	2.50151e-13		-0.0596164	0.942126	0.5842	0.299804	2.96061	0.918719	-0.102048
5	HSPG2	1.1076	3.1305e-06	58	TRUE		0.00432552	0.380622	1.83458	3.13784	1.14037	8.202e-06	4.78118	0.66543	1.61531	6.44079e-07		-0.502116	0.605248	0.255869	0.366553	0.999378	0.0497166	-1.96239
6	RBBP4	0.567817	3.84921e-06	52	FALSE		0.0373429	0.0360281	1.09961	2.19907	0.84806	1.20425e-06	5.27062	0.527661	1.16846	8.05742e-07		-0.0944853	0.909841	0.352918	0.455577	1.81706	0.78891	-0.267726
7	ZBTB17	0.72552	4.75174e-13	42	FALSE		0.0211919	0.11791	1.33313	2.4592	0.686483	3.05131e-14	9.30872	0.539635	0.83333	2.32624e-14		0.516311	1.67583	0.671166	0.449711	6.24495	0.44173	0.769275
8	EPHA2	0.983311	2.62707e-08	40	FALSE		0.0315276	0.0943619	1.87226	2.27816	1.26833	4.9356e-09	6.58895	0.885028	1.65164	3.6698e-09		0.0280302	1.02843	0.260215	0.617558	1.71265	0.914218	0.107719
9	MED8	0.696393	1.29663e-15	36	FALSE		0.00119167	0.304092	1.08869	3.65599	0.784267	6.36959e-16	10.1869	0.630964	0.937569	3.2428e-17		0.637405	1.89157	0.541965	0.653883	5.47195	0.239555	1.1761
10	E2F2	2.27319	0.00645088	34	FALSE		0.00426328	0.783992	3.76239	3.14379	0.144988	0.0635567	1.88242	-0.00838262	0.29836	0.0024965		1.72196	5.59549	0.819351	1.12307	27.8786	0.035587	2.10162
11	PHC2	0.555549	1.40241e-15	31	TRUE		0.0338888	0.0457966	1.0653	2.24457	1.17313	2.47911e-17	10.9332	0.959464	1.38679	3.58074e-17		-1.09637	0.334083	0.352086	0.167555	0.666116	0.00184619	-3.11392
12	CLSTN1	0.816883	0.000147658	28	FALSE		0.0376886	0.0503176	1.58345	2.19473	0.779501	7.99496e-05	4.16714	0.407019	1.15198	4.13184e-05		0.0247398	1.02505	0.276731	0.595924	1.76318	0.928764	0.0894003
13	MKNK1	0.865199	6.8629e-14	27	FALSE		0.000820263	0.396645	1.33375	3.803	0.894399	8.836e-14	9.06883	0.698015	1.09078	2.76601e-15		0.433071	1.54199	0.479375	0.602609	3.94571	0.36631	0.903407
14	MAD2L2	0.761152	8.19991e-13	27	FALSE		0.0259519	0.0990389	1.42326	2.3676	1.09623	4.52298e-14	9.21987	0.85947	1.33298	4.15273e-14		0.170291	1.18565	0.407591	0.533353	2.63571	0.676094	0.417799
15	ORC1	1.19848	0.00344666	23	FALSE		0.0310386	0.118443	2.27851	2.2854	0.235517	0.00402335	2.96539	0.0773676	0.393665	0.00124731		0.522456	1.68616	0.843845	0.322565	8.81418	0.535826	0.619137
16	KIF1B	0.83878	7.08036e-05	23	FALSE		0.00674771	0.253909	1.42365	2.95364	0.543007	0.000189836	3.92118	0.267257	0.818757	1.86608e-05		0.508619	1.66299	0.309489	0.906677	3.0502	0.100297	1.64341
17	PEX14	0.778439	3.28127e-11	23	FALSE		0.00324545	0.285913	1.27096	3.25511	0.651097	2.39437e-11	7.80673	0.485022	0.817172	2.42339e-12		-0.27819	0.757153	0.500748	0.283756	2.02032	0.578519	-0.55555
18	DMAP1	0.687274	1.24949e-10	22	FALSE		0.0454128	0.0151662	1.35938	2.10601	0.824757	8.09199e-12	8.05157	0.620784	1.02873	1.08892e-11		0.112409	1.11897	0.494957	0.424141	2.95207	0.82034	0.227108
19	RAP1GAP	1.38596	0.00094833	21	FALSE		0.00436787	0.475117	2.2968	3.13384	0.65944	0.00610191	2.82011	0.193815	1.12506	0.000307372		0.600358	1.82277	0.192297	1.2504	2.65715	0.00179605	3.12204
20	RERE	0.632614	6.50459e-06	20	FALSE		0.02475	0.0872822	1.17795	2.38917	0.609422	3.32493e-06	5.01415	0.367404	0.85144	1.42472e-06		-0.577315	0.561404	0.4669	0.224828	1.40185	0.216278	-1.23649
21	SRSF4	0.392961	1.0084e-09	20	FALSE		0.0293604	0.0427684	0.743154	2.31107	0.739877	1.3123e-10	7.42131	0.541356	0.938398	1.05118e-10		0.0459742	1.04705	0.515347	0.381331	2.87495	0.928915	0.0892101
22	RCC1	0.881095	7.18882e-12	19	FALSE		0.003306	0.322329	1.43986	3.2476	1.15014	4.24e-12	8.19723	0.870754	1.42954	4.61152e-13		0.076628	1.07964	0.396806	0.496041	2.34985	0.846871	0.193112
23	PARK7	0.760556	5.64495e-09	17	FALSE		0.0185497	0.138632	1.38248	2.51863	0.794214	1.45484e-09	6.8714	0.56406	1.02437	6.83731e-10		1.75514	5.78427	0.568007	1.90003	17.6091	0.00200156	3.09
24	CLSPN	1.59651	0.0191405	16	FALSE		0.031928	0.149489	3.04353	2.27231	0.103431	0.0334388	2.16559	0.00832631	0.198536	0.0083727		1.78204	5.94196	0.973137	0.882254	40.0189	0.0670661	1.83123
25	MAST2	0.87396	0.00179789	16	FALSE		0.0182154	0.161586	1.58634	2.5267	0.438618	0.00314306	3.04939	0.1522	0.725036	0.000616494		1.08154	2.94922	0.376807	1.40919	6.17229	0.00410109	2.87028
26	MUTYH	1.03779	2.30269e-12	15	FALSE		0.00505823	0.342352	1.73322	3.07342	1.03081	7.44048e-13	8.589	0.791829	1.26979	1.28764e-13		-0.792322	0.452792	0.436717	0.192382	1.0657	0.0696364	-1.81427
27	TOE1	0.724421	5.9343e-11	15	FALSE		0.00812677	0.205562	1.24328	2.87549	0.985266	1.87349e-11	7.86214	0.735727	1.23481	4.64576e-12		0.357104	1.42918	0.41966	0.627874	3.25315	0.394805	0.850936
28	LRP8	1.29972	0.00400492	14	FALSE		0.00991345	0.340678	2.25876	2.79115	0.302537	0.015128	2.48491	0.0601027	0.544971	0.00147047		1.08377	2.95581	0.363408	1.44992	6.02572	0.0028614	2.98225
29	HMGN2	0.765567	4.02839e-07	14	FALSE		0.0279523	0.0899254	1.44121	2.33366	0.830062	1.21335e-07	5.83289	0.546692	1.11343	6.95342e-08		-0.662623	0.515498	0.371067	0.2491	1.06679	0.0741438	-1.78572
30	NFYC	0.695432	7.06007e-24	14	FALSE		0.00103429	0.30957	1.08129	3.71187	1.01537	1.7765e-25	15.5563	0.885401	1.14534	1.19183e-26		-0.937937	0.391435	0.485312	0.151203	1.01335	0.0532799	-1.93265
31	EIF3I	0.67579	1.09081e-18	13	FALSE		0.0214824	0.108419	1.24316	2.45309	1.09173	1.01079e-20	12.7816	0.921648	1.26181	1.10486e-20		0.902	2.46453	0.61299	0.741234	8.1943	0.141163	1.47147
32	EIF4G3	0.842419	0.000390791	12	FALSE		0.00518108	0.276075	1.40876	3.0635	0.655113	0.0018096	3.2321	0.251506	1.05872	0.000117922		0.627663	1.87323	0.260998	1.12313	3.1243	0.0161786	2.40486
33	AGTRAP	1.30226	2.5937e-06	10	FALSE		0.00329038	0.476891	2.12763	3.24953	0.75946	8.66397e-06	4.76687	0.442212	1.07671	5.23776e-07		1.05815	2.88104	0.408323	1.29415	6.4138	0.00955693	2.59146
34	DFFB	0.701783	0.00220324	10	FALSE		0.00375988	0.249434	1.15413	3.19521	0.290024	0.0193945	2.38794	0.0481786	0.531869	0.000767577		0.155985	1.16881	0.503022	0.436084	3.13269	0.756488	0.310096
35	ENO1	1.13836	3.77075e-07	8	FALSE		0.00167219	0.472621	1.8041	3.52164	0.984412	1.88481e-06	5.15816	0.60439	1.36443	6.48482e-08		0.191793	1.21142	0.276124	0.70511	2.08129	0.487313	0.694589
36	MED18	0.857113	2.31719e-10	8	FALSE		0.00640146	0.263879	1.45035	2.97565	0.626806	1.15089e-10	7.45112	0.459297	0.794315	2.13187e-11		1.38427	3.99191	0.595822	1.2417	12.8335	0.0201633	2.32329
37	ST3GAL3	0.666075	1.69948e-09	8	FALSE		0.0366436	0.0447756	1.28738	2.20796	0.929894	1.90693e-10	7.33632	0.677498	1.18229	1.8648e-10		-0.673022	0.510164	0.44307	0.214076	1.21577	0.128763	-1.519
38	SYTL1	1.60977	0.00821899	7	FALSE		0.0360528	0.113388	3.10614	2.2156	0.359875	0.0101827	2.63449	0.0878668	0.631883	0.00327095		1.19864	3.31561	0.420764	1.45348	7.56342	0.00438941	2.84873
39	UBE4B	0.799134	7.30139e-15	7	FALSE		0.0204213	0.134358	1.46391	2.47579	1.26921	2.70389e-16	10.3829	1.0258	1.51262	2.24942e-16		0.0192806	1.01947	0.356798	0.506602	2.05154	0.956905	0.0540378
40	SH3BGRL3	0.959571	0.0070426	6	FALSE		0.0164518	0.1911	1.72804	2.5717	0.605013	0.0183087	2.41065	0.105259	1.10477	0.00274333		0.602295	1.8263	0.281364	1.05215	3.17008	0.0323043	2.14063
41	C1orf174	0.694582	0.000166524	6	FALSE		0.0016999	0.287617	1.10155	3.51509	0.407757	0.00203771	3.19337	0.153496	0.662018	4.7016e-05		0.427387	1.53325	0.460015	0.622367	3.77726	0.352851	0.929073
42	LRRC41	0.612328	4.97307e-09	6	FALSE		0.00309618	0.227163	0.997493	3.27422	0.794397	7.50051e-09	6.49154	0.550719	1.03807	5.91857e-10		-0.730203	0.481811	0.41795	0.212382	1.09304	0.0806191	-1.74711
43	LYPLA2	1.25023	3.71734e-14	5	FALSE		5.68713e-05	0.717875	1.78258	4.83682	1.22274	6.17136e-13	8.63109	0.940643	1.50483	1.36488e-15		0.0870029	1.0909	0.337982	0.562463	2.1158	0.796855	0.257419
44	MAP3K6	0.95853	1.04746e-05	5	FALSE		0.0280853	0.111801	1.80526	2.33148	0.910997	5.13066e-06	4.90285	0.541003	1.28099	2.41401e-06		0.407289	1.50274	0.349562	0.757418	2.98148	0.243962	1.16514
45	DHDDS	0.841067	2.22193e-20	5	FALSE		0.00050948	0.406833	1.2753	3.98912	1.05418	6.00795e-21	12.9081	0.891559	1.2168	1.6879e-22		0.0628853	1.0649	0.476738	0.418322	2.71088	0.895058	0.131907
46	ZBTB48	0.770355	2.42759e-13	5	FALSE		0.00657059	0.235211	1.3055	2.96476	0.617173	4.43103e-14	9.2245	0.483946	0.750399	1.07062e-14		-0.136569	0.872346	0.692441	0.224534	3.38919	0.843649	-0.197228
47	PSMB2	0.740499	5.09623e-18	5	FALSE		0.0189181	0.132868	1.34813	2.50989	0.994522	7.30392e-20	12.3047	0.833579	1.15546	6.7749e-20		0.300659	1.35075	0.441368	0.568698	3.20825	0.495746	0.681198
48	CAPZB	0.722258	1.33689e-12	5	FALSE		0.0146765	0.154888	1.28963	2.62178	0.644955	1.40226e-13	8.96475	0.501698	0.788213	7.16542e-14		0.364211	1.43938	0.586017	0.456411	4.53935	0.534269	0.621503
49	GALE	1.19233	4.95173e-10	4	FALSE		4.96785e-05	0.69005	1.69461	4.88901	1.0362	3.49046e-08	6.13028	0.699617	1.37278	4.86919e-11		0.587841	1.8001	0.366043	0.878456	3.68869	0.108288	1.60594
50	FABP3	1.11193	0.0311822	4	FALSE		0.0433192	0.0360925	2.18778	2.12863	0.685649	0.0460487	2.02772	0.0123301	1.35897	0.0143968		0.8551	2.35161	0.232369	1.49132	3.70815	0.000233306	3.67992
51	TMEM222	1.02074	8.37132e-09	4	FALSE		5.28764e-05	0.588614	1.45286	4.86492	0.816428	8.11275e-07	5.36897	0.513629	1.11923	1.06695e-09		0.392155	1.48017	0.363284	0.726244	3.01675	0.280377	1.07947
52	FBXO6	0.96376	1.91291e-06	4	FALSE		0.0394627	0.0503196	1.8772	2.17299	0.830184	5.06286e-07	5.48544	0.528821	1.13155	3.74186e-07		0.326699	1.38638	0.337325	0.715735	2.68544	0.332794	0.9685
53	NCDN	0.695763	1.54092e-06	4	FALSE		0.0306175	0.0704897	1.32104	2.29172	0.771182	5.08682e-07	5.48428	0.491178	1.05119	2.95568e-07		0.46174	1.58683	0.338939	0.816631	3.08345	0.1731	1.36231
54	MECR	0.580333	3.33004e-10	4	FALSE		0.0122884	0.137486	1.02318	2.69894	0.809053	9.02004e-11	7.50644	0.594433	1.02367	3.1621e-11		0.387295	1.47299	0.539309	0.511846	4.23898	0.472676	0.718131
55	TXLNA	0.532835	1.89379e-16	4	FALSE		0.0262653	0.0682567	0.997413	2.36213	0.994571	3.42591e-18	11.3939	0.820754	1.16839	4.03614e-18		0.474545	1.60728	0.496733	0.607117	4.25512	0.33941	0.955332
56	PGD	1.14363	1.47731e-09	3	FALSE		0.00401152	0.400319	1.88694	3.16873	1.09859	1.48794e-09	6.86622	0.77999	1.41719	1.60232e-10		0.69393	2.00157	0.361168	0.98615	4.06253	0.0546878	1.92135
57	PLEKHM2	0.945909	1.19255e-10	3	FALSE		0.00384262	0.334502	1.55732	3.18632	1.01199	8.97565e-11	7.50756	0.743579	1.28041	1.0242e-11		0.463452	1.58955	0.367553	0.773417	3.2669	0.20734	1.26091
58	PPIE	0.866061	2.54646e-17	3	FALSE		0.000733427	0.402387	1.32974	3.84685	0.75153	1.29089e-17	11.0846	0.616523	0.886536	4.45992e-19		0.183425	1.20132	0.648197	0.33722	4.27964	0.777195	0.282977
59	PPIH	0.688428	1.82013e-11	3	FALSE		0.0263456	0.0878345	1.28902	2.36074	0.731255	1.5055e-12	8.43037	0.558533	0.903978	1.26361e-12		-0.582671	0.558405	0.580859	0.178863	1.74332	0.315803	-1.00312
60	EBNA1BP2	0.648398	1.02201e-06	3	FALSE		0.00529398	0.211219	1.08558	3.05459	0.697703	1.84358e-06	5.16373	0.428653	0.966753	1.89781e-07		0.0293998	1.02984	0.445301	0.430257	2.46495	0.94736	0.0660223
61	PEF1	0.489382	3.48839e-18	3	FALSE		0.0185067	0.0893668	0.889397	2.51966	0.961534	4.4144e-20	12.4255	0.807443	1.11563	4.04856e-20		-0.0711354	0.931336	0.497666	0.351149	2.47014	0.886339	-0.142938
62	PITHD1	0.872743	3.58163e-16	2	TRUE		0.00346593	0.31598	1.42951	3.22839	0.959879	5.18448e-17	10.7626	0.782286	1.13747	7.93566e-18		-1.04538	0.351558	0.495719	0.133058	0.928868	0.0349605	-2.10882
63	RAD54L	2.01494	0.00499646	2	FALSE		0.00371742	0.718047	3.31183	3.19984	0.168779	0.0529238	1.96583	-0.00218312	0.33974	0.00187565		1.05404	2.86923	0.838748	0.554398	14.8494	0.208867	1.25669
64	STIL	1.17392	0.00281424	2	FALSE		0.0161616	0.236641	2.11119	2.57953	0.216168	0.00603471	2.82403	0.0637456	0.36859	0.000998257		1.30887	3.70198	0.768298	0.821218	16.6882	0.0884567	1.7036
65	NMNAT1	0.986408	6.65798e-09	2	FALSE		0.0140273	0.217325	1.75549	2.64152	1.06878	2.31366e-09	6.76443	0.754159	1.38339	8.16266e-10		-0.126484	0.881188	0.322838	0.468024	1.65909	0.695215	-0.391787
66	ZNF593	0.907269	5.88109e-06	2	FALSE		0.0357537	0.0653912	1.74915	2.21951	0.821303	2.04711e-06	5.13731	0.502961	1.13965	1.27574e-06		-0.0533698	0.948029	0.356078	0.471767	1.90509	0.880857	-0.149882
67	AK2	0.775682	3.10178e-17	2	FALSE		0.000355086	0.388816	1.16255	4.12945	1.0318	3.30192e-17	10.8668	0.842733	1.22087	5.49799e-19		-0.173339	0.840853	0.454422	0.345077	2.04892	0.70287	-0.381449
68	ATPAF1	0.76999	1.23394e-08	2	FALSE		0.0119526	0.185009	1.35497	2.7109	0.67768	5.53547e-09	6.56228	0.472046	0.883315	1.61696e-09		0.323988	1.38263	0.515455	0.503442	3.79719	0.529646	0.628546
69	PPCS	0.767388	0.000157579	2	FALSE		0.00547625	0.247595	1.28718	3.04057	0.665309	0.000593537	3.58275	0.295537	1.03508	4.43243e-05		0.535776	1.70877	0.328205	0.898082	3.25127	0.102586	1.63244
70	UROD	0.753531	3.78511e-12	2	FALSE		0.00239985	0.293985	1.21308	3.37708	0.825777	2.82081e-12	8.28901	0.627402	1.02415	2.27634e-13		0.793753	2.21168	0.547753	0.755917	6.47099	0.147308	1.44911
71	ADPRHL2	0.752972	4.18629e-17	2	FALSE		0.0027902	0.285354	1.22059	3.31633	0.943189	5.98653e-18	11.2635	0.776444	1.10993	7.77365e-19		0.356152	1.42782	0.517088	0.518237	3.93388	0.490972	0.688764
72	MUL1	0.678372	5.46607e-11	2	FALSE		0.0407023	0.0310492	1.32569	2.15833	0.916951	3.40724e-12	8.24648	0.695537	1.13836	4.2446e-12		0.283239	1.32742	0.450963	0.548465	3.2127	0.529954	0.628076
73	NSUN4	0.613291	2.51698e-09	2	FALSE		0.0185379	0.111845	1.11474	2.51891	0.920707	5.83945e-10	7.08091	0.661791	1.17962	2.8415e-10		0.696443	2.0066	0.429048	0.865476	4.6523	0.104541	1.62323
74	TRAPPC3	0.551175	1.44156e-21	2	FALSE		0.0368571	0.036415	1.06594	2.20523	1.05677	3.33874e-24	14.7882	0.914474	1.19907	7.18121e-24		0.00194664	1.00195	0.491835	0.382115	2.62722	0.996842	0.00395792
75	ZNF691	0.508136	2.76052e-11	2	FALSE		0.0143474	0.110472	0.905801	2.63168	0.593675	4.45049e-12	8.18631	0.449268	0.738081	2.00384e-12		-0.334655	0.715585	0.729045	0.171434	2.98693	0.646211	-0.459032
76	MTHFR	0.504371	9.68768e-13	1	TRUE		0.043841	0.0150548	0.993687	2.1229	1.19102	3.24678e-14	9.2947	0.93586	1.44618	5.0084e-14		-0.947615	0.387665	0.366463	0.189026	0.795042	0.00971424	-2.58584
77	AKR7A2	1.36191	4.21815e-11	1	FALSE		0.00144186	0.578535	2.14529	3.58054	1.04388	7.17211e-11	7.55843	0.768873	1.31889	3.19543e-12		-0.268707	0.764367	0.373093	0.367896	1.5881	0.471392	-0.720216
78	HSPB11	0.798195	2.16551e-07	1	FALSE		0.0167493	0.156993	1.4394	2.5638	0.713662	1.01304e-07	5.87625	0.471827	0.955497	3.59624e-08		0.875035	2.39896	0.452327	0.988557	5.82162	0.0530493	1.93452
79	AHDC1	0.729465	9.20818e-06	1	FALSE		0.0325907	0.065515	1.39342	2.26276	0.600604	3.81342e-06	4.9791	0.360409	0.840799	2.10045e-06		-0.0326429	0.967884	0.500277	0.363067	2.58024	0.947975	-0.0652497
80	TMEM50A	0.695739	2.95739e-05	1	FALSE		0.014751	0.148739	1.24274	2.61956	0.678296	3.18134e-05	4.42448	0.372962	0.98363	7.30767e-06		0.822218	2.27554	0.363794	1.11538	4.64244	0.0238138	2.26012
81	SDHB	0.689729	7.89877e-06	1	FALSE		0.0295467	0.0742914	1.30517	2.30815	0.686553	3.51402e-06	5.00002	0.413134	0.959972	1.77343e-06		0.895908	2.44956	0.439177	1.03576	5.79317	0.0413533	2.03997
82	ERI3	0.668311	5.69712e-09	1	FALSE		0.00776058	0.192855	1.14377	2.89493	0.820279	3.52364e-09	6.66713	0.575288	1.06527	6.92455e-10		0.108545	1.11466	0.426481	0.483192	2.57135	0.799098	0.254514
83	BSDC1	0.663922	5.47167e-13	1	FALSE		0.00141295	0.282887	1.04496	3.58857	0.973533	5.31463e-13	8.66473	0.749804	1.19726	2.69023e-14		-0.745595	0.474452	0.4302	0.204176	1.1025	0.0830718	-1.73313
84	TRIT1	0.568361	2.74242e-06	1	FALSE		0.0276132	0.0679606	1.06876	2.33925	0.822771	1.10479e-06	5.29214	0.51319	1.13235	5.58438e-07		0.251664	1.28616	0.353041	0.643854	2.56924	0.475941	0.712847
85	TMEM39B	0.55487	1.96645e-06	1	FALSE		0.0228691	0.0836113	1.02613	2.42494	0.615146	9.02572e-07	5.34249	0.385868	0.844423	3.85904e-07		1.09089	2.97691	0.544764	1.02344	8.65904	0.0452318	2.00249
86	TMEM234	1.05168	1.13241e-13		TRUE		0.00858735	0.292269	1.81109	2.85218	0.913822	1.47187e-14	9.47349	0.721743	1.1059	4.75334e-15		-0.959992	0.382896	0.46363	0.154326	0.95	0.0383963	-2.0706
87	THAP3	0.943205	5.60682e-10		TRUE		0.00645161	0.289669	1.59674	2.97239	0.769167	3.09814e-10	7.22574	0.557201	0.981132	5.58434e-11		-1.15036	0.316522	0.544672	0.108837	0.920514	0.0346844	-2.11202
88	PHF13	0.842618	4.46892e-14		TRUE		0.00227207	0.332066	1.35317	3.39907	0.866086	1.95425e-14	9.40939	0.682801	1.04937	1.71627e-15		-1.11505	0.3279	0.516324	0.119192	0.902065	0.0308049	-2.15958
89	LINC00339	0.73666	5.36642e-09		TRUE		0.0166501	0.145494	1.32783	2.56642	0.826936	1.52093e-09	6.86117	0.586942	1.06693	6.432e-10		-0.960567	0.382676	0.437013	0.162497	0.901192	0.0279471	-2.19803
90	PINK1-AS	0.71125	7.6034e-09		TRUE		0.0275043	0.0855305	1.33697	2.34106	0.501126	1.38657e-09	6.88246	0.356139	0.646113	9.53032e-10		-2.12699	0.119196	0.782945	0.0256931	0.552975	0.00659465	-2.71665
91	CC2D1B	0.688227	2.17995e-17		TRUE		0.00635845	0.212334	1.16412	2.97846	1.09995	1.22352e-18	11.6355	0.911705	1.28819	3.68002e-19		-0.898459	0.407197	0.393174	0.188423	0.879983	0.0223043	-2.28515
92	KLHL21	0.653379	4.49147e-13		TRUE		0.0449292	0.0159741	1.29078	2.11115	1.24168	1.34616e-14	9.49368	0.981245	1.50212	2.17986e-14		-1.41333	0.243332	0.382354	0.115011	0.514824	0.000218686	-3.69639
93	TPRG1L	0.541449	6.356e-11		TRUE		0.0391638	0.0291186	1.05378	2.17659	1.01185	4.24339e-12	8.19705	0.766045	1.25765	5.05636e-12		-1.59027	0.203871	0.388158	0.0952698	0.436272	4.18625e-05	-4.09695
94	TP73-AS1	0.534937	0.0147262		TRUE		0.0292113	0.0587036	1.01117	2.31341	0.226352	0.0262244	2.26656	0.0274936	0.425211	0.00626189		-1.87581	0.153232	0.695796	0.0391819	0.599254	0.00701963	-2.69591
95	TTC39A	4.05693	0.0222132		FALSE		0.00765527	1.17644	6.93742	2.90069	0.174574	0.168491	1.39014	-0.0754876	0.424636	0.00987147		0.795202	2.21489	0.505011	0.823163	5.95961	0.115344	1.57462
96	AUNIP	2.36978	2.84134e-09		FALSE		0.00364546	0.848291	3.89127	3.20781	0.456501	3.40105e-09	6.67533	0.320326	0.592675	3.23765e-10		0.578872	1.78403	0.795635	0.375107	8.4849	0.466883	0.72756
97	SLC30A2	2.26225	1.11818e-05		FALSE		0.00750339	0.660668	3.86383	2.90912	1.11534	2.06831e-05	4.53684	0.625807	1.60487	2.5884e-06		0.459806	1.58377	0.228189	1.01264	2.477	0.0439028	2.01502
98	PNRC2	2.09557	1.81165e-06		FALSE		0.0461313	0.0394527	4.1517	2.11952	0.874763	4.0659e-07	5.53929	0.560305	1.18922	3.52467e-07		0.278756	1.32148	0.388543	0.617069	2.83003	0.473103	0.717439
99	LINC00337	2.06746	0.00511324		FALSE		0.0112642	0.511421	3.6235	2.73644	0.100391	0.0179566	2.41828	0.0177273	0.183055	0.00192273		-3.70271	0.0246566	1.92949	0.000561756	1.08222	0.0549829	-1.91901
100	RNF207	1.79577	0.00289085		FALSE		0.00374523	0.638845	2.9527	3.1968	0.401975	0.0268989	2.25615	0.0471957	0.756754	0.00102787		-0.723534	0.485035	0.418043	0.213764	1.10056	0.0834937	-1.73077
101	ZMYND12	1.71736	2.98742e-06		FALSE		0.00299206	0.641663	2.79305	3.28808	0.659417	1.12477e-05	4.69845	0.379949	0.938884	6.12739e-07		-0.550198	0.576836	0.429277	0.248686	1.33799	0.199953	-1.28169
102	KDM4A-AS1	1.62516	0.00177578		FALSE		0.0104569	0.416102	2.83421	2.76834	0.137617	0.00538626	2.86412	0.0419402	0.233294	0.000607417		0.124302	1.13236	1.13923	0.121414	10.5609	0.913115	0.109111
103	CTBP2P8	1.52877	0.0109425		FALSE		0.0202231	0.259267	2.79828	2.48015	0.0851792	0.0261196	2.2682	0.0104003	0.159958	0.00451417		-0.0924773	0.91167	1.60074	0.0395627	21.0082	0.953931	-0.0577716
104	SLC2A1-AS1	1.4883	0.000806599		FALSE		0.0143394	0.323673	2.65293	2.63192	0.157408	0.00153262	3.2858	0.0620161	0.2528	0.00025769		1.88662	6.59704	1.18452	0.647263	67.2384	0.111222	1.59273
105	ARHGEF16	1.20644	0.00392354		FALSE		0.0161653	0.243161	2.16973	2.57943	0.56427	0.00904449	2.6782	0.144733	0.983807	0.00143728		0.792221	2.2083	0.319371	1.18089	4.12959	0.0131175	2.48056
106	PIGV	1.17876	1.20711e-11		FALSE		0.000698112	0.550826	1.8067	3.86617	0.790022	3.5631e-11	7.71685	0.586165	0.993879	8.04064e-13		0.456117	1.57794	0.540994	0.546505	4.556	0.399167	0.84311
107	PPIEL	1.15076	0.0141177		FALSE		0.0216053	0.18361	2.11792	2.45053	0.145746	0.033676	2.1626	0.0115478	0.279944	0.00598491		-1.13636	0.320984	1.06073	0.0401407	2.56674	0.284035	-1.0713
108	TCEA3	1.14663	0.000180766		FALSE		0.000806105	0.526776	1.76647	3.80983	0.696183	0.00474076	2.90871	0.219588	1.17278	5.14948e-05		0.445929	1.56194	0.302285	0.863693	2.82468	0.14016	1.4752
109	CPT2	1.10014	2.96538e-16		FALSE		0.0159833	0.223425	1.97685	2.5844	1.06023	9.08693e-18	11.1662	0.871157	1.24929	6.44513e-18		0.157009	1.17001	0.459503	0.475399	2.8795	0.732582	0.341692
110	CEP85	1.07549	1.36405e-05		FALSE		0.0030436	0.400422	1.75057	3.28116	0.621047	6.35514e-05	4.23109	0.328767	0.913326	3.18346e-06		-0.295461	0.744189	0.399739	0.339957	1.62908	0.459826	-0.739134
111	EFHD2	1.07155	2.20822e-05		FALSE		0.00235606	0.419488	1.72362	3.38449	0.696555	0.000142882	4.00292	0.350054	1.04306	5.35397e-06		1.19339	3.29823	0.344698	1.67831	6.4817	0.000535942	3.46212
112	ATP6V0B	1.05153	4.0719e-07		FALSE		0.00480384	0.351733	1.75133	3.09471	0.842695	7.14951e-07	5.40029	0.531967	1.15342	7.0371e-08		1.03576	2.81725	0.338018	1.45246	5.46446	0.00218235	3.06422
113	UQCRH	0.985045	5.98185e-14		FALSE		0.0364167	0.0674312	1.90266	2.21088	1.19584	1.70049e-15	9.96304	0.956837	1.43485	2.37305e-15		-0.122014	0.885136	0.437973	0.375151	2.0884	0.780561	-0.278588
114	SRM	0.973398	0.000250812		FALSE		0.00585324	0.308017	1.63878	3.01294	0.693239	0.000957226	3.43511	0.291384	1.09509	7.33541e-05		0.496485	1.64294	0.311244	0.892668	3.02379	0.110675	1.59517
115	MIIP	0.954356	1.51e-07		FALSE		0.0211632	0.155298	1.75341	2.45981	0.762501	5.36095e-08	6.02838	0.510637	1.01436	2.45028e-08		0.193185	1.21311	0.4476	0.504546	2.91674	0.666032	0.4316
116	DDOST	0.90268	8.68497e-19		FALSE		0.0072175	0.267184	1.53818	2.92544	0.817565	2.33384e-20	12.579	0.688145	0.946986	8.61349e-21		-0.574955	0.56273	0.613414	0.169107	1.87258	0.348603	-0.937303
117	HMGCL	0.897094	4.10989e-18		FALSE		0.020443	0.150685	1.6435	2.47532	1.07192	5.06104e-20	12.3926	0.899682	1.24415	5.10282e-20		0.509209	1.66397	0.479656	0.649924	4.26021	0.288412	1.06161
118	POMGNT1	0.894073	4.10989e-18		FALSE		0.00227748	0.352191	1.43595	3.39812	1.26958	4.49892e-19	11.8717	1.05663	1.48253	5.05444e-20		-0.640467	0.527046	0.345998	0.267507	1.0384	0.0641593	-1.85107
119	MRPL37	0.885197	4.09281e-09		FALSE		0.00316073	0.326966	1.44343	3.26585	0.94011	5.92165e-09	6.5466	0.65416	1.22606	4.8105e-10		-0.0399495	0.960838	0.357903	0.476434	1.93775	0.911124	-0.111621
120	ELOVL1	0.882053	2.28957e-10		FALSE		0.00416663	0.305931	1.45817	3.15319	0.928998	1.73807e-10	7.35742	0.677569	1.18043	2.0968e-11		0.752967	2.12329	0.41585	0.939804	4.79713	0.0701921	1.81067
121	HECTD3	0.86437	1.92469e-14		FALSE		0.000540733	0.415495	1.31324	3.96592	0.972025	3.10864e-14	9.30452	0.764002	1.18005	6.66067e-16		-0.188537	0.82817	0.459982	0.336188	2.04013	0.681895	-0.409878
122	IQCC	0.863317	6.6883e-10		FALSE		0.00468392	0.290704	1.43593	3.10512	0.525938	5.19162e-10	7.10782	0.378597	0.673279	6.74616e-11		-0.828281	0.4368	0.708259	0.108996	1.75046	0.242218	-1.16946
123	C1orf50	0.844803	8.30944e-18		FALSE		0.0102671	0.218076	1.47153	2.77617	0.636005	2.28881e-19	12.0321	0.530749	0.741261	1.13972e-19		0.923874	2.51903	0.852651	0.473648	13.3971	0.278573	1.08353
124	MRPS15	0.842329	6.88142e-08		FALSE		0.0143982	0.18274	1.50192	2.63014	0.840316	3.26635e-08	6.14599	0.56806	1.11257	1.05712e-08		0.889148	2.43306	0.463145	0.981572	6.0309	0.0548827	1.9198
125	WRAP73	0.840446	3.97748e-09		FALSE		5.52772e-05	0.48339	1.1975	4.84779	0.373502	3.28062e-07	5.5918	0.240497	0.506507	4.66655e-10		0.642092	1.90045	0.738046	0.447333	8.0739	0.384306	0.869989
126	PAFAH2	0.822911	1.22885e-10		FALSE		0.00236404	0.32195	1.32387	3.38313	0.788722	1.5164e-10	7.38845	0.576154	1.00129	1.06315e-11		0.108376	1.11447	0.484605	0.431093	2.88114	0.823039	0.223638
127	KIAA2013	0.818382	5.56589e-15		FALSE		0.00425205	0.282433	1.35433	3.14487	1.04179	9.55614e-16	10.0943	0.836282	1.2473	1.66777e-16		-0.39217	0.675589	0.410301	0.302297	1.50984	0.339168	-0.955811
128	OSBPL9	0.787026	1.30584e-06		FALSE		0.00373059	0.280238	1.29381	3.1984	1.04046	3.44464e-06	5.00511	0.626518	1.4544	2.46343e-07		0.0185074	1.01868	0.271345	0.598506	1.73383	0.945621	0.0682064
129	SMAP2	0.784713	7.26845e-09		FALSE		0.0402149	0.0378958	1.53153	2.16405	0.944757	8.95934e-10	6.98281	0.675345	1.21417	9.02428e-10		0.514113	1.67215	0.360302	0.825252	3.38818	0.15361	1.42689
130	NDUFS5	0.780922	5.83836e-08		FALSE		0.0389645	0.0428157	1.51903	2.17901	0.998689	9.94363e-09	6.42571	0.689207	1.30817	8.78402e-09		0.221364	1.24778	0.382207	0.589933	2.6392	0.562471	0.579175
131	EMC1	0.779869	3.79801e-13		FALSE		0.00869461	0.215692	1.34405	2.84693	0.938169	5.67108e-14	9.16883	0.73442	1.14192	1.78721e-14		-0.149354	0.861264	0.414786	0.382005	1.94179	0.718791	-0.360075
132	TXNDC12	0.779005	7.03328e-10		FALSE		0.00609462	0.243517	1.31449	2.99613	0.704706	4.22189e-10	7.15509	0.508587	0.900825	7.12381e-11		1.24602	3.47647	0.507956	1.28459	9.4083	0.014167	2.453
133	USP48	0.769395	0.00106619		FALSE		0.0475503	0.00897996	1.52981	2.08386	0.740255	0.00064682	3.55647	0.325789	1.15472	0.000350298		0.508951	1.66355	0.278733	0.963334	2.87272	0.0678584	1.82595
134	MTFR1L	0.722064	1.65497e-22		FALSE		0.000383385	0.359325	1.0848	4.09969	1.00209	2.08751e-23	14.3179	0.862726	1.14146	4.88914e-25		-0.60862	0.544101	0.49801	0.205009	1.44406	0.221668	-1.2221
135	DNAJC16	0.720818	1.4324e-08		FALSE		0.00127037	0.31193	1.12971	3.63071	0.66169	6.1766e-08	5.99463	0.441894	0.881485	1.90423e-09		0.0747481	1.07761	0.487247	0.414684	2.80032	0.878076	0.153409
136	C1orf122	0.711018	1.28976e-09		FALSE		0.0172857	0.13673	1.28531	2.54989	0.957526	2.98076e-10	7.23455	0.693975	1.22108	1.39073e-10		-0.217901	0.804205	0.397657	0.368876	1.75329	0.583718	-0.547961
137	SMIM12	0.685529	6.24928e-16		FALSE		0.00493028	0.227722	1.14334	3.08399	0.905221	6.75644e-17	10.7015	0.736785	1.07366	1.45056e-17		0.604405	1.83016	0.534379	0.642134	5.2162	0.258038	1.13104
138	ERMAP	0.684772	5.88798e-08		FALSE		0.0322302	0.0629212	1.30662	2.26793	0.892595	1.2146e-08	6.37889	0.61396	1.17123	8.87111e-09		-0.288087	0.749697	0.411649	0.334572	1.67989	0.48403	-0.699836
139	RNU5E-4P	0.682188	0.0055057		FALSE		0.0100113	0.178056	1.18632	2.78696	0.118381	0.0221571	2.33487	0.0174219	0.219339	0.00208814		-1.91872	0.146795	2.03946	0.00269599	7.99292	0.34681	-0.940795
140	MRTO4	0.677736	1.25242e-13		FALSE		0.00986087	0.178053	1.17742	2.79341	0.793103	1.44414e-14	9.47779	0.626475	0.959732	5.33843e-15		0.376133	1.45664	0.578612	0.468637	4.5276	0.515653	0.65006
141	KIAA0319L	0.676305	1.75969e-06		FALSE		0.0235179	0.0989013	1.25371	2.41231	0.299315	7.72515e-07	5.38111	0.188555	0.410076	3.41986e-07		-0.535365	0.585456	0.406179	0.264091	1.29788	0.187486	-1.31805
142	ZBTB8OS	0.670555	8.7313e-08		FALSE		0.00186695	0.273444	1.06767	3.4777	0.750761	3.29719e-07	5.59056	0.483354	1.01817	1.36709e-08		0.904424	2.47051	0.406198	1.11437	5.477	0.0259768	2.22656
143	GPATCH3	0.668493	9.62769e-21		FALSE		0.0104194	0.171436	1.16555	2.76988	1.12272	1.14729e-22	13.8871	0.961737	1.28371	6.70424e-23		-0.505762	0.603046	0.426035	0.261643	1.38993	0.235173	-1.18714
144	ZNF436	0.659406	1.43157e-08		FALSE		0.0356087	0.0480514	1.27076	2.22141	0.683447	2.19857e-09	6.77621	0.48261	0.884284	1.9001e-09		0.0753575	1.07827	0.487385	0.414825	2.80279	0.877124	0.154616
145	DPH2	0.653895	1.23736e-14		FALSE		0.00144743	0.277611	1.03018	3.57901	1.1452	7.01256e-15	9.64133	0.908678	1.38172	4.07318e-16		-0.368295	0.691913	0.398312	0.316963	1.51041	0.355153	-0.92464
146	DNAJC11	0.638398	6.42514e-12		FALSE		0.00323396	0.234656	1.04214	3.25655	0.839082	3.82113e-12	8.22066	0.635835	1.04233	4.08096e-13		-0.405286	0.666786	0.471887	0.264433	1.68135	0.390416	-0.858863
147	SZT2	0.607066	4.07154e-14		FALSE		0.0401581	0.0294957	1.18464	2.16472	0.965474	9.70884e-16	10.0907	0.774952	1.156	1.51211e-15		-0.582391	0.558562	0.444292	0.233824	1.3343	0.189915	-1.31083
148	TRNAU1AP	0.601928	5.30233e-12		FALSE		0.0125907	0.140806	1.06305	2.68843	0.805362	7.91342e-13	8.57513	0.618346	0.992377	3.31186e-13		0.988758	2.68789	0.502379	1.00412	7.19512	0.0490505	1.96815
149	UBIAD1	0.588522	1.39999e-12		FALSE		0.0280689	0.0687037	1.10834	2.33174	0.728315	7.71978e-14	9.09928	0.568933	0.887697	7.5332e-14		0.200634	1.22218	0.618585	0.363575	4.10842	0.745678	0.324344
150	TMCO4	0.57531	1.78411e-09		FALSE		0.0204768	0.0964917	1.05413	2.47458	0.884456	3.61792e-10	7.19035	0.639519	1.12939	1.97273e-10		0.158858	1.17217	0.397937	0.537362	2.55691	0.689743	0.399204
151	FBXO42	0.487704	4.90081e-21		FALSE		0.00516207	0.159992	0.815416	3.06502	0.813129	1.02099e-22	13.9164	0.69678	0.929477	2.99902e-23		-0.483177	0.616821	0.595012	0.192169	1.97986	0.416765	-0.812047
152	YIPF1	0.486471	4.34194e-19		FALSE		0.0476362	0.00547657	0.967466	2.08299	1.15728	1.59251e-21	13.2333	0.983136	1.33141	3.93972e-21		-0.0704694	0.931956	0.457865	0.379892	2.28629	0.877682	-0.153909
153	XKR8	0.483676	3.80842e-11		FALSE		0.0226969	0.0734598	0.893892	2.42835	0.792193	4.05244e-12	8.20742	0.599994	0.984391	2.8529e-12		0.853821	2.3486	0.500449	0.880698	6.26315	0.0879874	1.70611
154	GPN2	0.450577	2.695e-13		FALSE		0.00926317	0.121511	0.779644	2.82004	0.709334	3.55114e-14	9.27447	0.557038	0.86163	1.20561e-14		0.476304	1.61011	0.563761	0.533313	4.86106	0.398184	0.844869
155	GNL2	0.376725	0.0154454		FALSE		0.033519	0.0318415	0.721608	2.24969	0.49288	0.0242931	2.29773	0.0657421	0.920019	0.00660643		0.31473	1.36989	0.310672	0.745146	2.51843	0.31103	1.01306
156	NOL9	0.32839	8.74391e-10		FALSE		0.0363928	0.0225226	0.634257	2.21119	0.647227	9.03476e-11	7.50607	0.475527	0.818928	9.02252e-11		0.267864	1.30717	0.609432	0.395897	4.316	0.660278	0.43953

## Sheet: 3p_del
Rank	Gene	Coefficient, expression vs copy number (met.)	q combined	PPI	Worse survival		p, expression vs copy number (met.)	Coefficient, conf. int. lower (met.)	Coefficient, conf. int. upper (met.)	t, expression vs copy number (met.)	Coefficient, expression vs copy number (TCGA)	p, expression vs copy number (TCGA)	t (TCGA)	Coefficient, conf. int. lower (TCGA)	Coefficient, conf. int. upper (TCGA)	p (combined)		Coefficient	Exp. coefficient	Exp. coeff. standard error	Conf. int. lower	Conf. int. upper	p	z
1	GNAI2	0.40327	2.1405e-08	80	TRUE		0.0311832	0.0395118	0.767028	2.28325	0.805183	3.94678e-09	6.64084	0.563749	1.04662	2.93138e-09		-1.28623	0.276311	0.512451	0.101204	0.754393	0.0120747	-2.50995
2	PDCD6IP	0.408686	0.00947204	58	FALSE		0.0244882	0.0570968	0.760276	2.394	0.456831	0.0179622	2.41816	0.0806491	0.833013	0.00383959		-0.305439	0.7368	0.283151	0.422991	1.28342	0.280716	-1.07871
3	ARIH2	0.635662	9.95374e-05	35	TRUE		0.00344844	0.230402	1.04092	3.23045	0.58507	0.000552758	3.60443	0.26185	0.90829	2.7011e-05		-0.718149	0.487654	0.354694	0.24333	0.9773	0.042898	-2.0247
4	DHX30	0.370264	1.15149e-10	25	TRUE		0.0373264	0.0235261	0.717002	2.19928	0.668957	8.86578e-12	8.03098	0.503091	0.834822	9.84075e-12		-2.49407	0.0825732	0.625088	0.0242529	0.281135	6.60872e-05	-3.98995
5	NCKIPSD	0.407306	4.57058e-11	22	TRUE		0.0292979	0.0444837	0.770129	2.31205	0.859086	3.87904e-12	8.21727	0.650907	1.06726	3.50099e-12		-2.05978	0.127482	0.498103	0.0480243	0.338403	3.54565e-05	-4.13525
6	ACVR2B	0.657515	2.77105e-06	19	TRUE		0.0040836	0.229173	1.08586	3.16144	0.543131	7.56136e-06	4.80237	0.317927	0.768335	5.64851e-07		-2.10535	0.121803	0.67711	0.0323073	0.459214	0.00187521	-3.10932
7	MAP4	0.563254	9.73768e-06	19	TRUE		0.0214119	0.0906484	1.03586	2.45457	0.642776	6.19611e-06	4.85409	0.379095	0.906457	2.23356e-06		-1.7763	0.169262	0.499605	0.0635764	0.450635	0.000377376	-3.55542
8	OXSR1	0.426748	0.00830746	19	FALSE		0.0354991	0.0313546	0.822142	2.22286	0.391858	0.0104845	2.62365	0.0944518	0.689265	0.00331105		-0.389246	0.677567	0.366674	0.330247	1.39016	0.288436	-1.06156
9	ATXN7	0.587313	0.000162557	16	FALSE		0.0144169	0.127317	1.04731	2.62957	0.474595	0.000233529	3.86097	0.229828	0.719362	4.57931e-05		-0.787382	0.455035	0.458574	0.185227	1.11785	0.0859755	-1.71702
10	DCP1A	0.579189	3.06338e-06	14	TRUE		0.00400505	0.202819	0.955558	3.16939	0.730824	8.64788e-06	4.76736	0.425569	1.03608	6.29613e-07		-1.10456	0.331358	0.426936	0.143512	0.765078	0.00967675	-2.58717
11	FHIT	0.50033	0.000387425	13	TRUE		0.0205283	0.0837269	0.916934	2.47345	0.629577	0.000452105	3.66522	0.287538	0.971616	0.000116824		-0.588087	0.555389	0.296205	0.31079	0.992493	0.0470995	-1.9854
12	MST1	1.35553	3.30109e-05	10	TRUE		0.0283545	0.155853	2.5552	2.3271	0.660697	1.88695e-05	4.56137	0.372271	0.949123	8.26142e-06		-1.14979	0.316702	0.454756	0.129886	0.772218	0.0114592	-2.52838
13	SETD2	0.476979	0.00122505	10	TRUE		0.0179214	0.0892946	0.864662	2.53391	0.527066	0.00202683	3.19512	0.198589	0.855543	0.000407662		-0.698693	0.497235	0.351229	0.249802	0.989756	0.0466701	-1.98928
14	ZDHHC3	0.411239	1.87577e-20	10	TRUE		0.0106878	0.104255	0.718222	2.75898	0.629782	2.34205e-22	13.7084	0.538301	0.721263	1.38535e-22		-3.98237	0.0186414	1.00934	0.00257828	0.134781	7.96244e-05	-3.94553
15	TRAK1	0.538	1.1793e-09	9	TRUE		0.0097866	0.141799	0.934202	2.79664	0.851597	4.72916e-10	7.12916	0.613737	1.08946	1.2542e-10		-1.19805	0.301783	0.465304	0.121235	0.751212	0.0100309	-2.57476
16	SCAP	0.529016	1.63995e-14	8	TRUE		0.00351753	0.190902	0.86713	3.22237	1.15398	3.95357e-15	9.7713	0.918811	1.38914	5.53687e-16		-1.98965	0.136744	0.459774	0.0555325	0.336719	1.5085e-05	-4.32744
17	GNL3	0.386727	0.0430529	8	FALSE		0.0459729	0.00747281	0.765982	2.10012	0.471829	0.0661576	1.86383	-0.0322574	0.975916	0.0206679		-0.103	0.902127	0.228168	0.576834	1.41086	0.651685	-0.451422
18	NISCH	0.839021	1.00131e-11	7	TRUE		0.00150005	0.354287	1.32375	3.56483	0.872663	1.34204e-11	7.93746	0.65374	1.09159	6.55002e-13		-2.44201	0.0869858	0.548638	0.0296788	0.254947	8.54551e-06	-4.45104
19	USP4	0.657725	6.82478e-20	7	TRUE		0.000322735	0.332605	0.982845	4.1665	0.939782	3.14331e-20	12.5072	0.79016	1.0894	5.4725e-22		-2.43201	0.0878603	0.570629	0.0287126	0.268852	2.02629e-05	-4.26197
20	GRIP2	1.62922	0.0134086	7	FALSE		0.000909622	0.737386	2.52106	3.7624	0.00950459	0.748769	0.321412	-0.0493794	0.0683886	0.00564752		-0.309136	0.734081	1.5252	0.0369396	14.588	0.839381	-0.202686
21	SEMA3B	1.23481	2.68842e-10	6	TRUE		0.00322107	0.454267	2.01534	3.25817	1.81483	2.69959e-10	7.25714	1.31687	2.3128	2.50178e-11		-0.852324	0.426423	0.211334	0.281807	0.645251	5.50549e-05	-4.03306
22	RAD54L2	0.586875	1.53027e-17	6	TRUE		0.00636631	0.180994	0.992756	2.97795	0.823196	7.75305e-19	11.743	0.683608	0.962785	2.35725e-19		-3.25627	0.0385317	0.833486	0.00752234	0.197371	9.3522e-05	-3.90681
23	DOCK3	1.89127	0.00613279	6	FALSE		0.00519821	0.619236	3.16331	3.06214	0.133574	0.0489512	2.00069	0.000629655	0.266519	0.00236046		-0.870859	0.418592	0.981574	0.0611327	2.86621	0.374968	-0.887206
24	PBRM1	0.671194	0.00401024	6	FALSE		0.0453064	0.0151625	1.32723	2.10714	0.577358	0.00331851	3.03104	0.19806	0.956656	0.00147381		-0.44035	0.643811	0.300451	0.357284	1.16012	0.142749	-1.46563
25	PSMD6	0.3022	0.000126446	6	FALSE		0.0199035	0.0519684	0.552432	2.48727	0.426416	0.000126094	4.03858	0.216168	0.636664	3.48734e-05		-0.844536	0.429757	0.487462	0.165308	1.11725	0.0831815	-1.73252
26	RNF123	0.516223	5.12253e-10	5	TRUE		0.0027328	0.196443	0.836002	3.32473	0.827894	6.6015e-10	7.05283	0.594152	1.06164	5.05876e-11		-1.80013	0.165277	0.493685	0.0628039	0.434947	0.000266018	-3.64632
27	WDR6	0.821858	2.01018e-10	4	TRUE		0.00181223	0.3368	1.30692	3.48958	1.1463	3.45057e-10	7.20116	0.829326	1.46327	1.81972e-11		-1.22737	0.293062	0.294125	0.164665	0.521578	3.00666e-05	-4.17296
28	PCBP4	0.61294	3.10067e-09	4	TRUE		0.0251378	0.0830012	1.14288	2.38211	1.54118	5.44274e-10	7.09701	1.10876	1.97359	3.55933e-10		-0.872887	0.417744	0.305997	0.229322	0.760983	0.00433627	-2.8526
29	GMPPB	0.875112	0.00193391	3	FALSE		0.00720172	0.259218	1.49101	2.92636	0.235831	0.00866241	2.694	0.061518	0.410144	0.000666401		1.26186	3.53199	0.662524	0.964003	12.9408	0.0568283	1.90463
30	QRICH1	0.568784	2.52792e-15	2	TRUE		0.00387919	0.200692	0.936876	3.18245	0.73494	4.17618e-16	10.2834	0.592628	0.877253	6.79827e-17		-2.52207	0.0802929	0.615602	0.0240257	0.268336	4.1868e-05	-4.09692
31	RBM5	0.916808	0.00588962	2	FALSE		0.00245133	0.356269	1.47735	3.36854	0.316975	0.0987165	1.67133	-0.0606754	0.694625	0.00225692		-0.17915	0.835981	0.293492	0.4703	1.48599	0.541592	-0.610408
32	SLC26A6	0.910833	0.00326248	2	FALSE		0.00434052	0.312732	1.50893	3.13642	0.320931	0.0268751	2.25651	0.037726	0.604136	0.00117309		-0.023659	0.976619	0.434792	0.416514	2.28992	0.956605	-0.0544145
33	CYB561D2	0.410234	0.00187336	2	FALSE		0.0348476	0.0316187	0.788849	2.23153	0.375608	0.00172264	3.24807	0.145339	0.605877	0.000643561		0.896705	2.45151	0.609364	0.742578	8.09331	0.141145	1.47154
34	PTPN23	0.858613	3.41539e-11	1	TRUE		0.000349458	0.431027	1.2862	4.13565	1.12897	2.33817e-10	7.2899	0.820586	1.43735	2.54407e-12		-1.40778	0.244685	0.413588	0.108783	0.550368	0.000664464	-3.40384
35	ZMYND10	1.29633	0.00463803	1	FALSE		0.0117906	0.313609	2.27906	2.71678	0.240687	0.0152398	2.48208	0.047595	0.433779	0.00172935		-1.73028	0.177235	0.989603	0.0254799	1.23282	0.0803847	-1.74846
36	ALS2CL	1.1927	0.0161619	1	FALSE		0.00163524	0.496937	1.88846	3.53053	-0.0672203	0.527947	-0.63402	-0.278338	0.143897	0.00695381		1.18641	3.27531	0.630671	0.951534	11.274	0.0599459	1.88119
37	UBP1	0.462008	7.5659e-06	1	FALSE		0.0066134	0.14077	0.783246	2.96205	0.634381	1.4908e-05	4.62405	0.361197	0.907564	1.68912e-06		-0.623322	0.53616	0.370317	0.259466	1.10792	0.0923342	-1.68321
38	DNAH1	1.40249	9.79849e-08		TRUE		0.000672401	0.6582	2.14679	3.88084	0.397108	1.03591e-06	5.30819	0.248142	0.546075	1.53832e-08		-2.72458	0.0655735	0.859826	0.0121575	0.353683	0.0015309	-3.16876
39	PRKAR2A-AS1	1.06244	9.92584e-11		TRUE		0.0046285	0.358863	1.76601	3.11002	0.42748	6.08444e-11	7.59571	0.315414	0.539546	8.4199e-12		-3.25104	0.0387339	1.12331	0.00428475	0.350151	0.00380179	-2.89416
40	SNRK-AS1	0.958932	0.00880474		TRUE		0.0211064	0.156436	1.76143	2.46102	0.0379642	0.0190331	2.39537	0.00640481	0.0695236	0.00354308		-13.9796	8.48624e-07	6.59641	2.05988e-12	0.349614	0.0340666	-2.11928
41	ACVR2B-AS1	0.954437	1.90621e-18		TRUE		0.00191299	0.387622	1.52125	3.46797	1.28304	2.13406e-19	12.0487	1.07099	1.49508	2.05142e-20		-4.05745	0.0172931	1.2347	0.00153779	0.194468	0.00101553	-3.28619
42	HEMK1	0.941806	2.04872e-23		TRUE		0.000498901	0.456556	1.42706	3.99729	0.731034	1.36342e-24	15.0206	0.634122	0.827946	4.32311e-26		-2.06809	0.126428	0.651749	0.0352429	0.453536	0.00150805	-3.17313
43	NBEAL2	0.929305	2.87247e-11		TRUE		0.000527442	0.447886	1.41072	3.97562	0.821727	1.27272e-10	7.42827	0.601451	1.042	2.10328e-12		-1.07835	0.340156	0.442937	0.142774	0.810414	0.0149105	-2.43455
44	TMPPE	0.811831	1.19213e-09		TRUE		0.0216865	0.129062	1.4946	2.44885	0.382648	2.16273e-10	7.30766	0.278381	0.486915	1.27036e-10		-6.894	0.00101385	2.09544	1.66853e-05	0.0616044	0.00100185	-3.29001
45	FAM86DP	0.745202	4.64912e-16		TRUE		5.66917e-07	0.514568	0.975836	6.65459	1.64394	4.26037e-13	8.7145	1.2683	2.01957	1.05952e-17		-0.591947	0.553249	0.17065	0.395971	0.772997	0.000522817	-3.46879
46	ARIH2OS	0.73678	4.63831e-13		TRUE		0.0319743	0.0687905	1.40477	2.27163	0.734134	1.96396e-14	9.40827	0.578755	0.889513	2.26092e-14		-1.80075	0.165174	0.593729	0.0515893	0.528842	0.00242171	-3.03296
47	NICN1	0.719538	3.26563e-15		TRUE		0.0159989	0.146035	1.29304	2.58397	1.22508	1.38572e-16	10.5362	0.993548	1.4566	9.2339e-17		-2.0352	0.130654	0.42085	0.0572656	0.298092	1.32523e-06	-4.83593
48	LAMB2	0.691504	9.52903e-12		TRUE		0.00230219	0.27186	1.11115	3.39378	1.29375	8.25335e-12	8.04712	0.973614	1.61389	6.19316e-13		-1.23681	0.290309	0.347733	0.146848	0.573919	0.000375425	-3.55678
49	DALRD3	0.603556	2.28825e-17		TRUE		0.0238626	0.086853	1.12026	2.40573	1.05132	3.46952e-19	11.9333	0.875889	1.22675	3.91112e-19		-1.55508	0.211173	0.398211	0.0967565	0.460888	9.41612e-05	-3.90516
50	LIMD1-AS1	0.603069	0.000212854		TRUE		0.0219479	0.0947559	1.11138	2.44346	0.0236071	0.000211247	3.89018	0.0115234	0.0356908	6.15791e-05		-31.9686	1.30687e-14	14.0386	1.46733e-26	0.0116396	0.0227752	-2.27718
51	PPM1M	0.587827	2.73213e-11		TRUE		0.0139466	0.129946	1.04571	2.64403	1.14721	4.50675e-12	8.18348	0.868065	1.42636	1.97348e-12		-0.854689	0.425416	0.314703	0.229582	0.788295	0.00661037	-2.71586
52	TMEM42	0.583939	1.65218e-10		TRUE		0.0179724	0.109083	1.0588	2.53265	0.69532	2.78507e-11	7.77256	0.517186	0.873454	1.46775e-11		-1.58624	0.204694	0.547058	0.0700566	0.598083	0.00373662	-2.89958
53	IP6K2	0.579266	2.03276e-17		TRUE		0.0041833	0.200716	0.957817	3.15155	1.07154	1.70942e-18	11.5569	0.886912	1.25617	3.38865e-19		-1.67212	0.187849	0.44573	0.0784158	0.450003	0.000175842	-3.75141
54	FYCO1	0.547742	6.59787e-05		TRUE		0.0408181	0.0247433	1.07074	2.15698	0.80703	2.89173e-05	4.4467	0.445638	1.16842	1.72917e-05		-1.12888	0.323396	0.391588	0.150111	0.696714	0.00394131	-2.88282
55	NPRL2	0.538027	4.87704e-15		TRUE		0.000696715	0.251474	0.82458	3.86695	0.696737	4.94651e-15	9.72046	0.554009	0.839465	1.4202e-16		-2.20313	0.110456	0.617039	0.0329584	0.370183	0.000356311	-3.57049
56	USP19	0.506712	1.63229e-17		TRUE		0.00597172	0.159381	0.854043	3.00461	0.98125	9.19929e-19	11.7027	0.814287	1.14821	2.61772e-19		-2.86493	0.0569869	0.609546	0.0172556	0.188201	2.60019e-06	-4.70011
57	CCDC12	0.442807	5.56119e-09		TRUE		0.00540258	0.143423	0.742192	3.04618	0.568479	4.90912e-09	6.5902	0.396711	0.740247	6.72412e-10		-1.84569	0.157916	0.641501	0.0449136	0.555228	0.00401286	-2.87715
58	TUSC2	0.390724	1.44156e-21		TRUE		0.0200545	0.0667521	0.714696	2.48389	1.10276	5.89508e-24	14.6415	0.952785	1.25274	6.9039e-24		-1.6129	0.199308	0.47587	0.0784265	0.506507	0.00070051	-3.38938
59	IFRD2	0.371563	4.39693e-12		TRUE		0.0102119	0.096143	0.646983	2.77848	0.70698	7.988e-13	8.57302	0.54277	0.87119	2.72778e-13		-1.50035	0.223052	0.504151	0.083037	0.599156	0.00292038	-2.976
60	ATRIP	0.366964	7.11441e-06		TRUE		0.036156	0.0256415	0.708287	2.21426	0.0299126	2.53647e-06	5.08304	0.0181945	0.0416307	1.57781e-06		-34.6162	9.25462e-16	10.9761	4.20201e-25	2.03826e-06	0.00161174	-3.15377
61	SUGT1P2	1.56102	0.00351628		FALSE		0.00045241	0.764319	2.35772	4.03536	0.017024	0.282784	1.08165	-0.0143162	0.0483642	0.00127474		-3.97214	0.0188332	4.05014	6.72101e-06	52.773	0.326721	-0.980739
62	EBLN2	1.35626	0.00880938		FALSE		0.00657195	0.414077	2.29845	2.96468	0.172241	0.061199	1.89983	-0.00828819	0.352769	0.0035468		-1.29694	0.273367	0.782828	0.0589389	1.26791	0.0975723	-1.65674
63	TMIE	1.32715	0.00286023		FALSE		0.00250153	0.513757	2.14055	3.36039	0.156289	0.0397737	2.09157	0.00749612	0.305081	0.00101638		-0.0699543	0.932436	0.825646	0.184854	4.70339	0.932479	-0.0847267
64	PSMD6-AS2	1.15353	0.014331		FALSE		0.0292532	0.126295	2.18077	2.31275	0.0645716	0.025343	2.28053	0.00819054	0.120953	0.00608438		-3.48837	0.0305506	2.29308	0.000341307	2.7346	0.128195	-1.52126
65	NKTR	0.998732	0.0336018		FALSE		0.0050635	0.329375	1.66809	3.07299	0.220889	0.435641	0.783665	-0.340379	0.782156	0.0156983		-0.128735	0.879207	0.204473	0.588903	1.31262	0.52896	-0.629595
66	ZNF445	0.76019	3.11967e-05		FALSE		0.00190215	0.309029	1.21135	3.47024	0.336158	0.000262399	3.82686	0.161243	0.511074	7.74158e-06		-1.17502	0.308813	0.6422	0.0877111	1.08727	0.0672982	-1.82968
67	PFKFB4	0.744182	0.00440866		FALSE		0.00852235	0.207419	1.28095	2.8554	0.367096	0.0197608	2.38053	0.060029	0.674162	0.00163173		-0.523916	0.592197	0.430547	0.254674	1.37704	0.223656	-1.21686
68	CBX5P1	0.634741	0.0323867		FALSE		0.00381501	0.224842	1.04464	3.18926	0.00697791	0.550185	0.600125	-0.0161752	0.0301311	0.0150418		-5.85828	0.00285615	6.1279	1.73662e-08	469.739	0.339071	-0.956002
69	EXOG	0.527289	0.0257296		FALSE		0.0217777	0.0834847	0.971093	2.44696	0.170972	0.0713107	1.82874	-0.0151938	0.357138	0.011597		0.448769	1.56638	0.571036	0.511484	4.79694	0.431934	0.785887
70	C3orf62	0.495569	0.015842		FALSE		0.0166018	0.0980754	0.893063	2.5677	0.16706	0.0506862	1.98518	-0.0005116	0.334631	0.00679946		0.508916	1.66349	0.621073	0.492449	5.61925	0.41255	0.819414
71	GLT8D1	0.420887	0.000972139		FALSE		0.0165212	0.0835769	0.758197	2.56984	0.429444	0.00166117	3.25983	0.16712	0.691767	0.000315704		-0.496352	0.608748	0.424969	0.264669	1.40014	0.242818	-1.16797
72	KLHL18	0.303792	4.10612e-06		FALSE		0.0150245	0.0642115	0.543371	2.61153	0.493696	3.21882e-06	5.02242	0.297959	0.689432	8.62987e-07		-0.944075	0.389039	0.539616	0.135105	1.12025	0.0801994	-1.74953

## Sheet: 3q_del
Rank	Gene	Coefficient, expression vs copy number (met.)	q combined	PPI	Worse survival		p, expression vs copy number (met.)	Coefficient, conf. int. lower (met.)	Coefficient, conf. int. upper (met.)	t, expression vs copy number (met.)	Coefficient, expression vs copy number (TCGA)	p, expression vs copy number (TCGA)	t (TCGA)	Coefficient, conf. int. lower (TCGA)	Coefficient, conf. int. upper (TCGA)	p (combined)		Coefficient	Exp. coefficient	Exp. coeff. standard error	Conf. int. lower	Conf. int. upper	p	z
1	ATR	0.429882	0.0123342	61	FALSE		0.0229095	0.0646573	0.795107	2.42415	0.332726	0.0268075	2.25754	0.039247	0.626206	0.00515594		-0.231104	0.793657	0.358535	0.393049	1.60257	0.5192	-0.64458
2	DVL3	0.604004	2.16857e-15	60	TRUE		0.0163537	0.120783	1.08723	2.57433	1.36124	8.16396e-17	10.6579	1.10691	1.61556	5.62849e-17		-1.20682	0.299147	0.325232	0.158142	0.565878	0.000206733	-3.71064
3	TNK2	0.551878	4.82947e-11	37	TRUE		0.0390677	0.0299585	1.0738	2.17776	0.947239	3.08823e-12	8.26862	0.719124	1.17535	3.70949e-12		-2.14225	0.11739	0.547378	0.0401516	0.34321	9.0906e-05	-3.91366
4	GOLGB1	0.553535	0.0103482	24	FALSE		0.00844017	0.154855	0.952216	2.8595	0.393267	0.0584442	1.92091	-0.0144006	0.800935	0.00424932		-0.367205	0.692667	0.300122	0.384645	1.24735	0.221134	-1.22352
5	EIF2B5	0.585614	3.86393e-12	20	TRUE		0.00156322	0.24572	0.925508	3.54844	0.436617	4.48746e-12	8.18445	0.330389	0.542844	2.35636e-13		-2.54417	0.0785382	0.62029	0.0232857	0.264895	4.10338e-05	-4.10158
6	AMOTL2	0.682359	4.41979e-06	17	TRUE		0.0192639	0.120632	1.24409	2.50183	1.07569	2.72855e-06	5.0645	0.652752	1.49863	9.33575e-07		-1.05466	0.348313	0.285071	0.199212	0.609006	0.000215916	-3.69963
7	RFC4	0.532757	0.00273227	17	FALSE		0.0397303	0.0270712	1.03844	2.16979	0.484136	0.00236944	3.14373	0.177482	0.79079	0.000966874		-0.406399	0.666044	0.356499	0.33117	1.33954	0.254297	-1.13997
8	PLXNA1	0.764941	7.07103e-06	16	TRUE		0.0120301	0.183198	1.34668	2.70811	0.706908	7.55094e-06	4.80273	0.413818	0.999998	1.56371e-06		-1.03341	0.35579	0.344856	0.180989	0.699417	0.00272964	-2.99665
9	SENP2	0.458542	1.50495e-12	15	TRUE		0.0332861	0.0393624	0.877723	2.25294	1.01508	7.09782e-14	9.11822	0.793408	1.23676	8.19323e-14		-1.9559	0.141437	0.553882	0.0477636	0.41882	0.000413583	-3.53126
10	ABCF3	0.522161	6.35257e-11	12	TRUE		0.000739881	0.242356	0.801967	3.84342	0.852033	2.23257e-10	7.30042	0.619634	1.08443	5.02683e-12		-1.22699	0.293174	0.395123	0.135144	0.635997	0.00190064	-3.10533
11	MUC20	1.20127	0.00118249	8	TRUE		0.0214267	0.193202	2.20935	2.45426	0.151491	0.00162526	3.26689	0.0591534	0.243829	0.000392301		-3.85622	0.0211477	1.73409	0.000706643	0.632886	0.0261639	-2.22377
12	ZXDC	0.532847	2.67178e-08	8	TRUE		0.00788168	0.152908	0.912786	2.88841	0.634206	2.01891e-08	6.25957	0.432456	0.835955	3.74917e-09		-2.18467	0.112515	0.566261	0.0370859	0.341361	0.000114293	-3.85806
13	PCYT1A	0.346386	1.88429e-05	8	FALSE		0.015088	0.0730216	0.61975	2.60969	0.356938	1.85586e-05	4.5658	0.201269	0.512607	4.50495e-06		-0.742741	0.475808	0.599041	0.147071	1.53935	0.215019	-1.23988
14	DZIP3	0.718829	0.0033757	7	FALSE		0.00733629	0.211577	1.22608	2.91858	0.454787	0.0166009	2.44894	0.0849965	0.824578	0.0012195		-0.180858	0.834554	0.276545	0.485354	1.43499	0.513117	-0.653991
15	IGF2BP2	0.741586	0.00392976	6	TRUE		0.0405583	0.034494	1.44868	2.16001	0.623268	0.00361583	3.00191	0.209836	1.0367	0.00144122		-0.862428	0.422136	0.261465	0.252868	0.704712	0.000972203	-3.29845
16	MBD4	0.449124	2.15351e-06	6	TRUE		0.0266666	0.0563823	0.841865	2.35521	0.781603	8.59793e-07	5.35455	0.49094	1.07227	4.26248e-07		-0.658365	0.517697	0.327946	0.272225	0.984519	0.0446923	-2.00754
17	CCNL1	0.996131	0.00810783	4	FALSE		0.00357725	0.358109	1.63415	3.21551	0.473577	0.100943	1.66019	-0.0944363	1.04159	0.00322328		-0.0948999	0.909464	0.194619	0.621049	1.33182	0.62582	-0.487619
18	ABTB1	0.946072	2.30454e-10	3	TRUE		0.000734	0.439521	1.45262	3.84655	0.915651	9.9569e-10	6.95858	0.65363	1.17767	2.11538e-11		-1.22816	0.292831	0.468096	0.116997	0.732928	0.0086972	-2.62373
19	PLXND1	0.571788	0.00738021	3	TRUE		0.00850216	0.159515	0.984062	2.8564	0.132808	0.0375235	2.11661	0.00786535	0.257751	0.0028873		-0.732344	0.480781	0.283627	0.275755	0.838245	0.00982115	-2.58206
20	UBA5	0.470671	0.0354106	3	FALSE		0.0260625	0.0609069	0.880435	2.36567	0.309884	0.0905811	1.71384	-0.0501597	0.669928	0.0166405		-0.082981	0.920369	0.302679	0.508535	1.66572	0.783965	-0.274155
21	PLA1A	1.65576	0.000569101	2	TRUE		0.0180038	0.308893	3.00263	2.53188	1.51834	0.000803593	3.48959	0.651936	2.38475	0.00017569		-0.328854	0.719748	0.143781	0.542993	0.954041	0.022185	-2.28719
22	FAM131A	0.518191	1.56428e-10	2	TRUE		0.0208489	0.0855022	0.950879	2.46652	0.548002	2.25198e-11	7.82058	0.408471	0.687532	1.37976e-11		-1.59165	0.20359	0.679414	0.0537575	0.771036	0.019146	-2.34268
23	CCDC14	0.983445	0.0012571	2	FALSE		0.00378712	0.348959	1.61793	3.19226	0.59804	0.00990626	2.64468	0.147759	1.04832	0.000419834		-0.36088	0.697062	0.25446	0.423326	1.14781	0.156126	-1.41822
24	IQCB1	0.784681	1.26882e-06	2	FALSE		0.00637632	0.241879	1.32748	2.97729	1.05771	1.9482e-06	5.14981	0.648729	1.46669	2.38556e-07		-0.472409	0.623499	0.258973	0.375316	1.03579	0.0681276	-1.82416
25	SLC25A36	0.758885	0.0207492	1	FALSE		0.0438088	0.0227737	1.495	2.12326	0.622741	0.0270454	2.25392	0.0725718	1.17291	0.00916836		-0.231887	0.793036	0.207937	0.52759	1.19204	0.264775	-1.11518
26	PDIA5	0.502598	0.000603474	1	FALSE		0.0495675	0.00102669	1.00417	2.06375	0.422272	0.000313001	3.77491	0.199525	0.645019	0.00018732		0.340411	1.40552	0.528179	0.499173	3.95754	0.519252	0.644498
27	HSPBAP1	0.405384	3.28768e-05	1	FALSE		0.0242808	0.0571965	0.753572	2.39786	0.645233	2.19e-05	4.52153	0.361076	0.92939	8.21399e-06		-0.591823	0.553318	0.373378	0.266167	1.15026	0.112955	-1.58505
28	VPS8	0.355195	0.0382989	1	FALSE		0.0468346	0.00537387	0.705015	2.09118	0.224432	0.0557276	1.94254	-0.00562776	0.454492	0.0181352		-0.251332	0.777764	0.336031	0.402548	1.50272	0.454494	-0.747943
29	IGSF10	1.35146	0.0055057		TRUE		0.0393631	0.0712674	2.63165	2.17419	0.016551	0.00563751	2.84809	0.00497929	0.0281227	0.00208889		-49.8188	2.31189e-22	19.771	3.42631e-39	1.55994e-05	0.0117426	-2.51979
30	RPL32P3	1.21799	3.0905e-07		TRUE		0.00314096	0.45049	1.9855	3.26839	0.833877	8.05749e-07	5.37066	0.524705	1.14305	5.26278e-08		-1.50354	0.222343	0.456599	0.0908583	0.544103	0.0009916	-3.2929
31	H1FX-AS1	1.198	5.63072e-05		TRUE		0.00464896	0.40419	1.99181	3.10821	0.314893	0.000211234	3.8902	0.153711	0.476076	1.45669e-05		-2.63312	0.0718541	0.951614	0.0111285	0.463946	0.00565745	-2.767
32	ZDHHC19	1.08267	1.50417e-05		TRUE		0.0394025	0.0568699	2.10848	2.17372	0.388788	5.50641e-06	4.88461	0.230295	0.547281	3.54599e-06		-2.94531	0.0525855	1.25668	0.00447901	0.617377	0.0190917	-2.34374
33	ARHGAP31-AS1	0.929548	2.07542e-05		TRUE		0.0249186	0.127215	1.73188	2.38609	0.252067	1.25975e-05	4.66859	0.144555	0.359578	5.01447e-06		-3.3327	0.0356965	1.26348	0.00300018	0.42472	0.00834668	-2.63771
34	ABCC5	0.800626	0.00165001		TRUE		0.0420291	0.0312041	1.57005	2.14306	0.675058	0.00123004	3.35608	0.274527	1.07559	0.000561958		-0.891903	0.409875	0.314345	0.22135	0.758967	0.0045492	-2.83733
35	IFT122	0.711039	1.29663e-15		TRUE		0.0123546	0.167983	1.25409	2.69662	1.3468	6.16931e-17	10.7225	1.09669	1.59691	3.25595e-17		-1.44439	0.23589	0.340038	0.121135	0.459357	2.15948e-05	-4.24773
36	CLCN2	0.698907	5.86463e-09		TRUE		0.0171944	0.134919	1.2629	2.55223	0.52714	1.64205e-09	6.84352	0.373758	0.680521	7.14052e-10		-2.05709	0.127826	0.806168	0.0263273	0.620626	0.0107203	-2.55169
37	HMCES	0.664316	3.35153e-14		TRUE		0.0175154	0.126518	1.20211	2.54405	0.844142	1.79106e-15	9.95123	0.675228	1.01306	1.22349e-15		-3.37593	0.0341863	0.739871	0.00801812	0.145758	5.04609e-06	-4.56286
38	LRCH3	0.630727	1.59603e-13		TRUE		0.00492915	0.209531	1.05192	3.08409	0.839588	3.76284e-14	9.2614	0.659072	1.0201	6.9041e-15		-2.15935	0.1154	0.586362	0.0365674	0.364182	0.000230845	-3.68262
39	POPDC2	0.5563	3.04313e-05		TRUE		0.0473317	0.00707898	1.10552	2.08608	0.338028	1.02502e-05	4.72285	0.195508	0.480548	7.53879e-06		-2.45984	0.0854489	0.874846	0.0153828	0.474653	0.00492745	-2.81174
40	YEATS2	0.554065	5.66392e-07		TRUE		0.0414255	0.0233006	1.08483	2.14995	0.74997	1.20478e-07	5.8346	0.494017	1.00592	1.00394e-07		-1.37449	0.252969	0.500269	0.0948936	0.674368	0.00600515	-2.7475
41	SLC41A3	0.46699	4.10989e-18		TRUE		0.0462071	0.00848976	0.925489	2.09767	1.1846	2.23278e-20	12.5897	0.997241	1.37197	5.08867e-20		-1.88362	0.152038	0.455921	0.0622118	0.371564	3.6046e-05	-4.13146
42	ASTE1	0.458669	1.00101e-12		TRUE		0.00925382	0.123744	0.793594	2.82047	0.684685	1.60428e-13	8.93443	0.532086	0.837284	5.21732e-14		-1.83927	0.158934	0.582671	0.0507277	0.497951	0.00159613	-3.15661
43	MSL2	0.436546	1.30804e-06		TRUE		0.0305365	0.0444371	0.828654	2.29294	0.670899	4.22071e-07	5.53013	0.429326	0.912473	2.47034e-07		-1.22443	0.293924	0.458481	0.119667	0.72193	0.00757089	-2.67063
44	LSG1	0.428553	5.41761e-09		TRUE		0.0180426	0.0798181	0.777288	2.53092	0.723064	1.42268e-09	6.87654	0.513685	0.932443	6.51622e-10		-1.17922	0.307519	0.468767	0.122703	0.770704	0.0118839	-2.51557
45	TPRA1	0.41789	3.13373e-08		TRUE		0.0139614	0.0923221	0.743457	2.64357	0.562552	1.37171e-08	6.35038	0.386155	0.738948	4.47676e-09		-1.9535	0.141777	0.807477	0.029126	0.690132	0.0155521	-2.41926
46	ARMC8	0.406554	7.1098e-07		TRUE		0.0206192	0.0677632	0.745346	2.47148	0.723628	3.14825e-07	5.60185	0.466404	0.980851	1.28874e-07		-0.965078	0.380953	0.402975	0.172925	0.839237	0.0166256	-2.39488
47	TMEM41A	0.330884	4.28027e-18		TRUE		0.0246971	0.0457683	0.616	2.39015	0.886977	4.45457e-20	12.4233	0.744809	1.02914	5.41921e-20		-2.38615	0.0919833	0.683976	0.0240718	0.351488	0.000485477	-3.48864
48	ENPP7P4	1.70485	0.0495835		FALSE		0.0176559	0.322766	3.08693	2.54052	0.0507228	0.206955	1.2727	-0.0286378	0.130083	0.0241599		-0.919744	0.398621	1.39199	0.0260436	6.10127	0.508777	-0.660743
49	AC069213.1	1.67265	0.0333667		FALSE		0.00299152	0.624983	2.72032	3.28815	0.00771123	0.73022	0.346088	-0.0366561	0.0520785	0.0155674		2.96042	19.3061	2.40813	0.172144	2165.19	0.218943	1.22934
50	ACAD11	1.43747	0.00809015		FALSE		0.00597495	0.452066	2.42287	3.00438	0.0842148	0.0602148	1.90727	-0.0037082	0.172138	0.00321284		-1.90816	0.148353	1.45665	0.00853879	2.5775	0.190208	-1.30996
51	CRYGS	1.38318	0.012333		FALSE		0.00429363	0.4762	2.29016	3.14088	0.276348	0.142939	1.48005	-0.0954492	0.648146	0.00515284		-0.298452	0.741966	0.352625	0.371731	1.48094	0.397344	-0.846374
52	ACAP2-IT1	1.22551	0.0329859		FALSE		0.0106318	0.311432	2.13959	2.76123	0.0575399	0.202527	1.28534	-0.0316014	0.146681	0.0153758		-2.24602	0.10582	1.56189	0.00495545	2.25969	0.15043	-1.43801
53	AC007690.1	1.13952	0.00573909		FALSE		0.00133249	0.489737	1.78929	3.61181	0.043858	0.175545	1.36719	-0.0200194	0.107735	0.00218955		-0.886084	0.412267	2.1473	0.0061291	27.7306	0.679862	-0.412651
54	WWTR1-AS1	1.06092	0.0288611		FALSE		0.0380943	0.0630536	2.05878	2.18968	0.158066	0.0473399	2.01552	0.00190283	0.314229	0.0131973		-0.507238	0.602156	0.785594	0.129125	2.80807	0.51849	-0.645675
55	TMEM44	0.774674	2.72295e-06		FALSE		0.00652859	0.237015	1.31233	2.96744	0.452524	4.62635e-06	4.9295	0.269729	0.63532	5.53187e-07		-0.63027	0.532448	0.42237	0.232678	1.21843	0.135641	-1.49222
56	DZIP1L	0.767678	0.0272108		FALSE		0.0103756	0.197243	1.33811	2.77168	0.148528	0.161146	1.41484	-0.0605108	0.357567	0.0123623		-0.284792	0.752171	0.558292	0.251824	2.24665	0.609973	-0.510113
57	WDR5B	0.743319	5.17685e-06		FALSE		0.00205052	0.298318	1.18832	3.44021	0.451371	3.0728e-05	4.43026	0.248495	0.654248	1.10769e-06		-0.780169	0.458328	0.531466	0.161731	1.29886	0.142116	-1.46796
58	AC024560.3	0.706796	2.65008e-07		FALSE		0.039624	0.0363071	1.37729	2.17106	0.473877	5.39226e-08	6.027	0.317313	0.630441	4.47924e-08		-1.28989	0.275301	0.792183	0.0582776	1.30051	0.103467	-1.62827
59	FSTL1	0.695953	2.44397e-05		FALSE		0.0448796	0.0171853	1.37472	2.11168	1.0843	8.39741e-06	4.77503	0.632132	1.53647	5.95133e-06		-0.425243	0.653611	0.253947	0.397338	1.07517	0.0940252	-1.67454
60	VWA5B2	0.68111	0.00578991		FALSE		0.00206368	0.273048	1.08917	3.43764	0.0697079	0.114803	1.59503	-0.0173165	0.156732	0.00221465		-5.26017	0.00519445	3.10371	1.18483e-05	2.27731	0.0901135	-1.6948
61	ACAD9	0.617123	1.84252e-09		FALSE		9.64458e-05	0.342795	0.891452	4.63309	0.483284	7.97431e-08	5.93361	0.321099	0.645469	2.04508e-10		-0.795704	0.451264	0.561661	0.150087	1.3568	0.156571	-1.4167
62	RASA2-IT1	0.616319	0.0498962		FALSE		0.00477579	0.206476	1.02616	3.09712	0.000933335	0.771931	0.290873	-0.00545609	0.00732276	0.0243427		9.99747	21970.7	13.391	8.77902e-08	5498478146037393	0.455315	0.746584
63	B4GALT4	0.578826	4.48407e-06		FALSE		0.00621953	0.179815	0.977838	2.98768	0.63369	8.60313e-06	4.76871	0.369082	0.898298	9.49406e-07		-0.624804	0.535366	0.405329	0.241899	1.18486	0.123202	-1.54147
64	NCBP2-AS1	0.461214	0.00748785		FALSE		0.00236863	0.180377	0.742052	3.38235	0.0884328	0.137482	1.50086	-0.0288948	0.20576	0.00294047		-0.464085	0.62871	0.938415	0.099924	3.95577	0.620924	-0.494541
65	TSC22D2	0.447601	5.72083e-05		FALSE		0.0244558	0.0626303	0.832572	2.3946	0.558496	4.09159e-05	4.35235	0.302977	0.814015	1.48242e-05		-0.820261	0.440317	0.431879	0.188864	1.02655	0.0575274	-1.89928
66	NIT2	0.435442	4.04482e-05		FALSE		0.0113618	0.107269	0.763614	2.73273	0.504659	5.94221e-05	4.24971	0.268195	0.741123	1.02678e-05		-0.735958	0.479046	0.423623	0.208828	1.09892	0.0823348	-1.7373
67	MCCC1	0.427496	0.00352988		FALSE		0.0448679	0.0105811	0.84441	2.11181	0.454122	0.00286547	3.08047	0.160572	0.747673	0.00128041		-0.260986	0.770292	0.374528	0.369706	1.60492	0.485903	-0.69684
68	TMEM39A	0.424548	0.00255919		FALSE		0.018588	0.0772591	0.771838	2.51771	0.33174	0.00469177	2.91232	0.104918	0.558561	0.000902385		-0.149663	0.860998	0.493773	0.327116	2.26622	0.761814	-0.3031
69	ALG3	0.422319	5.44732e-05		FALSE		0.033347	0.036107	0.808531	2.25208	0.736044	2.83467e-05	4.45209	0.406839	1.06525	1.4058e-05		-0.401662	0.669207	0.359549	0.330759	1.35397	0.26394	-1.11713
70	WDR53	0.300641	2.34605e-06		FALSE		0.0448814	0.00742111	0.593861	2.11166	0.542956	5.63953e-07	5.45888	0.3449	0.741012	4.68052e-07		-0.685395	0.503891	0.486673	0.194125	1.30796	0.159034	-1.40833

## Sheet: 6q_del
Rank	Gene	Coefficient, expression vs copy number (met.)	q combined	PPI	Worse survival		p, expression vs copy number (met.)	Coefficient, conf. int. lower (met.)	Coefficient, conf. int. upper (met.)	t, expression vs copy number (met.)	Coefficient, expression vs copy number (TCGA)	p, expression vs copy number (TCGA)	t (TCGA)	Coefficient, conf. int. lower (TCGA)	Coefficient, conf. int. upper (TCGA)	p (combined)		Coefficient	Exp. coefficient	Exp. coeff. standard error	Conf. int. lower	Conf. int. upper	p	z
1	MAP3K5	0.546487	0.000990187	81	FALSE		0.0430241	0.0185488	1.07443	2.1319	1.05999	0.000652724	3.55369	0.466042	1.65394	0.000322401		-0.0783018	0.924685	0.189948	0.637251	1.34177	0.680172	-0.412228
2	TNFAIP3	0.501004	0.00190091	70	FALSE		0.0346863	0.039064	0.962944	2.2337	0.436397	0.00175993	3.24113	0.168288	0.704507	0.000653424		-0.134798	0.873892	0.329358	0.458256	1.66651	0.682338	-0.409275
3	SGK1	0.443744	0.00322267	33	FALSE		0.0268132	0.0552941	0.832195	2.3527	0.994415	0.00428605	2.94363	0.32173	1.6671	0.00115741		0.326361	1.38592	0.127346	1.07979	1.77883	0.0103835	2.56279
4	SNX9	0.238774	6.22642e-06	31	FALSE		0.0201994	0.040536	0.437012	2.48068	0.841073	3.87742e-06	4.97484	0.504421	1.17773	1.35985e-06		0.229872	1.25844	0.278379	0.729249	2.17164	0.408944	0.825754
5	STX11	0.652063	6.80137e-08	25	FALSE		0.00300229	0.243461	1.06066	3.2867	0.403379	1.54295e-07	5.77496	0.26429	0.542467	1.04195e-08		0.922945	2.51669	0.65469	0.697521	9.08035	0.158615	1.40974
6	UTRN	0.35374	8.12149e-07	22	FALSE		0.00559998	0.113401	0.594079	3.0313	0.952744	1.34828e-06	5.24235	0.590854	1.31463	1.48754e-07		0.0905624	1.09479	0.274067	0.639801	1.87334	0.741068	0.330439
7	REPS1	0.211359	2.27068e-14	21	TRUE		0.0298738	0.0223499	0.400368	2.30308	0.8193	6.70857e-16	10.175	0.658963	0.979637	7.90593e-16		-1.92534	0.145827	0.489722	0.0558451	0.380793	8.44219e-05	-3.93149
8	RPS6KA2	0.528957	0.00834507	16	FALSE		0.0157388	0.108527	0.949387	2.59117	0.415128	0.0238142	2.3058	0.0566301	0.773626	0.00333169		0.597747	1.81802	0.176093	1.28738	2.56737	0.000687565	3.39449
9	SYNJ2	0.541204	0.00104229	15	FALSE		0.00386707	0.191101	0.891307	3.18372	0.551472	0.00774184	2.73485	0.149943	0.953001	0.000341787		0.771777	2.16361	0.222665	1.39845	3.34743	0.000528073	3.4661
10	PSMB1	0.232224	2.04084e-12	15	FALSE		0.0401514	0.0112912	0.453157	2.1648	0.761928	8.21308e-14	9.08531	0.594934	0.928922	1.1326e-13		0.831247	2.29618	0.453145	0.944688	5.58115	0.0665954	1.83439
11	SOD2	0.42019	7.35449e-06	13	FALSE		0.0175418	0.0799356	0.760444	2.54338	0.823136	5.42644e-06	4.88839	0.487837	1.15844	1.63416e-06		0.607992	1.83674	0.263043	1.09684	3.07574	0.0208119	2.31138
12	STXBP5	0.244375	0.00547764	8	FALSE		0.0467848	0.0037562	0.484994	2.09169	0.529475	0.00471029	2.91096	0.167285	0.891665	0.00207593		-0.360063	0.697632	0.301347	0.386474	1.25931	0.232147	-1.19485
13	CDK19	0.237821	0.000738909	8	FALSE		0.0258061	0.0311687	0.444473	2.37017	0.746078	0.000764338	3.50509	0.322229	1.16993	0.000233414		-0.102201	0.902848	0.251036	0.551992	1.47672	0.683922	-0.407117
14	MICAL1	0.371394	2.73427e-07	6	FALSE		0.0247145	0.0513286	0.691458	2.38983	1.42738	8.95732e-08	5.90577	0.946108	1.90865	4.63309e-08		0.778231	2.17762	0.221998	1.40934	3.3647	0.000455612	3.50558
15	PREP	0.216625	1.88672e-13	4	FALSE		0.0211178	0.0353212	0.397929	2.46077	0.827589	1.05354e-14	9.54915	0.655015	1.00016	8.24119e-15		-0.510166	0.600396	0.420963	0.263096	1.37013	0.22555	-1.2119
16	RNF146	0.141628	1.0665e-07	4	FALSE		0.0451516	0.00330728	0.279948	2.10878	0.954498	1.71438e-08	6.29803	0.652713	1.25628	1.70136e-08		0.0467126	1.04782	0.286248	0.597905	1.83629	0.87037	0.163189
17	IPCEF1	1.16294	0.0170796	3	FALSE		0.000974941	0.521697	1.80417	3.73513	0.000862894	0.949528	0.0635056	-0.0261936	0.0279194	0.00739192		2.42539	11.3066	1.05857	1.41995	90.0313	0.0219526	2.29119
18	SYTL3	0.662916	9.10113e-05	3	FALSE		0.00243563	0.257918	1.06791	3.37113	0.229087	0.000706584	3.52933	0.0998357	0.358338	2.45629e-05		0.998076	2.71306	0.46901	1.08202	6.8027	0.0333331	2.12805
19	SAMD3	0.74002	0.0309011	2	FALSE		0.0300628	0.0774151	1.40262	2.30016	-0.04069	0.0655907	-1.86783	-0.0840688	0.00268877	0.014254		2.04648	7.74061	1.35184	0.547125	109.513	0.130064	1.51385
20	CNKSR3	0.402196	0.000238116	2	FALSE		0.0486786	0.00251962	0.801873	2.07252	0.27557	0.000108381	4.08154	0.141128	0.410012	6.93899e-05		-1.49219	0.22488	0.828626	0.0443224	1.14098	0.0717344	-1.8008
21	FAM120B	0.376317	2.35005e-14	2	FALSE		0.0133891	0.085143	0.667491	2.66177	0.819413	1.56981e-15	9.98124	0.655941	0.982886	8.28147e-16		-0.146603	0.863637	0.438698	0.36552	2.04057	0.738246	-0.334177
22	SMPD2	0.193251	5.36939e-14	1	FALSE		0.0447053	0.00493851	0.381564	2.11355	1.37564	1.21272e-15	10.04	1.10281	1.64848	2.08476e-15		0.11288	1.1195	0.287295	0.637496	1.96593	0.694389	0.392905
23	FYN	0.272076	6.64084e-11		TRUE		0.00166179	0.113071	0.43108	3.52412	1.31829	1.06365e-10	7.46902	0.966833	1.66975	5.36704e-12		-0.432019	0.649197	0.218519	0.423032	0.996278	0.0480385	-1.97703
24	ZC3H12D	0.529634	0.0437663		FALSE		0.0337992	0.0439276	1.01534	2.2458	0.0454702	0.0919264	1.7066	-0.00758422	0.0985247	0.0210473		3.03855	20.8749	1.01579	2.85089	152.851	0.00277786	2.99131
25	ZDHHC14	0.486083	9.44204e-14		FALSE		0.00829576	0.136876	0.835291	2.8668	0.91359	1.23852e-14	9.51254	0.722348	1.10483	3.8852e-15		-0.338381	0.712924	0.362762	0.350155	1.45153	0.350928	-0.932791
26	PLEKHG1	0.313771	0.00057195		FALSE		0.0316907	0.0298123	0.597729	2.27577	0.29381	0.000459362	3.66042	0.133979	0.453642	0.00017669		0.613038	1.84603	0.447512	0.76792	4.43775	0.170724	1.36988
27	HECA	0.260295	1.52907e-11		FALSE		0.0118289	0.062869	0.457721	2.71538	0.770148	2.76592e-12	8.29344	0.585235	0.95506	1.04863e-12		-0.160837	0.851431	0.398407	0.389965	1.85898	0.686433	-0.403701
28	DCBLD1	0.240693	0.0131561		FALSE		0.0331059	0.0209083	0.460477	2.25546	0.234378	0.0200874	2.37403	0.0377895	0.430967	0.00553004		1.63643	5.13678	0.557205	1.72344	15.3103	0.00331566	2.93685
29	RNASET2	0.220392	2.49226e-06		FALSE		0.00690401	0.066215	0.374569	2.94406	0.627984	3.9367e-06	4.97095	0.376427	0.87954	5.0066e-07		1.02686	2.79227	0.366254	1.36208	5.72418	0.00505243	2.80367
30	LTV1	0.219912	8.46315e-06		FALSE		0.00815359	0.0623262	0.377498	2.8741	0.848965	1.38122e-05	4.64427	0.484967	1.21296	1.91443e-06		0.169038	1.18417	0.261428	0.70939	1.9767	0.517893	0.646597
31	LRP11	0.19365	4.84756e-09		FALSE		0.0365292	0.0131379	0.374162	2.20943	0.912993	6.16487e-10	7.0685	0.655795	1.17019	5.74629e-10		-0.086639	0.917008	0.322118	0.487737	1.72409	0.787955	-0.268967

[truncated: 7 more sheets: 8p_del, 9p_del, 16q_del, Gain, Loss, siRNA - Cell count, siRNA - Luminescence]
