# Supplementary material for: Molecular profiling of driver events in metastatic uveal melanoma
Source: Nat Commun. 2020 Apr 20;11:1894. doi: 10.1038/s41467-020-15606-0 (PMC7171146; doi:10.1038/s41467-020-15606-0)
Supplement: Supplementary file 7 — Supplementary Data 4 [file 41467_2020_15606_MOESM7_ESM.xlsx]

## Sheet: BAP1 reintroduced vs BAP1 null
Supplementary Data 4
Ensembl gene ID	HUGO gene symbol	log2 fold change	log2 fold change standard error	Wald statistic	p	q
ENSG00000134376	CRB1	9.17041	0.294992	31.087	3.61173e-212	2.00299e-209
ENSG00000188580	NKAIN2	8.87161	1.21995	7.27212	3.53884e-13	3.94853e-12
ENSG00000101605	MYOM1	7.95609	1.25126	6.35845	2.03806e-10	1.81828e-09
ENSG00000185053	SGCZ	7.74207	1.22378	6.32636	2.51006e-10	2.21411e-09
ENSG00000133640	LRRIQ1	7.09113	1.24882	5.67825	1.36077e-08	1.00751e-07
ENSG00000091428	RAPGEF4	6.98629	0.21938	31.8457	1.5116e-222	9.62495e-220
ENSG00000105877	DNAH11	6.70131	1.37456	4.87523	1.0868e-06	6.35302e-06
ENSG00000229989	MIR181A1HG	6.6735	1.39558	4.78189	1.73653e-06	9.9184e-06
ENSG00000254491	RP11-145O15.2	6.56352	1.08649	6.04101	1.53148e-09	1.25437e-08
ENSG00000071282	LMCD1	6.53505	1.37822	4.74167	2.11964e-06	1.1995e-05
ENSG00000224318	CHL1-AS2	6.09477	1.44134	4.22855	2.35207e-05	0.000114164
ENSG00000259969	RP11-999E24.3	6.09249	0.787937	7.7322	1.05702e-14	1.34014e-13
ENSG00000231738	TSPAN19	6.07591	1.10652	5.49101	3.99651e-08	2.79415e-07
ENSG00000255864	RP11-444D3.1	5.96459	0.787955	7.56971	3.74071e-14	4.54811e-13
ENSG00000174156	GSTA3	5.96411	1.48184	4.02479	5.70267e-05	0.000259434
ENSG00000248429	RP11-597D13.9	5.82593	1.54359	3.77427	0.000160475	0.000674481
ENSG00000111913	FAM65B	5.7578	0.178106	32.3279	2.83691e-229	2.03217e-226
ENSG00000110318	KIAA1377	5.64313	0.811859	6.95087	3.63029e-12	3.7734e-11
ENSG00000161133	USP41	5.63378	1.3545	4.15931	3.19212e-05	0.000151307
ENSG00000236532	AL035610.2	5.58943	0.65619	8.518	1.6233e-17	2.4829e-16
ENSG00000154274	C4orf19	5.57251	1.1379	4.89721	9.72071e-07	5.7252e-06
ENSG00000272192	CTD-2532N20.1	5.56808	1.53945	3.61693	0.000298121	0.00118972
ENSG00000066382	MPPED2	5.56719	1.53014	3.63835	0.00027439	0.00110579
ENSG00000146411	SLC2A12	5.5662	1.5335	3.62974	0.000283702	0.00113825
ENSG00000198842	DUSP27	5.54532	1.36178	4.07211	4.6589e-05	0.000214935
ENSG00000179930	ZNF648	5.48222	1.38151	3.96828	7.23937e-05	0.000323775
ENSG00000139200	PIANP	5.44983	1.39561	3.90497	9.42353e-05	0.000412552
ENSG00000184672	RALYL	5.41176	0.518145	10.4445	1.55281e-25	3.74926e-24
ENSG00000249519	RP11-777N19.1	5.38961	1.40893	3.82533	0.000130598	0.000557131
ENSG00000233368	RP11-277L2.3	5.37975	1.58571	3.39264	0.000692236	0.00254348
ENSG00000106034	CPED1	5.36342	0.942393	5.69128	1.26089e-08	9.37194e-08
ENSG00000100628	ASB2	5.35806	0.519253	10.3188	5.79523e-25	1.35369e-23
ENSG00000187987	ZSCAN23	5.31292	1.65449	3.21121	0.00132178	0.00457949
ENSG00000108375	RNF43	5.26783	0.457271	11.5201	1.04431e-30	3.20033e-29
ENSG00000230637	CTA-246H3.8	5.24362	1.41426	3.70768	0.000209164	0.000862336
ENSG00000146233	CYP39A1	5.17319	1.42995	3.61773	0.000297202	0.0011866
ENSG00000117009	KMO	5.12984	1.17356	4.37118	1.23576e-05	6.27257e-05
ENSG00000105792	C7orf63	5.11097	0.83966	6.08695	1.15081e-09	9.53019e-09
ENSG00000197565	COL4A6	5.09653	1.68881	3.01783	0.00254594	0.00823826
ENSG00000162817	C1orf115	5.09192	1.43934	3.53767	0.000403669	0.00156374
ENSG00000144642	RBMS3	5.00899	1.67167	2.9964	0.00273187	0.00877382
ENSG00000105997	HOXA3	5.00572	1.71487	2.919	0.00351152	0.0110305
ENSG00000130943	PKDREJ	5.00557	3.61941	1.38298	0.166672	0.29251
ENSG00000249158	PCDHA11	4.92291	1.701	2.89413	0.00380205	0.0118501
ENSG00000134532	SOX5	4.91855	0.193285	25.4472	7.58617e-143	2.21053e-140
ENSG00000164120	HPGD	4.91095	0.356858	13.7616	4.33529e-43	2.21164e-41
ENSG00000006468	ETV1	4.88675	0.641517	7.6175	2.58636e-14	3.18516e-13
ENSG00000263391	AL512428.1	4.82892	1.72702	2.7961	0.00517229	0.0156223
ENSG00000214212	C19orf38	4.82118	1.26527	3.81039	0.000138748	0.000589703
ENSG00000253426	RP11-10A14.4	4.79387	1.22077	3.92691	8.60449e-05	0.000379693
ENSG00000266441	RP11-91I8.3	4.7321	1.8216	2.59777	0.00938316	0.0264973
ENSG00000228956	AC144521.1	4.73203	1.77099	2.67196	0.00754087	0.021818
ENSG00000177197	PCNPP5	4.72789	1.76628	2.67675	0.00743394	0.0215594
ENSG00000164746	C7orf57	4.62341	1.8505	2.49847	0.0124731	0.0340108
ENSG00000227242	NBPF13P	4.62261	1.81345	2.54907	0.0108012	0.0299845
ENSG00000232040	SCAND3	4.62257	1.81641	2.54489	0.0109311	0.0303061
ENSG00000112246	SIM1	4.62057	1.86031	2.48376	0.0130005	0.0352252
ENSG00000249236	CTD-2227I18.1	4.60495	1.53644	2.99715	0.00272513	0.0087571
ENSG00000136866	ZFP37	4.58345	0.357582	12.8179	1.30185e-37	5.43237e-36
ENSG00000255069	RP11-145O15.3	4.56815	1.05517	4.3293	1.49585e-05	7.49321e-05
ENSG00000230105	RP11-431N15.2	4.55349	1.24353	3.66176	0.000250488	0.00101566
ENSG00000246523	RP11-736K20.6	4.55297	1.24161	3.667	0.00024541	0.000997419
ENSG00000003436	TFPI	4.5439	1.52219	2.9851	0.00283486	0.00906564
ENSG00000142910	TINAGL1	4.50838	1.83997	2.45025	0.0142757	0.0381394
ENSG00000235812	ADAM21P1	4.50809	1.84004	2.45	0.0142858	0.0381545
ENSG00000254838	GVINP1	4.50667	1.06708	4.22338	2.40661e-05	0.000116417
ENSG00000088726	TMEM40	4.50597	1.84059	2.44811	0.0143607	0.0383369
ENSG00000142583	SLC2A5	4.50445	1.85792	2.42445	0.0153315	0.0405445
ENSG00000163637	PRICKLE2	4.48476	0.299191	14.9896	8.5825e-51	5.30757e-49
ENSG00000156298	TSPAN7	4.48066	1.57858	2.83841	0.0045339	0.0138844
ENSG00000206066	IGLL3P	4.48029	0.628845	7.12464	1.04351e-12	1.12688e-11
ENSG00000255129	RP11-839D17.3	4.46032	1.29487	3.44462	0.000571865	0.00213728
ENSG00000254552	XIRP2-AS1	4.41815	1.54858	2.85304	0.00433025	0.0133248
ENSG00000262096	PCDHB19P	4.38507	1.93099	2.2709	0.0231532
ENSG00000164946	FREM1	4.38404	1.93431	2.26647	0.0234229
ENSG00000250412	KLHL2P1	4.38143	1.9264	2.27441	0.0229416
ENSG00000170381	SEMA3E	4.38042	1.96525	2.22893	0.0258184
ENSG00000117477	CCDC181	4.38009	1.89987	2.30547	0.0211401
ENSG00000267011	CTB-50L17.16	4.38009	1.89987	2.30547	0.0211401
ENSG00000164211	STARD4	4.31155	0.45988	9.37538	6.89301e-21	1.29939e-19
ENSG00000179083	FAM133A	4.28989	0.911044	4.70876	2.49225e-06	1.39566e-05
ENSG00000163431	LMOD1	4.28148	1.58479	2.70161	0.00690055	0.0201725
ENSG00000258171	RP11-511B23.3	4.25134	2.04608	2.0778	0.0377279
ENSG00000184530	C6orf58	4.25019	2.00823	2.11639	0.0343116
ENSG00000091592	NLRP1	4.24832	1.97113	2.15527	0.0311406
ENSG00000233154	RP4-655J12.4	4.2469	1.98312	2.14153	0.0322317
ENSG00000243232	PCDHAC2	4.24286	1.95621	2.16892	0.0300888
ENSG00000105974	CAV1	4.24162	0.12026	35.2704	1.66911e-272	1.51028e-269
ENSG00000188649	CC2D2B	4.24067	1.98517	2.13617	0.0326654
ENSG00000168916	ZNF608	4.23906	0.121198	34.9763	5.16592e-268	4.22917e-265
ENSG00000248383	PCDHAC1	4.23741	2.18958	1.93526	0.0529586
ENSG00000178568	ERBB4	4.23469	1.30163	3.25337	0.00114047	0.00400305
ENSG00000134121	CHL1	4.23393	0.115286	36.7254	2.87677e-295	2.90926e-292
ENSG00000116132	PRRX1	4.2052	0.274949	15.2945	8.32261e-53	5.46116e-51
ENSG00000101958	GLRA2	4.17889	1.05763	3.9512	7.7761e-05	0.000345444
ENSG00000172296	SPTLC3	4.14684	0.599455	6.91768	4.59093e-12	4.72619e-11
ENSG00000115896	PLCL1	4.13353	0.940815	4.39357	1.11505e-05	5.69854e-05
ENSG00000177839	PCDHB9	4.13143	1.62177	2.54748	0.0108503	0.0301014
ENSG00000170703	TTLL6	4.12246	1.0621	3.88141	0.000103854	0.000449962
ENSG00000215771	LRRC37A14P	4.10126	2.24489	1.82693	0.0677105
ENSG00000264775	PPIAP14	4.10041	2.24526	1.82625	0.0678121
ENSG00000223390	RP11-91A18.4	4.09827	2.20644	1.85741	0.0632526
ENSG00000232498	RP5-1011O1.2	4.0969	2.06312	1.98578	0.0470576
ENSG00000253344	RP11-346L1.2	4.0969	2.06312	1.98578	0.0470576
ENSG00000237595	RP11-112L6.3	4.09445	2.01408	2.03291	0.0420614
ENSG00000251056	ANKRD20A17P	4.0925	2.24866	1.81997	0.0687638
ENSG00000244349	HCG16	4.09244	2.00589	2.04021	0.0413289
ENSG00000121871	SLITRK3	4.09043	2.01553	2.02945	0.0424123
ENSG00000259358	RP11-456J20.1	4.09003	2.04941	1.99571	0.0459658
ENSG00000254463	RP11-484D2.3	4.08838	2.05002	1.99432	0.0461176
ENSG00000229498	AC105053.3	4.08564	2.25163	1.81453	0.0695964
ENSG00000262165	RP11-81A22.5	4.05522	1.74518	2.32368	0.0201429	0.0513793
ENSG00000102760	RGCC	4.03055	1.09149	3.69271	0.000221879	0.000910393
ENSG00000101134	DOK5	4.02616	0.175406	22.9534	1.36122e-116	2.92526e-114
ENSG00000239467	AC007405.6	4.02364	0.960671	4.18837	2.80969e-05	0.000134477
ENSG00000174749	C4orf32	4.01913	0.225356	17.8346	3.80784e-71	3.99173e-69
ENSG00000197301	RP11-366L20.2	4.0145	0.309858	12.956	2.17426e-38	9.4156e-37
ENSG00000114698	PLSCR4	3.99385	0.53654	7.44371	9.7896e-14	1.14414e-12
ENSG00000251574	RP11-6N13.1	3.97024	1.34586	2.94997	0.00317804	0.0100602
ENSG00000136531	SCN2A	3.96264	1.6625	2.38355	0.0171466	0.0446915
ENSG00000236714	AC005592.1	3.95825	0.688832	5.74632	9.12055e-09	6.85617e-08
ENSG00000084453	SLCO1A2	3.93278	2.5019	1.57192	0.11597
ENSG00000172197	MBOAT1	3.93076	0.133868	29.363	1.62848e-189	7.56672e-187
ENSG00000264964	RP11-888D10.3	3.93019	2.32012	1.69396	0.0902732
ENSG00000205089	CCNI2	3.92586	2.11726	1.85422	0.0637081
ENSG00000144331	ZNF385B	3.92551	2.26734	1.73133	0.0833928
ENSG00000256660	CLEC12B	3.92315	2.13156	1.8405	0.0656942
ENSG00000272562	RP11-396C23.4	3.92223	2.09826	1.86928	0.061584
ENSG00000165805	C12orf50	3.92179	2.16807	1.80889	0.0704685
ENSG00000272402	RP1-30M3.6	3.92132	2.08975	1.87645	0.0605936
ENSG00000187554	TLR5	3.92087	2.1325	1.83863	0.0659698
ENSG00000254266	RP11-594N15.2	3.92036	2.32479	1.68633	0.0917327
ENSG00000244184	RP11-314A20.2	3.91995	2.11967	1.84933	0.0644108
ENSG00000249896	RP11-586D19.1	3.91809	2.13363	1.83635	0.0663066
ENSG00000163803	PLB1	3.91753	2.26635	1.72856	0.0838871
ENSG00000258616	RP11-369C8.1	3.91712	2.16999	1.80513	0.0710538
ENSG00000262703	RP11-485G7.6	3.91657	2.27159	1.72415	0.0846808
ENSG00000259205	PRKXP1	3.91459	2.32754	1.68186	0.0925968
ENSG00000272065	U91328.20	3.91459	2.32754	1.68186	0.0925968
ENSG00000232445	RP11-132A1.4	3.87048	1.697	2.28079	0.0225612	0.0566318
ENSG00000149054	ZNF215	3.87038	0.634298	6.10184	1.04857e-09	8.7298e-09
ENSG00000249222	ATP5L2	3.86762	1.66964	2.31644	0.0205342	0.0522301
ENSG00000236233	RP11-12A20.7	3.86573	1.68055	2.30028	0.0214323	0.0542337
ENSG00000115919	KYNU	3.86525	1.68278	2.29694	0.0216223	0.0546422
ENSG00000229525	AC053503.4	3.86443	1.74484	2.21478	0.0267755	0.065452
ENSG00000248734	CTD-2260A17.1	3.85977	1.87324	2.06048	0.0393524	0.0907576
ENSG00000166689	PLEKHA7	3.8513	0.87872	4.38285	1.17136e-05	5.96328e-05
ENSG00000198300	PEG3	3.84479	0.954691	4.02726	5.64312e-05	0.000256929
ENSG00000270179	RP11-159N11.4	3.8421	1.12061	3.42859	0.00060673	0.00225679
ENSG00000158528	PPP1R9A	3.84152	0.376432	10.2051	1.88145e-24	4.31279e-23
ENSG00000171502	COL24A1	3.83877	0.311833	12.3104	7.96764e-35	2.9458e-33
ENSG00000228623	ZNF883	3.82466	0.734748	5.2054	1.93577e-07	1.2455e-06
ENSG00000260372	AQP4-AS1	3.81973	1.34991	2.82961	0.00466046	0.0142415
ENSG00000173210	ABLIM3	3.81788	0.43597	8.7572	2.00156e-18	3.24018e-17
ENSG00000173208	ABCD2	3.80596	0.91925	4.14029	3.46869e-05	0.000163425
ENSG00000076554	TPD52	3.79416	0.108378	35.0086	1.66585e-268	1.43197e-265
ENSG00000112280	COL9A1	3.77955	0.467353	8.08715	6.1076e-16	8.42036e-15
ENSG00000198939	ZFP2	3.77123	1.7223	2.18965	0.0285498	0.0689948
ENSG00000184599	FAM19A3	3.77096	1.72932	2.18061	0.0292126	0.0703687
ENSG00000260597	AC012531.25	3.77026	1.75676	2.14614	0.0318621	0.0756384
ENSG00000253877	RP11-946L20.2	3.77018	1.71054	2.20409	0.0275182	0.0669378
ENSG00000227885	RP11-79N23.1	3.76792	1.70038	2.21592	0.0266967	0.0652966
ENSG00000260658	RP11-368L12.1	3.76792	1.70091	2.21524	0.0267436	0.0653926
ENSG00000173811	CCDC13-AS1	3.76717	1.71049	2.2024	0.0276373	0.0671767
ENSG00000242852	ZNF709	3.76516	1.36813	2.75205	0.00592238	0.0176064
ENSG00000135333	EPHA7	3.76398	1.77792	2.11706	0.0342545	0.0804953
ENSG00000165182	CXorf58	3.76323	1.76313	2.13441	0.0328096	0.0776091
ENSG00000183230	CTNNA3	3.76298	1.76573	2.13111	0.0330799	0.078184
ENSG00000163898	LIPH	3.76115	0.376559	9.98822	1.71633e-23	3.74455e-22
ENSG00000239388	ASB14	3.7545	0.568691	6.60201	4.05618e-11	3.84209e-10
ENSG00000106537	TSPAN13	3.751	0.199868	18.7673	1.39683e-78	1.60095e-76
ENSG00000135218	CD36	3.75033	0.197259	19.0122	1.35227e-80	1.62575e-78
ENSG00000272545	CTC-527H23.4	3.73827	2.41245	1.54957	0.121244
ENSG00000115425	PECR	3.73543	2.24711	1.66232	0.096448
ENSG00000240457	RN7SL472P	3.73504	2.36402	1.57995	0.114118
ENSG00000249207	RP11-360F5.1	3.73447	2.37763	1.57067	0.11626
ENSG00000250329	KDELC1P1	3.7328	2.2147	1.68546	0.0918993
ENSG00000251359	WWC2-AS2	3.7323	2.20669	1.69136	0.090769
ENSG00000129295	LRRC6	3.73189	0.637896	5.85031	4.90655e-09	3.82036e-08
ENSG00000272144	CTD-2035E11.5	3.7318	2.36573	1.57744	0.114695
ENSG00000225215	SMARCE1P1	3.73124	2.18627	1.70667	0.0878832
ENSG00000260947	RP11-384P7.7	3.73124	2.18627	1.70667	0.0878832
ENSG00000172426	RSPH9	3.73076	2.21563	1.68383	0.0922137
ENSG00000158764	ITLN2	3.73028	2.41666	1.54357	0.122692
ENSG00000140986	RPL3L	3.72971	2.18697	1.70542	0.0881157
ENSG00000112303	VNN2	3.72921	2.24997	1.65745	0.0974281
ENSG00000138642	HERC6	3.72921	2.24997	1.65745	0.0974281
ENSG00000162669	HFM1	3.72921	2.24997	1.65745	0.0974281
ENSG00000226051	ZNF503-AS1	3.72921	2.24997	1.65745	0.0974281
ENSG00000273137	RP3-402G11.28	3.72912	2.36715	1.57537	0.115172
ENSG00000215304	RP13-395E19.3	3.72816	2.21683	1.68176	0.0926161
ENSG00000160188	RSPH1	3.7276	2.21708	1.68131	0.092703
ENSG00000228084	RP5-884G6.2	3.7276	2.21708	1.68131	0.092703
ENSG00000229391	HLA-DRB6	3.7276	2.21708	1.68131	0.092703
ENSG00000253266	RP11-128L5.1	3.7276	2.21708	1.68131	0.092703
ENSG00000242242	PVRL3-AS1	3.72711	2.20907	1.68719	0.0915677
ENSG00000026751	SLAMF7	3.72703	0.258361	14.4256	3.56973e-47	1.99905e-45
ENSG00000206948	SNORA36A	3.72651	2.38184	1.56455	0.117689
ENSG00000228830	RP4-781K5.2	3.72651	2.38184	1.56455	0.117689
ENSG00000225527	RP11-383B4.4	3.72644	2.38188	1.5645	0.117701
ENSG00000236375	POU5F1P5	3.72496	2.25192	1.65413	0.0981021
ENSG00000125337	KIF25	3.72324	2.38358	1.56204	0.118278
ENSG00000254003	CTB-167B5.1	3.72324	2.38358	1.56204	0.118278
ENSG00000257545	RP11-144F15.1	3.72324	2.38358	1.56204	0.118278
ENSG00000226812	RP5-881L22.5	3.72079	2.6198	1.42026	0.155533
ENSG00000164542	KIAA0895	3.71957	0.219633	16.9354	2.46718e-64	2.18638e-62
ENSG00000187642	C1orf170	3.71418	0.328678	11.3004	1.30675e-29	3.8207e-28
ENSG00000170959	DCDC1	3.70951	1.3797	2.68864	0.00717444	0.0208879
ENSG00000242574	HLA-DMB	3.70858	0.56597	6.55262	5.65376e-11	5.28833e-10
ENSG00000228288	PCAT6	3.70657	1.37219	2.70121	0.00690872	0.0201929
ENSG00000185532	PRKG1	3.69233	0.274992	13.4271	4.19743e-41	2.00451e-39
ENSG00000269388	AC018755.16	3.67858	0.913471	4.02703	5.64851e-05	0.000257107
ENSG00000171885	AQP4	3.67268	0.872588	4.20895	2.56563e-05	0.000123414
ENSG00000226386	PARD3-AS1	3.66325	1.73485	2.11157	0.0347236	0.0814373
ENSG00000178081	ULK4P3	3.65972	1.73274	2.1121	0.0346776	0.0813449
ENSG00000258733	CTD-2341M24.1	3.65146	1.37985	2.64626	0.00813868	0.0233785
ENSG00000122223	CD244	3.65017	1.1198	3.25965	0.00111548	0.00392497
ENSG00000166415	WDR72	3.5964	0.409987	8.77198	1.75552e-18	2.84994e-17
ENSG00000259828	RP11-63E9.1	3.59577	0.30118	11.9389	7.41764e-33	2.55559e-31
ENSG00000146001	PCDHB18	3.59537	0.754268	4.7667	1.87268e-06	1.06571e-05
ENSG00000258066	RP11-781A6.1	3.59274	1.43752	2.49926	0.0124452	0.0339507
ENSG00000120324	PCDHB10	3.58666	1.40638	2.55027	0.010764	0.0299005
ENSG00000171611	PTCRA	3.57062	0.83334	4.28471	1.82975e-05	9.0316e-05
ENSG00000150672	DLG2	3.57018	1.1562	3.08784	0.00201615	0.00669145
ENSG00000170162	VGLL2	3.5514	1.84402	1.9259	0.054117	0.118898
ENSG00000225695	HNRNPA1P35	3.5491	1.90849	1.85964	0.062937	0.134562
ENSG00000138653	NDST4	3.54537	1.80961	1.95919	0.0500906	0.111462
ENSG00000132639	SNAP25	3.5391	0.358765	9.86469	5.92188e-23	1.26001e-21
ENSG00000182836	PLCXD3	3.5287	1.43095	2.46598	0.013664	0.0366934
ENSG00000139971	C14orf37	3.52698	0.116583	30.2529	4.77841e-201	2.48941e-198
ENSG00000048052	HDAC9	3.52133	0.171069	20.5843	3.79781e-94	5.72736e-92
ENSG00000237017	AC012314.8	3.51767	2.74285	1.28249	0.199671
ENSG00000264754	CTD-2653B5.1	3.51557	2.53084	1.3891	0.164804
ENSG00000260611	RP11-352B15.2	3.51431	2.53158	1.38819	0.165079
ENSG00000231236	AP001604.3	3.51369	2.49799	1.40661	0.159543
ENSG00000250551	RP11-254I22.1	3.51232	2.35241	1.49307	0.135419
ENSG00000205414	RP11-401P9.6	3.51118	2.49948	1.40476	0.160092
ENSG00000237773	AC003075.4	3.5105	2.32404	1.51052	0.130912
ENSG00000260914	RP11-343C2.11	3.5105	2.32404	1.51052	0.130912
ENSG00000249085	CTD-2631K10.1	3.50927	2.32467	1.50958	0.131151
ENSG00000251314	CTD-2337A12.1	3.5087	2.32497	1.50914	0.131263
ENSG00000171840	NINJ2	3.50815	2.53523	1.38376	0.166432
ENSG00000237481	RP4-803J11.2	3.50807	2.49275	1.40731	0.159336
ENSG00000156486	KCNS2	3.50748	2.30495	1.52171	0.128081
ENSG00000218069	RSL24D1P1	3.50625	2.75056	1.27474	0.202401
ENSG00000251535	RP11-478C6.1	3.50625	2.75056	1.27474	0.202401
ENSG00000261970	RP11-342L8.2	3.50625	2.75056	1.27474	0.202401
ENSG00000264668	ZFP41	3.50625	2.32624	1.50726	0.131744
ENSG00000186322	GOLGA6L17P	3.50495	2.50318	1.4002	0.161454
ENSG00000206965	RNU6-5P	3.50445	2.32718	1.50588	0.132098
ENSG00000240898	RP11-48B14.1	3.50377	2.50389	1.39933	0.161715
ENSG00000242853	RN7SL749P	3.50377	2.50389	1.39933	0.161715
ENSG00000251221	CTC-325J23.3	3.5032	2.35715	1.4862	0.137225
ENSG00000261618	RP11-79H23.3	3.5032	2.35715	1.4862	0.137225
ENSG00000266126	RP11-209D14.4	3.5032	2.35715	1.4862	0.137225
ENSG00000265374	RP11-57J16.1	3.50124	2.50541	1.39747	0.162271
ENSG00000128310	GALR3	3.49993	2.54012	1.37786	0.168246
ENSG00000188761	BCL2L15	3.49993	2.54012	1.37786	0.168246
ENSG00000204952	FBXO47	3.49993	2.54012	1.37786	0.168246
ENSG00000250958	LINC00492	3.49993	2.54012	1.37786	0.168246
ENSG00000216740	ANXA2P3	3.49843	2.75588	1.26944	0.204283
ENSG00000232653	GOLGA8N	3.49843	2.75588	1.26944	0.204283
ENSG00000196569	LAMA2	3.49659	0.907148	3.85449	0.00011597	0.000499063
ENSG00000047365	ARAP2	3.4866	0.178813	19.4987	1.12715e-84	1.47923e-82
ENSG00000144285	SCN1A	3.47281	0.921186	3.76993	0.000163293	0.000685549
ENSG00000101333	PLCB4	3.4592	0.0870361	39.7445	0	0
ENSG00000143226	FCGR2A	3.45764	0.51169	6.7573	1.40591e-11	1.3899e-10
ENSG00000104888	SLC17A7	3.4565	1.47504	2.34334	0.0191122	0.0490632
ENSG00000105971	CAV2	3.45537	0.42796	8.07405	6.8004e-16	9.31573e-15
ENSG00000163376	KBTBD8	3.4384	0.412587	8.33377	7.8308e-17	1.15263e-15
ENSG00000174125	TLR1	3.43601	0.217482	15.7991	3.15601e-56	2.29908e-54
ENSG00000260398	RP11-594N15.3	3.42664	1.98111	1.72966	0.0836913	0.169213
ENSG00000175984	DENND2C	3.42601	0.31966	10.7177	8.40856e-27	2.15439e-25
ENSG00000169989	TIGD4	3.42193	0.728027	4.70028	2.59809e-06	1.45115e-05
ENSG00000236397	DDX11L2	3.42157	1.94528	1.75891	0.0785923	0.160948
ENSG00000225912	RP13-258O15.1	3.42127	1.85645	1.84291	0.0653425	0.138756
ENSG00000258561	RP11-72M17.1	3.42091	1.80124	1.8992	0.0575388	0.124868
ENSG00000196934	RIMBP3B	3.4199	1.94572	1.75766	0.0788061	0.16129
ENSG00000269246	CTC-246B18.10	3.4199	1.94663	1.75684	0.0789457	0.161518
ENSG00000165028	NIPSNAP3B	3.41894	1.84706	1.85101	0.0641675	0.136725
ENSG00000269690	AC096677.1	3.4177	1.81518	1.88284	0.0597217	0.128646
ENSG00000261447	RP11-109D9.4	3.41671	1.84412	1.85276	0.063917	0.136318
ENSG00000118596	SLC16A7	3.41671	1.84457	1.8523	0.0639826	0.136424
ENSG00000227630	LINC01132	3.41467	1.87579	1.82039	0.0686991	0.144403
ENSG00000271327	RP11-1109F11.3	3.41423	1.95297	1.74823	0.0804245	0.164016
ENSG00000078018	MAP2	3.395	0.092441	36.7261	2.79849e-295	2.90926e-292
ENSG00000197647	ZNF433	3.39066	1.4951	2.26784	0.0233387	0.0582688
ENSG00000172927	MYEOV	3.38791	0.366962	9.23231	2.64847e-20	4.80809e-19
ENSG00000070808	CAMK2A	3.38585	0.912061	3.7123	0.00020538	0.000847959
ENSG00000255145	RP11-60I3.5	3.3853	0.763064	4.43646	9.14518e-06	4.73281e-05
ENSG00000140057	AK7	3.3851	0.779746	4.34128	1.41652e-05	7.12906e-05
ENSG00000260409	RP11-403B2.7	3.37853	1.22166	2.76552	0.00568325	0.0170013
ENSG00000067798	NAV3	3.36979	0.111555	30.2076	1.88197e-200	9.51615e-198
ENSG00000186205	MARC1	3.33625	0.431769	7.72694	1.10161e-14	1.39359e-13
ENSG00000111261	MANSC1	3.33361	0.491091	6.78818	1.13559e-11	1.13243e-10
ENSG00000251095	RP11-115D19.1	3.3168	0.881042	3.76463	0.000166793	0.00069922
ENSG00000163393	SLC22A15	3.30918	1.03952	3.18337	0.0014557	0.00498137
ENSG00000109610	SOD3	3.3057	0.29835	11.0799	1.5699e-28	4.38144e-27
ENSG00000109944	C11orf63	3.28968	1.1919	2.76003	0.00577955	0.0172386
ENSG00000224321	RP11-169K16.6	3.28716	1.89116	1.73817	0.0821802
ENSG00000225193	RPS12P26	3.28694	1.9895	1.65214	0.0985058
ENSG00000267696	CTB-151G24.1	3.28506	1.99206	1.64908	0.0991306
ENSG00000233380	RPS2P48	3.27933	1.87526	1.74874	0.0803362
ENSG00000120549	KIAA1217	3.27852	1.99495	1.64341	0.100299
ENSG00000226306	NPY6R	3.2773	0.622283	5.26657	1.38998e-07	9.09998e-07
ENSG00000240718	RN7SL851P	3.27671	1.94649	1.68339	0.0922995
ENSG00000063015	SEZ6	3.27466	2.06291	1.5874	0.112422
ENSG00000223749	MIR503HG	3.27466	2.06291	1.5874	0.112422
ENSG00000253477	RP11-1C8.4	3.27033	1.04889	3.11789	0.00182153	0.00610563
ENSG00000114446	IFT57	3.26771	0.982331	3.32649	0.000879487	0.00316984
ENSG00000000003	TSPAN6	3.26036	0.393675	8.28186	1.21271e-16	1.75792e-15
ENSG00000164434	FABP7	3.2575	0.90298	3.6075	0.000309165	0.00122837
ENSG00000223136	RN7SKP207	3.2546	2.92027	1.11449	0.26507
ENSG00000186051	TAL2	3.25213	2.68767	1.21002	0.226272
ENSG00000230397	SPTLC1P1	3.25213	2.68767	1.21002	0.226272
ENSG00000250046	RP11-148B6.2	3.25213	2.68767	1.21002	0.226272
ENSG00000255569	TRAV1-1	3.25213	2.68767	1.21002	0.226272
ENSG00000269887	RP11-477H21.2	3.25213	2.68767	1.21002	0.226272
ENSG00000229832	RP11-384C4.2	3.25063	2.68869	1.209	0.226662
ENSG00000176402	GJC3	3.2499	2.66002	1.22176	0.2218
ENSG00000273261	RP11-531F16.4	3.2499	2.66002	1.22176	0.2218
ENSG00000172318	B3GALT1	3.24874	0.358899	9.05196	1.40428e-19	2.42881e-18
ENSG00000130649	CYP2E1	3.24829	2.49306	1.30294	0.192597
ENSG00000204334	ERICH2	3.24769	2.66152	1.22024	0.222374
ENSG00000228649	AC005682.5	3.24769	2.66152	1.22024	0.222374
ENSG00000271933	RP11-338I21.1	3.24769	2.66152	1.22024	0.222374
ENSG00000268650	AC068499.10	3.24689	2.66206	1.21969	0.222582
ENSG00000188050	RNF133	3.24614	2.47358	1.31232	0.189411
ENSG00000234224	TMEM229A	3.24614	2.47358	1.31232	0.189411
ENSG00000139865	TTC6	3.24548	2.69216	1.20553	0.227999
ENSG00000224511	LINC00365	3.24548	2.69216	1.20553	0.227999
ENSG00000142408	CACNG8	3.24467	2.47445	1.31127	0.189767
ENSG00000161681	SHANK1	3.24467	2.47445	1.31127	0.189767
ENSG00000268375	CTD-2568A17.8	3.24399	2.49563	1.29987	0.193647
ENSG00000270426	RP11-326I11.5	3.24399	2.49563	1.29987	0.193647
ENSG00000158825	CDA	3.24322	2.92898	1.10729	0.268169
ENSG00000175772	LINC01106	3.24322	2.92898	1.10729	0.268169
ENSG00000225725	FAM66E	3.24322	2.92898	1.10729	0.268169
ENSG00000250244	CTB-49A3.4	3.24322	2.92898	1.10729	0.268169
ENSG00000196218	RYR1	3.24252	2.47574	1.30972	0.190291
ENSG00000201600	RN7SKP124	3.24252	2.47574	1.30972	0.190291
ENSG00000237125	HAND2-AS1	3.24252	2.47574	1.30972	0.190291
ENSG00000141338	ABCA8	3.24218	0.344509	9.41104	4.91266e-21	9.42617e-20
ENSG00000157119	KLHL40	3.24174	2.6947	1.20301	0.228973
ENSG00000255165	CTD-2609K8.3	3.24174	2.6947	1.20301	0.228973
ENSG00000230906	AC023115.1	3.24104	2.49739	1.29777	0.194366
ENSG00000175287	PHYHD1	3.24024	2.66658	1.21513	0.224316
ENSG00000184586	KRTAP7-1	3.24024	2.66658	1.21513	0.224316
ENSG00000228834	RP11-249L21.4	3.24024	2.66658	1.21513	0.224316
ENSG00000178462	TUBAL3	3.23942	2.69627	1.20144	0.22958
ENSG00000235279	RP11-539E19.2	3.23942	2.69627	1.20144	0.22958
ENSG00000242767	ZBTB20-AS4	3.23942	2.69627	1.20144	0.22958
ENSG00000259105	RPS3AP4	3.23942	2.69627	1.20144	0.22958
ENSG00000272625	RP11-737O24.5	3.23873	2.66761	1.21409	0.224712
ENSG00000201785	SNORD117	3.23718	2.69779	1.19994	0.230163
ENSG00000243314	RP11-538P18.1	3.23718	2.69779	1.19994	0.230163
ENSG00000261673	RP11-328J14.1	3.23718	2.69779	1.19994	0.230163
ENSG00000203952	CCDC160	3.23542	2.93497	1.10237	0.270301
ENSG00000181378	CCDC108	3.22898	1.49256	2.16338	0.0305118	0.0729566
ENSG00000021826	CPS1	3.20755	0.118579	27.0499	3.83114e-161	1.40138e-158
ENSG00000106560	GIMAP2	3.20532	0.711958	4.50212	6.72801e-06	3.5645e-05
ENSG00000151090	THRB	3.19738	0.495793	6.44901	1.12582e-10	1.02299e-09
ENSG00000231121	RP1-34H18.1	3.19478	0.342956	9.31543	1.21462e-20	2.25505e-19
ENSG00000164035	EMCN	3.19218	1.04996	3.04027	0.00236365	0.00770201
ENSG00000198221	MLLT4-AS1	3.16828	1.01641	3.11713	0.00182623	0.00611662
ENSG00000198003	CCDC151	3.16602	0.969234	3.26652	0.0010888	0.00383736
ENSG00000123700	KCNJ2	3.16322	0.508126	6.22527	4.80732e-10	4.13858e-09
ENSG00000156535	CD109	3.15836	0.557076	5.66953	1.43193e-08	1.05586e-07
ENSG00000203867	RBM20	3.15789	0.243829	12.9513	2.31125e-38	9.98367e-37
ENSG00000271830	RP11-1C8.7	3.15704	1.52978	2.06372	0.0390443	0.0902172
ENSG00000174482	LINGO2	3.15556	1.47609	2.13778	0.0325346	0.0770647
ENSG00000144908	ALDH1L1	3.15271	1.08105	2.91634	0.00354163	0.011117
ENSG00000048540	LMO3	3.14675	0.385686	8.15884	3.38264e-16	4.73956e-15
ENSG00000196963	PCDHB16	3.14471	0.798501	3.93827	8.20724e-05	0.00036347
ENSG00000090376	IRAK3	3.14466	1.53283	2.05153	0.0402153	0.0923565
ENSG00000273363	RP11-285G1.14	3.13701	1.98313	1.58185	0.113685
ENSG00000259516	ANP32AP1	3.13377	1.91712	1.63462	0.102128
ENSG00000223561	AC003090.1	3.13341	1.92938	1.62404	0.104366
ENSG00000267526	RP11-178C3.6	3.13299	1.9347	1.61936	0.105369
ENSG00000124575	HIST1H1D	3.13249	0.114552	27.3456	1.21887e-164	4.5554e-162
ENSG00000113211	PCDHB6	3.13144	1.90489	1.6439	0.100198
ENSG00000225213	RP11-197M22.2	3.13144	1.90446	1.64426	0.100122
ENSG00000107796	ACTA2	3.13126	0.137408	22.788	6.0326e-115	1.22015e-112
ENSG00000269975	RP11-58B17.2	3.12937	0.973431	3.21478	0.00130544	0.00452572
ENSG00000077080	ACTL6B	3.12906	1.93575	1.61646	0.105995
ENSG00000122584	NXPH1	3.1287	1.9056	1.64184	0.100622
ENSG00000239917	RPS10P16	3.1287	1.9056	1.64184	0.100622
ENSG00000234817	RP3-400B16.1	3.12671	1.93576	1.61524	0.10626
ENSG00000196660	SLC30A10	3.12538	2.0453	1.52808	0.126492
ENSG00000261438	RP11-399O19.9	3.12402	2.10875	1.48146	0.138484
ENSG00000197245	FAM110D	3.12369	2.07018	1.5089	0.131324
ENSG00000142530	FAM71E1	3.12284	1.25132	2.49564	0.0125732	0.0342402
ENSG00000270332	RP11-82L2.1	3.12279	2.10863	1.48096	0.138617
ENSG00000142235	LMTK3	3.10171	0.948525	3.27003	0.00107535	0.00379475
ENSG00000137821	LRRC49	3.07326	0.32868	9.35032	8.73851e-21	1.6383e-19
ENSG00000120555	SEPT7P9	3.06811	1.50165	2.04316	0.0410368	0.0939669
ENSG00000115844	DLX2	3.06445	1.4957	2.04885	0.0404772	0.0928825
ENSG00000101000	PROCR	3.06357	0.986364	3.10592	0.00189688	0.00632735
ENSG00000240891	PLCXD2	3.06355	0.851218	3.59902	0.000319421	0.00126503
ENSG00000180881	CAPS2	3.06353	0.81747	3.74758	0.000178549	0.000745235
ENSG00000267248	CTD-2319I12.4	3.06245	0.913237	3.3534	0.000798251	0.00289893
ENSG00000255983	RP11-1038A11.1	3.06227	1.60413	1.90899	0.0562638	0.122628
ENSG00000203614	AL512652.1	3.06087	1.53423	1.99505	0.0460374	0.103705
ENSG00000260128	ULK4P2	3.0604	1.27161	2.40672	0.0160964	0.042268
ENSG00000181690	PLAG1	3.05333	0.503948	6.05881	1.3713e-09	1.12909e-08
ENSG00000130477	UNC13A	3.02654	0.158852	19.0526	6.24609e-81	7.72538e-79
ENSG00000160307	S100B	3.01243	0.500254	6.02181	1.72473e-09	1.40729e-08
ENSG00000172497	ACOT12	2.98658	0.857202	3.4841	0.000493794	0.00187154
ENSG00000260052	CTC-527H23.3	2.97127	0.772172	3.84794	0.000119114	0.000511825
ENSG00000248927	CTD-2334D19.1	2.97058	1.527	1.94537	0.0517301	0.114532
ENSG00000124406	ATP8A1	2.96995	0.140303	21.1681	1.88083e-99	3.07955e-97
ENSG00000196668	LINC00173	2.96946	1.51953	1.9542	0.0506776	0.112492
ENSG00000263345	RP1-59D14.5	2.96632	2.10584	1.40861	0.158949
ENSG00000253764	RP11-439C15.4	2.96585	2.12193	1.39771	0.162199
ENSG00000111834	RSPH4A	2.96527	1.99997	1.48266	0.138165
ENSG00000077800	FKBP6	2.96527	1.99875	1.48356	0.137925
ENSG00000128573	FOXP2	2.96521	0.567049	5.22921	1.70239e-07	1.10081e-06
ENSG00000109832	DDX25	2.96521	0.664994	4.459	8.23425e-06	4.29892e-05
ENSG00000159899	NPR2	2.96457	1.12365	2.63834	0.0083312	0.0238478
ENSG00000213235	EEF1A1P16	2.96438	2.00023	1.48202	0.138335
ENSG00000156219	ART3	2.96395	1.98768	1.49116	0.135919
ENSG00000229336	AP000568.2	2.96395	1.98717	1.49154	0.13582
ENSG00000236047	AC073410.1	2.96357	2.10759	1.40614	0.159683
ENSG00000227258	SMIM2-AS1	2.96305	1.96838	1.50532	0.132242
ENSG00000244239	AC007009.1	2.96305	1.96838	1.50532	0.132242
ENSG00000224184	AC096559.1	2.96134	2.00061	1.48022	0.138815
ENSG00000101049	SGK2	2.9613	2.10312	1.40805	0.159116
ENSG00000090554	FLT3LG	2.96045	1.96913	1.50343	0.132729
ENSG00000185681	MORN5	2.96002	2.03432	1.45504	0.145658
ENSG00000187581	COX8C	2.96002	2.03432	1.45504	0.145658
ENSG00000102524	TNFSF13B	2.96002	2.03484	1.45467	0.14576
ENSG00000198384	TPTE2P3	2.95997	1.98833	1.48867	0.136574
ENSG00000255624	RP11-564D11.3	2.95957	1.96183	1.50857	0.131408
ENSG00000226098	RP11-53M11.2	2.95953	2.31132	1.28045	0.200386
ENSG00000018280	SLC11A1	2.95953	2.312	1.28007	0.200519
ENSG00000229727	AC013460.1	2.95863	2.16183	1.36858	0.171132
ENSG00000120327	PCDHB14	2.95586	0.428437	6.89917	5.23064e-12	5.37187e-11
ENSG00000267604	RP5-905N1.2	2.9555	2.03619	1.45149	0.146644
ENSG00000226237	RP11-276H19.1	2.94839	1.33311	2.21166	0.0269901	0.0658871
ENSG00000185272	RBM11	2.94736	0.544044	5.41751	6.04352e-08	4.12078e-07
ENSG00000254343	RP11-760H22.2	2.942	1.35614	2.16939	0.0300529	0.0720799
ENSG00000171714	ANO5	2.93877	1.2395	2.37094	0.0177429	0.04605
ENSG00000007062	PROM1	2.93864	1.26811	2.31734	0.0204851	0.0521363
ENSG00000168772	CXXC4	2.93292	0.503556	5.82443	5.73086e-09	4.42411e-08
ENSG00000072694	FCGR2B	2.93264	3.16615	0.926246	0.354318
ENSG00000078898	BPIFB2	2.93264	3.16615	0.926246	0.354318
ENSG00000112530	PACRG	2.93264	3.16615	0.926246	0.354318
ENSG00000166959	MS4A8	2.93264	3.16615	0.926246	0.354318
ENSG00000179148	ALOXE3	2.93264	3.16615	0.926246	0.354318
ENSG00000213303	CTC-398G3.2	2.93264	3.16615	0.926246	0.354318
ENSG00000222222	RNU2-17P	2.93264	3.16615	0.926246	0.354318
ENSG00000224255	PDCL3P6	2.93264	3.16615	0.926246	0.354318
ENSG00000227016	RP11-262K1.1	2.93264	3.16615	0.926246	0.354318
ENSG00000228737	AC008781.7	2.93264	3.16615	0.926246	0.354318
ENSG00000230303	RP11-213G2.2	2.93264	3.16615	0.926246	0.354318
ENSG00000234259	CTC-507E12.1	2.93264	3.16615	0.926246	0.354318
ENSG00000236507	RP5-1050E16.1	2.93264	3.16615	0.926246	0.354318
ENSG00000238244	GABARAPL3	2.93264	3.16615	0.926246	0.354318
ENSG00000241333	RN7SL385P	2.93264	3.16615	0.926246	0.354318
ENSG00000242357	RP11-809C18.5	2.93264	3.16615	0.926246	0.354318
ENSG00000248791	CTD-2165H16.3	2.93264	3.16615	0.926246	0.354318
ENSG00000251402	FAM90A25P	2.93264	3.16615	0.926246	0.354318
ENSG00000254427	RP11-430H10.1	2.93264	3.16615	0.926246	0.354318
ENSG00000258355	RP11-651L5.2	2.93264	3.16615	0.926246	0.354318
ENSG00000259022	DNAJC8P1	2.93264	3.16615	0.926246	0.354318
ENSG00000260021	RP11-480I12.10	2.93264	3.16615	0.926246	0.354318
ENSG00000261357	RP11-626G11.1	2.93264	3.16615	0.926246	0.354318
ENSG00000265386	RN7SL219P	2.93264	3.16615	0.926246	0.354318
ENSG00000268889	CTD-2616J11.14	2.93264	3.16615	0.926246	0.354318
ENSG00000272817	RP11-402D21.2	2.93264	3.16615	0.926246	0.354318
ENSG00000273073	RP11-109E12.1	2.93264	3.16615	0.926246	0.354318
ENSG00000116833	NR5A2	2.93052	0.711733	4.11745	3.83092e-05	0.000178951
ENSG00000028277	POU2F2	2.92962	2.90614	1.00808	0.313418
ENSG00000231508	RP11-452K12.6	2.92962	2.90614	1.00808	0.313418
ENSG00000258001	RP11-756H6.1	2.92774	2.9078	1.00686	0.314002
ENSG00000226377	AC084809.2	2.92685	2.88804	1.01344	0.31085
ENSG00000135094	SDS	2.92491	2.69285	1.08618	0.2774
ENSG00000196355	AC021860.1	2.92491	2.69285	1.08618	0.2774
ENSG00000237463	RP11-280O1.2	2.92491	2.69285	1.08618	0.2774
ENSG00000259788	RP11-359K18.3	2.92491	2.69285	1.08618	0.2774
ENSG00000005379	BZRAP1	2.9241	2.91067	1.00462	0.315082
ENSG00000175147	TMEM51-AS1	2.9241	2.91067	1.00462	0.315082
ENSG00000259328	RP11-152F13.7	2.9241	2.91067	1.00462	0.315082
ENSG00000267387	CTD-2240E14.4	2.9241	2.91067	1.00462	0.315082
ENSG00000143412	ANXA9	2.9231	2.891	1.0111	0.311968
ENSG00000163239	TDRD10	2.9231	2.891	1.0111	0.311968
ENSG00000224977	RP11-160H22.3	2.9231	2.891	1.0111	0.311968
ENSG00000234577	SYNE1-AS1	2.9231	2.891	1.0111	0.311968
ENSG00000255301	RP11-624G17.3	2.9231	2.891	1.0111	0.311968
ENSG00000143416	SELENBP1	2.92223	2.69472	1.08443	0.278175
ENSG00000213185	FAM24B	2.92223	2.69472	1.08443	0.278175
ENSG00000227742	CALR4P	2.92223	2.69472	1.08443	0.278175
ENSG00000236643	RP11-175D17.3	2.92223	2.69472	1.08443	0.278175
ENSG00000082126	MPP4	2.9213	3.17618	0.919752	0.357702
ENSG00000092054	MYH7	2.9213	3.17618	0.919752	0.357702
ENSG00000101542	CDH20	2.9213	3.17618	0.919752	0.357702
ENSG00000119660	RP11-293M10.4	2.9213	3.17618	0.919752	0.357702
ENSG00000125551	PLGLB2	2.9213	3.17618	0.919752	0.357702
ENSG00000165863	C10orf82	2.9213	3.17618	0.919752	0.357702
ENSG00000183734	ASCL2	2.9213	3.17618	0.919752	0.357702
ENSG00000186466	AQP7P1	2.9213	3.17618	0.919752	0.357702
ENSG00000189269	C22orf43	2.9213	3.17618	0.919752	0.357702
ENSG00000223198	RNU2-22P	2.9213	3.17618	0.919752	0.357702
ENSG00000224330	AC005019.3	2.9213	3.17618	0.919752	0.357702
ENSG00000226465	RP13-401N8.1	2.9213	3.17618	0.919752	0.357702
ENSG00000231742	RP11-112L6.4	2.9213	3.17618	0.919752	0.357702
ENSG00000231848	AC012354.8	2.9213	3.17618	0.919752	0.357702
ENSG00000236990	RP11-433J20.1	2.9213	3.17618	0.919752	0.357702
ENSG00000244705	RP11-133K1.1	2.9213	3.17618	0.919752	0.357702
ENSG00000248890	HHIP-AS1	2.9213	3.17618	0.919752	0.357702
ENSG00000248923	MTND5P11	2.9213	3.17618	0.919752	0.357702
ENSG00000249965	CDC42P4	2.9213	3.17618	0.919752	0.357702
ENSG00000251866	SCARNA21	2.9213	3.17618	0.919752	0.357702
ENSG00000254352	RP11-578O24.2	2.9213	3.17618	0.919752	0.357702
ENSG00000254872	RP13-870H17.3	2.9213	3.17618	0.919752	0.357702
ENSG00000257159	RP11-58A17.3	2.9213	3.17618	0.919752	0.357702
ENSG00000259038	CTD-2325P2.4	2.9213	3.17618	0.919752	0.357702
ENSG00000268056	CTD-3032J10.2	2.9213	3.17618	0.919752	0.357702
ENSG00000012504	NR1H4	2.9204	2.696	1.08323	0.278704
ENSG00000150722	PPP1R1C	2.9204	2.696	1.08323	0.278704
ENSG00000164241	C5orf63	2.9204	2.696	1.08323	0.278704
ENSG00000236533	AC009413.2	2.9204	2.696	1.08323	0.278704
ENSG00000243894	RP11-489M13.1	2.9204	2.696	1.08323	0.278704
ENSG00000259921	AC022819.3	2.9204	2.696	1.08323	0.278704
ENSG00000263755	RN7SL498P	2.9204	2.696	1.08323	0.278704
ENSG00000187013	C17orf82	2.91945	2.91434	1.00175	0.316463
ENSG00000198633	ZNF534	2.91945	2.91434	1.00175	0.316463
ENSG00000237854	LINC00674	2.91945	2.91434	1.00175	0.316463
ENSG00000206656	SNORD116-17	2.91844	2.91513	1.00114	0.316761
ENSG00000212768	AC114546.1	2.91757	2.89539	1.00766	0.313618
ENSG00000224680	PLA2G12AP1	2.91757	2.89539	1.00766	0.313618
ENSG00000229835	KHSRPP1	2.91757	2.89539	1.00766	0.313618
ENSG00000233384	RP11-100E13.1	2.91757	2.89539	1.00766	0.313618
ENSG00000254353	RP11-195E2.4	2.91757	2.89539	1.00766	0.313618
ENSG00000259884	RP11-1100L3.8	2.91757	2.89539	1.00766	0.313618
ENSG00000267251	AC139100.3	2.91757	2.89539	1.00766	0.313618
ENSG00000163930	BAP1	2.91717	0.0998796	29.2068	1.58868e-187	7.18751e-185
ENSG00000100504	PYGL	2.91626	0.343151	8.49846	1.92121e-17	2.92295e-16
ENSG00000205867	KRTAP5-2	2.91567	2.91733	0.99943	0.317586
ENSG00000256588	RP11-613F22.8	2.91567	2.91733	0.99943	0.317586
ENSG00000273165	RP11-1057B6.1	2.91567	2.91733	0.99943	0.317586
ENSG00000185338	SOCS1	2.91451	1.00399	2.90293	0.00369695	0.0115476
ENSG00000095596	CYP26A1	2.91353	3.18308	0.915316	0.360026
ENSG00000143217	PVRL4	2.91353	3.18308	0.915316	0.360026
ENSG00000170786	SDR16C5	2.91353	3.18308	0.915316	0.360026
ENSG00000187783	TMEM72	2.91353	3.18308	0.915316	0.360026
ENSG00000188886	ASTL	2.91353	3.18308	0.915316	0.360026
ENSG00000199875	Y_RNA	2.91353	3.18308	0.915316	0.360026
ENSG00000206805	Y_RNA	2.91353	3.18308	0.915316	0.360026
ENSG00000217767	RP11-160A9.2	2.91353	3.18308	0.915316	0.360026
ENSG00000227751	RP1-20B21.4	2.91353	3.18308	0.915316	0.360026
ENSG00000231817	RP11-189B4.6	2.91353	3.18308	0.915316	0.360026
ENSG00000232028	AC007391.2	2.91353	3.18308	0.915316	0.360026
ENSG00000233379	RP11-318G21.4	2.91353	3.18308	0.915316	0.360026
ENSG00000235027	AC068580.6	2.91353	3.18308	0.915316	0.360026
ENSG00000239840	RPL23AP72	2.91353	3.18308	0.915316	0.360026
ENSG00000246820	RP11-379P15.1	2.91353	3.18308	0.915316	0.360026
ENSG00000253882	RP11-61L23.2	2.91353	3.18308	0.915316	0.360026
ENSG00000255097	RP11-5L12.1	2.91353	3.18308	0.915316	0.360026
ENSG00000258556	CTD-2568P8.1	2.91353	3.18308	0.915316	0.360026
ENSG00000263698	RP11-408H20.3	2.91353	3.18308	0.915316	0.360026
ENSG00000266707	PSMD7P1	2.91353	3.18308	0.915316	0.360026
ENSG00000266905	RP11-1058N17.1	2.91353	3.18308	0.915316	0.360026
ENSG00000267783	CTB-55O6.10	2.91353	3.18308	0.915316	0.360026
ENSG00000271593	RP11-335E6.4	2.91353	3.18308	0.915316	0.360026
ENSG00000272995	RP11-362J17.1	2.91353	3.18308	0.915316	0.360026
ENSG00000246465	RP11-57A19.2	2.91005	0.911548	3.19243	0.00141083	0.00484227
ENSG00000259343	RP11-761I4.3	2.90238	0.873491	3.32273	0.000891411	0.00320878
ENSG00000118402	ELOVL4	2.90042	0.372591	7.78447	7.00043e-15	8.92815e-14
ENSG00000261350	RP11-80F22.14	2.89767	0.563915	5.13849	2.76958e-07	1.73586e-06
ENSG00000270237	RP11-381K20.5	2.88056	1.62191	1.77603	0.0757273	0.15631
ENSG00000079215	SLC1A3	2.88036	1.60053	1.79963	0.0719195	0.149853
ENSG00000151689	INPP1	2.87934	0.796699	3.61408	0.000301414	0.00120063
ENSG00000104537	ANXA13	2.87736	1.60097	1.79725	0.0722953	0.150436
ENSG00000173918	C1QTNF1	2.86958	0.98211	2.92185	0.00347962	0.0109383
ENSG00000182568	SATB1	2.86255	0.157057	18.2263	3.19487e-74	3.47634e-72
ENSG00000267260	CTD-2162K18.4	2.86048	0.641817	4.45685	8.31743e-06	4.33839e-05
ENSG00000272341	RP1-151F17.2	2.85538	0.675753	4.22547	2.3844e-05	0.00011557
ENSG00000069712	KIAA1107	2.84858	0.464204	6.13648	8.43708e-10	7.08945e-09
ENSG00000250722	SEPP1	2.84123	0.616102	4.61162	3.99545e-06	2.17167e-05
ENSG00000156959	LHFPL4	2.83312	0.683403	4.1456	3.38922e-05	0.000159988
ENSG00000159761	C16orf86	2.82878	0.430362	6.57301	4.93076e-11	4.63475e-10
ENSG00000272755	RP11-326G21.1	2.82271	1.12864	2.50098	0.0123849	0.0338024
ENSG00000236947	RP11-98G7.1	2.80194	1.30768	2.14268	0.0321389	0.0762429
ENSG00000224810	RP11-538D16.2	2.80011	1.29466	2.16282	0.0305552	0.0730503
ENSG00000177640	CASC2	2.79438	0.693306	4.03051	5.56554e-05	0.000253666
ENSG00000144824	PHLDB2	2.79217	0.357596	7.80816	5.80302e-15	7.44519e-14
ENSG00000137393	RNF144B	2.78681	0.220637	12.6308	1.42878e-36	5.67288e-35
ENSG00000109705	NKX3-2	2.78571	0.722438	3.85598	0.000115266	0.000496682
ENSG00000181804	SLC9A9	2.78525	0.728302	3.82431	0.000131141	0.00055917
ENSG00000162944	RFTN2	2.7772	0.160457	17.308	4.09422e-67	3.97671e-65
ENSG00000271874	CTD-2024P10.2	2.77621	2.22501	1.24773	0.21213
ENSG00000164920	OSR2	2.7755	0.40772	6.80736	9.9406e-12	9.96494e-11
ENSG00000170542	SERPINB9	2.77515	2.2254	1.24704	0.212384
ENSG00000135269	TES	2.77476	0.10845	25.5857	2.20272e-144	6.52918e-142
ENSG00000244459	RP11-1398P2.1	2.77461	2.19058	1.26661	0.205294
ENSG00000263080	RP11-485G7.5	2.77461	2.19058	1.26661	0.205294
ENSG00000156006	NAT2	2.77252	2.19135	1.26521	0.205796
ENSG00000272298	RP11-386M24.8	2.77167	1.62242	1.70836	0.0875704	0.175631
ENSG00000223861	RP11-74C1.2	2.77154	2.17964	1.27156	0.20353
ENSG00000184113	CLDN5	2.77154	2.17893	1.27197	0.203383
ENSG00000150625	GPM6A	2.77089	2.06186	1.34388	0.178987
ENSG00000131044	TTLL9	2.77089	1.67933	1.65	0.0989431	0.193739
ENSG00000168811	IL12A	2.77042	2.05446	1.34849	0.1775
ENSG00000269855	AC012313.1	2.7694	2.03593	1.36026	0.173747
ENSG00000227578	RPS3AP53	2.7694	2.03532	1.36067	0.173618
ENSG00000262410	RP11-388C12.8	2.76921	1.67961	1.64872	0.0992058	0.194187
ENSG00000212296	SNORD72	2.76848	2.2269	1.2432	0.213795
ENSG00000187546	AGMO	2.76829	1.59462	1.73602	0.082561	0.167468
ENSG00000272153	RP1-286D6.5	2.76792	2.03495	1.3602	0.173768
ENSG00000205181	LINC00654	2.76744	2.09406	1.32157	0.186313
ENSG00000139219	COL2A1	2.76692	2.03612	1.35892	0.174172
ENSG00000230521	HCG4P7	2.76692	2.03612	1.35892	0.174172
ENSG00000232021	LEF1-AS1	2.76689	2.38746	1.15893	0.246485
ENSG00000205143	ARID3C	2.76644	2.06245	1.34134	0.179811
ENSG00000251279	CTC-436P18.1	2.76644	2.06245	1.34134	0.179811
ENSG00000263720	RP11-389J22.1	2.76609	1.62102	1.70638	0.0879365	0.176139
ENSG00000268182	SMIM17	2.76589	2.06262	1.34096	0.179933
ENSG00000162367	TAL1	2.76587	2.22958	1.24053	0.214778
ENSG00000256061	DYX1C1	2.76564	1.64095	1.68539	0.0919127	0.182673
ENSG00000138449	SLC40A1	2.76484	1.57001	1.76103	0.0782334	0.160424
ENSG00000136960	ENPP2	2.76477	2.19325	1.26058	0.207459
ENSG00000170954	ZNF415	2.76441	2.0631	1.33993	0.18027
ENSG00000266439	RN7SL493P	2.76441	2.0631	1.33993	0.18027
ENSG00000257285	RP11-298I3.1	2.7638	2.18254	1.26632	0.205397
ENSG00000271871	AC005740.6	2.76335	2.09454	1.31931	0.187065
ENSG00000240531	RPL21P123	2.76335	2.09602	1.31838	0.187378
ENSG00000261189	RP3-512B11.3	2.76335	2.09602	1.31838	0.187378
ENSG00000185523	C1orf227	2.76275	2.18293	1.26562	0.20565
ENSG00000250486	FAM218A	2.76168	2.19612	1.25753	0.208561
ENSG00000261469	RP11-96D1.6	2.76168	2.19612	1.25753	0.208561
ENSG00000264911	RP11-107K17.2	2.75926	2.39156	1.15375	0.248602
ENSG00000143344	RGL1	2.75551	0.200693	13.7299	6.71825e-43	3.40708e-41
ENSG00000139344	AMDHD1	2.755	0.883758	3.11737	0.00182472	0.00611273
ENSG00000133958	UNC79	2.72843	1.28792	2.11847	0.0341351	0.0802696
ENSG00000139597	N4BP2L1	2.72718	0.783776	3.47954	0.000502278	0.00190091
ENSG00000179399	GPC5	2.72654	1.35703	2.00919	0.0445165	0.100732
ENSG00000157214	STEAP2	2.7257	1.29754	2.10067	0.0356699	0.0833655
ENSG00000245293	RP11-286E11.1	2.72563	0.460569	5.91796	3.25961e-09	2.58245e-08
ENSG00000185614	FAM212A	2.71819	0.855521	3.17723	0.0014869	0.00508005
ENSG00000153993	SEMA3D	2.71601	0.442557	6.13709	8.40451e-10	7.06554e-09
ENSG00000164308	ERAP2	2.71364	0.841292	3.22556	0.00125726	0.00437015
ENSG00000122862	SRGN	2.71281	0.689526	3.93431	8.34362e-05	0.000368939
ENSG00000118922	KLF12	2.7126	0.131779	20.5845	3.78192e-94	5.72736e-92
ENSG00000170647	TMEM133	2.70818	0.159303	17.0002	8.18239e-65	7.36501e-63
ENSG00000177570	SAMD12	2.70724	0.445243	6.08037	1.19908e-09	9.91566e-09
ENSG00000153237	CCDC148	2.70497	0.637657	4.24205	2.21484e-05	0.000107991
ENSG00000003989	SLC7A2	2.70466	0.0986302	27.4222	1.48948e-165	5.69049e-163
ENSG00000008086	CDKL5	2.69466	0.409858	6.57461	4.87822e-11	4.58788e-10
ENSG00000168491	CCDC110	2.69427	0.491078	5.48644	4.10109e-08	2.86493e-07
ENSG00000131797	CLUHP3	2.68864	0.715517	3.75763	0.000171533	0.000718216
ENSG00000108176	DNAJC12	2.68636	0.243543	11.0303	2.72821e-28	7.46869e-27
ENSG00000101298	SNPH	2.67947	0.247512	10.8256	2.60261e-27	6.85207e-26
ENSG00000205126	ACCSL	2.67825	0.237059	11.2978	1.34513e-29	3.92622e-28
ENSG00000105427	CNFN	2.67738	0.774808	3.45554	0.000549188	0.00206014
ENSG00000112852	PCDHB2	2.67009	0.511779	5.21727	1.81581e-07	1.17094e-06
ENSG00000198719	DLL1	2.66417	0.389688	6.83668	8.10511e-12	8.17741e-11
ENSG00000205456	TP53TG3D	2.66401	1.48541	1.79346	0.0728999	0.151474
ENSG00000136014	USP44	2.65814	1.67136	1.59041	0.111743	0.214168
ENSG00000264569	RP13-650J16.1	2.65695	1.74003	1.52696	0.126771	0.237205
ENSG00000215045	GRID2IP	2.65584	1.80296	1.47305	0.140738	0.257073
ENSG00000177108	ZDHHC22	2.6548	1.6554	1.60372	0.108775	0.20952
ENSG00000262194	CTD-3195I5.5	2.65449	1.64759	1.61114	0.10715	0.206917
ENSG00000176933	TOB2P1	2.6523	1.60478	1.65275	0.0983813	0.192771
ENSG00000184351	KRTAP19-1	2.65224	0.836133	3.17203	0.00151377	0.0051626
ENSG00000189157	FAM47E	2.65206	1.62024	1.63683	0.101666	0.198191
ENSG00000258789	RP11-507K2.3	2.65118	1.40743	1.88371	0.0596046	0.128508
ENSG00000137033	IL33	2.65063	0.530879	4.99291	5.94765e-07	3.60804e-06
ENSG00000172139	SLC9C1	2.65059	1.61906	1.63711	0.101607	0.19812
ENSG00000262652	RP13-638C3.2	2.64832	1.73833	1.52349	0.127637	0.23823
ENSG00000132498	ANKRD20A3	2.64697	1.81198	1.46081	0.144067	0.26204
ENSG00000116544	DLGAP3	2.6468	1.0634	2.48899	0.0128108	0.0348047
ENSG00000272990	RP11-305K5.1	2.64679	1.65249	1.6017	0.109222	0.210203
ENSG00000086717	PPEF1	2.64608	0.686177	3.85626	0.000115135	0.000496341
ENSG00000231389	HLA-DPA1	2.64548	1.34422	1.96804	0.0490632	0.10953
ENSG00000181359	HSP90AA6P	2.64455	1.73519	1.52407	0.127492	0.238051
ENSG00000272056	RP11-503P10.1	2.64372	1.74294	1.51681	0.129314	0.240655
ENSG00000156011	PSD3	2.62616	0.0582104	45.1149	0	0
ENSG00000234996	RP11-480I12.7	2.60702	0.944471	2.7603	0.00577488	0.0172364
ENSG00000154309	DISP1	2.60645	0.451519	5.77263	7.80444e-09	5.92641e-08
ENSG00000203288	RP11-98D18.9	2.59669	0.79825	3.25298	0.00114202	0.00400769
ENSG00000120322	PCDHB8	2.59586	1.19799	2.16685	0.0302466	0.0724436
ENSG00000172738	TMEM217	2.59047	1.21654	2.12938	0.0332228	0.0784893
ENSG00000226067	LINC00869	2.58948	1.17492	2.20396	0.0275269	0.0669463
ENSG00000109686	SH3D19	2.58609	0.198651	13.0183	9.63421e-39	4.24696e-37
ENSG00000171357	LURAP1	2.58543	0.509894	5.07053	3.96706e-07	2.44713e-06
ENSG00000165895	ARHGAP42	2.58276	0.0820787	31.4669	2.46791e-217	1.5153e-214
ENSG00000100583	SAMD15	2.57844	0.411138	6.27148	3.57631e-10	3.1226e-09
ENSG00000144406	UNC80	2.57726	0.750822	3.43258	0.000597866	0.00222575
ENSG00000214870	AC004540.5	2.57219	1.36106	1.88984	0.0587795	0.127032
ENSG00000106004	HOXA5	2.56875	0.354626	7.24356	4.37067e-13	4.8322e-12
ENSG00000139445	FOXN4	2.56838	1.41546	1.81452	0.0695977	0.145829
ENSG00000109339	MAPK10	2.5676	0.661031	3.88423	0.000102653	0.000445211
ENSG00000258670	RP11-1042B17.3	2.56431	1.34958	1.90008	0.0574225	0.124679
ENSG00000263470	RP11-160O5.1	2.56379	1.51033	1.6975	0.0896025	0.178851
ENSG00000139985	ADAM21	2.56084	0.341536	7.49802	6.47879e-14	7.69223e-13
ENSG00000125787	GNRH2	2.55555	2.47522	1.03246	0.301859
ENSG00000235797	RP11-402G3.6	2.55227	2.30755	1.10605	0.268706
ENSG00000163297	ANTXR2	2.55057	0.633879	4.02374	5.72806e-05	0.000260521
ENSG00000236480	PKMP1	2.55032	2.16738	1.17669	0.23932
ENSG00000238287	RP11-656D10.3	2.55032	2.16738	1.17669	0.23932
ENSG00000267606	AC006116.21	2.55032	2.16632	1.17726	0.239093
ENSG00000166313	APBB1	2.5503	0.157793	16.1623	9.30389e-59	7.23767e-57
ENSG00000162482	AKR7A3	2.54924	2.27857	1.11879	0.26323
ENSG00000261136	RP11-37C7.3	2.54924	2.27857	1.11879	0.26323
ENSG00000154263	ABCA10	2.54924	2.27648	1.11982	0.262792
ENSG00000152284	TCF7L1	2.5474	2.14132	1.18964	0.234187
ENSG00000124743	KLHL31	2.54569	2.12344	1.19885	0.230586
ENSG00000247151	CSTF3-AS1	2.54514	2.1682	1.17385	0.240455
ENSG00000249504	PCDHA14	2.54514	2.1682	1.17385	0.240455
ENSG00000189167	ZAR1L	2.54514	2.16925	1.17328	0.240685
ENSG00000257539	HSPA8P14	2.54514	2.17001	1.17287	0.240849
ENSG00000234709	UPF3AP3	2.54452	2.14131	1.1883	0.234715
ENSG00000256019	TAS2R63P	2.54452	2.14236	1.18772	0.234946
ENSG00000231806	PCAT7	2.54451	2.48177	1.02528	0.30523
ENSG00000114200	BCHE	2.5441	0.0558521	45.5507	0	0
ENSG00000147434	CHRNA6	2.5428	2.14374	1.18615	0.235563
ENSG00000152932	RAB3C	2.5428	2.14374	1.18615	0.235563
ENSG00000227116	RP3-471C18.1	2.5428	2.14374	1.18615	0.235563
ENSG00000248027	CTD-2383M3.1	2.5428	2.14374	1.18615	0.235563
ENSG00000273307	RP11-58E21.7	2.54213	2.28151	1.11423	0.265181
ENSG00000259251	RP11-643M14.1	2.54159	2.16948	1.17152	0.241389
ENSG00000208028	MIR616	2.54159	2.1713	1.17054	0.241784
ENSG00000119547	ONECUT2	2.54097	0.306489	8.29058	1.12701e-16	1.63784e-15
ENSG00000180509	KCNE1	2.54092	2.27278	1.11798	0.263576
ENSG00000229081	LINC01165	2.54092	2.27278	1.11798	0.263576
ENSG00000205100	HSP90AA4P	2.53843	2.31446	1.09677	0.272743
ENSG00000249363	CTB-78O21.1	2.53843	2.31446	1.09677	0.272743
ENSG00000205147	AC016586.1	2.53694	2.48531	1.02077	0.307363
ENSG00000124835	AC105760.3	2.53694	2.48633	1.02035	0.30756
ENSG00000205111	CDKL4	2.52743	1.23778	2.0419	0.0411612	0.0942268
ENSG00000254535	PABPC4L	2.52525	1.76552	1.43032	0.152626	0.273726
ENSG00000269954	RP11-148O21.6	2.5248	1.65692	1.52379	0.12756	0.238112
ENSG00000272864	RP11-17E13.2	2.5205	1.67677	1.50319	0.132791	0.245689
ENSG00000089101	C20orf26	2.51987	1.65512	1.52247	0.127892	0.23863
ENSG00000007312	CD79B	2.51889	1.80567	1.39499	0.16302	0.287745
ENSG00000270589	RP11-348N5.7	2.51849	1.70834	1.47423	0.14042	0.256683
ENSG00000101278	RPS10L	2.51755	3.53474	0.712231	0.476322
ENSG00000162188	GNG3	2.51755	3.53474	0.712231	0.476322
ENSG00000197249	SERPINA1	2.51755	3.53474	0.712231	0.476322
ENSG00000200997	RNU1-85P	2.51755	3.53474	0.712231	0.476322
ENSG00000206972	RNU6-17P	2.51755	3.53474	0.712231	0.476322
ENSG00000214322	CBX1P2	2.51755	3.53474	0.712231	0.476322
ENSG00000218586	RP4-791C19.1	2.51755	3.53474	0.712231	0.476322
ENSG00000223722	RP11-467L13.5	2.51755	3.53474	0.712231	0.476322
ENSG00000233044	RP1-137K2.2	2.51755	3.53474	0.712231	0.476322
ENSG00000235582	RP11-448G4.2	2.51755	3.53474	0.712231	0.476322
ENSG00000236819	AC087393.1	2.51755	3.53474	0.712231	0.476322
ENSG00000237162	RP11-443F16.1	2.51755	3.53474	0.712231	0.476322
ENSG00000239742	RN7SL672P	2.51755	3.53474	0.712231	0.476322
ENSG00000240471	PHBP8	2.51755	3.53474	0.712231	0.476322
ENSG00000240954	RPL4P1	2.51755	3.53474	0.712231	0.476322
ENSG00000246662	LINC00535	2.51755	3.53474	0.712231	0.476322
ENSG00000254363	CTB-131B5.5	2.51755	3.53474	0.712231	0.476322
ENSG00000257443	RP11-150C16.1	2.51755	3.53474	0.712231	0.476322
ENSG00000258300	NUTF2P2	2.51755	3.53474	0.712231	0.476322
ENSG00000264123	RN7SL599P	2.51755	3.53474	0.712231	0.476322
ENSG00000269971	RP3-426I6.5	2.51755	3.53474	0.712231	0.476322
ENSG00000270285	RP11-1029M24.4	2.51755	3.53474	0.712231	0.476322
ENSG00000272861	RP11-332H14.1	2.51755	3.53474	0.712231	0.476322
ENSG00000269962	RP13-238F13.5	2.51684	1.84307	1.36557	0.172074	0.299325
ENSG00000205105	COX17P1	2.51526	1.83778	1.36864	0.171113	0.298022
ENSG00000103426	CORO7-PAM16	2.51363	3.23798	0.776297	0.437574
ENSG00000111783	RFX4	2.51363	3.23798	0.776297	0.437574
ENSG00000169253	RP11-220D10.1	2.51363	3.23798	0.776297	0.437574
ENSG00000179774	ATOH7	2.51363	3.23798	0.776297	0.437574
ENSG00000203863	AL079342.1	2.51363	3.23798	0.776297	0.437574
ENSG00000207642	MIR571	2.51363	3.23798	0.776297	0.437574
ENSG00000226209	AL138764.1	2.51363	3.23798	0.776297	0.437574
ENSG00000232745	ANKRD20A14P	2.51363	3.23798	0.776297	0.437574
ENSG00000235669	AC004593.3	2.51363	3.23798	0.776297	0.437574
ENSG00000254719	RP11-351I24.3	2.51363	3.23798	0.776297	0.437574
ENSG00000259657	PIGHP1	2.51363	3.23798	0.776297	0.437574
ENSG00000265142	MIR1-2	2.51363	3.23798	0.776297	0.437574
ENSG00000110723	EXPH5	2.51256	0.41788	6.01265	1.82516e-09	1.48501e-08
ENSG00000153132	CLGN	2.51202	0.477931	5.25604	1.47188e-07	9.58505e-07
ENSG00000187715	KBTBD12	2.51114	3.24032	0.774966	0.43836
ENSG00000205424	AL592528.1	2.51114	3.24032	0.774966	0.43836
ENSG00000213058	RP4-765C7.2	2.51114	3.24032	0.774966	0.43836
ENSG00000217862	HIST1H4PS1	2.51114	3.24032	0.774966	0.43836
ENSG00000224460	RP11-439L18.2	2.51114	3.24032	0.774966	0.43836
ENSG00000226580	RPL39P40	2.51114	3.24032	0.774966	0.43836
ENSG00000228485	GRK5-IT1	2.51114	3.24032	0.774966	0.43836
ENSG00000239223	RPL34P31	2.51114	3.24032	0.774966	0.43836
ENSG00000259010	RP11-973N13.2	2.51114	3.24032	0.774966	0.43836
ENSG00000081138	CDH7	2.51051	0.0611662	41.044	0	0
ENSG00000089692	LAG3	2.50997	3.24143	0.774342	0.438729
ENSG00000101307	SIRPB1	2.50997	3.24143	0.774342	0.438729
ENSG00000123496	IL13RA2	2.50997	3.24143	0.774342	0.438729
ENSG00000135406	PRPH	2.50997	3.24143	0.774342	0.438729
ENSG00000145192	AHSG	2.50997	3.24143	0.774342	0.438729
ENSG00000177398	UMODL1	2.50997	3.24143	0.774342	0.438729
ENSG00000184414	RP11-44M6.3	2.50997	3.24143	0.774342	0.438729
ENSG00000201586	RNU6-593P	2.50997	3.24143	0.774342	0.438729
ENSG00000221539	SNORD99	2.50997	3.24143	0.774342	0.438729
ENSG00000222894	AL662800.1	2.50997	3.24143	0.774342	0.438729
ENSG00000223502	RP11-96B5.3	2.50997	3.24143	0.774342	0.438729
ENSG00000234187	AIMP1P1	2.50997	3.24143	0.774342	0.438729
ENSG00000234354	RPS26P47	2.50997	3.24143	0.774342	0.438729
ENSG00000240476	LINC00973	2.50997	3.24143	0.774342	0.438729
ENSG00000251273	RP11-549K20.1	2.50997	3.24143	0.774342	0.438729
ENSG00000254248	RP11-320N21.2	2.50997	3.24143	0.774342	0.438729
ENSG00000260530	RP11-558A11.2	2.50997	3.24143	0.774342	0.438729
ENSG00000267645	POLR2J2	2.50997	3.24143	0.774342	0.438729
ENSG00000182195	LDOC1	2.50957	1.80386	1.39122	0.164158	0.289161
ENSG00000086205	FOLH1	2.50748	3.00499	0.834437	0.404035
ENSG00000127928	GNGT1	2.50748	3.00499	0.834437	0.404035
ENSG00000142606	MMEL1	2.50748	3.00499	0.834437	0.404035
ENSG00000177112	MRVI1-AS1	2.50748	3.00499	0.834437	0.404035
ENSG00000206448	PPIAP30	2.50748	3.00499	0.834437	0.404035
ENSG00000227436	FCF1P1	2.50748	3.00499	0.834437	0.404035
ENSG00000227868	C1orf234	2.50748	3.00499	0.834437	0.404035
ENSG00000229666	MAST4-AS1	2.50748	3.00499	0.834437	0.404035
ENSG00000230928	RP11-34A14.3	2.50748	3.00499	0.834437	0.404035
ENSG00000249641	HOXC13-AS	2.50748	3.00499	0.834437	0.404035
ENSG00000254369	HOXA-AS3	2.50748	3.00499	0.834437	0.404035
ENSG00000256083	RP11-366L20.3	2.50748	3.00499	0.834437	0.404035
ENSG00000257818	RP11-1143G9.2	2.50748	3.00499	0.834437	0.404035
ENSG00000262902	RP11-750B16.1	2.50748	3.00499	0.834437	0.404035
ENSG00000268836	LA16c-OS12.2	2.50748	3.00499	0.834437	0.404035
ENSG00000270164	AC006129.4	2.50748	3.00499	0.834437	0.404035
ENSG00000270689	RP11-712B9.4	2.50748	3.00499	0.834437	0.404035
ENSG00000271989	RP4-736L20.3	2.50748	3.00499	0.834437	0.404035
ENSG00000105641	SLC5A5	2.50627	3.54668	0.706652	0.479783
ENSG00000164512	ANKRD55	2.50627	3.54668	0.706652	0.479783
ENSG00000200419	Y_RNA	2.50627	3.54668	0.706652	0.479783
ENSG00000229237	HMGN1P37	2.50627	3.54668	0.706652	0.479783
ENSG00000230747	AC021188.4	2.50627	3.54668	0.706652	0.479783
ENSG00000235526	RP5-1028L10.2	2.50627	3.54668	0.706652	0.479783
ENSG00000249741	RP11-673E1.3	2.50627	3.54668	0.706652	0.479783
ENSG00000251934	RNU6-1143P	2.50627	3.54668	0.706652	0.479783
ENSG00000255213	NPM1P35	2.50627	3.54668	0.706652	0.479783
ENSG00000267459	AC006116.27	2.50627	3.54668	0.706652	0.479783
ENSG00000268173	PIK3R2	2.50627	3.54668	0.706652	0.479783
ENSG00000272281	TPTE2P2	2.50627	3.54668	0.706652	0.479783
ENSG00000165659	DACH1	2.50619	0.83052	3.01761	0.00254774	0.00824096
ENSG00000164344	KLKB1	2.50497	3.24615	0.771675	0.440307
ENSG00000182348	ZNF804B	2.50497	3.24615	0.771675	0.440307
ENSG00000184933	OR6A2	2.50497	3.24615	0.771675	0.440307
ENSG00000188176	SMTNL2	2.50497	3.24615	0.771675	0.440307
ENSG00000207375	SNORD116-23	2.50497	3.24615	0.771675	0.440307
ENSG00000213950	RPS10P2	2.50497	3.24615	0.771675	0.440307
ENSG00000231105	RP5-1071N3.1	2.50497	3.24615	0.771675	0.440307
ENSG00000234465	PINLYP	2.50497	3.24615	0.771675	0.440307
ENSG00000235095	RP11-1217F2.1	2.50497	3.24615	0.771675	0.440307
ENSG00000240418	CTD-2013N17.1	2.50497	3.24615	0.771675	0.440307
ENSG00000250961	CTD-2023N9.1	2.50497	3.24615	0.771675	0.440307
ENSG00000255621	RP11-377D9.3	2.50497	3.24615	0.771675	0.440307
ENSG00000258168	RP11-588H23.3	2.50497	3.24615	0.771675	0.440307
ENSG00000258198	RP11-146E13.3	2.50497	3.24615	0.771675	0.440307
ENSG00000258912	RP11-1079H9.1	2.50497	3.24615	0.771675	0.440307
ENSG00000260412	RP11-438B23.2	2.50497	3.24615	0.771675	0.440307
ENSG00000262583	RP11-77K12.5	2.50497	3.24615	0.771675	0.440307
ENSG00000267834	RP11-167N5.5	2.50497	3.24615	0.771675	0.440307
ENSG00000109738	GLRB	2.50476	0.517368	4.84135	1.28962e-06	7.48265e-06
ENSG00000103313	MEFV	2.5038	3.24726	0.771049	0.440678
ENSG00000122735	DNAI1	2.5038	3.24726	0.771049	0.440678
ENSG00000127074	RGS13	2.5038	3.24726	0.771049	0.440678
ENSG00000147117	ZNF157	2.5038	3.24726	0.771049	0.440678
ENSG00000164385	C6orf195	2.5038	3.24726	0.771049	0.440678
ENSG00000184788	SATL1	2.5038	3.24726	0.771049	0.440678
ENSG00000213149	CNN2P9	2.5038	3.24726	0.771049	0.440678
ENSG00000213659	RSU1P3	2.5038	3.24726	0.771049	0.440678
ENSG00000213754	RP11-284B18.3	2.5038	3.24726	0.771049	0.440678
ENSG00000224183	SDHDP6	2.5038	3.24726	0.771049	0.440678
ENSG00000230787	PSAT1P3	2.5038	3.24726	0.771049	0.440678
ENSG00000235885	AC023115.2	2.5038	3.24726	0.771049	0.440678
ENSG00000236536	AC003986.7	2.5038	3.24726	0.771049	0.440678
ENSG00000245330	KB-1471A8.1	2.5038	3.24726	0.771049	0.440678
ENSG00000249685	RP11-360F5.3	2.5038	3.24726	0.771049	0.440678
ENSG00000254577	RP11-484D2.4	2.5038	3.24726	0.771049	0.440678
ENSG00000256422	RP11-886D15.1	2.5038	3.24726	0.771049	0.440678
ENSG00000256928	RP11-809N8.2	2.5038	3.24726	0.771049	0.440678
ENSG00000260350	RP11-152P23.2	2.5038	3.24726	0.771049	0.440678
ENSG00000260711	RP11-747H7.3	2.5038	3.24726	0.771049	0.440678
ENSG00000264655	CTD-2267D19.4	2.5038	3.24726	0.771049	0.440678
ENSG00000267429	AC006116.15	2.5038	3.24726	0.771049	0.440678
ENSG00000242759	LINC00882	2.50263	0.905734	2.7631	0.00572551	0.0171099
ENSG00000127364	TAS2R4	2.50129	3.24964	0.769714	0.44147
ENSG00000153563	CD8A	2.50129	3.24964	0.769714	0.44147
ENSG00000180066	C10orf91	2.50129	3.24964	0.769714	0.44147
ENSG00000203684	IBA57-AS1	2.50129	3.24964	0.769714	0.44147
ENSG00000235018	RP11-11M20.2	2.50129	3.24964	0.769714	0.44147
ENSG00000251483	LYPLA1P2	2.50129	3.24964	0.769714	0.44147
ENSG00000258626	COX7A2P1	2.50129	3.24964	0.769714	0.44147
ENSG00000260519	RP11-109E24.2	2.50129	3.24964	0.769714	0.44147
ENSG00000260604	RP1-140K8.5	2.50129	3.24964	0.769714	0.44147
ENSG00000261173	RP11-169E6.1	2.50129	3.24964	0.769714	0.44147
ENSG00000273151	RP11-449P15.2	2.50129	3.24964	0.769714	0.44147
ENSG00000139737	SLAIN1	2.49971	0.191975	13.021	9.29563e-39	4.10824e-37
ENSG00000253167	KIAA0196-AS1	2.49962	1.08093	2.31248	0.0207514	0.0527125
ENSG00000096996	IL12RB1	2.49853	3.55489	0.702842	0.482154
ENSG00000200629	Y_RNA	2.49853	3.55489	0.702842	0.482154
ENSG00000207258	Y_RNA	2.49853	3.55489	0.702842	0.482154
ENSG00000213540	RP11-486G15.1	2.49853	3.55489	0.702842	0.482154
ENSG00000222259	RN7SKP114	2.49853	3.55489	0.702842	0.482154
ENSG00000225981	AC102953.4	2.49853	3.55489	0.702842	0.482154
ENSG00000231188	RP11-34D15.2	2.49853	3.55489	0.702842	0.482154
ENSG00000232987	AC051649.6	2.49853	3.55489	0.702842	0.482154
ENSG00000239713	APOBEC3G	2.49853	3.55489	0.702842	0.482154
ENSG00000240132	ETF1P2	2.49853	3.55489	0.702842	0.482154
ENSG00000241963	RN7SL655P	2.49853	3.55489	0.702842	0.482154
ENSG00000243562	RN7SL838P	2.49853	3.55489	0.702842	0.482154
ENSG00000252992	SCARNA11	2.49853	3.55489	0.702842	0.482154
ENSG00000255014	ARL6IP1P3	2.49853	3.55489	0.702842	0.482154
ENSG00000258282	BTF3P2	2.49853	3.55489	0.702842	0.482154
ENSG00000259138	RP11-950C14.7	2.49853	3.55489	0.702842	0.482154
ENSG00000259935	RP11-519C12.1	2.49853	3.55489	0.702842	0.482154
ENSG00000270048	RP11-214K3.22	2.49853	3.55489	0.702842	0.482154
ENSG00000270457	RP11-467C18.1	2.49853	3.55489	0.702842	0.482154
ENSG00000272438	RP11-54O7.16	2.49853	3.55489	0.702842	0.482154
ENSG00000137101	CD72	2.49739	1.08014	2.31211	0.0207718	0.0527409
ENSG00000240005	RP11-293A21.1	2.49592	1.16053	2.15067	0.0315022	0.0749495
ENSG00000169203	RP11-231C14.4	2.49304	1.10682	2.25243	0.0242948	0.0601926
ENSG00000152894	PTPRK	2.49271	0.067666	36.8384	4.48124e-297	5.1361e-294
ENSG00000077009	NMRK2	2.49004	0.0814781	30.5609	4.05225e-205	2.17707e-202
ENSG00000186472	PCLO	2.48972	0.270425	9.20671	3.36286e-20	6.02233e-19
ENSG00000225518	RP11-396C23.2	2.48719	1.16977	2.12622	0.0334846	0.0789776
ENSG00000151651	ADAM8	2.48536	1.38339	1.79656	0.0724049	0.150627
ENSG00000230373	GOLGA6L5P	2.48522	1.39744	1.77841	0.0753366	0.155653
ENSG00000160862	AZGP1	2.48156	1.37874	1.79987	0.0718806	0.149791
ENSG00000203815	FAM231D	2.47873	1.45127	1.70798	0.0876403	0.175727
ENSG00000204967	PCDHA4	2.4786	0.960536	2.58044	0.00986754	0.0277013
ENSG00000101222	SPEF1	2.47443	0.586001	4.22257	2.41533e-05	0.000116772
ENSG00000181458	TMEM45A	2.46577	0.731908	3.36897	0.000754509	0.00275521
ENSG00000065371	ROPN1	2.46173	0.422692	5.82392	5.74835e-09	4.43164e-08
ENSG00000198502	HLA-DRB5	2.46154	1.21543	2.02524	0.0428429	0.097583
ENSG00000198934	MAGEE1	2.46048	0.959928	2.56319	0.0103715	0.0289412
ENSG00000203778	FAM229B	2.45982	0.232274	10.5901	3.31061e-26	8.2487e-25
ENSG00000115290	GRB14	2.45686	0.760108	3.23225	0.00122819	0.00427862
ENSG00000064989	CALCRL	2.4555	0.666499	3.68417	0.000229448	0.000939207
ENSG00000106006	HOXA6	2.45523	0.874022	2.80911	0.00496782	0.0150576
ENSG00000049192	ADAMTS6	2.45229	0.299344	8.19224	2.56416e-16	3.62824e-15
ENSG00000172572	PDE3A	2.45115	0.153197	15.9999	1.27906e-57	9.72994e-56
ENSG00000184898	RBM43	2.44835	0.673508	3.63522	0.000277744	0.00111748
ENSG00000211455	STK38L	2.44306	0.187928	13	1.22374e-38	5.36699e-37
ENSG00000173088	C10orf131	2.43776	0.71794	3.39549	0.000685063	0.0025182
ENSG00000106546	AHR	2.43132	0.12813	18.9754	2.7262e-80	3.25477e-78
ENSG00000177025	C19orf18	2.43118	0.986758	2.4638	0.0137473	0.0368998
ENSG00000055163	CYFIP2	2.42624	0.105252	23.0516	1.41597e-117	3.08144e-115
ENSG00000253390	CTC-756D1.2	2.42582	0.923403	2.62704	0.00861301	0.0245808
ENSG00000106069	CHN2	2.41137	0.487566	4.94573	7.58594e-07	4.53626e-06
ENSG00000176406	RIMS2	2.40252	0.0772245	31.1109	1.71537e-212	9.83021e-210
ENSG00000130830	MPP1	2.40225	0.161683	14.8577	6.19728e-50	3.73838e-48
ENSG00000172005	MAL	2.40106	1.91435	1.25424	0.209754	0.348853
ENSG00000269938	RP11-214K3.20	2.39735	1.77036	1.35416	0.175684	0.304166
ENSG00000090104	RGS1	2.39672	0.130145	18.4157	9.82825e-76	1.08312e-73
ENSG00000178075	GRAMD1C	2.39671	0.329652	7.27042	3.58381e-13	3.9853e-12
ENSG00000119121	TRPM6	2.39496	1.71897	1.39326	0.163542	0.28837
ENSG00000184838	PRR16	2.39486	0.232696	10.2918	7.67035e-25	1.78684e-23
ENSG00000204789	ZNF204P	2.39405	1.80701	1.32487	0.185214	0.317056
ENSG00000233081	RP11-440G5.2	2.3937	1.83447	1.30485	0.191945	0.325828
ENSG00000240914	RPL15P2	2.3937	1.83797	1.30236	0.192793	0.32697
ENSG00000255359	CCDC179	2.39224	1.83479	1.30382	0.192294	0.32635
ENSG00000269967	RP11-84A19.4	2.3918	1.712	1.39708	0.162391	0.286859
ENSG00000228335	AC073063.10	2.39152	1.4522	1.64683	0.0995937	0.194836
ENSG00000163833	FBXO40	2.39063	1.07424	2.22541	0.0260535	0.0639965
ENSG00000227214	HCG15	2.39038	1.39873	1.70896	0.0874576	0.175425
ENSG00000234810	RP11-466L17.1	2.39007	1.71233	1.3958	0.162776	0.287343
ENSG00000272112	CTB-113P19.5	2.39	1.7019	1.40431	0.160225	0.283862
ENSG00000167895	TMC8	2.38967	0.498617	4.7926	1.64634e-06	9.42837e-06
ENSG00000070388	FGF22	2.38951	1.22727	1.94701	0.0515329	0.114169
ENSG00000013016	EHD3	2.38837	1.72023	1.3884	0.165016	0.290233
ENSG00000187486	KCNJ11	2.38828	1.3907	1.71732	0.0859212	0.172796
ENSG00000229743	LINC01159	2.38769	1.71279	1.39403	0.163308	0.288135
ENSG00000162777	DENND2D	2.38749	0.973921	2.45142	0.0142293	0.0380451
ENSG00000166927	MS4A7	2.38728	0.3492	6.83643	8.11912e-12	8.18674e-11
ENSG00000124194	GDAP1L1	2.38717	0.751361	3.17713	0.00148738	0.00508069
ENSG00000063127	SLC6A16	2.38699	1.71293	1.39351	0.163464	0.288283
ENSG00000103647	CORO2B	2.38692	1.19888	1.99096	0.0464855	0.104564
ENSG00000258999	RP11-114N19.3	2.38658	1.07246	2.22533	0.026059	0.0640008
ENSG00000223984	HNRNPRP1	2.38657	1.6824	1.41855	0.15603	0.278322
ENSG00000198416	CTD-2173L22.4	2.38628	1.35484	1.7613	0.0781877	0.160387
ENSG00000186088	GSAP	2.38597	1.45133	1.64399	0.100177	0.195727
ENSG00000272505	RP11-981G7.6	2.38556	1.67465	1.42451	0.154299	0.275893
ENSG00000261534	RP11-244O19.1	2.38553	1.21028	1.97106	0.0487165	0.108884
ENSG00000240240	RP11-146D12.2	2.38534	1.78164	1.33884	0.180621	0.310637
ENSG00000272854	RP4-593H12.1	2.38509	1.91063	1.24833	0.21191	0.35172
ENSG00000203804	ADAMTSL4-AS1	2.38456	1.718	1.38799	0.165141	0.290338
ENSG00000236782	RP11-96L14.7	2.38352	1.88535	1.26424	0.206145	0.343882
ENSG00000164796	CSMD3	2.38264	1.67402	1.42331	0.154646	0.276255
ENSG00000267672	CTD-2293H3.1	2.38172	1.73578	1.37213	0.170022	0.296662
ENSG00000223117	RN7SKP296	2.38135	1.42212	1.67451	0.0940297	0.186029
ENSG00000256325	RP11-611O2.1	2.38043	1.71123	1.39106	0.164208	0.289218
ENSG00000258384	AC068831.6	2.37972	1.4486	1.64278	0.100429	0.196136
ENSG00000224292	AF196972.9	2.37965	1.42069	1.675	0.0939352	0.185902
ENSG00000184226	PCDH9	2.37948	0.332083	7.1653	7.76145e-13	8.47205e-12
ENSG00000267838	AC008746.12	2.37817	1.73646	1.36955	0.170827	0.297675
ENSG00000124613	ZNF391	2.37717	0.263823	9.01049	2.05141e-19	3.50227e-18
ENSG00000137944	CCBL2	2.37712	0.297427	7.99229	1.32453e-15	1.7804e-14
ENSG00000240790	AC073934.6	2.37623	1.77979	1.33511	0.181839	0.312274
ENSG00000233577	RP3-462D8.2	2.37282	0.500655	4.73944	2.14312e-06	1.21239e-05
ENSG00000118307	CASC1	2.36939	0.718163	3.29924	0.000969481	0.00345867
ENSG00000237807	RP11-400K9.4	2.3596	0.697848	3.38125	0.000721564	0.00264164
ENSG00000116741	RGS2	2.35747	0.105328	22.3823	5.85959e-111	1.13189e-108
ENSG00000137941	TTLL7	2.357	0.148013	15.9242	4.30349e-57	3.21676e-55
ENSG00000154134	ROBO3	2.35624	0.312507	7.53979	4.70743e-14	5.66738e-13
ENSG00000168779	SHOX2	2.35579	0.56387	4.17789	2.94229e-05	0.000140277
ENSG00000132357	CARD6	2.35548	0.828492	2.8431	0.00446777	0.0136965
ENSG00000178562	CD28	2.34914	0.60511	3.88217	0.000103529	0.000448783
ENSG00000120328	PCDHB12	2.34837	0.950507	2.47065	0.013487	0.0363031
ENSG00000182134	TDRKH	2.34365	0.184643	12.6929	6.47489e-37	2.60694e-35
ENSG00000164761	TNFRSF11B	2.34185	0.959661	2.44029	0.0146755	0.0390922
ENSG00000111052	LIN7A	2.33091	0.101746	22.9091	3.76979e-116	8.00126e-114
ENSG00000104432	IL7	2.32796	0.275277	8.45678	2.74862e-17	4.13062e-16
ENSG00000101977	MCF2	2.32652	0.853247	2.72667	0.00639771	0.018837
ENSG00000257023	RP11-268P4.4	2.31483	1.20619	1.91913	0.0549684	0.120369
ENSG00000154080	CHST9	2.31362	0.141072	16.4003	1.9016e-60	1.54209e-58
ENSG00000259153	RP6-65G23.3	2.31142	0.682138	3.3885	0.000702761	0.00257719
ENSG00000233817	RP11-168K11.3	2.30482	1.31225	1.75639	0.079022	0.161655
ENSG00000121101	TEX14	2.30451	0.651772	3.53576	0.000406605	0.00157346
ENSG00000104112	SCG3	2.30404	0.232219	9.92183	3.34548e-23	7.19844e-22
ENSG00000166007	TRIM51HP	2.29246	1.4404	1.59155	0.111487	0.213772
ENSG00000257595	RP3-473L9.4	2.29243	2.59773	0.882476	0.377519
ENSG00000242569	RP11-435B5.3	2.29243	2.59647	0.882904	0.377288
ENSG00000253686	CTB-43E15.3	2.29243	2.59647	0.882904	0.377288
ENSG00000267127	RP11-795F19.5	2.29243	2.59647	0.882904	0.377288
ENSG00000236438	FAM157A	2.29243	2.59471	0.883502	0.376965
ENSG00000224809	BEND3P2	2.29227	1.4718	1.55746	0.119361	0.225922
ENSG00000260086	RP11-42I10.1	2.29139	0.417707	5.48563	4.11994e-08	2.87693e-07
ENSG00000158553	POM121L2	2.29001	2.41647	0.947668	0.343298
ENSG00000217060	RP11-30P6.1	2.29001	2.41647	0.947668	0.343298
ENSG00000225156	AC012354.6	2.29001	2.41647	0.947668	0.343298
ENSG00000226903	LINC00354	2.29001	2.41647	0.947668	0.343298
ENSG00000214727	RPL5P35	2.29001	2.41537	0.948099	0.343079
ENSG00000241983	RN7SL566P	2.29001	2.41537	0.948099	0.343079
ENSG00000200673	RN7SKP174	2.29001	2.41384	0.9487	0.342773
ENSG00000234022	AC008278.2	2.29001	2.41384	0.9487	0.342773
ENSG00000253355	KB-1460A1.2	2.29001	2.41384	0.9487	0.342773
ENSG00000230216	HSPB1P2	2.28964	1.42763	1.6038	0.108758	0.20952
ENSG00000105717	PBX4	2.28857	2.41712	0.946815	0.343733
ENSG00000230707	RP11-364B14.3	2.28857	2.41602	0.947245	0.343514
ENSG00000223787	RP4-593M8.1	2.28857	2.41449	0.947847	0.343207
ENSG00000227934	RP11-423F24.3	2.28786	2.3889	0.957707	0.33821
ENSG00000273447	AC004067.5	2.28786	2.38779	0.958148	0.337988
ENSG00000273209	RP11-107N15.1	2.28786	2.38626	0.958765	0.337677
ENSG00000215374	FAM66B	2.28758	1.01619	2.25114	0.0243769	0.0603785
ENSG00000234350	AC007405.4	2.28632	2.26652	1.00873	0.313102
ENSG00000256560	RP11-256L11.1	2.28632	2.26652	1.00873	0.313102
ENSG00000071967	CYBRD1	2.28632	2.26557	1.00916	0.312899
ENSG00000188596	C12orf55	2.28604	1.46192	1.56372	0.117883	0.223815
ENSG00000270557	RP11-546J1.1	2.28499	2.3902	0.955981	0.339082
ENSG00000081803	CADPS2	2.28496	0.148178	15.4204	1.19327e-53	8.04499e-52
ENSG00000155754	ALS2CR11	2.28434	1.40069	1.63087	0.102918	0.200222
ENSG00000225971	CTA-85E5.6	2.28426	2.247	1.01658	0.309353
ENSG00000245904	RP11-796E2.4	2.28365	2.41937	0.943905	0.345218
ENSG00000205744	DENND1C	2.28365	2.41671	0.94494	0.34469
ENSG00000223040	RN7SKP144	2.28365	2.41671	0.94494	0.34469
ENSG00000226765	RP11-694D5.1	2.28365	2.41671	0.94494	0.34469
ENSG00000235376	RPEL1	2.28287	2.24756	1.01571	0.309768
ENSG00000213205	STRADBP1	2.28287	2.24623	1.01631	0.309481
ENSG00000228661	AC090587.5	2.28222	2.26588	1.00721	0.313834
ENSG00000138379	MSTN	2.28222	2.26722	1.00661	0.31412
ENSG00000186889	TMEM17	2.28188	0.275904	8.27054	1.33353e-16	1.92818e-15
ENSG00000173988	LRRC63	2.28149	2.60029	0.877396	0.380272
ENSG00000249751	ECSCR	2.28149	2.60029	0.877396	0.380272
ENSG00000256923	RP11-449P1.1	2.28149	2.60029	0.877396	0.380272
ENSG00000198722	UNC13B	2.28146	0.112252	20.3244	7.82215e-92	1.14939e-89
ENSG00000149582	TMEM25	2.28144	2.39182	0.953848	0.340161
ENSG00000228126	LINC00568	2.28083	2.24839	1.01443	0.310378
ENSG00000225416	AC104843.3	2.28083	2.24934	1.014	0.310584
ENSG00000270091	RP11-78O7.2	2.28083	2.24934	1.014	0.310584
ENSG00000147509	RGS20	2.28072	0.0531448	42.9152	0	0
ENSG00000144045	DQX1	2.28066	0.577843	3.94685	7.91848e-05	0.000351587
ENSG00000117090	SLAMF1	2.28008	2.41834	0.942828	0.345769
ENSG00000224825	RP11-171A24.3	2.28007	2.41989	0.942224	0.346078
ENSG00000229348	HYI-AS1	2.28007	2.41989	0.942224	0.346078
ENSG00000197442	MAP3K5	2.27991	0.157507	14.475	1.74442e-47	9.80066e-46
ENSG00000082269	FAM135A	2.27989	0.170654	13.3598	1.03873e-40	4.86589e-39
ENSG00000211683	KB-1572G7.3	2.27942	2.26701	1.00547	0.314669
ENSG00000234141	AC009473.1	2.27942	2.26701	1.00547	0.314669
ENSG00000239389	PCDHA13	2.27942	2.26835	1.00488	0.314955
ENSG00000199831	RN7SKP291	2.27942	2.26931	1.00445	0.315161
ENSG00000189367	KIAA0408	2.27785	2.4209	0.94091	0.346751
ENSG00000239149	SNORA59A	2.27785	2.4209	0.94091	0.346751
ENSG00000247270	AC132186.1	2.27785	2.4209	0.94091	0.346751
ENSG00000227848	SUCLA2-AS1	2.27785	2.42201	0.940477	0.346973
ENSG00000231458	RNASEH1P2	2.27785	2.42201	0.940477	0.346973
ENSG00000263232	ATP5A1P3	2.27785	2.42201	0.940477	0.346973
ENSG00000258881	AC007040.11	2.27735	0.547111	4.16251	3.14773e-05	0.000149326
ENSG00000271913	RP1-111C20.4	2.2772	2.39109	0.952369	0.34091
ENSG00000250299	MRPS31P4	2.2772	2.39265	0.95175	0.341224
ENSG00000228863	RP11-404F10.2	2.2772	2.39376	0.951306	0.341449
ENSG00000111837	MAK	2.27671	0.489512	4.65098	3.30355e-06	1.81648e-05
ENSG00000237049	RPL34P1	2.27572	2.42032	0.940257	0.347086
ENSG00000257918	RP11-482D24.3	2.27572	2.42187	0.939651	0.347397
ENSG00000204970	PCDHA1	2.27439	1.17672	1.93282	0.0532584	0.117282
ENSG00000109158	GABRA4	2.27399	2.60414	0.873221	0.382542
ENSG00000183239	RP5-1120P11.4	2.27399	2.60414	0.873221	0.382542
ENSG00000219891	ZSCAN12P1	2.27399	2.60414	0.873221	0.382542
ENSG00000241956	CTC-340A15.2	2.27399	2.60414	0.873221	0.382542
ENSG00000226756	AC007365.3	2.27398	2.60722	0.872188	0.383106
ENSG00000242088	AC090602.2	2.27398	2.60722	0.872188	0.383106
ENSG00000247675	LRP4-AS1	2.27342	1.15816	1.96296	0.0496511	0.110685
ENSG00000244953	RP11-613D13.8	2.27256	0.899279	2.5271	0.011501	0.0316665
ENSG00000164142	FAM160A1	2.26968	0.515904	4.39943	1.08536e-05	5.55342e-05
ENSG00000197977	ELOVL2	2.26839	0.283817	7.99246	1.32276e-15	1.77941e-14
ENSG00000239322	AC007040.7	2.26721	0.794012	2.85538	0.00429856	0.0132368
ENSG00000164647	STEAP1	2.26659	0.247436	9.1603	5.17534e-20	9.17262e-19
ENSG00000145147	SLIT2	2.2642	0.259422	8.72788	2.59489e-18	4.14603e-17
ENSG00000136367	ZFHX2	2.26155	0.803981	2.81294	0.00490914	0.0149087
ENSG00000269814	CTC-273B12.10	2.25911	3.89296	0.580306	0.561708
ENSG00000182632	CCNYL2	2.25597	0.244664	9.22067	2.95247e-20	5.30396e-19
ENSG00000104213	PDGFRL	2.25582	0.510892	4.41545	1.00801e-05	5.18542e-05
ENSG00000129422	MTUS1	2.25264	0.0601364	37.4588	4.31276e-307	6.17874e-304
ENSG00000159915	ZNF233	2.24804	0.524606	4.2852	1.82576e-05	9.01707e-05
ENSG00000255139	AP000442.1	2.24466	1.82246	1.23167	0.218074
ENSG00000103175	WFDC1	2.24395	0.0606239	37.0142	6.75623e-300	8.29665e-297
ENSG00000228222	AC074363.1	2.24092	1.83961	1.21815	0.223168
ENSG00000244256	RN7SL130P	2.23949	1.94126	1.15363	0.248652
ENSG00000256566	RP4-734P14.4	2.23904	1.75106	1.27868	0.201011
ENSG00000206897	SNORA9	2.239	1.90746	1.17381	0.240472
ENSG00000236804	RPS3AP12	2.23863	1.93347	1.15783	0.246933
ENSG00000184302	SIX6	2.23855	1.2869	1.73949	0.0819486	0.166404
ENSG00000253284	RP11-282K24.3	2.23791	1.82103	1.22892	0.219102
ENSG00000258904	RP11-638I2.2	2.23716	1.75606	1.27397	0.202676
ENSG00000266237	RP11-25D3.1	2.23582	1.84769	1.21006	0.226256
ENSG00000226889	RP11-474I16.8	2.23371	1.99665	1.11873	0.263256
ENSG00000242992	FTH1P4	2.23344	1.80596	1.2367	0.216198
ENSG00000253771	TPTE2P1	2.23256	0.254116	8.78561	1.55515e-18	2.53663e-17
ENSG00000254645	RP11-396O20.2	2.22811	0.474463	4.69606	2.65226e-06	1.47975e-05
ENSG00000267274	CTD-2006C1.12	2.22726	1.85593	1.20008	0.230109
ENSG00000272638	GS1-114I9.1	2.22702	1.92826	1.15494	0.248114
ENSG00000270001	RP11-218C14.8	2.22659	1.91161	1.16477	0.244112
ENSG00000172733	PURG	2.2255	1.80428	1.23346	0.217406
ENSG00000266495	RP11-17J14.2	2.22231	1.82055	1.22068	0.222206
ENSG00000246792	RP11-68L18.1	2.21322	0.940995	2.352	0.0186729	0.0481006
ENSG00000162415	ZSWIM5	2.21212	0.488897	4.52472	6.04767e-06	3.21694e-05
ENSG00000153029	MR1	2.20119	0.234698	9.37879	6.67358e-21	1.26079e-19
ENSG00000164342	TLR3	2.19962	0.143161	15.3647	2.82524e-53	1.88262e-51
ENSG00000198478	SH3BGRL2	2.19759	0.263708	8.33343	7.8536e-17	1.155e-15
ENSG00000261634	RP11-352D13.6	2.19448	1.16933	1.8767	0.0605594	0.130158
ENSG00000198520	C1orf228	2.19001	0.756336	2.89556	0.00378486	0.011805
ENSG00000145390	USP53	2.18633	0.163543	13.3685	9.23722e-41	4.33897e-39
ENSG00000267365	KCNJ2-AS1	2.18508	1.46261	1.49396	0.135187	0.249129
ENSG00000243008	RP11-556N21.1	2.1849	1.60926	1.35771	0.174557	0.30261
ENSG00000203849	RP11-417J8.6	2.17808	0.734743	2.96441	0.0030326	0.00962816
ENSG00000229931	RP1-151F17.1	2.17623	1.12088	1.94153	0.052194	0.115307
ENSG00000073910	FRY	2.17451	0.204962	10.6094	2.6961e-26	6.74692e-25
ENSG00000244018	RPL35P6	2.17414	1.54187	1.41007	0.15852	0.28177
ENSG00000165995	CACNB2	2.17413	1.48015	1.46886	0.14187	0.258756
ENSG00000124374	PAIP2B	2.16323	0.35768	6.04794	1.46713e-09	1.20453e-08
ENSG00000260992	DOCK9-AS2	2.16116	1.01557	2.12804	0.033334	0.0786978
ENSG00000231170	AC002451.3	2.15813	1.4376	1.50121	0.133302	0.24645
ENSG00000198846	TOX	2.15439	0.540055	3.9892	6.62962e-05	0.000297822
ENSG00000126970	ZC4H2	2.15405	0.955149	2.2552	0.024121	0.0598654
ENSG00000270659	RP11-105N14.1	2.15382	1.37508	1.56633	0.117273	0.222828
ENSG00000260572	RP11-16N11.2	2.15293	1.23033	1.74988	0.0801398	0.163533
ENSG00000232022	RP5-1109J22.1	2.15204	1.31214	1.64011	0.100983	0.197083
ENSG00000115507	OTX1	2.15189	1.27885	1.68268	0.0924369	0.183465
ENSG00000108370	RGS9	2.1512	1.30392	1.6498	0.0989838	0.193797
ENSG00000197479	PCDHB11	2.14724	0.46487	4.61901	3.85579e-06	2.10107e-05
ENSG00000001461	NIPAL3	2.14423	0.201114	10.6618	1.5361e-26	3.90084e-25
ENSG00000055732	MCOLN3	2.1409	0.191949	11.1535	6.88446e-29	1.94988e-27
ENSG00000030419	IKZF2	2.13959	0.186154	11.4936	1.42002e-30	4.31326e-29
ENSG00000150630	VEGFC	2.13874	0.18612	11.4911	1.46169e-30	4.43199e-29
ENSG00000134716	CYP2J2	2.13595	0.388268	5.50122	3.77165e-08	2.64662e-07
ENSG00000231407	RP11-576I22.2	2.13499	0.74161	2.87886	0.00399116	0.0123856
ENSG00000113209	PCDHB5	2.12864	0.418306	5.08871	3.60502e-07	2.23826e-06
ENSG00000164674	SYTL3	2.12732	0.806267	2.63849	0.00832768	0.0238417
ENSG00000253404	AC034243.1	2.1173	0.990122	2.13843	0.0324822	0.0769643
ENSG00000151690	MFSD6	2.11413	0.398468	5.30565	1.12272e-07	7.44381e-07
ENSG00000116141	MARK1	2.11376	0.0975805	21.6617	4.71258e-104	8.26721e-102
ENSG00000175946	KLHL38	2.11261	0.38665	5.46387	4.65853e-08	3.22811e-07
ENSG00000215845	TSTD1	2.11253	0.300173	7.03772	1.95414e-12	2.07508e-11
ENSG00000184613	NELL2	2.11203	0.143838	14.6834	8.23846e-49	4.80121e-47
ENSG00000026103	FAS	2.10405	0.193809	10.8563	1.86134e-27	4.91554e-26
ENSG00000161040	FBXL13	2.1033	0.611948	3.43706	0.000588066	0.00219259
ENSG00000102043	MTMR8	2.10263	0.489142	4.2986	1.71879e-05	8.52797e-05
ENSG00000248971	KRT8P46	2.1004	0.579093	3.62706	0.000286669	0.00114855
ENSG00000144369	FAM171B	2.09816	0.110764	18.9426	5.08183e-80	5.98403e-78
ENSG00000164627	KIF6	2.09289	0.570338	3.66957	0.000242962	0.000989106
ENSG00000110324	IL10RA	2.0776	1.98663	1.04579	0.295657
ENSG00000245017	RP11-181C3.1	2.07624	1.99226	1.04215	0.297341
ENSG00000137463	MGARP	2.07472	1.90186	1.09089	0.275321
ENSG00000267416	CTD-2319I12.2	2.07336	1.81093	1.14492	0.252244
ENSG00000197813	CTC-301O7.4	2.07152	1.3119	1.57902	0.114332	0.218157
ENSG00000164675	IQUB	2.0707	1.29818	1.59507	0.110696	0.212612
ENSG00000080298	RFX3	2.07	0.20026	10.3366	4.81463e-25	1.1277e-23
ENSG00000251191	LINC00589	2.06811	1.4847	1.39294	0.163637	0.288509
ENSG00000243479	MNX1-AS1	2.06777	0.330268	6.26089	3.82787e-10	3.32871e-09
ENSG00000143032	BARHL2	2.0674	1.24319	1.66298	0.0963162	0.189545
ENSG00000258590	NBEAP1	2.06625	1.28771	1.60459	0.108585	0.209339
ENSG00000264943	SH3GL1P2	2.06558	1.53755	1.34343	0.179134	0.308633
ENSG00000269094	AC006449.1	2.0654	1.8517	1.11541	0.264675
ENSG00000163354	DCST2	2.06506	1.04473	1.97665	0.0480816	0.107661
ENSG00000259728	LINC00933	2.06452	1.30341	1.58394	0.113207	0.216419
ENSG00000214203	RPS4XP1	2.06424	1.43232	1.44119	0.149532	0.269613
ENSG00000064205	WISP2	2.06409	1.99201	1.03619	0.300116
ENSG00000236297	RP11-175P19.2	2.06371	1.49133	1.3838	0.166419	0.292222
ENSG00000127578	WFIKKN1	2.06334	1.95651	1.0546	0.291606
ENSG00000258957	RP11-363J20.1	2.06295	1.79724	1.14784	0.251035
ENSG00000225419	RPL21P3	2.06284	1.44028	1.43225	0.152072	0.272979
ENSG00000271420	RP5-1057J7.7	2.06274	1.24912	1.65135	0.0986672	0.193243
ENSG00000231047	GCNT1P3	2.06261	1.07741	1.91442	0.0555663	0.121446
ENSG00000182040	USH1G	2.06228	1.95432	1.05524	0.291316
ENSG00000262209	PCDHGB3	2.06195	0.747628	2.75799	0.00581579	0.0173374
ENSG00000056558	TRAF1	2.06132	1.77231	1.16307	0.244801
ENSG00000226972	AC013717.3	2.06124	2.0871	0.987608	0.323345
ENSG00000232915	AC097721.1	2.06046	1.91907	1.07367	0.282969
ENSG00000163347	CLDN1	2.06023	1.81186	1.13708	0.255504
ENSG00000227337	AC139452.2	2.06023	1.81186	1.13708	0.255504
ENSG00000253463	HMGB1P19	2.05994	1.81308	1.13615	0.255892	0.405091
ENSG00000158296	SLC13A3	2.0587	1.79821	1.14486	0.252268
ENSG00000171033	PKIA	2.0586	0.113655	18.1126	2.53447e-73	2.70637e-71
ENSG00000104447	TRPS1	2.05757	0.101601	20.2515	3.4455e-91	4.93625e-89
ENSG00000249193	HSPD1P5	2.05646	1.40764	1.46093	0.144034	0.262007
ENSG00000077264	PAK3	2.05643	1.15175	1.78548	0.0741839	0.153659
ENSG00000081818	PCDHB4	2.05587	1.84363	1.11512	0.2648
ENSG00000064655	EYA2	2.05586	1.8496	1.11152	0.266347
ENSG00000226232	RP11-419C5.2	2.05296	1.88243	1.09059	0.275455
ENSG00000175745	NR2F1	2.05264	0.259999	7.89478	2.90823e-15	3.79926e-14
ENSG00000229544	NKX1-2	2.0511	2.00695	1.022	0.30678
ENSG00000197385	ZNF860	2.0484	2.00775	1.02024	0.307613
ENSG00000204044	RP11-465L10.10	2.04672	0.675255	3.03103	0.00243719	0.00791915
ENSG00000105290	APLP1	2.04599	0.307231	6.65944	2.74871e-11	2.65184e-10
ENSG00000102575	ACP5	2.04386	0.0769906	26.5469	2.78707e-155	9.04062e-153
ENSG00000154654	NCAM2	2.04105	0.11058	18.4576	4.53072e-76	5.0253e-74
ENSG00000132718	SYT11	2.0409	0.642611	3.17596	0.00149343	0.00509831
ENSG00000155085	AK9	2.03546	0.277297	7.34038	2.12994e-13	2.42182e-12
ENSG00000247081	RP11-318M2.2	2.03083	0.321071	6.32519	2.52925e-10	2.2276e-09
ENSG00000258929	RP11-58E21.3	2.02947	0.618259	3.28256	0.00102868	0.00364942
ENSG00000158458	NRG2	2.02659	0.245382	8.25893	1.46978e-16	2.11629e-15
ENSG00000247134	RP11-11N9.4	2.0223	0.157589	12.8328	1.07462e-37	4.51708e-36
ENSG00000153291	SLC25A27	2.02007	0.262524	7.69479	1.41725e-14	1.78109e-13
ENSG00000255495	FAM85A	2.01413	0.715426	2.81528	0.00487346	0.014816
ENSG00000182179	UBA7	2.00959	0.366736	5.47967	4.26114e-08	2.96589e-07
ENSG00000010671	BTK	2.00338	0.322993	6.20256	5.5552e-10	4.75386e-09
ENSG00000123836	PFKFB2	2.00152	0.0537823	37.2153	3.86198e-303	5.10732e-300
ENSG00000167646	DNAAF3	1.99464	0.857073	2.32727	0.0199508	0.0510104
ENSG00000269925	RP3-467L1.6	1.9913	1.2129	1.64177	0.100637	0.196497
ENSG00000197776	KLHDC1	1.9898	0.941409	2.11365	0.0345456	0.0810566
ENSG00000067445	TRO	1.98524	0.28235	7.03114	2.0485e-12	2.17126e-11
ENSG00000083097	DOPEY1	1.98455	0.150202	13.2126	7.42197e-40	3.38458e-38
ENSG00000112394	SLC16A10	1.98198	0.21478	9.22795	2.75858e-20	4.97644e-19
ENSG00000240125	RP11-58O9.1	1.97039	2.7573	0.714608	0.474851
ENSG00000271228	CTC-336P14.1	1.97039	2.7573	0.714608	0.474851
ENSG00000039139	DNAH5	1.97039	2.75563	0.71504	0.474585
ENSG00000105369	CD79A	1.97039	2.75563	0.71504	0.474585
ENSG00000231744	RP11-164H5.1	1.97039	2.75563	0.71504	0.474585
ENSG00000237827	RP11-332O19.2	1.97039	2.75563	0.71504	0.474585
ENSG00000174792	C4orf26	1.97038	2.7533	0.715643	0.474212
ENSG00000197575	RPS17P2	1.97038	2.7533	0.715643	0.474212
ENSG00000236794	BCRP8	1.97038	2.7533	0.715643	0.474212
ENSG00000248840	RP11-357G3.2	1.97038	2.7533	0.715643	0.474212
ENSG00000226284	ARPC3P1	1.96981	1.41359	1.39348	0.163475	0.288283
ENSG00000216809	RP11-57K17.1	1.96746	2.56016	0.768489	0.442197
ENSG00000234188	AL121963.1	1.96746	2.56016	0.768489	0.442197
ENSG00000272130	RP11-360I2.1	1.96746	2.56016	0.768489	0.442197
ENSG00000213798	AC004129.9	1.96745	2.55871	0.768924	0.441938
ENSG00000165152	TMEM246	1.96745	2.55668	0.769532	0.441577
ENSG00000271360	RP11-138I18.1	1.96745	2.55668	0.769532	0.441577
ENSG00000273175	RP11-11N7.4	1.96707	1.47633	1.33241	0.182725	0.313483
ENSG00000228696	ARL17B	1.96574	1.46087	1.34559	0.178435	0.30775
ENSG00000173237	C11orf86	1.96568	2.56106	0.767525	0.44277
ENSG00000225173	XXbac-BPG308K3.5	1.96568	2.56106	0.767525	0.44277
ENSG00000234353	AP000347.4	1.96568	2.56106	0.767525	0.44277
ENSG00000255081	RP11-263C24.1	1.96568	2.56106	0.767525	0.44277
ENSG00000259642	C15orf37	1.96568	2.56106	0.767525	0.44277
ENSG00000092067	CEBPE	1.96568	2.55961	0.76796	0.442511
ENSG00000152672	CLEC4F	1.96568	2.55961	0.76796	0.442511
ENSG00000187988	RP11-405L18.2	1.96568	2.55961	0.76796	0.442511
ENSG00000259015	RP11-109N23.6	1.96568	2.55961	0.76796	0.442511
ENSG00000231816	RP4-782L23.1	1.96567	2.55758	0.768568	0.44215
ENSG00000164089	ETNPPL	1.96543	1.3287	1.47922	0.139083	0.254807
ENSG00000268379	CTC-360J11.4	1.96533	1.33166	1.47585	0.139985	0.256093
ENSG00000223392	CLDN10-AS1	1.96483	2.54128	0.773167	0.439424
ENSG00000238982	snoU13	1.96483	2.54128	0.773167	0.439424
ENSG00000270617	URGCP-MRPS24	1.96483	2.54128	0.773167	0.439424
ENSG00000073282	TP63	1.96483	2.53982	0.77361	0.439162
ENSG00000110169	HPX	1.96483	2.53982	0.77361	0.439162
ENSG00000179362	HMGN2P46	1.96483	2.53779	0.774228	0.438796
ENSG00000180172	RPS12P23	1.96483	2.53779	0.774228	0.438796
ENSG00000225900	HSPE1P13	1.96483	2.53779	0.774228	0.438796
ENSG00000243988	RPS24P17	1.96298	2.40154	0.817384	0.413709
ENSG00000251463	FKBP4P1	1.96298	2.40028	0.817813	0.413464
ENSG00000258708	SLC25A21-AS1	1.96298	2.39852	0.818413	0.413121
ENSG00000264449	RP11-945C19.4	1.96298	2.39852	0.818413	0.413121
ENSG00000214787	MS4A4E	1.96223	2.56281	0.765656	0.443881
ENSG00000259682	RP11-702L15.4	1.96223	2.56281	0.765656	0.443881
ENSG00000261247	GOLGA8T	1.96223	2.56281	0.765656	0.443881
ENSG00000201912	RN7SKP189	1.96223	2.56135	0.766092	0.443622
ENSG00000214009	PCNAP3	1.96223	2.56135	0.766092	0.443622
ENSG00000267078	RP11-666A8.9	1.96223	2.55932	0.766701	0.443259
ENSG00000267676	THA1P	1.96223	2.55932	0.766701	0.443259
ENSG00000017483	SLC38A5	1.96128	2.54308	0.771222	0.440576
ENSG00000123096	SSPN	1.96128	2.54308	0.771222	0.440576
ENSG00000240758	RP11-155G14.6	1.96128	2.53958	0.772285	0.439946
ENSG00000254806	SYS1-DBNDD2	1.96128	2.53958	0.772285	0.439946
ENSG00000257322	RP11-511B23.2	1.96128	2.53958	0.772285	0.439946
ENSG00000220685	RP11-530A18.1	1.96046	2.39966	0.816974	0.413943
ENSG00000255966	RP5-940J5.3	1.96046	2.39966	0.816974	0.413943
ENSG00000263597	MIR3936	1.96046	2.40142	0.816373	0.414287
ENSG00000224820	BTF3P4	1.96046	2.40269	0.815943	0.414532
ENSG00000224396	METTL15P3	1.95957	2.75941	0.710144	0.477615
ENSG00000138646	HERC5	1.95957	2.76176	0.709538	0.47799
ENSG00000245651	RP11-620J15.2	1.95957	2.76176	0.709538	0.47799
ENSG00000165553	NGB	1.95957	2.76344	0.709105	0.478259
ENSG00000239605	C2orf61	1.95957	2.76344	0.709105	0.478259
ENSG00000269800	PLEKHA3P1	1.95957	2.76344	0.709105	0.478259
ENSG00000271081	RP11-465K4.4	1.95957	2.76344	0.709105	0.478259
ENSG00000185973	TMLHE	1.95874	2.40044	0.815992	0.414505
ENSG00000243069	ARHGEF26-AS1	1.95874	2.40044	0.815992	0.414505
ENSG00000180818	HOXC10	1.95874	2.40347	0.814961	0.415095
ENSG00000250790	RP11-46H11.3	1.95783	2.56359	0.763706	0.445043
ENSG00000196126	HLA-DRB1	1.95768	0.57258	3.41905	0.000628394	0.00233183
ENSG00000213137	ARF1P2	1.95687	2.56202	0.763801	0.444986
ENSG00000267741	UBE2L4	1.95687	2.56202	0.763801	0.444986
ENSG00000143127	ITGA10	1.95687	2.56554	0.762753	0.44561
ENSG00000273065	RP11-58E21.5	1.95687	2.56554	0.762753	0.44561
ENSG00000128645	HOXD1	1.95611	0.0654531	29.8857	3.02083e-196	1.44261e-193
ENSG00000228331	RPL17P43	1.95606	2.54428	0.768807	0.442008
ENSG00000258401	RP11-326E7.1	1.95606	2.54428	0.768807	0.442008
ENSG00000273356	RP11-804H8.6	1.95606	2.54428	0.768807	0.442008
ENSG00000182404	RP1-86D1.3	1.95606	2.54575	0.768362	0.442272
ENSG00000235225	AC016712.2	1.95606	2.54575	0.768362	0.442272
ENSG00000254852	NPIPA2	1.95606	2.54575	0.768362	0.442272
ENSG00000198780	FAM169A	1.95452	0.12006	16.2796	1.37742e-59	1.0813e-57
ENSG00000221716	SNORA11	1.95425	2.56541	0.761769	0.446198
ENSG00000259005	RP3-449M8.6	1.95425	2.56541	0.761769	0.446198
ENSG00000259999	RP11-252K23.1	1.95425	2.56541	0.761769	0.446198
ENSG00000187922	LCN10	1.95424	2.56688	0.761332	0.446459
ENSG00000215544	BCRP7	1.95216	2.7636	0.706385	0.479948
ENSG00000254294	IMPDH1P6	1.95216	2.7636	0.706385	0.479948
ENSG00000260198	RP11-441F2.2	1.95216	2.7636	0.706385	0.479948
ENSG00000269926	RP11-442H21.2	1.95216	2.7636	0.706385	0.479948
ENSG00000271286	LL0XNC01-39B3.1	1.95216	2.7636	0.706385	0.479948
ENSG00000272137	RP11-177G23.2	1.95216	2.7636	0.706385	0.479948
ENSG00000163735	CXCL5	1.95216	2.76597	0.705779	0.480326
ENSG00000184697	CLDN6	1.95216	2.76597	0.705779	0.480326
ENSG00000212743	DKFZP667F0711	1.95216	2.76597	0.705779	0.480326
ENSG00000233024	NPIPA7	1.95216	2.76597	0.705779	0.480326
ENSG00000259077	RP11-804L24.2	1.95216	2.76597	0.705779	0.480326
ENSG00000254912	RP11-632K20.2	1.95216	2.76767	0.705345	0.480596
ENSG00000268000	hsa-mir-150	1.95216	2.76767	0.705345	0.480596
ENSG00000105976	MET	1.9507	0.0463994	42.0414	0	0
ENSG00000163064	EN1	1.94695	1.5536	1.25318	0.210139	0.349391
ENSG00000247033	RP11-252E2.1	1.94516	1.64511	1.18239	0.237052	0.382666
ENSG00000177409	SAMD9L	1.94445	0.194805	9.98153	1.83606e-23	3.99564e-22
ENSG00000185015	CA13	1.94191	0.511919	3.79339	0.000148603	0.000628949
ENSG00000234043	RP11-56M3.1	1.94134	1.64292	1.18164	0.237349	0.383038
ENSG00000144158	RP11-395L14.17	1.94047	1.52865	1.2694	0.2043	0.341582
ENSG00000225140	RP11-809C18.3	1.93898	1.11733	1.73536	0.0826764	0.167595
ENSG00000270720	RP11-84C13.2	1.93794	0.956063	2.027	0.0426623	0.0972231
ENSG00000236753	MKLN1-AS	1.93761	0.273184	7.09269	1.31527e-12	1.41238e-11
ENSG00000253490	AC145110.1	1.93695	1.58277	1.22377	0.221038	0.363157
ENSG00000225135	RP11-361F15.2	1.93505	0.421949	4.58598	4.51854e-06	2.43902e-05
ENSG00000203886	CYP17A1-AS1	1.93288	1.1186	1.72794	0.0839987	0.169755
ENSG00000156150	ALX3	1.93245	4.03686	0.4787	0.632152
ENSG00000158486	DNAH3	1.93245	4.03686	0.4787	0.632152
ENSG00000175294	CATSPER1	1.93245	4.03686	0.4787	0.632152
ENSG00000176153	GPX2	1.93245	4.03686	0.4787	0.632152
ENSG00000176998	HCG4	1.93245	4.03686	0.4787	0.632152
ENSG00000177452	RP4-597J3.1	1.93245	4.03686	0.4787	0.632152
ENSG00000177669	MBOAT4	1.93245	4.03686	0.4787	0.632152
ENSG00000179031	LL0XNC01-131B10.2	1.93245	4.03686	0.4787	0.632152
ENSG00000183837	PNMA3	1.93245	4.03686	0.4787	0.632152
ENSG00000187243	MAGED4B	1.93245	4.03686	0.4787	0.632152
ENSG00000201228	Y_RNA	1.93245	4.03686	0.4787	0.632152
ENSG00000207031	SNORD59A	1.93245	4.03686	0.4787	0.632152
ENSG00000207450	Y_RNA	1.93245	4.03686	0.4787	0.632152
ENSG00000207627	MIR581	1.93245	4.03686	0.4787	0.632152
ENSG00000213108	BTF3L4P3	1.93245	4.03686	0.4787	0.632152
ENSG00000214077	GNAQP1	1.93245	4.03686	0.4787	0.632152
ENSG00000217576	RP11-248G5.8	1.93245	4.03686	0.4787	0.632152
ENSG00000220695	RP1-121G13.3	1.93245	4.03686	0.4787	0.632152
ENSG00000222440	RNU2-26P	1.93245	4.03686	0.4787	0.632152
ENSG00000225406	AC080125.1	1.93245	4.03686	0.4787	0.632152
ENSG00000225850	RP11-452K12.4	1.93245	4.03686	0.4787	0.632152
ENSG00000226472	RP11-551L14.4	1.93245	4.03686	0.4787	0.632152
ENSG00000230495	RP11-462D18.2	1.93245	4.03686	0.4787	0.632152
ENSG00000231414	AC016700.6	1.93245	4.03686	0.4787	0.632152
ENSG00000232104	RP11-509J21.1	1.93245	4.03686	0.4787	0.632152
ENSG00000233075	AL023583.1	1.93245	4.03686	0.4787	0.632152
ENSG00000234835	PHBP13	1.93245	4.03686	0.4787	0.632152
ENSG00000235115	CHCHD2P8	1.93245	4.03686	0.4787	0.632152
ENSG00000235661	MIR670HG	1.93245	4.03686	0.4787	0.632152
ENSG00000236529	RP13-254B10.1	1.93245	4.03686	0.4787	0.632152
ENSG00000236675	MTX1P1	1.93245	4.03686	0.4787	0.632152
ENSG00000237697	LINC00312	1.93245	4.03686	0.4787	0.632152
ENSG00000238007	AC024619.2	1.93245	4.03686	0.4787	0.632152
ENSG00000240553	RP1-184J9.2	1.93245	4.03686	0.4787	0.632152
ENSG00000242261	RP11-62J1.3	1.93245	4.03686	0.4787	0.632152
ENSG00000244733	RP11-506M13.3	1.93245	4.03686	0.4787	0.632152
ENSG00000248596	RP11-844P9.2	1.93245	4.03686	0.4787	0.632152
ENSG00000250948	RP11-1079K10.2	1.93245	4.03686	0.4787	0.632152
ENSG00000251411	RP11-397E7.4	1.93245	4.03686	0.4787	0.632152
ENSG00000252391	RNU6-638P	1.93245	4.03686	0.4787	0.632152
ENSG00000252964	RNA5SP400	1.93245	4.03686	0.4787	0.632152
ENSG00000254691	RP11-91P24.5	1.93245	4.03686	0.4787	0.632152
ENSG00000255107	RP11-159H10.1	1.93245	4.03686	0.4787	0.632152
ENSG00000256271	CACNA1C-AS2	1.93245	4.03686	0.4787	0.632152
ENSG00000257696	RP11-175P13.2	1.93245	4.03686	0.4787	0.632152
ENSG00000257875	RP11-263K4.1	1.93245	4.03686	0.4787	0.632152
ENSG00000258034	RP11-493P1.2	1.93245	4.03686	0.4787	0.632152
ENSG00000258040	AC005086.3	1.93245	4.03686	0.4787	0.632152
ENSG00000258343	RP11-536G4.2	1.93245	4.03686	0.4787	0.632152
ENSG00000258628	RP11-492D6.3	1.93245	4.03686	0.4787	0.632152
ENSG00000259196	HMBOX1-IT1	1.93245	4.03686	0.4787	0.632152
ENSG00000259257	RP11-616M17.1	1.93245	4.03686	0.4787	0.632152
ENSG00000261113	RP11-141O15.1	1.93245	4.03686	0.4787	0.632152
ENSG00000262402	RP11-667K14.8	1.93245	4.03686	0.4787	0.632152
ENSG00000263585	RP11-498C9.13	1.93245	4.03686	0.4787	0.632152
ENSG00000263931	RP11-180P8.1	1.93245	4.03686	0.4787	0.632152
ENSG00000266939	AC005559.2	1.93245	4.03686	0.4787	0.632152
ENSG00000267149	CTC-550B14.6	1.93245	4.03686	0.4787	0.632152
ENSG00000267633	CTB-5E10.3	1.93245	4.03686	0.4787	0.632152
ENSG00000267827	CTC-471J1.8	1.93245	4.03686	0.4787	0.632152
ENSG00000268199	CTD-3137H5.1	1.93245	4.03686	0.4787	0.632152
ENSG00000268366	CTC-492K19.4	1.93245	4.03686	0.4787	0.632152
ENSG00000270361	RP11-307C12.13	1.93245	4.03686	0.4787	0.632152
ENSG00000271784	RP1-28H20.3	1.93197	1.58254	1.2208	0.22216	0.364583
ENSG00000214274	ANG	1.93191	0.380771	5.07368	3.90195e-07	2.4139e-06
ENSG00000118271	TTR	1.92682	3.81528	0.505026	0.613541
ENSG00000128040	SPINK2	1.92682	3.81528	0.505026	0.613541
ENSG00000133962	CATSPERB	1.92682	3.81528	0.505026	0.613541
ENSG00000151632	AKR1C2	1.92682	3.81528	0.505026	0.613541
ENSG00000159212	CLIC6	1.92682	3.81528	0.505026	0.613541
ENSG00000164440	TXLNB	1.92682	3.81528	0.505026	0.613541
ENSG00000168509	HFE2	1.92682	3.81528	0.505026	0.613541
ENSG00000168928	CTRB2	1.92682	3.81528	0.505026	0.613541
ENSG00000169427	KCNK9	1.92682	3.81528	0.505026	0.613541
ENSG00000182489	XKRX	1.92682	3.81528	0.505026	0.613541
ENSG00000183876	ARSI	1.92682	3.81528	0.505026	0.613541
ENSG00000185955	C7orf61	1.92682	3.81528	0.505026	0.613541
ENSG00000188779	SKOR1	1.92682	3.81528	0.505026	0.613541
ENSG00000199787	SNORA42	1.92682	3.81528	0.505026	0.613541
ENSG00000207643	Z95704.1	1.92682	3.81528	0.505026	0.613541
ENSG00000213194	AC016732.2	1.92682	3.81528	0.505026	0.613541
ENSG00000221879	MRPS21P3	1.92682	3.81528	0.505026	0.613541
ENSG00000223694	ADH5P3	1.92682	3.81528	0.505026	0.613541
ENSG00000223825	DAZAP2P1	1.92682	3.81528	0.505026	0.613541
ENSG00000224367	OACYLP	1.92682	3.81528	0.505026	0.613541
ENSG00000224437	PIGUP1	1.92682	3.81528	0.505026	0.613541
ENSG00000227105	PARP1P1	1.92682	3.81528	0.505026	0.613541
ENSG00000227836	AC008850.3	1.92682	3.81528	0.505026	0.613541
ENSG00000229207	SERPINH1P1	1.92682	3.81528	0.505026	0.613541
ENSG00000229492	AC004019.10	1.92682	3.81528	0.505026	0.613541
ENSG00000230260	RP11-75C23.1	1.92682	3.81528	0.505026	0.613541
ENSG00000230384	AC016739.1	1.92682	3.81528	0.505026	0.613541
ENSG00000231233	CCDC147-AS1	1.92682	3.81528	0.505026	0.613541
ENSG00000231652	RP11-553A21.3	1.92682	3.81528	0.505026	0.613541
ENSG00000232437	RP11-487I5.4	1.92682	3.81528	0.505026	0.613541
ENSG00000234213	FHP1	1.92682	3.81528	0.505026	0.613541
ENSG00000235480	RP11-363D14.1	1.92682	3.81528	0.505026	0.613541
ENSG00000238150	AC008753.3	1.92682	3.81528	0.505026	0.613541
ENSG00000238217	AC093590.1	1.92682	3.81528	0.505026	0.613541
ENSG00000240919	RP11-400K9.1	1.92682	3.81528	0.505026	0.613541
ENSG00000242285	RPL6P8	1.92682	3.81528	0.505026	0.613541
ENSG00000243280	RP11-477G18.2	1.92682	3.81528	0.505026	0.613541
ENSG00000243696	RP5-966M1.6	1.92682	3.81528	0.505026	0.613541
ENSG00000248521	RP11-174F8.1	1.92682	3.81528	0.505026	0.613541
ENSG00000251301	RP11-81H14.2	1.92682	3.81528	0.505026	0.613541
ENSG00000251456	RP11-436H11.5	1.92682	3.81528	0.505026	0.613541
ENSG00000251513	RP11-155G15.2	1.92682	3.81528	0.505026	0.613541
ENSG00000253223	RP11-409C19.2	1.92682	3.81528	0.505026	0.613541
ENSG00000254671	STT3A-AS1	1.92682	3.81528	0.505026	0.613541
ENSG00000258714	RP11-998D10.7	1.92682	3.81528	0.505026	0.613541
ENSG00000261773	WI2-89031B12.1	1.92682	3.81528	0.505026	0.613541
ENSG00000264007	RP11-68I3.10	1.92682	3.81528	0.505026	0.613541
ENSG00000265577	RN7SL9P	1.92682	3.81528	0.505026	0.613541
ENSG00000267368	UPK3BL	1.92682	3.81528	0.505026	0.613541
ENSG00000271412	AP000892.8	1.92682	3.81528	0.505026	0.613541
ENSG00000272514	C6ORF165	1.92682	3.81528	0.505026	0.613541
ENSG00000128872	TMOD2	1.92644	0.246788	7.80602	5.90204e-15	7.56095e-14
ENSG00000043591	ADRB1	1.92309	3.82024	0.503396	0.614686
ENSG00000073754	CD5L	1.92309	3.82024	0.503396	0.614686
ENSG00000125462	C1orf61	1.92309	3.82024	0.503396	0.614686
ENSG00000126733	DACH2	1.92309	3.82024	0.503396	0.614686
ENSG00000128242	GAL3ST1	1.92309	3.82024	0.503396	0.614686
ENSG00000138755	CXCL9	1.92309	3.82024	0.503396	0.614686
ENSG00000139287	TPH2	1.92309	3.82024	0.503396	0.614686
ENSG00000146374	RSPO3	1.92309	3.82024	0.503396	0.614686
ENSG00000147896	IFNK	1.92309	3.82024	0.503396	0.614686
ENSG00000155719	OTOA	1.92309	3.82024	0.503396	0.614686
ENSG00000168412	MTNR1A	1.92309	3.82024	0.503396	0.614686
ENSG00000171450	CDK5R2	1.92309	3.82024	0.503396	0.614686
ENSG00000182351	CRIP1P4	1.92309	3.82024	0.503396	0.614686
ENSG00000188039	NWD1	1.92309	3.82024	0.503396	0.614686
ENSG00000200506	Y_RNA	1.92309	3.82024	0.503396	0.614686
ENSG00000202344	RN7SKP208	1.92309	3.82024	0.503396	0.614686
ENSG00000204637	AC068538.2	1.92309	3.82024	0.503396	0.614686
ENSG00000205959	RP11-689P11.2	1.92309	3.82024	0.503396	0.614686
ENSG00000207322	RNU1-89P	1.92309	3.82024	0.503396	0.614686
ENSG00000214999	AC129492.6	1.92309	3.82024	0.503396	0.614686
ENSG00000215063	RPL21P2	1.92309	3.82024	0.503396	0.614686
ENSG00000215236	RPL7P33	1.92309	3.82024	0.503396	0.614686
ENSG00000219329	RP11-397G5.2	1.92309	3.82024	0.503396	0.614686
ENSG00000222293	RNU2-36P	1.92309	3.82024	0.503396	0.614686
ENSG00000223558	TRIM60P17	1.92309	3.82024	0.503396	0.614686
ENSG00000226245	ZNF32-AS1	1.92309	3.82024	0.503396	0.614686
ENSG00000227017	AC007036.6	1.92309	3.82024	0.503396	0.614686
ENSG00000227638	HNRNPA1P14	1.92309	3.82024	0.503396	0.614686
ENSG00000228972	RP1-86D1.2	1.92309	3.82024	0.503396	0.614686
ENSG00000231739	GAPDHP59	1.92309	3.82024	0.503396	0.614686
ENSG00000232743	XXyac-YM21GA2.1	1.92309	3.82024	0.503396	0.614686
ENSG00000232913	RP11-429H9.4	1.92309	3.82024	0.503396	0.614686
ENSG00000233080	CTA-714B7.5	1.92309	3.82024	0.503396	0.614686
ENSG00000233144	RP11-537A6.9	1.92309	3.82024	0.503396	0.614686
ENSG00000233158	RPS24P6	1.92309	3.82024	0.503396	0.614686
ENSG00000233247	GS1-257G1.1	1.92309	3.82024	0.503396	0.614686
ENSG00000233579	KRT8P15	1.92309	3.82024	0.503396	0.614686
ENSG00000234225	RP4-704D21.2	1.92309	3.82024	0.503396	0.614686
ENSG00000235008	RP3-497J21.1	1.92309	3.82024	0.503396	0.614686
ENSG00000236709	DAPK1-IT1	1.92309	3.82024	0.503396	0.614686
ENSG00000237013	AC010987.6	1.92309	3.82024	0.503396	0.614686
ENSG00000239626	RPSAP41	1.92309	3.82024	0.503396	0.614686
ENSG00000242103	RP11-10G15.4	1.92309	3.82024	0.503396	0.614686
ENSG00000243023	UBA52P3	1.92309	3.82024	0.503396	0.614686
ENSG00000243504	RPS23P1	1.92309	3.82024	0.503396	0.614686
ENSG00000248167	TRIM39-RPP21	1.92309	3.82024	0.503396	0.614686
ENSG00000249025	RP11-2H3.2	1.92309	3.82024	0.503396	0.614686
ENSG00000253944	RP11-156K13.1	1.92309	3.82024	0.503396	0.614686
ENSG00000254780	RP11-793I11.1	1.92309	3.82024	0.503396	0.614686
ENSG00000254862	RP11-159H22.2	1.92309	3.82024	0.503396	0.614686
ENSG00000255138	GLTPP1	1.92309	3.82024	0.503396	0.614686
ENSG00000255322	RP11-22P4.1	1.92309	3.82024	0.503396	0.614686
ENSG00000256323	AL049542.1	1.92309	3.82024	0.503396	0.614686
ENSG00000259045	RP11-320M16.1	1.92309	3.82024	0.503396	0.614686
ENSG00000259079	RP1-261D10.1	1.92309	3.82024	0.503396	0.614686
ENSG00000259631	RP11-557C18.4	1.92309	3.82024	0.503396	0.614686
ENSG00000260647	RP1-178F10.1	1.92309	3.82024	0.503396	0.614686
ENSG00000265296	FEM1AP2	1.92309	3.82024	0.503396	0.614686
ENSG00000267282	CTB-129P6.4	1.92309	3.82024	0.503396	0.614686
ENSG00000269749	AC005614.5	1.92309	3.82024	0.503396	0.614686
ENSG00000269916	RP11-193M21.1	1.92309	3.82024	0.503396	0.614686
ENSG00000273476	RP11-108L7.14	1.92309	3.82024	0.503396	0.614686
ENSG00000265939	UBE2CP2	1.92152	0.926852	2.07317	0.0381568	0.0884802
ENSG00000153814	JAZF1	1.92149	0.0918328	20.9237	3.25522e-97	5.08761e-95
ENSG00000049283	EPN3	1.92133	4.03785	0.475829	0.634196
ENSG00000069122	GPR116	1.92133	4.03785	0.475829	0.634196
ENSG00000073464	CLCN4	1.92133	4.03785	0.475829	0.634196
ENSG00000106819	ASPN	1.92133	4.03785	0.475829	0.634196
ENSG00000125965	GDF5	1.92133	4.03785	0.475829	0.634196
ENSG00000159625	CCDC135	1.92133	4.03785	0.475829	0.634196
ENSG00000183086	GATSL1	1.92133	4.03785	0.475829	0.634196
ENSG00000188305	C19orf35	1.92133	4.03785	0.475829	0.634196
ENSG00000188937	NYX	1.92133	4.03785	0.475829	0.634196
ENSG00000198250	ANTXRL	1.92133	4.03785	0.475829	0.634196
ENSG00000202159	RNU6-742P	1.92133	4.03785	0.475829	0.634196
ENSG00000204962	PCDHA8	1.92133	4.03785	0.475829	0.634196
ENSG00000205579	DYNLL1P1	1.92133	4.03785	0.475829	0.634196
ENSG00000206922	RNU6-80P	1.92133	4.03785	0.475829	0.634196
ENSG00000207187	SNORA64	1.92133	4.03785	0.475829	0.634196
ENSG00000207418	RNVU1-7	1.92133	4.03785	0.475829	0.634196
ENSG00000210144	MT-TY	1.92133	4.03785	0.475829	0.634196
ENSG00000212994	RPS26P6	1.92133	4.03785	0.475829	0.634196
ENSG00000221946	FXYD7	1.92133	4.03785	0.475829	0.634196
ENSG00000225402	AC010878.3	1.92133	4.03785	0.475829	0.634196
ENSG00000225442	MPRIP-AS1	1.92133	4.03785	0.475829	0.634196
ENSG00000228212	OFD1P17	1.92133	4.03785	0.475829	0.634196
ENSG00000229145	ACTBP1	1.92133	4.03785	0.475829	0.634196
ENSG00000230188	RP11-405L18.4	1.92133	4.03785	0.475829	0.634196
ENSG00000230711	CTAGE13P	1.92133	4.03785	0.475829	0.634196
ENSG00000231724	RP11-573D15.3	1.92133	4.03785	0.475829	0.634196
ENSG00000233381	AK4P3	1.92133	4.03785	0.475829	0.634196
ENSG00000234038	AC123768.3	1.92133	4.03785	0.475829	0.634196
ENSG00000234531	RP11-288G11.3	1.92133	4.03785	0.475829	0.634196
ENSG00000234818	AC092687.5	1.92133	4.03785	0.475829	0.634196
ENSG00000236040	CHIAP1	1.92133	4.03785	0.475829	0.634196
ENSG00000236326	RP3-486I3.5	1.92133	4.03785	0.475829	0.634196
ENSG00000236677	AP000688.11	1.92133	4.03785	0.475829	0.634196
ENSG00000237126	AC073254.1	1.92133	4.03785	0.475829	0.634196
ENSG00000238199	UBE2V2P3	1.92133	4.03785	0.475829	0.634196
ENSG00000239593	RP11-477J21.6	1.92133	4.03785	0.475829	0.634196
ENSG00000244926	ALKBH3-AS1	1.92133	4.03785	0.475829	0.634196
ENSG00000247809	NR2F2-AS1	1.92133	4.03785	0.475829	0.634196
ENSG00000247993	RP11-79P5.2	1.92133	4.03785	0.475829	0.634196
ENSG00000249626	RP11-496H1.1	1.92133	4.03785	0.475829	0.634196
ENSG00000251606	CTD-2215E18.1	1.92133	4.03785	0.475829	0.634196
ENSG00000253744	AC025442.3	1.92133	4.03785	0.475829	0.634196
ENSG00000255006	TCEB1P22	1.92133	4.03785	0.475829	0.634196
ENSG00000256569	RP11-173P15.5	1.92133	4.03785	0.475829	0.634196
ENSG00000257242	C12orf79	1.92133	4.03785	0.475829	0.634196
ENSG00000259098	RP11-603B24.2	1.92133	4.03785	0.475829	0.634196
ENSG00000259191	RP11-253M7.3	1.92133	4.03785	0.475829	0.634196
ENSG00000260103	RP11-10O17.1	1.92133	4.03785	0.475829	0.634196
ENSG00000261692	RP1-168P16.1	1.92133	4.03785	0.475829	0.634196
ENSG00000267545	AC005779.2	1.92133	4.03785	0.475829	0.634196
ENSG00000268635	DKFZP434E1119	1.92133	4.03785	0.475829	0.634196
ENSG00000271914	RP4-789D17.5	1.92133	4.03785	0.475829	0.634196
ENSG00000271938	RP11-589C21.6	1.92133	4.03785	0.475829	0.634196
ENSG00000273455	RP11-305O4.3	1.92133	4.03785	0.475829	0.634196
ENSG00000261757	AC005592.3	1.91935	0.90276	2.12609	0.0334955	0.0789829
ENSG00000143434	SEMA6C	1.91891	0.499436	3.84214	0.000121965	0.00052342
ENSG00000197332	ZNF833P	1.91882	0.925476	2.07333	0.0381415	0.0884565
ENSG00000238121	LINC00426	1.91764	0.635416	3.01792	0.00254513	0.00823718
ENSG00000080572	PIH1D3	1.91761	3.82685	0.501095	0.616304
ENSG00000087589	CASS4	1.91761	3.82685	0.501095	0.616304
ENSG00000105675	ATP4A	1.91761	3.82685	0.501095	0.616304
ENSG00000123609	NMI	1.91761	3.82685	0.501095	0.616304
ENSG00000127129	EDN2	1.91761	3.82685	0.501095	0.616304
ENSG00000160219	GAB3	1.91761	3.82685	0.501095	0.616304
ENSG00000173662	TAS1R1	1.91761	3.82685	0.501095	0.616304
ENSG00000179008	C14orf39	1.91761	3.82685	0.501095	0.616304
ENSG00000188124	OR2AG2	1.91761	3.82685	0.501095	0.616304
ENSG00000188732	FAM221A	1.91761	3.82685	0.501095	0.616304
ENSG00000189108	IL1RAPL2	1.91761	3.82685	0.501095	0.616304
ENSG00000197893	NRAP	1.91761	3.82685	0.501095	0.616304
ENSG00000206127	GOLGA8O	1.91761	3.82685	0.501095	0.616304
ENSG00000213434	VTI1BP2	1.91761	3.82685	0.501095	0.616304
ENSG00000214955	AP000318.2	1.91761	3.82685	0.501095	0.616304
ENSG00000221184	MIR1254-1	1.91761	3.82685	0.501095	0.616304
ENSG00000222784	RN7SKP91	1.91761	3.82685	0.501095	0.616304
ENSG00000224907	RP11-451M19.2	1.91761	3.82685	0.501095	0.616304
ENSG00000226979	LTA	1.91761	3.82685	0.501095	0.616304
ENSG00000227087	RBMX2P5	1.91761	3.82685	0.501095	0.616304
ENSG00000227394	AC007386.3	1.91761	3.82685	0.501095	0.616304
ENSG00000227558	PGM5P2	1.91761	3.82685	0.501095	0.616304
ENSG00000228400	AC079154.1	1.91761	3.82685	0.501095	0.616304
ENSG00000229028	KRT223P	1.91761	3.82685	0.501095	0.616304
ENSG00000229422	RP11-262H14.5	1.91761	3.82685	0.501095	0.616304
ENSG00000229631	AL603926.1	1.91761	3.82685	0.501095	0.616304
ENSG00000230194	AC000081.2	1.91761	3.82685	0.501095	0.616304
ENSG00000230406	AC079834.1	1.91761	3.82685	0.501095	0.616304
ENSG00000230913	NPM1P51	1.91761	3.82685	0.501095	0.616304
ENSG00000231507	RP11-134P9.3	1.91761	3.82685	0.501095	0.616304
ENSG00000232456	RP11-5P18.10	1.91761	3.82685	0.501095	0.616304
ENSG00000232459	OR4F14P	1.91761	3.82685	0.501095	0.616304
ENSG00000233061	TTLL7-IT1	1.91761	3.82685	0.501095	0.616304
ENSG00000234643	EIF3FP1	1.91761	3.82685	0.501095	0.616304
ENSG00000235472	EIF4A1P7	1.91761	3.82685	0.501095	0.616304
ENSG00000239820	RN7SL213P	1.91761	3.82685	0.501095	0.616304
ENSG00000241229	RN7SL443P	1.91761	3.82685	0.501095	0.616304
ENSG00000242411	CTD-2086L14.1	1.91761	3.82685	0.501095	0.616304
ENSG00000243312	RP11-397E7.1	1.91761	3.82685	0.501095	0.616304
ENSG00000244289	RPS3AP35	1.91761	3.82685	0.501095	0.616304
ENSG00000248124	RRN3P1	1.91761	3.82685	0.501095	0.616304
ENSG00000249239	RP11-428L21.2	1.91761	3.82685	0.501095	0.616304
ENSG00000249491	EGFLAM-AS1	1.91761	3.82685	0.501095	0.616304
ENSG00000250332	CTD-2272G21.2	1.91761	3.82685	0.501095	0.616304
ENSG00000250503	RP11-401I19.1	1.91761	3.82685	0.501095	0.616304
ENSG00000251288	RP11-10L12.2	1.91761	3.82685	0.501095	0.616304
ENSG00000254985	RSF1-IT2	1.91761	3.82685	0.501095	0.616304
ENSG00000257194	RP11-567C2.1	1.91761	3.82685	0.501095	0.616304
ENSG00000259472	RP13-996F3.3	1.91761	3.82685	0.501095	0.616304
ENSG00000260011	RP13-20L14.1	1.91761	3.82685	0.501095	0.616304
ENSG00000260088	RP11-92G12.3	1.91761	3.82685	0.501095	0.616304
ENSG00000260238	PMF1-BGLAP	1.91761	3.82685	0.501095	0.616304
ENSG00000260266	CTD-2311M21.2	1.91761	3.82685	0.501095	0.616304
ENSG00000260576	RP11-390D11.2	1.91761	3.82685	0.501095	0.616304
ENSG00000261302	RP11-343H19.1	1.91761	3.82685	0.501095	0.616304
ENSG00000265693	RP11-815I9.5	1.91761	3.82685	0.501095	0.616304
ENSG00000266339	RN7SL17P	1.91761	3.82685	0.501095	0.616304
ENSG00000268050	RP11-247A12.8	1.91761	3.82685	0.501095	0.616304
ENSG00000269466	RP11-432M8.17	1.91761	3.82685	0.501095	0.616304
ENSG00000270028	RP11-380L11.4	1.91761	3.82685	0.501095	0.616304
ENSG00000271142	YWHAQP7	1.91761	3.82685	0.501095	0.616304
ENSG00000271811	RP1-79C4.4	1.91761	3.82685	0.501095	0.616304
ENSG00000272189	RP3-325F22.5	1.91761	3.82685	0.501095	0.616304
ENSG00000160111	CPAMD8	1.91502	1.17292	1.6327	0.102533	0.199632
ENSG00000173559	NABP1	1.91445	0.175407	10.9143	9.84969e-28	2.62536e-26
ENSG00000175471	MCTP1	1.91388	0.0949153	20.1641	2.02417e-90	2.82923e-88
ENSG00000108556	CHRNE	1.91372	4.03854	0.473864	0.635597
ENSG00000124557	BTN1A1	1.91372	4.03854	0.473864	0.635597
ENSG00000127903	ZNF835	1.91372	4.03854	0.473864	0.635597
ENSG00000154269	ENPP3	1.91372	4.03854	0.473864	0.635597
ENSG00000177752	YIPF7	1.91372	4.03854	0.473864	0.635597
ENSG00000180532	ZSCAN4	1.91372	4.03854	0.473864	0.635597
ENSG00000184551	AC132872.1	1.91372	4.03854	0.473864	0.635597
ENSG00000187229	RP11-161I2.1	1.91372	4.03854	0.473864	0.635597
ENSG00000197445	C16orf47	1.91372	4.03854	0.473864	0.635597
ENSG00000201223	RNU6-1305P	1.91372	4.03854	0.473864	0.635597
ENSG00000201376	SNORA70	1.91372	4.03854	0.473864	0.635597
ENSG00000204624	PTCHD2	1.91372	4.03854	0.473864	0.635597
ENSG00000206687	RNU1-109P	1.91372	4.03854	0.473864	0.635597
ENSG00000213650	RP11-760D2.7	1.91372	4.03854	0.473864	0.635597
ENSG00000213849	AC104306.1	1.91372	4.03854	0.473864	0.635597
ENSG00000214018	RRM2P3	1.91372	4.03854	0.473864	0.635597
ENSG00000215595	C20orf202	1.91372	4.03854	0.473864	0.635597
ENSG00000215864	NBPF7	1.91372	4.03854	0.473864	0.635597
ENSG00000223225	RNU6-1054P	1.91372	4.03854	0.473864	0.635597
ENSG00000223704	RP1-90L6.2	1.91372	4.03854	0.473864	0.635597
ENSG00000223776	LGALS8-AS1	1.91372	4.03854	0.473864	0.635597
ENSG00000224722	PRNCR1	1.91372	4.03854	0.473864	0.635597
ENSG00000225591	RP11-360D2.2	1.91372	4.03854	0.473864	0.635597
ENSG00000227407	AC008746.3	1.91372	4.03854	0.473864	0.635597
ENSG00000227681	RP11-307P5.1	1.91372	4.03854	0.473864	0.635597
ENSG00000227693	GSTM3P1	1.91372	4.03854	0.473864	0.635597
ENSG00000228404	AP001468.58	1.91372	4.03854	0.473864	0.635597
ENSG00000228629	AC092295.4	1.91372	4.03854	0.473864	0.635597
ENSG00000229047	AF127577.10	1.91372	4.03854	0.473864	0.635597
ENSG00000229613	RP11-555F9.2	1.91372	4.03854	0.473864	0.635597
ENSG00000229700	RP1-130G2.1	1.91372	4.03854	0.473864	0.635597
ENSG00000230314	ELOVL2-AS1	1.91372	4.03854	0.473864	0.635597
ENSG00000230490	RP11-141M1.3	1.91372	4.03854	0.473864	0.635597
ENSG00000232083	RPL31P7	1.91372	4.03854	0.473864	0.635597
ENSG00000232767	RP11-498B4.5	1.91372	4.03854	0.473864	0.635597
ENSG00000236073	RP11-487E1.2	1.91372	4.03854	0.473864	0.635597
ENSG00000238818	snoU13	1.91372	4.03854	0.473864	0.635597
ENSG00000239462	CTD-2021J15.1	1.91372	4.03854	0.473864	0.635597
ENSG00000239617	RP11-302B13.1	1.91372	4.03854	0.473864	0.635597
ENSG00000242208	RPL5P29	1.91372	4.03854	0.473864	0.635597
ENSG00000242628	AC009228.1	1.91372	4.03854	0.473864	0.635597
ENSG00000243455	RPS18P13	1.91372	4.03854	0.473864	0.635597
ENSG00000243811	APOBEC3D	1.91372	4.03854	0.473864	0.635597
ENSG00000244183	RP11-641C17.1	1.91372	4.03854	0.473864	0.635597
ENSG00000246451	RP11-894P9.1	1.91372	4.03854	0.473864	0.635597
ENSG00000246548	RP11-7F17.5	1.91372	4.03854	0.473864	0.635597
ENSG00000249034	AC005609.1	1.91372	4.03854	0.473864	0.635597
ENSG00000252614	RNU6-807P	1.91372	4.03854	0.473864	0.635597
ENSG00000252712	SCARNA14	1.91372	4.03854	0.473864	0.635597
ENSG00000253174	RP11-360L9.7	1.91372	4.03854	0.473864	0.635597
ENSG00000253176	RP11-1149M3.2	1.91372	4.03854	0.473864	0.635597
ENSG00000253257	MTND4P7	1.91372	4.03854	0.473864	0.635597
ENSG00000253309	SERPINE3	1.91372	4.03854	0.473864	0.635597
ENSG00000253854	RP11-10N23.2	1.91372	4.03854	0.473864	0.635597
ENSG00000254162	RP11-48B3.3	1.91372	4.03854	0.473864	0.635597
ENSG00000255337	RP11-315O6.1	1.91372	4.03854	0.473864	0.635597
ENSG00000255487	RP11-513D5.5	1.91372	4.03854	0.473864	0.635597
ENSG00000256299	RP11-989F5.3	1.91372	4.03854	0.473864	0.635597
ENSG00000256762	STH	1.91372	4.03854	0.473864	0.635597
ENSG00000257878	RP11-256L6.3	1.91372	4.03854	0.473864	0.635597
ENSG00000258136	RP11-864J10.4	1.91372	4.03854	0.473864	0.635597
ENSG00000258858	RP11-982M15.5	1.91372	4.03854	0.473864	0.635597
ENSG00000259627	RP11-244F12.2	1.91372	4.03854	0.473864	0.635597
ENSG00000259632	RP11-56B16.1	1.91372	4.03854	0.473864	0.635597
ENSG00000260047	RP11-989E6.2	1.91372	4.03854	0.473864	0.635597
ENSG00000260107	AC005606.15	1.91372	4.03854	0.473864	0.635597
ENSG00000260498	RP4-536B24.4	1.91372	4.03854	0.473864	0.635597
ENSG00000260621	RP11-413H22.2	1.91372	4.03854	0.473864	0.635597
ENSG00000260979	RP11-77H9.8	1.91372	4.03854	0.473864	0.635597
ENSG00000263293	RP11-290H9.4	1.91372	4.03854	0.473864	0.635597
ENSG00000264443	RP4-594I10.3	1.91372	4.03854	0.473864	0.635597
ENSG00000264856	RN7SL206P	1.91372	4.03854	0.473864	0.635597
ENSG00000265118	CTD-2370N5.3	1.91372	4.03854	0.473864	0.635597
ENSG00000266320	MIR3909	1.91372	4.03854	0.473864	0.635597
ENSG00000267163	AC084219.3	1.91372	4.03854	0.473864	0.635597
ENSG00000267598	CTC-250I14.6	1.91372	4.03854	0.473864	0.635597
ENSG00000268945	CTD-2192J16.26	1.91372	4.03854	0.473864	0.635597
ENSG00000269093	AC007773.3	1.91372	4.03854	0.473864	0.635597
ENSG00000269694	AC005197.2	1.91372	4.03854	0.473864	0.635597
ENSG00000272692	RP11-399K21.14	1.91372	4.03854	0.473864	0.635597
ENSG00000272707	RP11-534C12.1	1.91372	4.03854	0.473864	0.635597
ENSG00000273090	RP11-78I14.1	1.91372	4.03854	0.473864	0.635597
ENSG00000273399	RP11-408A13.3	1.91372	4.03854	0.473864	0.635597
ENSG00000268659	RP11-310J24.3	1.90826	0.803771	2.37413	0.0175901	0.0457056
ENSG00000169213	RAB3B	1.9065	0.751052	2.53844	0.0111348	0.0307815
ENSG00000242083	RPL7AP31	1.9063	1.27351	1.49689	0.134423	0.248067
ENSG00000261252	RP11-318L16.6	1.9054	0.783679	2.43136	0.0150425	0.0398966
ENSG00000103184	SEC14L5	1.90477	0.253041	7.52751	5.17164e-14	6.18725e-13
ENSG00000205930	C21orf49	1.9029	0.985472	1.93095	0.0534892	0.117654
ENSG00000132623	ANKEF1	1.90279	0.864816	2.20023	0.0277908	0.067469
ENSG00000224066	RP4-622L5.7	1.90268	1.26241	1.50718	0.131764	0.244209
ENSG00000165521	EML5	1.90015	0.596172	3.18725	0.00143634	0.00492083
ENSG00000253567	RP11-181B11.2	1.89847	1.08363	1.75196	0.0797803	0.162998
ENSG00000273045	C2ORF15	1.8975	0.887341	2.13841	0.0324833	0.0769643
ENSG00000155792	DEPTOR	1.8972	0.282368	6.71888	1.83124e-11	1.79389e-10
ENSG00000188343	FAM92A1	1.89163	0.126906	14.9057	3.02552e-50	1.83798e-48
ENSG00000228672	PROB1	1.89134	1.08644	1.74086	0.0817087	0.166084
ENSG00000183779	ZNF703	1.89039	0.30704	6.15683	7.42177e-10	6.28237e-09
ENSG00000115556	PLCD4	1.88907	0.303002	6.23452	4.53161e-10	3.91298e-09
ENSG00000228106	RP11-452F19.3	1.8882	0.307009	6.1503	7.73341e-10	6.52369e-09
ENSG00000169668	BCRP2	1.88665	1.49731	1.26003	0.207659	0.345938
ENSG00000264968	RP11-387H17.4	1.88015	1.86113	1.01022	0.312388
ENSG00000237499	RP11-356I2.4	1.87999	1.97392	0.952413	0.340888
ENSG00000232694	XX-CR54.3	1.87911	1.91415	0.981694	0.326251
ENSG00000005020	SKAP2	1.87899	0.0908078	20.692	4.08905e-95	6.27669e-93
ENSG00000241889	RP11-435F17.3	1.87869	1.85347	1.01361	0.31077
ENSG00000230508	RPL19P21	1.87795	2.07176	0.90645	0.364698
ENSG00000254208	RP11-219B4.3	1.87621	2.14323	0.875415	0.381348
ENSG00000222019	URAHP	1.87545	1.36511	1.37384	0.16949	0.296005
ENSG00000131015	ULBP2	1.87529	1.13502	1.65221	0.0984926	0.192967
ENSG00000258732	RP11-603B24.1	1.8749	1.86245	1.00668	0.314088
ENSG00000268678	CTC-444N24.13	1.87466	2.00317	0.935845	0.349353
ENSG00000259244	RP11-182J1.12	1.87396	1.85236	1.01166	0.311702
ENSG00000231344	RP3-426I6.2	1.87386	1.42449	1.31546	0.188356	0.321143
ENSG00000253893	FAM85B	1.87353	1.97121	0.950444	0.341887
ENSG00000243389	AC012442.5	1.87342	1.37194	1.36553	0.172087	0.299325
ENSG00000271755	RP1-153G14.4	1.87298	1.83488	1.02077	0.307364
ENSG00000255408	PCDHA3	1.87262	1.10511	1.69451	0.0901686	0.179856
ENSG00000273145	CITF22-92A6.1	1.87224	1.31598	1.4227	0.154824	0.276457
ENSG00000272202	RP11-157F20.3	1.87203	1.89319	0.988821	0.322751
ENSG00000232373	MTCYBP3	1.87128	1.95703	0.956183	0.33898
ENSG00000239419	RN7SL535P	1.87128	1.95703	0.956183	0.33898
ENSG00000272017	RP1-199J3.7	1.86996	2.06999	0.903366	0.366332
ENSG00000144815	NXPE3	1.86986	0.175437	10.6583	1.59498e-26	4.03249e-25
ENSG00000233757	AC092835.2	1.86972	0.83828	2.23043	0.0257192	0.0632748
ENSG00000118729	CASQ2	1.86966	1.11674	1.67422	0.094088	0.186119
ENSG00000213366	GSTM2	1.8696	1.86147	1.00437	0.315201
ENSG00000227203	SUB1P1	1.86892	2.05699	0.908571	0.363577
ENSG00000271828	CTD-2310F14.1	1.86789	2.05737	0.907902	0.36393
ENSG00000240024	LINC00888	1.86754	0.175821	10.6218	2.35853e-26	5.91076e-25
ENSG00000227536	SOCS5P4	1.86726	1.34882	1.38436	0.166247	0.291973
ENSG00000149300	C11orf52	1.86549	1.9735	0.945269	0.344522
ENSG00000114547	ROPN1B	1.86452	0.35922	5.19046	2.09775e-07	1.34318e-06
ENSG00000161896	IP6K3	1.86125	0.583442	3.19012	0.00142214	0.00487917
ENSG00000170044	ZPLD1	1.86122	0.690231	2.69653	0.00700669	0.0204619
ENSG00000225300	RP11-439E19.1	1.85929	1.93872	0.959028	0.337545
ENSG00000272690	RP11-803B1.8	1.85889	2.14349	0.867225	0.385819
ENSG00000261451	RP11-981G7.1	1.85802	1.97106	0.942651	0.34586
ENSG00000147231	CXorf57	1.85594	0.172193	10.7783	4.36058e-27	1.13759e-25
ENSG00000185630	PBX1	1.85526	0.57108	3.24869	0.00115938	0.00406361
ENSG00000226498	RP11-182B22.2	1.85445	2.10499	0.880981	0.378328
ENSG00000267277	CTD-2342J14.6	1.84923	0.928884	1.99081	0.0465021	0.104587
ENSG00000179256	SMCO3	1.8483	0.970631	1.90423	0.0568802	0.12372
ENSG00000231840	AC073342.12	1.84596	0.767108	2.40639	0.0161111	0.0422874
ENSG00000163624	CDS1	1.84505	0.154574	11.9364	7.64883e-33	2.62997e-31
ENSG00000082438	COBLL1	1.84377	0.138152	13.3459	1.25138e-40	5.83028e-39
ENSG00000272327	RP11-1002K11.1	1.84276	0.354987	5.19106	2.09095e-07	1.33933e-06
ENSG00000204165	CXorf65	1.83721	1.35327	1.3576	0.174589	0.302625
ENSG00000168427	KLHL30	1.83576	0.121209	15.1454	8.12568e-52	5.21256e-50
ENSG00000155974	GRIP1	1.83558	0.177052	10.3674	3.48796e-25	8.24829e-24
ENSG00000106025	TSPAN12	1.83473	0.139197	13.1809	1.1308e-39	5.11598e-38
ENSG00000263603	CTD-2349P21.5	1.83369	1.22431	1.49774	0.134201	0.247792
ENSG00000008311	AASS	1.83228	0.0831117	22.046	1.04465e-107	1.91059e-105
ENSG00000120756	PLS1	1.83156	0.116021	15.7865	3.85537e-56	2.78494e-54
ENSG00000103485	QPRT	1.83103	0.438117	4.17933	2.92369e-05	0.000139429
ENSG00000249846	RP11-77P16.4	1.82852	0.572014	3.19663	0.00139044	0.00478089
ENSG00000270100	RP11-130L8.1	1.8276	1.39654	1.30866	0.190649	0.32407
ENSG00000107611	CUBN	1.82654	0.0800892	22.8063	3.97187e-115	8.12909e-113
ENSG00000229589	ACVR2B-AS1	1.82632	0.423256	4.31492	1.59659e-05	7.96535e-05
ENSG00000204257	HLA-DMA	1.8246	0.147382	12.3801	3.35009e-35	1.26861e-33
ENSG00000156587	UBE2L6	1.82231	0.930519	1.95838	0.0501859	0.111631
ENSG00000250159	RP11-381K20.2	1.81986	0.601997	3.02304	0.00250245	0.00811433
ENSG00000231419	LINC00689	1.8187	0.5548	3.27811	0.00104504	0.00369981
ENSG00000185442	FAM174B	1.81617	0.0809968	22.4227	2.36424e-111	4.67195e-109
ENSG00000229278	RP11-483F11.7	1.81498	1.00549	1.80508	0.0710625	0.148459
ENSG00000164749	HNF4G	1.81115	1.57541	1.14964	0.250294	0.398615
ENSG00000272142	RP11-428J1.5	1.81081	0.55104	3.28617	0.00101558	0.00360667
ENSG00000197748	WDR96	1.80935	0.847279	2.13549	0.0327213	0.077456
ENSG00000085276	MECOM	1.80659	0.314377	5.74659	9.10633e-09	6.84847e-08
ENSG00000228013	RP11-350G8.5	1.80305	1.69296	1.06503	0.286863	0.442032
ENSG00000253408	RP11-231D20.2	1.80296	1.59313	1.13171	0.257756	0.407479
ENSG00000104611	SH2D4A	1.80169	1.58306	1.13811	0.255076	0.404018
ENSG00000181350	FAM211A	1.8012	1.18813	1.516	0.12952	0.24096
ENSG00000236069	RP5-1011O1.3	1.79989	0.493601	3.64645	0.000265887	0.00107354
ENSG00000197991	PCDH20	1.79976	0.226983	7.92907	2.208e-15	2.91775e-14
ENSG00000135119	RNFT2	1.79811	0.200161	8.98333	2.62684e-19	4.45371e-18
ENSG00000164124	TMEM144	1.79799	1.55747	1.15443	0.248325	0.396287
ENSG00000117472	TSPAN1	1.79784	1.75161	1.02639	0.304706	0.461338
ENSG00000232648	RP11-367N14.2	1.79715	1.59222	1.12871	0.259022	0.409179
ENSG00000165929	TC2N	1.79605	0.149222	12.0361	2.29479e-33	8.0679e-32
ENSG00000100298	APOBEC3H	1.79597	0.550604	3.26181	0.00110702	0.00389677
ENSG00000225302	RP11-539I5.1	1.79448	0.776884	2.30984	0.020897	0.0530158
ENSG00000156804	FBXO32	1.79302	0.0821599	21.8236	1.38588e-105	2.48187e-103
ENSG00000187372	PCDHB13	1.79157	0.447986	3.99916	6.35686e-05	0.000286843
ENSG00000232842	RP5-961K14.1	1.79106	1.71404	1.04494	0.296053	0.451939
ENSG00000157999	ANKRD61	1.79075	1.67903	1.06654	0.286181	0.441336
ENSG00000182508	LHFPL1	1.79023	0.741325	2.41491	0.0157393	0.0414696
ENSG00000227888	FAM66A	1.78845	0.774286	2.30981	0.0208986	0.0530158
ENSG00000213750	KB-1683C8.1	1.78827	1.66469	1.07424	0.282717	0.43725
ENSG00000160539	PPAPDC3	1.78606	0.909538	1.9637	0.0495648	0.110507
ENSG00000233006	AC034220.3	1.77922	0.424437	4.19196	2.76556e-05	0.000132512
ENSG00000227533	SLC2A1-AS1	1.77638	0.912856	1.94595	0.0516602	0.114407
ENSG00000104892	KLC3	1.77549	0.535608	3.3149	0.000916756	0.00329106
ENSG00000226276	AC093382.1	1.77186	1.37902	1.28487	0.198839	0.334681
ENSG00000186310	NAP1L3	1.7701	0.203473	8.69945	3.33499e-18	5.27948e-17
ENSG00000223864	NPM1P19	1.76804	1.51896	1.16398	0.244433	0.391712
ENSG00000265830	AL592188.7	1.76566	1.42057	1.24292	0.213897	0.354269
ENSG00000266473	RP11-401F2.3	1.76349	1.32529	1.33065	0.183305	0.314321
ENSG00000164197	RNF180	1.76318	0.145681	12.103	1.01837e-33	3.63232e-32
ENSG00000267498	CTB-32O4.2	1.76248	1.3173	1.33795	0.180913	0.310901
ENSG00000272858	CTA-292E10.8	1.76196	0.973492	1.80994	0.0703048	0.147149
ENSG00000063180	CA11	1.76143	0.170642	10.3224	5.58014e-25	1.30522e-23
ENSG00000137509	PRCP	1.76016	0.0605622	29.0637	1.03235e-185	4.55082e-183
ENSG00000226900	RP11-432J24.5	1.7601	0.835022	2.10785	0.0350443	0.0820932
ENSG00000139946	PELI2	1.75899	0.118091	14.8952	3.53998e-50	2.14294e-48
ENSG00000137338	PGBD1	1.7586	0.168433	10.4409	1.61234e-25	3.88227e-24
ENSG00000164221	CCDC112	1.75854	0.143015	12.2962	9.4922e-35	3.50193e-33
ENSG00000185650	ZFP36L1	1.7573	0.158179	11.1095	1.12781e-28	3.16819e-27
ENSG00000234779	RP11-62F24.2	1.75665	1.50609	1.16636	0.243467	0.390821
ENSG00000204969	PCDHA2	1.7538	0.947247	1.85147	0.0641017	0.136644
ENSG00000169760	NLGN1	1.75221	0.136571	12.8301	1.11276e-37	4.66598e-36
ENSG00000072182	ASIC4	1.75106	0.347052	5.04551	4.52302e-07	2.7712e-06
ENSG00000106066	CPVL	1.74874	0.0750755	23.2931	5.20915e-120	1.16306e-117
ENSG00000247765	RP11-32B5.7	1.74842	1.40827	1.24154	0.214408	0.354945
ENSG00000113532	ST8SIA4	1.7461	0.835108	2.09087	0.03654	0.0851444
ENSG00000267939	CTD-2325M2.1	1.74592	1.22595	1.42414	0.154406	0.276009
ENSG00000262155	RP11-266L9.5	1.74588	0.980047	1.78142	0.0748433	0.154857
ENSG00000053108	FSTL4	1.7458	0.648805	2.69079	0.00712836	0.0207713
ENSG00000162804	SNED1	1.7448	0.380048	4.59098	4.41165e-06	2.38432e-05
ENSG00000132031	MATN3	1.74461	0.873513	1.99723	0.0457999	0.103237
ENSG00000183111	ARHGEF37	1.74406	0.423899	4.11432	3.88319e-05	0.000181117
ENSG00000271751	RP11-110I1.14	1.74322	1.23984	1.40601	0.159722	0.283233
ENSG00000112379	KIAA1244	1.74163	0.253547	6.86907	6.46215e-12	6.59722e-11
ENSG00000105472	CLEC11A	1.741	0.436873	3.98513	6.74423e-05	0.000302654
ENSG00000207063	SNORD116-1	1.74086	1.32581	1.31305	0.189167	0.322003
ENSG00000166349	RAG1	1.73864	0.221114	7.8631	3.74733e-15	4.85486e-14
ENSG00000104205	SGK3	1.73714	0.102516	16.945	2.09703e-64	1.86799e-62
ENSG00000135083	CCNJL	1.73639	0.833774	2.08257	0.0372908	0.0867585
ENSG00000240445	FOXO3B	1.73588	0.684276	2.53682	0.0111865	0.0309011
ENSG00000105538	RASIP1	1.72998	1.09723	1.57667	0.11487	0.219014
ENSG00000158445	KCNB1	1.72993	0.567444	3.04863	0.00229886	0.00751654
ENSG00000250130	RP11-616K22.1	1.72823	0.935126	1.84812	0.0645845	0.137469
ENSG00000143333	RGS16	1.72799	1.20145	1.43826	0.150361	0.270541
ENSG00000173253	DMRT2	1.72628	1.15601	1.49331	0.135357	0.249323
ENSG00000121005	CRISPLD1	1.72618	0.0872545	19.7833	4.15005e-87	5.57403e-85
ENSG00000232004	CAP1P2	1.72418	1.0839	1.59072	0.111672	0.214057
ENSG00000249863	RP11-177C12.1	1.72127	0.341198	5.04478	4.54055e-07	2.78094e-06
ENSG00000272823	RP11-295M18.6	1.71792	1.03206	1.66455	0.0960023	0.189079
ENSG00000162814	SPATA17	1.71713	0.440405	3.89897	9.66019e-05	0.000422053
ENSG00000106804	C5	1.71487	0.364178	4.70889	2.49074e-06	1.39527e-05
ENSG00000230734	RPL10P3	1.71393	0.715589	2.39513	0.0166144	0.0434491
ENSG00000185634	SHC4	1.71271	0.478776	3.57726	0.000347215	0.001364
ENSG00000162599	NFIA	1.71259	0.209861	8.16058	3.33422e-16	4.67553e-15
ENSG00000224805	LINC00853	1.71181	0.725278	2.36022	0.0182643	0.0471897
ENSG00000250616	RP11-455F5.3	1.71036	0.713226	2.39806	0.0164823	0.0431496
ENSG00000116117	PARD3B	1.70857	0.156963	10.8852	1.35617e-27	3.59805e-26
ENSG00000125378	BMP4	1.7084	0.341032	5.0095	5.45722e-07	3.32225e-06
ENSG00000214960	ISPD	1.70773	0.452144	3.77697	0.000158747	0.000667771
ENSG00000241978	AKAP2	1.70753	0.684671	2.49394	0.0126335	0.0343718
ENSG00000120217	CD274	1.7039	0.452871	3.76244	0.000168266	0.000705004
ENSG00000112964	GHR	1.70199	0.0983758	17.3009	4.62952e-67	4.47138e-65
ENSG00000137968	SLC44A5	1.6981	0.90162	1.88339	0.0596479	0.128569
ENSG00000269984	RP11-362K14.5	1.698	0.892939	1.90158	0.0572259	0.124378
ENSG00000151623	NR3C2	1.69725	0.259128	6.54984	5.75979e-11	5.38165e-10
ENSG00000272457	RP11-1070A24.2	1.69684	0.939234	1.80663	0.0708206	0.148066
ENSG00000168016	TRANK1	1.69673	0.214283	7.91815	2.41068e-15	3.17581e-14
ENSG00000226251	RP11-15I11.3	1.69631	0.873615	1.94171	0.0521723	0.115285
ENSG00000260296	RP11-395I6.3	1.69109	0.888213	1.90393	0.0569197	0.123775
ENSG00000185924	RTN4RL1	1.68812	0.376992	4.47787	7.53909e-06	3.96853e-05
ENSG00000272973	KB-1125A3.11	1.68657	0.767024	2.19884	0.027889	0.0676259
ENSG00000121064	SCPEP1	1.68479	0.0697824	24.1435	8.73103e-129	2.2743e-126
ENSG00000162620	LRRIQ3	1.68469	0.252524	6.67138	2.53414e-11	2.45447e-10
ENSG00000185432	METTL7A	1.68308	0.729085	2.30848	0.0209724	0.0531875
ENSG00000157021	FAM92A1P1	1.68225	0.751339	2.239	0.0251559	0.0620666
ENSG00000198312	BMS1P9	1.6803	0.713118	2.35627	0.0184594	0.0476079
ENSG00000178104	PDE4DIP	1.68018	0.0842987	19.9313	2.17989e-88	3.02231e-86
ENSG00000112981	NME5	1.6799	0.208488	8.05753	7.78514e-16	1.06477e-14
ENSG00000186868	MAPT	1.67982	0.114159	14.7148	5.1793e-49	3.05988e-47
ENSG00000018408	WWTR1	1.67969	0.434465	3.8661	0.000110591	0.000477467
ENSG00000153982	GDPD1	1.67674	0.234554	7.14861	8.7663e-13	9.51454e-12
ENSG00000152192	POU4F1	1.67573	0.343698	4.8756	1.0848e-06	6.34352e-06
ENSG00000168661	ZNF30	1.67217	0.34067	4.90846	9.1793e-07	5.4269e-06
ENSG00000124788	ATXN1	1.67177	0.109724	15.2362	2.03347e-52	1.31426e-50
ENSG00000165092	ALDH1A1	1.67053	0.428719	3.89656	9.75704e-05	0.000426176
ENSG00000105679	GAPDHS	1.66843	0.180775	9.22931	2.7237e-20	4.93423e-19
ENSG00000259942	RP11-292F22.7	1.66694	2.17679	0.765778	0.443808
ENSG00000206535	LNP1	1.66547	0.139241	11.9611	5.67966e-33	1.96864e-31
ENSG00000267152	CTD-2528L19.6	1.6648	0.484583	3.43553	0.000591393	0.00220404
ENSG00000253667	RP11-30L15.4	1.66223	2.06885	0.803459	0.42171
ENSG00000271427	RP11-188D8.1	1.66106	2.06921	0.802753	0.422117
ENSG00000184384	MAML2	1.65933	0.116468	14.247	4.6781e-46	2.5532e-44
ENSG00000104901	DKKL1	1.65918	1.70865	0.971049	0.331524	0.48999
ENSG00000242747	RP11-30K9.1	1.6588	1.9501	0.850622	0.394979
ENSG00000234911	TEX21P	1.65879	2.34486	0.707415	0.479309
ENSG00000235677	NPM1P26	1.65845	1.36231	1.21738	0.22346	0.366332
ENSG00000207741	MIR590	1.65826	1.99284	0.832111	0.405346
ENSG00000243609	RPS2P44	1.65826	1.99284	0.832111	0.405346
ENSG00000218336	TENM3	1.65822	0.169884	9.76094	1.65609e-22	3.44275e-21
ENSG00000169432	SCN9A	1.65805	2.03833	0.813435	0.415969
ENSG00000246225	RP11-17A1.3	1.65746	1.59615	1.03841	0.299081	0.455268
ENSG00000232054	NPM1P34	1.6571	1.71273	0.96752	0.333284	0.491746
ENSG00000256885	AP001877.1	1.65646	1.40437	1.1795	0.238199	0.384157
ENSG00000232906	RP11-746P2.3	1.65639	1.3802	1.20011	0.230096	0.374286
ENSG00000219529	AP000580.1	1.65605	1.55054	1.06804	0.285501	0.440684
ENSG00000214541	RPS4XP3	1.65594	1.09592	1.511	0.130788	0.242812
ENSG00000226314	ZNF192P1	1.65539	1.92503	0.859925	0.38983
ENSG00000241886	RP11-242C19.2	1.65532	2.03705	0.812609	0.416442
ENSG00000136010	ALDH1L2	1.65498	2.03633	0.812729	0.416374
ENSG00000257790	RP11-1136G11.6	1.65482	1.28352	1.28929	0.197298	0.332696
ENSG00000185837	CECR5-AS1	1.65451	1.11104	1.48915	0.136447	0.25078
ENSG00000270917	RP11-27I1.6	1.6545	2.04157	0.810406	0.417707
ENSG00000272892	RP11-57G10.8	1.65448	1.13358	1.45952	0.144422	0.262574
ENSG00000213574	LDHAP5	1.65439	1.38583	1.19379	0.232559	0.377221
ENSG00000255052	FAM66D	1.6543	0.903832	1.83032	0.0672017	0.141811
ENSG00000113212	PCDHB7	1.6542	1.9072	0.867343	0.385754
ENSG00000168348	INSM2	1.6542	1.9072	0.867343	0.385754
ENSG00000205334	AC074091.13	1.65399	2.21416	0.747006	0.45506
ENSG00000147485	PXDNL	1.65383	1.95148	0.847477	0.39673
ENSG00000150667	FSIP1	1.65354	0.672419	2.45909	0.0139291	0.037312
ENSG00000213516	RBMXL1	1.65277	0.20875	7.91745	2.42422e-15	3.1912e-14
ENSG00000249727	RP11-273B19.2	1.65247	2.07187	0.797571	0.425119
ENSG00000248121	SMURF2P1	1.65242	2.01013	0.822047	0.41105
ENSG00000187091	PLCD1	1.65237	0.277125	5.96254	2.48344e-09	1.99046e-08
ENSG00000272627	RP11-354E23.5	1.65231	2.0401	0.809916	0.417988
ENSG00000272840	RP11-379B18.6	1.65205	1.92336	0.858939	0.390374
ENSG00000236312	RPL34P34	1.652	1.50498	1.09769	0.272339	0.425023
ENSG00000242100	RPL9P32	1.65157	1.54156	1.07136	0.284006	0.43877
ENSG00000197168	NEK5	1.65142	0.72441	2.27967	0.0226274	0.0567814
ENSG00000267326	AC015849.14	1.6511	2.0354	0.811188	0.417258
ENSG00000148832	PAOX	1.65098	0.299504	5.51238	3.54015e-08	2.48969e-07
ENSG00000234118	RPL13AP6	1.65094	1.34856	1.22422	0.220869	0.362984
ENSG00000206561	COLQ	1.65049	1.54174	1.07054	0.284377	0.439264
ENSG00000271926	CTD-2376I4.1	1.65043	1.95242	0.845328	0.397928
ENSG00000243150	RP11-538P18.2	1.65041	1.92382	0.857885	0.390956
ENSG00000100024	UPB1	1.6501	1.5656	1.05397	0.291895	0.44726
ENSG00000241106	HLA-DOB	1.65007	1.94799	0.847059	0.396962
ENSG00000229715	EEF1DP3	1.64995	0.86044	1.91757	0.0551658	0.120694
ENSG00000189369	GSPT2	1.64986	2.06967	0.797161	0.425358
ENSG00000183248	CTD-3193O13.9	1.64968	1.22273	1.34918	0.17728	0.306312
ENSG00000146350	TBC1D32	1.64921	0.2054	8.02927	9.80508e-16	1.32731e-14
ENSG00000227449	RP11-111F5.5	1.64917	1.59479	1.0341	0.301091	0.457437
ENSG00000183246	RIMBP3C	1.64906	1.50543	1.09541	0.273338	0.42635
ENSG00000234492	RPL34-AS1	1.64889	2.04116	0.80782	0.419194
ENSG00000215840	RP11-122G18.7	1.64878	1.09595	1.50443	0.13247	0.2452
ENSG00000137767	SQRDL	1.64877	2.03612	0.809764	0.418076
ENSG00000117586	TNFSF4	1.64868	1.54204	1.06915	0.285001	0.44003
ENSG00000163576	EFHB	1.6483	1.00341	1.6427	0.100445	0.196145
ENSG00000222040	ADRA2B	1.64671	2.0397	0.807329	0.419477
ENSG00000242020	RN7SL68P	1.64668	2.21671	0.74285	0.457573
ENSG00000241357	RP11-758P17.2	1.64639	1.58651	1.03774	0.29939	0.455617
ENSG00000268538	KIAA1658	1.64592	2.02869	0.811323	0.41718
ENSG00000227456	LINC00310	1.6458	0.543433	3.02853	0.00245748	0.00798011
ENSG00000261557	EEF1A1P38	1.64574	1.28439	1.28134	0.200075	0.336333
ENSG00000182368	FAM27A	1.64559	1.36251	1.20776	0.227138	0.370647
ENSG00000176563	CNTD1	1.64553	0.812026	2.02645	0.0427187	0.0973387
[truncated: 22,635 more rows]
