# Supplementary material for: Molecular profiling of driver events in metastatic uveal melanoma
Source: Nat Commun. 2020 Apr 20;11:1894. doi: 10.1038/s41467-020-15606-0 (PMC7171146; doi:10.1038/s41467-020-15606-0)
Supplement: Supplementary file 8 — Supplementary Data 5 [file 41467_2020_15606_MOESM8_ESM.xlsx]

## Sheet: Enrichment analysis
Supplementary Data 5
Category	p	q	Enrichment score	Normalized enrichment score	Number more extreme	Size	Leading edge
BILANGES_SERUM_AND_RAPAMYCIN_SENSITIVE_GENES	2.9948e-06	0.000380118	0.674925	1.94665	20	68	LTA4H, NBEA, C8G, GLTSCR2, RPL13A, EEF1G, EIF4B, RPL5, EEF2, CECR6, RPL23, RPS3A, RPS25, RPL18A, EEF1A1, RPS16, RPS19, EIF3L, RPS6, RPS23, RPL7, EIF3F, RPL15, TPT1, RPL10, RPL13, RPL36A, RPL30, RPL4, RPS5, RPL26, GNB2L1, RPL27A, RPL7A, RPL14, RPS8, RPS7, QARS, RPL32, RPS9, RPL21, EIF3H, EXD2, RPL18, RPL29, RPS13, RPS4X, RPL6, RPS27A, RPS24, RPL24, RPS10, RPS3, RPL8, RPS14, EIF3M, USE1, UBA52
TAKEDA_TARGETS_OF_NUP98_HOXA9_FUSION_6HR_UP	0.000124042	0.00685633	0.646759	1.82074	853	58	KMO, HOXA3, HPGD, PLCL1, SCN2A, DLX2, HOXA5, DACH1, CALCRL, PCDH9, TOX, MCTP1, TSPAN12, MECOM, PDE4DIP, PCOLCE2, PTPN13, SERPINI1, LPAR6, NME7, MSX1, FAM198B, PLA2G4A, FKBP5, SEMA3C, GPR21, GNAI1
MOLENAAR_TARGETS_OF_CCND1_AND_CDK4_UP	0.00036468	0.0140422	0.633005	1.77222	2500	56	RBMS3, STARD4, SATB1, RGS2, TMEM17, MFSD6, KLHDC1, LNP1, EIF5A2, KLHL24, KDM6B, MYT1, CPNE3, TMEM204, FZD7, TM7SF2, PDCD4, SLC9B2
MIKKELSEN_ES_HCP_WITH_H3K27ME3	0.00219998	0.0452101	0.768682	1.72589	13512	17	HOXA3, PCDHB16, PCDHB14, PCDHB12, PCDHB11, NR2F1, PCDHA3, PCDHA2, HOXD4, PCDHB15, ZNF804A, ADCYAP1
TERAO_AOX4_TARGETS_SKIN_DN	0.00256672	0.0483305	0.725666	1.71702	16088	22	ZNF608, ABCD2, HIST1H1D, KLHL13, C7orf31
CHUNG_BLISTER_CYTOTOXICITY_DN	0.00217707	0.0452101	0.665251	1.71074	14179	34	FAM65B, IRAK3, SLC40A1, GCA, STXBP5, ADD3, SELL, MST4, PDK3, CDC42EP3, MED13L
SETLUR_PROSTATE_CANCER_TMPRSS2_ERG_FUSION_DN	0.0013395	0.0337534	0.871637	1.70861	7854	9	MPPED2, PROM1, TRO, METTL7A, RAB27A
COLDREN_GEFITINIB_RESISTANCE_DN	9.71233e-05	0.00564138	0.534479	1.69507	749	142	SLC2A12, TMEM40, SPTLC3, MBOAT1, PLEKHA7, LIPH, ARAP2, SAMD12, USP44, EXPH5, GRAMD1C, SH3BGRL2, IKZF2, CYP2J2, MFSD6, FAM171B, CDS1, COBLL1, TSPAN1, TC2N, KLC3, KIAA1244, DST, MPP7, GCA, STK39, ESRP2, SLC44A3, PDE5A, REPS2, RASEF, CCDC149, KALRN, OCLN, ZNF818P, PIK3IP1, FOXA1, C1orf116, CGN, MYO6, ERBB3, HSD17B7, FRMD4B, CCNG2, SPINT1, SESTD1, STARD10, MYO1D, AKTIP, FGD4, UNC13D, FAM3C, RAB38, EN…
HOEGERKORP_CD44_TARGETS_DIRECT_UP	0.00493942	0.0714102	0.737501	1.67566	30475	18	SOX5, PYGL, CDKL5, ADRB2, PIGA, MLLT3, HERC2P3, RGS3, CAMK2D, CFI
TAKAYAMA_BOUND_BY_AR	0.00218802	0.0452101	0.875991	1.67378	12720	8	TES, STEAP2, MET, SKAP2, CDK14
HOLLERN_MICROACINAR_BREAST_TUMOR_UP	0.00603094	0.0791879	0.681859	1.65462	38215	25	TSPAN13, MANSC1, CHN2, AASS, UPB1, MFSD4, SMPDL3A, ACSS1, DHRS7, NCALD, CPD
CHNG_MULTIPLE_MYELOMA_HYPERPLOID_UP	0.00339874	0.0588256	0.596572	1.64535	23065	51	UBA7, SCAMP5, RPL13A, EEF1G, HERC1, EEF2, RPS16, RPS19, RPS6, RPS23, RPL15, RPL37, RPL4, RPL27A, RPL7A, RPL14, QARS, RPL32, RPL35A, RPS9, RPL21, RPL18, RPL29, RPS13, EIF4A2, RPLP1, RPLP2, RPL24, RPS3, RPS14, RPL36, UBA52, DHPS, RPL28, USP3, RPS15, EIF3G, RPSA, RPL35, NPM1
LIAN_LIPA_TARGETS_3M	0.00987497	0.10952	0.699023	1.62273	61421	20	CD244, FCGR2A, FABP7, SLC40A1, RGS1, MS4A7, ACP5, FKBP5
SUZUKI_RESPONSE_TO_TSA	0.0120961	0.123741	0.74531	1.60678	73235	14	GSTA3, MBNL1
ONKEN_UVEAL_MELANOMA_DN	1.20588e-06	0.000308824	0.457939	1.60131	10	482	LMCD1, C4orf19, MPPED2, ETV1, CAV1, PLSCR4, KIAA0895, HDAC9, CAV2, TLR1, MANSC1, IFT57, TSPAN6, CPS1, EMCN, ALDH1L1, SATB1, PSD3, PCLO, AZGP1, CADPS2, MTUS1, ACP5, SEC14L5, ROPN1B, PBX1, COBLL1, PRCP, GAPDHS, SLC6A15, GYG2, LTA4H, SOBP, ROBO1, CDH19, PCOLCE2, GCA, ADRB2, SSBP2, TBX2, SERPINI1, LPAR6, KDM5B, ZBTB20, MINA, KLHL24, SORBS1, GPD1L, DMD, LZTFL1, AHCYL2, FZD6, PLA1A, TIPARP, KIF3A, RAB6…
KIM_LIVER_CANCER_POOR_SURVIVAL_DN	0.0140102	0.13449	0.686369	1.59336	87142	20	C1orf115, CYP2J2, COBLL1, EPHX2, SFTPC, GPHN, CRYL1, RNASE4
NIKOLSKY_BREAST_CANCER_7P15_AMPLICON	0.00377544	0.0616116	0.921061	1.59086	21163	5	HOXA3, HOXA5, HOXA6, HOXA1
HASLINGER_B_CLL_WITH_MUTATED_VH_GENES	0.0159109	0.143078	0.735023	1.58461	96332	14	LDOC1, MAL, PCDH9, COBLL1, ZBTB20, DMD
HUANG_DASATINIB_RESISTANCE_DN	0.00657665	0.08473	0.564237	1.58411	45189	57	TPD52, PLCB4, TRPS1, MAPT, MEGF9, ICA1, ABCA3, TBC1D30, GPD1L, ABCG1, EPB41L5, JPH1, SORBS2, PDCD4, PLEKHH1, CA12, STARD10, METTL9, TMEM229B, CREB3L4, EIF4E3, UBL3, ISOC1, MYEF2, TOB1
SPIRA_SMOKERS_LUNG_CANCER_UP	0.0128281	0.127058	0.625532	1.5815	82851	31	TPD52, DNAJC12, RGS1, NELL2, DMD, SLC39A8, SLC4A4, PLA2G4A, CPNE3, SOX9
MIKKELSEN_IPS_HCP_WITH_H3_UNMETHYLATED	0.0138528	0.133368	0.637342	1.58067	88642	28	PCDHB10, PCDHB14, CCDC110, GRID2IP, SH3D19, PCDHB12, PCDHB11, PCDHA7, PCDHB15, NAP1L5
SHANK_TAL1_TARGETS_DN	0.00526802	0.0737687	0.913535	1.57786	29530	5	PTCRA, RAG1
NIELSEN_GIST_AND_SYNOVIAL_SARCOMA_UP	0.0182125	0.155646	0.719332	1.57346	110808	15	PEG3, BCHE, TOX, APLP1, CA11, BMP4, ALDH1A2
GRAHAM_CML_QUIESCENT_VS_NORMAL_QUIESCENT_DN	0.0160348	0.143476	0.648167	1.57287	101606	25	TFPI, HLA-DMB, TSPAN6, PROM1, HLA-DPA1, PCDH9, HLA-DMA, SELL, SCHIP1, HLX, MLLT3
CLIMENT_BREAST_CANCER_COPY_NUMBER_DN	0.013698	0.132607	0.842615	1.56389	78848	7	PDGFRL, MTUS1, CASP9, NRG1, KIF13B, SOX7
MIKKELSEN_MEF_HCP_WITH_H3_UNMETHYLATED	0.0049751	0.0714102	0.52572	1.56019	35753	83	HOXA3, SLC2A5, PCDHB10, CAMK2A, PCDHB14, CCDC110, SH3D19, LDOC1, PCDHA4, TRPM6, TMC8, FGF22, KCNJ11, SCG3, PCDHA1, PCDHB11, PCDHA3, PCDHA2, GSN, BEX2, PCDHA7, TLE6, JAK3, GDAP1, SPESP1, TRPM1, C11orf95, ACRBP
INAMURA_LUNG_CANCER_SCC_DN	0.0204633	0.16618	0.761167	1.55847	121761	11	CAV1, ABCA8, NR2F1, AKAP2, PGM5, PHACTR2
MARTORIATI_MDM4_TARGETS_NEUROEPITHELIUM_DN	0.00354159	0.060577	0.50832	1.55388	26203	104	MPPED2, HPGD, ABCD2, HDAC9, MAP2, FABP7, PLCXD2, SATB1, MAPK10, DACH1, SHOX2, SCG3, PKIA, SYT11, ST8SIA4, SGK3, ALDH1A1, MEGF9, BCL11A, SPATA6, KIF21A, SLC4A5, GREM2, GDAP1, EDNRB, MYT1, PGM2L1, CADM4, ACSS1
LANDIS_ERBB2_BREAST_PRENEOPLASTIC_UP	0.0226151	0.175742	0.710239	1.55357	137595	15	ETV1, TPD52, FRRS1, ACSL4
BAKKER_FOXO3_TARGETS_UP	0.0113954	0.119304	0.564756	1.55253	77162	50	SEPP1, DNAJC12, RGS2, TCP11L2, SESN1, DUSP4, PGM2L1, PIK3IP1, CHIC1, SLC12A6, GLCCI1, CCNG2, BTG1, PINK1
SENGUPTA_NASOPHARYNGEAL_CARCINOMA_DN	0.00120234	0.0309805	0.480092	1.54787	9489	166	GSTA3, C7orf57, TMEM40, AK7, IFT57, TSPAN6, ALDH1L1, PROM1, DYX1C1, CASC1, CHST9, FAM85A, FAM174B, WDR96, TSPAN1, SPATA17, LRRIQ3, EFHB, RIBC1, MDH1B, EML6, IQCD, SPEF2, DNAH7, CHST6, C11orf74, PRDX1, LZTFL1, BCO2, FKBP1B, MFSD4, NBEA, PPIL6, TTC25, GSTA1, SPAG1, FAM149A, C1orf116, CLDN23, NEK11, CRYL1, TTC12, CGN, FBXO15, FANK1, ARMC2, SLC16A5, PIH1D2, SORBS2, TTC21A, FMO5, EFHC1, CCDC113, RHOV,…
LIAN_LIPA_TARGETS_6M	0.0208826	0.168785	0.637759	1.54761	132325	25	CD244, FCGR2A, FABP7, SLC40A1, ADAM8, RGS1, MS4A7, ACP5, DST, FKBP5, SLC37A2
SOTIRIOU_BREAST_CANCER_GRADE_1_VS_3_DN	0.0126713	0.12626	0.566566	1.54711	85423	48	C7orf63, ZFP2, C11orf63, FRY, AASS, NME5, CASP9, WDR19, SESN1, DIXDC1, KIF13B, RNASE4, MARCH8, SYNC, DYNC2H1
ONO_AML1_TARGETS_UP	0.0255485	0.189326	0.738547	1.5408	152980	12	SLAMF7, CD244, RGS2, PAK1
BONCI_TARGETS_OF_MIR15A_AND_MIR16_1	0.00679158	0.0868461	0.520769	1.54033	48660	81	HOXA3, SOX5, KCNJ2, PLAG1, DLL1, PCDH9, OTX1, GHR, AKT3, FGF2, KIF21A, ADAMTS3, HAS2, RECK, CCND1, PDCD4, SNX16, BTG2, HMGA2, GPR63, ACVR2A, ZNF423, CPD, PIM1, BTRC
FREDERICK_PRKCI_TARGETS	0.0120893	0.123741	0.891344	1.53954	67768	5	KYNU, PHLDB2, ALDH1A1
WANG_IMMORTALIZED_BY_HOXA9_AND_MEIS1_DN	0.0273158	0.197492	0.692234	1.53475	166991	16	CD244, SATB1, CALCRL, GEM, CD27, NRGN, EDNRA
SCHWAB_TARGETS_OF_BMYB_POLYMORPHIC_VARIANTS_DN	0.0276495	0.197591	0.71171	1.53435	167404	14	VEGFC, NR3C2, GULP1, EVI5, CDC14A
KORKOLA_EMBRYONAL_CARCINOMA_DN	0.0237335	0.180441	0.821548	1.52479	136615	7	SOX5, CASC1, ACRBP, RASSF8, AKAP3
SAGIV_CD24_TARGETS_UP	0.02916	0.203112	0.663604	1.52452	180653	19	TFPI, CAV1, SLC4A4, CABP1
SMID_BREAST_CANCER_RELAPSE_IN_BONE_UP	0.0144944	0.137979	0.540573	1.51767	99594	57	PSD3, CLGN, LIN7A, NELL2, NR2F1, TSPAN1, MATN3, PDE4DIP, ABAT, ATRNL1, REPS2, EVL, SCGB1D2, PLA1A, DUSP4, ACADSB, SCUBE2, TTC12, RND1, MLPH, SEPT8, GATA3, TBC1D19, KIF5C, MAST4, CA12
DOANE_BREAST_CANCER_CLASSES_UP	0.0192948	0.16035	0.563333	1.51597	128899	44	KMO, C1orf115, ABCA8, AZGP1, FAM174B, APOD, TNIK, GPD1L, FOXA1, SCUBE2, RND1, MLPH, PDCD4, PEX11A, TRIM3
YAMASHITA_LIVER_CANCER_WITH_EPCAM_DN	0.0314161	0.212773	0.789755	1.50901	182650	8	GSTA3, ALDH1L1, SIX1, HSD17B6, C4A
HOLLEMAN_ASPARAGINASE_RESISTANCE_B_ALL_UP	0.0327236	0.217333	0.624243	1.5026	206616	24	CLEC11A, GATA3, GLTSCR2, RPL13A, EEF1G, RPL5, RPL11, EIF3L, CCDC69, RPL3, RPL4, RPS5, GNB2L1, RPL7A, RPL6, RPS3, EIF3D
DODD_NASOPHARYNGEAL_CARCINOMA_UP	1.02221e-07	0.0002693	0.417177	1.50211	0	1066	DNAH11, GSTA3, FAM65B, KIAA1377, C4orf19, CYP39A1, C7orf63, C7orf57, TMEM40, CHL1, ABLIM3, ZNF709, CXorf58, LIPH, LRRC6, AQP4, C14orf37, DENND2C, NIPSNAP3B, SLC16A7, MYEOV, AK7, MANSC1, C11orf63, IFT57, TSPAN6, ABCA8, CCDC108, THRB, CCDC151, RBM20, ALDH1L1, CAPS2, PROM1, BAP1, PYGL, CASC2, TTLL9, DYX1C1, CCDC148, CNFN, SH3D19, SAMD15, C20orf26, CD79B, EXPH5, CD72, SPEF1, ROPN1, MAL, GRAMD1C, ZNF2…
VECCHI_GASTRIC_CANCER_EARLY_DN	0.0019784	0.0431847	0.459636	1.50094	15903	189	GSTA3, SLC2A12, COL4A6, RBMS3, HPGD, CD36, SLAMF7, AQP4, PLCXD3, LAMA2, SLC16A7, ABCA8, SEPP1, BCHE, MAL, PCDH9, TTLL7, SLIT2, MCTP1, CASQ2, PCDH20, RNF180, PELI2, ST8SIA4, GHR, NR3C2, METTL7A, NME5, ALDH1A1, SOBP, RPS6KA6, CDH19, BEX2, ARHGAP24, ABAT, ADRB2, LDB3, GPR155, SERPINI1, BEND5, RAB27A, LARP6, ALDH1A2, DTNA, DMD, GREM2, LIFR, MFSD4, SPESP1, KLF9, GSTA1, FKBP5, SCUBE2, GNAO1, ERO1LB, AR…
VISALA_RESPONSE_TO_HEAT_SHOCK_AND_AGING_DN	0.03867	0.240076	0.695598	1.49961	234128	14	FCGR2A, ANXA1
BILANGES_SERUM_SENSITIVE_VIA_TSC1	0.0382603	0.238831	0.676196	1.49919	233899	16	LHFPL4, GRB14, GREM2, DUSP4, GNAI1
PARK_APL_PATHOGENESIS_UP	0.0406002	0.247135	0.729507	1.49364	241581	11	AHR, ANXA1, SOX4, MEF2C
ZHENG_FOXP3_TARGETS_IN_T_LYMPHOCYTE_UP	0.0394816	0.243351	0.761128	1.49199	231524	9	ZNF608, IFT57, CPM, GATA3, VRK2, CC2D2A, GPLD1
ACEVEDO_LIVER_CANCER_WITH_H3K27ME3_UP	0.00434519	0.0677622	0.468063	1.49108	33745	148	CRB1, KIAA1377, SCAND3, CTNNA3, NAV3, SLC1A3, SATB1, GLRB, MPP1, CACNB2, TOX, MCOLN3, MARK1, TMOD2, PBX1, TMEM144, LHFPL1, PELI2, MSRB3, FAM189A2, GADL1, VWDE, AKT3, SYT14, LCA5, SSBP2, TBC1D30, C7orf31, TNIK, DFNA5, OSMR, COL19A1, SEMA3C, MST4, DOCK8, SLC12A6, KIF5C, PTEN, MAGEH1, MAST4, ANGEL1, MLLT3, PAM, RGAG4, C3orf52, ITIH5, SLC35F2, LYSMD2, ZNF471, DYNC2H1, PTENP1, PALLD
FARMER_BREAST_CANCER_CLUSTER_5	0.0401404	0.24477	0.656227	1.491	247663	18	RNF43, DHX40
RICKMAN_TUMOR_DIFFERENTIATED_WELL_VS_MODERATELY_UP	0.0111291	0.117714	0.49386	1.48612	81051	92	PLCB4, TSPAN6, PBX1, MECOM, SCPEP1, METTL7A, BCL11A, SSBP2, NCOA1, GPD1L, FOXA1, ACSS1, GGT7, PDCD4, GLCCI1, MAP2K6, FAM117A, ALDH5A1, LEF1, ZNF704, ENPP4, FAM102B, MYB, UBL3, RARB, GATM, HEATR5B, ANKH, NPRL2, ABCC5, TARBP1, DZIP3, SLC27A1, KAT6B, SP4, DNAJC4
KORKOLA_CHORIOCARCINOMA_DN	0.0348065	0.227637	0.826803	1.48429	197957	6	SOX5, CASC1, ACRBP, RASSF8, AKAP3
KORKOLA_SEMINOMA_DN	0.0356885	0.230763	0.825638	1.4822	202973	6	SOX5, CASC1, ACRBP, RASSF8
NIELSEN_LIPOSARCOMA_DN	0.0458217	0.263033	0.686795	1.48063	277428	14	CYFIP2, TRPS1, APLP1, PPP1R13L, CSRP2, CHML
JAATINEN_HEMATOPOIETIC_STEM_CELL_UP	0.0015463	0.037259	0.443064	1.47746	12851	239	NKAIN2, HOXA3, TFPI, COL24A1, ZNF709, PLCB4, CD109, PROM1, SEPP1, HOXA5, FAM171B, SLC25A27, TRO, DEPTOR, FAM92A1, NAP1L3, PGBD1, CRISPLD1, ALDH1A1, MSRB3, DST, JUP, ACSF2, VWDE, BEX2, BCL11A, AKT3, SSBP2, WDR17, F2RL1, KDM5B, FAM175A, KDELC1, ZNF521, MAP7, SLC39A8, PLA2G4A, SCHIP1, RHOBTB1, C11orf95, FRMD4B, GNAI1, RAVER2, SAMD13, MAST4, ANKRD6, MLLT3, PM20D2, PAM, TRIM73, DAPK1, DDAH1
LUCAS_HNF4A_TARGETS_UP	0.0263218	0.192713	0.54071	1.4765	177448	48	C1orf115, SEPP1, MPP1, ACOT13, SLC25A20, DSC2, PKIG, DNAJC22, KIF13B, ERBB3, RBKS, KIFAP3, ALDH5A1, ATP7B, COBL, TRAF4
MIKKELSEN_IPS_LCP_WITH_H3K4ME3_AND_H3K27ME3	0.01109	0.117714	0.947812	1.47573	59520	3	SLC17A7, CDH7, PPP1R26
NELSON_RESPONSE_TO_ANDROGEN_UP	0.0165485	0.145414	0.503063	1.47474	117637	76	HPGD, TPD52, SNAP25, SEPP1, AZGP1, UNC13B, STK39, LIFR, PALM2-AKAP2, SAT1, FKBP5, ARID5B, ELL2, HERC3, NKX3-1, TNFAIP8, RAB4A, UAP1, CPD, NDRG1
MIKKELSEN_MEF_ICP_WITH_H3K27ME3	0.0225637	0.17574	0.521741	1.4727	155640	59	TTLL6, DLG2, PLCXD3, SCN1A, CCDC108, NR5A2, ZDHHC22, EXPH5, CD72, GDAP1L1, QPRT, C5, GALNTL6, NOXA1
FUNG_IL2_TARGETS_WITH_STAT5_BINDING_SITES_T1	0.0124141	0.125386	0.945331	1.47187	66627	3	TNFRSF11B, MYC
VALK_AML_CLUSTER_1	0.0461152	0.264261	0.633639	1.47095	286834	20	PROM1, PRR16, PCDH9, TRPS1, COBLL1, MECOM, MEF2C, BHLHE41, BMI1
LUI_THYROID_CANCER_CLUSTER_5	0.0493842	0.272421	0.749393	1.46898	289594	9	HLA-DMA, TSPAN1, ISL1
THILLAINADESAN_ZNF217_TARGETS_DN	0.0484474	0.270545	0.768106	1.46764	281669	8	C4orf32, CDKN2B, FAM63A
CARDOSO_RESPONSE_TO_GAMMA_RADIATION_AND_3AB	0.0514566	0.276835	0.680475	1.46701	311545	14	SATB1, COLQ, MED31
KAMMINGA_SENESCENCE	0.0365652	0.234661	0.567218	1.46635	238803	35	KYNU, PLEKHA7, ABHD8, FHIT, CPN1, GNAO1, THBS4, PSD, TCEA3, ARHGAP28
KAPOSI_LIVER_CANCER_MET_DN	0.0375425	0.237456	0.848718	1.46591	210451	5	ALDH1A1, EPHX2, ALDH6A1
LU_IL4_SIGNALING	0.019595	0.161692	0.503679	1.46506	138366	72	KMO, ARAP2, SOCS1, CD79B, HLA-DRB5, MAL, MAP3K5, TLR3, VEGFC, AKAP2, ATXN1, GNG2, SLC15A2, SELL, SPAG1, HLX
BOYAULT_LIVER_CANCER_SUBCLASS_G12_DN	0.0579672	0.300535	0.70994	1.45358	344919	11	GSTA3, ALDH1L1, RUNDC3B, ABCG2, FAM13A, FAH
SMID_BREAST_CANCER_RELAPSE_IN_BRAIN_DN	0.0268947	0.195271	0.511639	1.45161	186206	61	ERBB4, CXXC4, DNAJC12, PSD3, CLGN, DACH1, LIN7A, DEPTOR, CDS1, MAPT, EVL, FOXA1, ERBB3, GSTM3, MLPH, GATA3, GOLGA2P5, MAST4, CA12
MIKKELSEN_NPC_ICP_WITH_H3K4ME3	0.000879011	0.0251031	0.421408	1.44483	7688	346	RBMS3, SOX5, ETV1, ZNF608, ABCD2, C14orf37, HDAC9, NAV3, ABCA8, KCNJ2, S100B, SLC9A9, RFTN2, TTLL9, DNAJC12, PCDHB2, MAPK10, BCHE, ADAMTS6, PCDH9, ZC4H2, IKZF2, PCDHB5, FAS, PBX1, PCDHB13, PPAPDC3, PRCP, CD274, MDH1B, TMEM14A, ZNF454, FRRS1, GNG2, SERPINI1, SLC15A2, LPAR6, TNFAIP6, DTNA, C11orf74, NME7, MGST1, ADD3, KDM6B, RHOJ, AK1, AGPAT4, FAM111A, LIPA, TTC26, AKAP7, FBXO16, HYAL1, ADHFE1, TSN…
AFFAR_YY1_TARGETS_UP	0.0093353	0.105934	0.453808	1.4425	72298	145	MYOM1, SIM1, TINAGL1, EPHA7, PLCB4, SEPP1, MAPK10, MAL, ELOVL2, FAS, SYT11, PFKFB2, NAP1L3, BMP4, ABAT, GPC3, LDB3, PDLIM3, TBX2, SLC2A4, ABCA3, JAK3, COL19A1, TSLP, PROX1, SPAG1, PERP, PLOD2, SLC12A5, MAP6, DSTYK, NRG3, HIST2H2AA3, DUSP1, BTG2, CTSF, SELM, ATP6V0E2
ZHAN_MULTIPLE_MYELOMA_PR_DN	0.0433288	0.256014	0.549124	1.44064	285222	38	PLCL1, MAP2, SOCS1, SATB1, NR3C2, DPYD, FGF2, ZBTB20, TFEB, MOB3C, ARID5B, BAZ2B, CYLD, CBX7, ARHGAP18, FGD4, INADL, RSBN1, SMAP2
SMIRNOV_RESPONSE_TO_IR_2HR_DN	0.0370401	0.236822	0.527166	1.43952	249706	48	FAM65B, STK38L, TSPAN12, ST8SIA4, BCL11A, PLA2G4A, ATP10D, INSIG2, IL16, CCNG2, RGS3, FAM69A, ADM, RSBN1, EPOR
OHGUCHI_LIVER_HNF4A_TARGETS_UP	0.0493127	0.272421	0.565027	1.43695	319404	32	CYP39A1, ABCD2, CD36, PROM1, ANXA13, GSN, SLC44A3, RAB27A, SLC2A4, GSTM3, PDK4, ELOVL7, LYSMD2, USP18, RCAN2, PER3
GRAHAM_CML_DIVIDING_VS_NORMAL_DIVIDING_DN	0.027823	0.197591	0.922834	1.43684	149328	3	PROM1, PCDH9
GOBERT_CORE_OLIGODENDROCYTE_DIFFERENTIATION	0.0507422	0.276471	0.567753	1.43543	327724	31	RGS2, PAK3, SLC25A27, ABAT, SORBS1, DIXDC1, MAP7, MBP, ANKRD6, BCAS3, IKZF5, HBP1, NDRG1
CHEN_LIVER_METABOLISM_QTL_CIS	0.028262	0.199288	0.496152	1.43413	198519	69	KMO, C1orf115, CD244, SNED1, CDH19, NME7, GREM2, PRG4, RAB17, INSIG2, HSD17B7, MLPH, DSTYK, FMO4, RABGAP1L, RGS5, PPOX, C1orf53, UAP1
YANG_BREAST_CANCER_ESR1_BULK_UP	0.0602612	0.309154	0.593494	1.42859	380488	24	TSPAN13, FAM174B, TSPAN1, BLVRA, ABCG1, FOXA1
NAKAYAMA_FRA2_TARGETS	0.0493588	0.272421	0.549752	1.42847	323219	36	TFPI, RGS2, FBXO32, KLHL24, WIPF1, DUSP4, LGR4, CHN1, SOX4, ZMAT3
SMID_BREAST_CANCER_BASAL_DN	0.000362901	0.0140422	0.407989	1.42601	3306	478	KMO, C7orf63, COL4A6, HPGD, ERBB4, PLCL1, ABLIM3, TSPAN13, CD36, LRRC6, NAV3, ABCA8, EMCN, ATP8A1, CXXC4, SEPP1, DNAJC12, SNPH, IL33, PSD3, CLGN, DACH1, GLRB, PCLO, AZGP1, CHN2, CASC1, LIN7A, MAK, ELOVL2, MTUS1, FRY, NELL2, NR2F1, UBA7, DEPTOR, PBX1, CDS1, FAM174B, TSPAN1, SNED1, MATN3, BMP4, NME5, MAPT, ALDH1A1, DENND1B, MEGF9, SIX1, SPATA7, STK39, ABAT, ATRNL1, GPC3, EPHX2, REPS2, TNNT1, ICA1, …
RODWELL_AGING_KIDNEY_NO_BLOOD_DN	0.015144	0.140266	0.454304	1.42275	115141	127	MPPED2, TSPAN7, PEG3, TPD52, SLC16A7, THRB, PCLO, AASS, KIAA1244, GHR, FRMD3, KLHL24, NUDT7, KLF9, KLHL3, CPEB3, ALDH6A1, FMO5, ARHGAP18, EGF, SCML1, ABCA5
GRADE_COLON_CANCER_DN	0.0617545	0.312143	0.58113	1.42095	392661	26	CD36, SEPP1, METTL7A, SLC4A4, PLOD2, MXI1, TP53INP2, HLTF, EID1, ATG4C, RMND5A, EXD2
YAO_TEMPORAL_RESPONSE_TO_PROGESTERONE_CLUSTER_3	0.0741706	0.346771	0.743265	1.42018	431222	8	HPGD, PTEN, RABGAP1L, MBTD1
WALLACE_PROSTATE_CANCER_DN	0.0650594	0.320343	0.820263	1.41676	364703	5	CAV2, AKAP12, GPM6B
LOPEZ_MESOTHELIOMA_SURVIVAL_OVERALL_UP	0.0712884	0.338842	0.788645	1.41579	405443	6	N4BP2L1, METTL7A, FAM117A, ST6GAL1, CFI
KLEIN_PRIMARY_EFFUSION_LYMPHOMA_DN	0.0530482	0.281855	0.536368	1.41359	350058	39	FAM65B, HLA-DMB, CD79B, CD72, HLA-DMA, BCL11A, PKIG, MAPRE2, CD27, BTG2, ALDH5A1, KIAA0922, ST6GAL1, ETS1
TARTE_PLASMA_CELL_VS_B_LYMPHOCYTE_DN	0.0642371	0.318335	0.573848	1.4134	409767	27	HLA-DMB, SATB1, AHR, MAPRE2, BIN1
BROWNE_HCMV_INFECTION_30MIN_DN	0.0234467	0.179758	0.463545	1.41179	172830	101	FAM65B, CHL1, SOCS1, FAM169A, MET, CUBN, SLC6A15, DST, KALRN, ACTN2, OPRK1, DUSP4, GRM5, CEL, RHCE, NOVA1, DSP, GPSM3, RABGAP1L, TSC22D2, OLIG2, ITSN2, ZSCAN12, RGS3, GLB1L2, DLGAP1, PRKAB2, HOXD3, EEF1A1, ORC4, MIOS, DMXL1, ALMS1, RALGPS1, GALK2, EEA1, SLC25A12, ST5, CASP6, PTP4A1
MARKS_HDAC_TARGETS_UP	0.072797	0.343157	0.608059	1.41157	452794	20	FAS, GSN, CASP9, GLRX, BCL2L11, RARB, GADD45B
ABDULRAHMAN_KIDNEY_CANCER_VHL_DN	0.0826924	0.370925	0.674784	1.40777	495149	12	ACTA2, ALDH1A1, RHOBTB1, ALDH3B1, PALLD, STX11, SNRPN, ITGB3BP
RODWELL_AGING_KIDNEY_DN	0.021877	0.171955	0.454336	1.40474	163894	114	MPPED2, TSPAN7, PEG3, TPD52, SLC16A7, PCLO, TRPM6, CACNB2, AASS, KIAA1244, GHR, FRMD3, KLHL24, NUDT7, KLF9, KLHL3, CPEB3, MORN4, FMO5, EGF, SCML1, ABCA5, PDE3B
CREIGHTON_ENDOCRINE_THERAPY_RESISTANCE_2	0.00215231	0.0452101	0.409392	1.4047	18854	350	DNAH11, C7orf63, C7orf57, TTLL6, NIPSNAP3B, AK7, C11orf63, IFT57, LRRC49, CAPS2, DDX25, DYX1C1, SAMD15, FOXN4, SPEF1, CASC1, MAK, FBXL13, KIF6, IQUB, RFX3, JAZF1, WDR96, SPATA17, NME5, EFHB, RIBC1, MDH1B, DNAH6, EML6, EML1, SPATA6, C17orf72, C4orf47, SPEF2, DNAH7, LRRC46, C11orf74, SHROOM2, LZTFL1, KIF3A, EFCAB6, PPIL6, IQCH, C5orf42, ABLIM2, PKIG, TTC25, NPHP1, PHOSPHO2, FAM149A, LRRC27, NEK11, …
KIM_MYCN_AMPLIFICATION_TARGETS_UP	0.0381808	0.238819	0.486822	1.40411	267728	68	C4orf32, ABCA8, RGL1, CA13, SLC6A15, STK39, SESN3, PRDX1, STAMBPL1, FAM81A, CAMK4, LRP4, ERBB3, AKR1B1, ADRBK2, GPR27, L3MBTL4
PHESSE_TARGETS_OF_APC_AND_MBD2_UP	0.0857555	0.374375	0.715818	1.40317	502880	9	LINGO2, CHST9, CACNA2D1, CECR6
DUTERTRE_ESTRADIOL_RESPONSE_6HR_DN	0.0380673	0.238819	0.483883	1.40167	267875	70	TFPI, ERBB4, KYNU, LIPH, RNF144B, CDKL5, GRB14, FAM171B, TSPAN12, ST8SIA4, SSBP2, SESN3, PLA2R1, KLHL24, NBEA, EPB41L5, ARID5B, YPEL3, RND1, CLEC2D, CCNG2, TGFB3, BMF, NR3C1
CHANG_CORE_SERUM_RESPONSE_DN	0.0113338	0.119304	0.430486	1.40068	90632	182	ETV1, IRAK3, SATB1, SLC40A1, FAM171B, TRANK1, METTL7A, GSN, APOD, KDM5B, PLA2R1, KLHL24, SESN1, ADD3, PKIG, FAM198B, ACCS, C17orf103, PIK3IP1, TNXB, ARID5B, GPR124, YPEL3, LIPA, HECA, IGIP, ZMAT3, ARHGEF3, PLXNB1, MBP, SLC22A17, OSBPL8, CCNG2, RAB11FIP2, PNRC1, CALCOCO1, C1RL, CTSF, DDX60L, TFDP2, MXI1, TNFAIP8, KLHL5, MFGE8, CAMLG, PDK2, BBC3, DAB2, ZBTB47, KIAA1109, GLS, CCPG1, WDR26, PYROXD2, …
TORCHIA_TARGETS_OF_EWSR1_FLI1_FUSION_UP	0.00950883	0.107401	0.426256	1.4	77115	201	MPPED2, PLSCR4, ARAP2, DENND2C, PYGL, RGL1, MR1, FRY, CA13, FAM174B, ST8SIA4, SGK3, MAPT, CDKN2B, PLXDC1, SERGEF, AKT3, TTC39B, LPAR6, KDM5B, DOCK11, UNC5CL, PC, NBEA, PCBP3, ACADSB, FERMT3, MOB3C, PGM2L1, DEF6, POPDC2, MACROD2, GRK5, FGD6, SCHIP1, DCLK2, ERO1LB, C7orf60, ZMAT3, STIM2, BAZ2B, FNBP1L, BBX, GATSL3, MAGI1, FAAH, TSC22D2, YPEL2, NDRG2, ALDH5A1, NRIP3, BCAS3, C10orf118, LYST, CDC42EP5…
MIKKELSEN_NPC_ICP_WITH_H3K27ME3	0.0673189	0.327237	0.849054	1.39994	370376	4	TTLL6, CCDC108, MLPH
PLASARI_TGFB1_TARGETS_10HR_DN	0.0114935	0.119721	0.430199	1.39974	91909	182	MPPED2, PRICKLE2, ZNF608, PRRX1, PEG3, EPHA7, CD36, MAP2, FOXP2, SLC40A1, PCDH9, SHOX2, TOX, TRPS1, SYT11, PBX1, NFIA, METTL7A, SIX1, GLRX, PDE5A, REPS2, SESN3, WDR19, KLHL24, TLE6, SESN1, DIXDC1, LIFR, GULP1, MGST1, LGR4, EDNRB, ZNF521, PLEKHH2, TMEM86A, ZFHX4, ARID5B, MEF2C, PDK4, RNASEL, ADHFE1, CLIP4, PTEN, FAT4, MLLT3, ARHGAP18
KOBAYASHI_EGFR_SIGNALING_6HR_UP	0.0837206	0.371697	0.778484	1.39754	476150	6	METTL7A, KLHL24, PDCD4, CCNG2, PELI1, CEP68
WOO_LIVER_CANCER_RECURRENCE_DN	0.0507629	0.276471	0.504543	1.39591	345227	52	CPS1, ALDH1L1, CYP2J2, AASS, PAOX, EPHX2, PC, ACADSB, MAT1A, CRYL1, TTPA, GPT, FMO4, GLUD2, PCTP, SARDH
ANDERSEN_LIVER_CANCER_KRT19_UP	0.0700401	0.335703	0.55082	1.39261	452362	31	TES, ARHGAP18, RPL13A, RPS3A, RPS25, RPL9, RPS12, RPL3, NAP1L1, RPL27A, RPL10A, RPS18, RPL35A
FRASOR_TAMOXIFEN_RESPONSE_DN	0.0939523	0.394577	0.693541	1.39089	555206	10	DNAJC12, MEGF9, ABAT, PDCD4, SOX9
GARGALOVIC_RESPONSE_TO_OXIDIZED_PHOSPHOLIPIDS_GREEN_DN	0.0833729	0.371697	0.592773	1.38964	520633	21	KIAA1377, ASTE1
HASLINGER_B_CLL_WITH_11Q23_DELETION	0.0836033	0.371697	0.586198	1.38702	524050	22	GLRA2, AHR, GSN, ADRBK2, CASP1
YU_MYC_TARGETS_DN	0.0747492	0.348524	0.551476	1.38573	481340	30	HLA-DMB, ACP5, HLA-DRB1, HLA-DMA, RAG1, EVL, TXNDC16, LIFR, MGST1, ARID3B, ERO1LB, RBMS1, BTG1, GAD1
IVANOV_MUTATED_IN_COLON_CANCER	0.095799	0.398426	0.652709	1.38517	576969	13	RNF43, ESRP1, MARCKS, PHF14, MAP1S
YAO_TEMPORAL_RESPONSE_TO_PROGESTERONE_CLUSTER_0	0.0484293	0.270545	0.485646	1.38475	336617	63	PROM1, GLRB, MET, BBS9, ADRB2, KLHL24, SESN1, TXNDC16, LIFR, RECK, SMPDL3A, FOXP1, GEM, YPEL3, CASP4, RTN2, CCNG2, PNRC1, EPB41L4A-AS1, CTSF, MXI1, ITIH5, EIF4B, ST6GAL1, RHOQ, SAMHD1, CPD
DONATO_CELL_CYCLE_TRETINOIN	0.093579	0.394198	0.770942	1.38401	532218	6	SKAP2, ABI1, BTG2, TOB1
HOLLEMAN_DAUNORUBICIN_B_ALL_UP	0.100994	0.412591	0.742406	1.3779	581347	7	PCDH9, CHD4
MACAEVA_PBMC_RESPONSE_TO_IR	0.0431797	0.255573	0.468216	1.37762	307929	78	ACTA2, DENND2D, FAS, APOBEC3H, METTL7A, TNFSF4, SESN1, ZMAT3, ARHGEF3, DDB2, BBC3, HECTD3, FGD3, POLR2A, RPS27L, ASTN2, RRM2B, CDKN1A, MDM2, PLK2, CCNG1, RAP2B, C12orf5, PPM1D, PTP4A1, BAX, FDXR, DCP1B
VANTVEER_BREAST_CANCER_METASTASIS_UP	0.066187	0.323472	0.513822	1.37734	441135	43	SPEF1, MS4A7, MATN3, RTN4RL1, EVL, SCUBE2, LYPD6, GSTM3, FBXO16, ALDH6A1, TGFB3, BTG2, RILPL2, BBC3, NEO1
LOPEZ_MESOTHELIOMA_SURVIVAL_WORST_VS_BEST_DN	0.0864519	0.375978	0.833926	1.37499	475642	4	CADPS2, FAM117A, ST6GAL1, CFI
IVANOVA_HEMATOPOIESIS_STEM_CELL_LONG_TERM	0.0114123	0.119304	0.414535	1.37476	93993	224	MYOM1, PRRX1, PLSCR4, AQP4, FAM71E1, PROCR, HOXA5, PCLO, PRR16, PCDH9, TTLL7, MARK1, KIF6, MET, KLHL30, MECOM, TMEM144, CCDC112, ST8SIA4, PDE4DIP, MAPT, ATXN1, SLC6A15, GPR133, SHROOM3, SPATA7, LCA5, BEND5, ZBTB20, OCLN, NBEA, PROX1, GDAP1, ALDH2, MAP7, DEF6, AK1, EPHA5, DOCK8, CHIC1, C11orf95, PHLPP1, CLIP4, FZD4, LAMA5, CBX7, FAAH, SCAPER, STARD10, SLC9B2, ICK, JAM3, FKBP7, TNS1, LACTB, EPB41L2…
BILANGES_SERUM_RESPONSE_TRANSLATION	0.0800793	0.362047	0.54331	1.37363	517201	31	ARID5B, RAVER2, TCF7L2, EEF1G, RPL18A, EEF1A1, RPS19, TNRC6B, ARL4D, RPS6, EIF3F, RPL10, RPL4, RPS5, GNB2L1, RPL14, RPS8, RPS7, RPL21, EIF3H, RPL29, RPS4X, RPL6, RPS3, NSA2
FOSTER_KDM1A_TARGETS_UP	0.0274563	0.197591	0.43848	1.37319	208754	127	GSTA3, TMEM40, MBOAT1, LIPH, KIAA0895, MAP2, MANSC1, ELOVL4, SEPP1, ZC4H2, SYTL3, HLA-DRB1, AASS, UBE2L6, KLF17, HEBP2, PCOLCE2, GCA, PRX, PLXDC1, TNNT1, SLC15A2, SLC4A5, PLA1A, KRT23, ACTN2, MX1, ZNF521, CPN1, ACSS1, GSTM3, MLLT3, PMEL, PLD1, BBS7, CDC42EP5, CCBL1, DPYSL3, L3MBTL3, TST, POPDC3, STX11, RBM47, SULT2B1
MIKKELSEN_NPC_LCP_WITH_H3K4ME3	0.0767552	0.352767	0.530631	1.37177	501280	35	DUSP27, FABP7, CYP2J2, IQUB, PLCD4, AKT3, GLRX, ZSCAN2, GAL3ST4, GPSM3, FGD4, SARDH, C20orf96
LIM_MAMMARY_LUMINAL_MATURE_UP	0.0426948	0.25418	0.460415	1.37079	307753	85	MBOAT1, TSPAN13, SLC40A1, SLC7A2, DNAJC12, ZFHX2, TSPAN1, KIAA1244, FER1L4, FAM63A, RASEF, FBXO36, FOXA1, SLC16A5, MLPH, LAMA5, FAAH, ATP6V0E2, ALDH3B1, KLHL5, LRRC48, HIPK2, TP53INP2, SULT2B1, WNT4, BTRC, MYB, MEIS3, CITED1
WANG_BARRETTS_ESOPHAGUS_AND_ESOPHAGUS_CANCER_UP	0.10425	0.418807	0.63564	1.37035	631184	14	AZGP1, TNFRSF10C, PSMB8, GDF15
MIKKELSEN_ES_HCP_WITH_H3_UNMETHYLATED	0.0944507	0.3957	0.578344	1.36844	592045	22	PCDHB10, CAMK2A, CCDC110, PSD3, SH3D19, TRPM1
MYLLYKANGAS_AMPLIFICATION_HOT_SPOT_24	0.10953	0.428984	0.682328	1.3684	647264	10	PRRX1, PBX1, BCL9
VERHAAK_GLIOBLASTOMA_PRONEURAL	0.0285108	0.199809	0.435446	1.36737	217478	130	CRB1, MPPED2, PLCB4, MAP2, CXXC4, SATB1, CLGN, SCG3, ZC4H2, PAK3, RNFT2, MAPT, ABAT, MAST1, YPEL1, MYT1, NLGN3, SOX4, ERBB3, ZNF804A, PHLPP1, FERMT1, BAI3, OLIG2, ICK, DPF1, TMEFF1, ZNF286A, ZNF711, NCALD, SRGAP3, PELI1
YANG_BREAST_CANCER_ESR1_UP	0.0907656	0.385923	0.558554	1.36575	577126	26	ERBB4, MAPT, ABAT, SCUBE2, GSTM3, MLPH, GATA3, CA12
MOOTHA_GLYCOGEN_METABOLISM	0.105915	0.422551	0.615017	1.36355	647500	16	PYGL, GYG2, AGL, PHKA2, GBE1, PPP1R3D, PPP1R2, PPP1CB
AKL_HTLV1_INFECTION_DN	0.0699465	0.335703	0.498607	1.36153	471545	48	COL4A6, TMEM45A, FRY, PKIA, CPVL, PDE4DIP, DENND1B, ATP8A2, MINA, ANXA1, DUSP4, LPHN2, MEF2C, LANCL1, FAM3C, FYN, AKAP9
KIM_PTEN_TARGETS_DN	0.0998465	0.409299	0.824308	1.35913	549337	4	PTEN, MGA, RBM4, ZNF574
FARMER_BREAST_CANCER_CLUSTER_6	0.11234	0.435314	0.630081	1.35836	680167	14	TSPAN13, GPD1L, FOXA1, MLPH, GATA3, RBM47
BRACHAT_RESPONSE_TO_METHOTREXATE_UP	0.10843	0.425161	0.604692	1.35769	666014	17	ZFP36L1, BTG2, TMEM185A, CDKN1A, TOB1, MDM2, CCNG1, C9orf116, TRAFD1, PMM1, CARHSP1, LPIN1, MALAT1
KINSEY_TARGETS_OF_EWSR1_FLII_FUSION_DN	0.0110237	0.117714	0.402379	1.3547	93168	269	MYOM1, RBMS3, TFPI, DOK5, PPP1R9A, MAP2, EMCN, LMO3, DLX2, SATB1, SEPP1, OSR2, SLC40A1, DISP1, LDOC1, CARD6, TOX, MFSD6, TRO, NFIA, ALDH1A1, GSN, DST, ABAT, FAM63A, LPAR6, KLHL24, C11orf96, DLX1, GULP1, SAT1, AFF1, IL17RD, TUFT1, SOX4, DACT3, RHOBTB1, ARID5B, GEM, YPEL3, MEF2C, ZNF804A, BOC, GNAI1, COL7A1, PDCD4, MXD1, VIM, COL5A2, MB21D2, ANKRD6, MLLT3, BCL9L, TCF7L2, YPEL2, MSRB2, S100A10, LNPE…
SCHAEFFER_PROSTATE_DEVELOPMENT_AND_CANCER_BOX6_UP	0.107364	0.425161	0.8191	1.35055	590696	4	ALDH1A1, FAM126A, DAB2
HUANG_GATA2_TARGETS_UP	0.0400734	0.24477	0.436296	1.34897	300215	114	CD244, FCGR2A, IRAK3, SATB1, N4BP2L1, SRGN, TOX, ST8SIA4, GSN, MYO1F, PSMB8, ABTB1, PRORSD1P, SAT1, FFAR2, AFF1, IL16, SLC12A6, DGKG, STARD10, FAM117A, BTG1, TNFAIP8, DOK3, TAPT1, RAB38, HBP1, SIPA1L1, CCPG1, NDRG1, KCTD12, RPS6, CDKN1A, RNF130, FES, C1orf54, ANKH
MIKKELSEN_MCV6_ICP_WITH_H3K4ME3_AND_H3K27ME3	0.117992	0.445508	0.616297	1.34808	717889	15	CCDC108, KCNJ2, ACTA2, RHOJ, YPEL4, NCKAP5, ESR2
YEGNASUBRAMANIAN_PROSTATE_CANCER	0.056479	0.295163	0.457961	1.34744	402771	78	HPGD, ETV1, PEG3, BCHE, CLGN, AZGP1, SCG3, NCAM2, TNNT1, OCLN, SLC39A8, ERBB3, ALDH6A1, KLHL7, NKX3-1, ST7, CTH
RICKMAN_HEAD_AND_NECK_CANCER_F	0.102453	0.41404	0.550793	1.34677	651439	26	ABCA8, PKIA, CASQ2, APOD, ACTN2, NEB, NEXN, PDK4, THBS4, ZFPM2, DES
MASSARWEH_TAMOXIFEN_RESISTANCE_UP	0.00365089	0.0613313	0.384937	1.34334	33155	464	PRICKLE2, ERBB4, PLEKHA7, CD36, ARAP2, CAV2, DENND2C, MANSC1, SLC22A15, IFT57, ATP8A1, NPR2, INPP1, RNF144B, OSR2, KLF12, HOXA5, STK38L, EHD3, CADPS2, UNC13B, MTUS1, USP53, NIPAL3, CYP2J2, MFSD6, MARK1, FAS, FAM171B, PKIA, ULBP2, PBX1, CDS1, COBLL1, SH2D4A, TSPAN1, MATN3, ARHGEF37, KIAA1244, NFIA, SCPEP1, FSIP1, RAB20, TMEM8B, PTPN13, BEX2, ZHX1, GLRX, ICA1, NCOA1, CCDC149, PRODH, DOCK11, PSMB8, …
HOFFMAN_CLOCK_TARGETS_UP	0.126659	0.461235	0.748115	1.34303	720355	6	CD36, TNFRSF11B, ANXA1
TURASHVILI_BREAST_LOBULAR_CARCINOMA_VS_LOBULAR_NORMAL_UP	0.0661136	0.323472	0.467722	1.34298	461929	66	MPPED2, CHL1, CD36, THRB, ACTA2, AMDHD1, N4BP2L1, AZGP1, CYP2J2, SGK3, DST, ITGA2, DMD, MGST1, RYR3, LYPD6, PDK4, BHLHE41, PERP, FMO5, ESD
NIKOLSKY_BREAST_CANCER_20P13_AMPLICON	0.117847	0.445508	0.812201	1.33917	648375	4	SPEF1, ATRN
EPPERT_CE_HSC_LSC	0.102092	0.413069	0.532888	1.33903	657412	30	TFPI, PLSCR4, HOXA5, CACNB2, MECOM, BCL11A, FRMD4B, DAPK1, SMARCA1, YES1
HUANG_DASATINIB_RESISTANCE_UP	0.0630515	0.31623	0.457291	1.33802	447467	75	TFPI, CAV1, CAV2, INPP1, ANTXR2, MET, SAMD9L, MAML2, DPYD, F2RL1, LARP6, PSMB8, ANXA1, OSMR, PALM2-AKAP2, UBE2E3, ELL2, CCDC50, CDC42EP3, EPHA2, BTN3A3
TONKS_TARGETS_OF_RUNX1_RUNX1T1_FUSION_SUSTAINED_IN_MONOCYTE_DN	0.120364	0.448422	0.810585	1.33651	662220	4	S100B, RGS2
MIKKELSEN_ES_LCP_WITH_H3K4ME3_AND_H3K27ME3	0.0724302	0.34237	0.92309	1.33625	376050	2	SLC17A7, GAL3ST4
RAY_TARGETS_OF_P210_BCR_ABL_FUSION_DN	0.131827	0.467671	0.640206	1.33563	789359	12	SATB1, SRGN, PAK1, KCNAB2, MYB, PTPRCAP, SNRPN
ZHAN_MULTIPLE_MYELOMA_LB_UP	0.104435	0.418807	0.527386	1.33337	674503	31	PLEKHA7, KIAA0895, KCNJ11, USP53, PLS1, LYPD6B, ARID5B, BOC, IZUMO4, MAST4
DORSAM_HOXA9_TARGETS_UP	0.10195	0.413069	0.521293	1.33321	662178	33	ALDH1A1, ARL3, ADD3, ETS2, VIM, CTH, YES1, PIM1, MYB, RPL27A, GNG10, CDK7, NLK, RNF103
SHIN_B_CELL_LYMPHOMA_CLUSTER_9	0.12477	0.4578	0.807764	1.33186	686459	4	NKX3-2, BCL11A
SANDERSON_PPARA_TARGETS	0.140375	0.484945	0.634955	1.32468	840545	12	CD36, EHHADH, DECR1, ETFDH, ACOT8
BRACHAT_RESPONSE_TO_CISPLATIN	0.135087	0.474326	0.596459	1.32241	825836	16	YPEL3, BTG2, TMEM185A, CDKN1A, ISOC1, TOB1, MDM2, CCNG1, ASNSD1, PMM1, LPIN1, MALAT1
FRASOR_RESPONSE_TO_SERM_OR_FULVESTRANT_UP	0.126789	0.461235	0.563966	1.32211	791749	21	DLX2, NCAM2, AHCYL2, SCHIP1, AKAP3, RAB30, RB1CC1, DMXL1
LEIN_MIDBRAIN_MARKERS	0.0900053	0.384552	0.477339	1.32064	612106	52	GLRA2, GPC5, STEAP2, CLGN, EN1, POU4F1, DENND1B, EIF5A2, PCOLCE2, LRRC16B, ZFHX4, ITIH3, TCF7L2, PCSK1N
TORCHIA_TARGETS_OF_EWSR1_FLI1_FUSION_DN	0.020997	0.16931	0.393417	1.31928	176196	256	PPP1R9A, TPD52, ZFP2, KIAA0895, PLCB4, TSPAN6, SATB1, N4BP2L1, SLAIN1, CYFIP2, CCBL2, TDRKH, MFSD6, PBX1, HLA-DMA, ATXN1, RPS6KA6, IGF2BP3, PDE5A, PSMB8, C11orf74, WIPF1, C10orf11, SELL, KIAA1462, LCP1, SLC39A8, LPHN2, FKBP5, TUFT1, SOX4, CPNE3, CRYL1, BBS12, SSFA2, C11orf95, LIPA, CD27, MEF2C, ARRDC4, CCND1, TTC8, SEPT4, ELL2, VIM, KIFAP3, PM20D2, TOP1MT, PAK1, CCNYL1, PDE3B, CDC42EP3, TRIB2, UB…
CHIANG_LIVER_CANCER_SUBCLASS_POLYSOMY7_DN	0.131136	0.46764	0.567975	1.31851	815658	20	SLC16A7, CARD6, ROBO1, PHACTR2, RHOBTB1, PLOD2
GAUSSMANN_MLL_AF4_FUSION_TARGETS_F_DN	0.131827	0.467671	0.561052	1.31528	823209	21	TFPI, STEAP1, VEGFC, TSPAN12, OPN3, SH3GL3, CTH, GLCE
JI_CARCINOGENESIS_BY_KRAS_AND_STK11_UP	0.128034	0.461289	0.84363	1.31352	687171	3	ADAM8, TFAP2A
BOYERINAS_ONCOFETAL_TARGETS_OF_LET7A1	0.154536	0.508796	0.63949	1.30934	919530	11	PIGA, FIGN, HMGA2, COL4A5, NAP1L1, IGF2BP1
FIGUEROA_AML_METHYLATION_CLUSTER_3_UP	0.059262	0.30586	0.42197	1.3074	445043	116	PCDHA11, PCDHB9, PCDHB18, PCDHB10, PCDHB16, CAPS2, PCDHB14, PCDHB8, ZFHX2, PCDHB11, MSRB3, MAP7, FAM83B, CCDC34, THBS4, ZNF84, CALCOCO1, ZNF667, PAQR5, PYGO1
GHANDHI_BYSTANDER_IRRADIATION_UP	0.103522	0.416887	0.478294	1.30606	697897	48	KYNU, IRAK3, IL33, AHR, RGS9, MCTP1, SLC6A15, FGF2, ZC3H12C, TSLP, SAT1, SRSF12, SLC39A8, PLA2G4A
ODONNELL_METASTASIS_UP	0.106323	0.4227	0.476809	1.30201	716775	48	ERBB4, PLCB4, N4BP2L1, KLF12, CORO2B, HOXD1, PMP2, PARK2, OPRK1, BCORL1, KSR1
GENTILE_UV_RESPONSE_CLUSTER_D5	0.120513	0.448422	0.500656	1.3009	789161	36	NAV3, DLX2, VEGFC, ZHX3, PIKFYVE, HOXD8
KREPPEL_CD99_TARGETS_DN	0.166459	0.528688	0.70089	1.30085	958176	7	STARD4, RABGAP1L
TRACEY_RESISTANCE_TO_IFNA2_UP	0.15656	0.511469	0.788651	1.30034	861365	4	MAL, MET
ALONSO_METASTASIS_EMT_DN	0.0527714	0.281694	0.973724	1.29853	263814	1	PCDH9
ZHOU_PANCREATIC_EXOCRINE_PROGENITOR	0.167949	0.532488	0.723236	1.29836	955189	6	NR5A2, PROX1, SOX9, MNX1
BOQUEST_STEM_CELL_DN	0.0550791	0.28906	0.409643	1.29816	424928	141	RAPGEF4, C1orf115, TSPAN7, ABLIM3, TPD52, TSPAN13, TSPAN6, EMCN, NR5A2, SRGN, HLA-DPA1, TEX14, HLA-DRB1, MET, MCTP1, TSPAN12, HLA-DMA, MECOM, RASIP1, ADRB2, ICA1, LHX6, LPAR6, TBC1D30, ALDH1A2, PLA1A, KIAA1462, ABCG1, ETS2, SCUBE2, SCHIP1, RND1, KANK3, NRN1, FNBP1L, MAST4
BROWNE_HCMV_INFECTION_24HR_DN	0.0637679	0.318079	0.418128	1.29816	479971	118	FAM65B, TFPI, CAV1, PRKG1, ABCA8, CPS1, ACTA2, NIPAL3, MET, ALDH1A1, DST, ITGA2, PTPN13, RECK, LGALS3, MGMT, FIG4, SEMA3C, TM7SF2, MTMR11, PTEN, COL5A2, CA12, S100A10, DNMBP, BTG1, DDAH1, FBN2, MGST3, BTN3A3, HIPK2, PRKAB2, MXD4, TKT
GAUSSMANN_MLL_AF4_FUSION_TARGETS_A_DN	0.0914003	0.38814	0.448874	1.29747	642020	69	GVINP1, PLEKHA7, TSPAN13, SOD3, AGMO, SEMA3D, APLP1, HLA-DMA, PCOLCE2, SPEF2, COL19A1, LCP1, EFNA5, CAMK4, SEMA3C, LAMA5, SCARB2, ASRGL1, LRRN4CL, MYO1D, MLIP, ITIH5
ACEVEDO_FGFR1_TARGETS_IN_PROSTATE_CANCER_MODEL_DN	0.0442833	0.258974	0.398198	1.29562	354119	182	MYOM1, LMCD1, ASB2, COL4A6, HPGD, TSPAN7, LMOD1, HDAC9, PLCB4, ACTA2, FOXP2, PROM1, SATB1, GLRB, CHN2, FAM171B, PKIA, DEPTOR, NFIA, BMP4, ATXN1, UPB1, GSN, BEX2, TNNT1, PDLIM3, C1R, SLC2A4, CACNA2D1, SORBS1, SPOCK2, RECK, CCDC126, TMCC2, SLC4A4, CAMK4, MST4, RGS12, SCUBE2, CLDN23, GNAO1, CRYL1, TEAD2, ACRBP, GATA3, NRN1, COL7A1, RTN2, ISL1, DES, EGF
LIU_TARGETS_OF_VMYB_VS_CMYB_UP	0.169235	0.536014	0.645423	1.29439	1000083	10	CD109, MINA, LIPA
STARK_PREFRONTAL_CORTEX_22Q11_DELETION_UP	0.0480993	0.269781	0.40016	1.29401	381219	171	SLC17A7, CAMK2A, ATP8A1, SLC1A3, SAMD12, PTPRK, CYFIP2, EHD3, LIN7A, TMOD2, PBX1, MEGF9, SOBP, ACVR1C, KLHL24, SPOCK2, FOXP1, PGM2L1, SLC4A4, MAPRE2, KLF9, BIN1, MEF2C, ZNF804A, GNAI1, KIF5C, RICTOR, PAQR8, C9orf172, B3GAT1, PTK2B, ADRBK2
GAVIN_IL2_RESPONSIVE_FOXP3_TARGETS_UP	0.165814	0.528688	0.620251	1.294	992869	12	ZNF608, CCDC109B, HIPK2, ARMCX4, TMEM173
SWEET_LUNG_CANCER_KRAS_DN	0.0276953	0.197591	0.383868	1.29384	234541	273	GSTA3, FAM65B, TFPI, TSPAN7, CAV1, PEG3, TSPAN13, LAMA2, SOD3, TSPAN6, EMCN, ACTA2, PROM1, SATB1, SRGN, HOXA5, ANTXR2, SPEF1, TMEM45A, CALCRL, HOXA6, AHR, RGS2, SHOX2, CACNB2, FAS, PKIA, ST8SIA4, RAG1, RASIP1, MAPT, WWTR1, ALDH1A1, GSN, ROBO1, PRX, ADRB2, GPC3, GNG2, TBX2, ZBTB20, SLC4A5, SORBS1, KALRN, SESN1, GREM2, SPOCK2, LIFR, RECK, EDNRB, ETS2, TWSG1, RHOJ, CDK14, CES3, KLF9, SEMA3C, TNXB, G…
NIKOLSKY_BREAST_CANCER_7Q21_Q22_AMPLICON	0.10461	0.418807	0.462119	1.29379	717423	56	C7orf63, PPP1R9A, AZGP1, SAMD9L, DLX6, CDK14, PEX1, ASB4, SGCE, PDK4, SAMD9
SCHAEFFER_PROSTATE_DEVELOPMENT_48HR_UP	0.0222331	0.17356	0.379579	1.29362	192203	317	LMCD1, GSTA3, SLC2A12, COL4A6, HPGD, TINAGL1, TMEM40, MBOAT1, COL24A1, TSPAN13, HDAC9, SLC16A7, SLC40A1, N4BP2L1, IL33, CALCRL, DENND2D, PCDH9, RGS2, ELOVL2, SKAP2, COBLL1, TSPAN12, TSPAN1, GDPD1, ALDH1A1, PLCD1, CPM, USP2, IGSF5, HEBP2, BBS9, CDH8, GSN, MPP7, PCOLCE2, PTPN13, ZBTB8B, EPHX2, GCLC, GPR155, ATP8A2, LPAR6, ALDH1A2, TLE6, ANXA1, AHCYL2, PLA1A, TIPARP, KRT23, NUDT7, AFF1, SLC39A8, CAM…
SCHUHMACHER_MYC_TARGETS_DN	0.170111	0.536427	0.748913	1.29353	953594	5	CD72, ACP5
MINGUEZ_LIVER_CANCER_VASCULAR_INVASION_DN	0.174133	0.543003	0.676362	1.29235	1012394	8	AASS, KLF9, MAT1A, ZFAND5, RCL1
PLASARI_NFIC_TARGETS_BASAL_DN	0.166208	0.528688	0.60843	1.29121	1001022	13	STARD4, AHR, SLIT2, RPL39L
GAZDA_DIAMOND_BLACKFAN_ANEMIA_ERYTHROID_UP	0.146301	0.492992	0.535833	1.28979	923743	24	DENND2D, FAS, SESN1, NUP62CL, PDK3, DDB2
WATTEL_AUTONOMOUS_THYROID_ADENOMA_DN	0.127863	0.461289	0.493837	1.28951	839538	37	CAV1, CAV2, PROM1, RGS2, NELL2, CXorf57, PCOLCE2
ZHAN_MULTIPLE_MYELOMA_MS_UP	0.126917	0.461235	0.491345	1.28906	835463	38	CLGN, MARK1, PBX1, NAP1L3, CLEC11A, KLHL13, LARP6, DTNA, ZNF521, RUNDC3B, SLC22A17, MAGI1, JAM3, PALLD, BEND7
BROWNE_HCMV_INFECTION_10HR_DN	0.115294	0.442454	0.470149	1.28819	778955	49	ETV1, AHR, RGS20, MTUS1, FRY, IGF2BP3, KLF9, RHOBTB1, SCN8A, CBLB, RBMS1, TCF7L2, NR3C1
CHEMNITZ_RESPONSE_TO_PROSTAGLANDIN_E2_DN	0.0298282	0.205264	0.380628	1.2858	253620	281	CHL1-AS2, C7orf63, TINAGL1, CHL1, SPTLC3, PLEKHA7, LMTK3, FOXP2, PROM1, CCDC148, SH3D19, PTPRK, PCLO, AHR, SLIT2, CACNB2, MET, CDS1, PLS1, TSPAN1, NFIA, LNP1, BCL11A, TNFRSF10C, CASP9, EFCAB6, OCLN, FBXL16, IQCH, EDNRB, MAP7, SLC39A8, LRRK2, RGS12, EPB41L5, OPN3, FAM63B, FREM2, SCHIP1, RUNDC3B, PHACTR2, BBS12, RSPH3, SATB2, BICC1, FRMD4B, CCDC30, ZNF599, SLC12A6, SAMD13, FMO5, GPC6, FAAH, ASRGL1,…
PARK_TRETINOIN_RESPONSE	0.178782	0.548362	0.744035	1.2851	1002198	5	SLC2A5, SMOX, NDRG1, PIM1
LOPEZ_MESOTELIOMA_SURVIVAL_TIME_DN	0.180362	0.548935	0.743153	1.28358	1011056	5	ALDH2, BTG2, ST6GAL1, CFI
GAL_LEUKEMIC_STEM_CELL_UP	0.0833067	0.371697	0.421222	1.2813	613290	100	GLRA2, PPP1R9A, SLIT2, MTUS1, MFSD6, ZFP36L1, DST, BCL11A, TNIK, CDK14, PIK3IP1, PEX1, BIN1, LGALSL, CCND1, DLG3, COL7A1
VERHAAK_GLIOBLASTOMA_NEURAL	0.0881117	0.379822	0.424758	1.27998	642581	93	PLCL1, SLC16A7, SEPP1, TMEM144, SGK3, ATRNL1, REPS2, SERPINI1, NANOS1, ADD3, CHN1, FHIT, HPCAL4, SCHIP1, CRYL1, RND1, TTPA, GNAI1, AGTPBP1, MBP, MAGEH1, ANKRD46, NDRG2, MSRB2, SH3GL3, MGST3, ACSL4, ENPP4, POPDC3, PPP2R5A, MMD, ORC4, FBXO3
CAIRO_HEPATOBLASTOMA_DN	0.0620018	0.312931	0.400245	1.27953	483740	153	MYOM1, CYP39A1, KMO, HPGD, ABLIM3, INPP1, N4BP2L1, AZGP1, GRAMD1C, EHD3, MAP3K5, CYP2J2, ANG, AASS, GHR, ABAT, C1R, RAB27A, PRODH, IL1RAP, GREM2, HSD17B6, AGL, NRG1, CHST7, ETS2, PRG4, MAT1A, FAM149A, CPEB3, C8G, FAAH, C1RL, NDRG2, KIAA0922, FOXO1, CTH, EPHA2, STARD5, SARDH, ACACB, MFAP3L, ADM
PIEPOLI_LGI1_TARGETS_DN	0.185168	0.55242	0.740504	1.279	1037996	5	IL33, ZNF266
LEE_NEURAL_CREST_STEM_CELL_DN	0.0942741	0.395444	0.427336	1.27632	681595	87	MPPED2, COL4A6, NAV3, FABP7, PROM1, GRAMD1C, PRR16, SLIT2, MTUS1, NELL2, DTNA, DMD, LZTFL1, SAT1, SPRY1, TP53TG1, AGPAT4, CROT, SORBS2, ZMAT3, DSP, PLEKHB1, CEP290, FBN2, EPHA2, DDB2, PALLD, COL4A5, MFAP3L, ENPP4
MIKKELSEN_ES_ICP_WITH_H3K27ME3	0.186274	0.55242	0.636069	1.27563	1100775	10	COL24A1, SFTPC, PRSS16, WDR65, POU6F1
GRABARCZYK_BCL11B_TARGETS_UP	0.112945	0.435881	0.44839	1.27535	783486	62	IGLL3P, USP44, IKZF2, DENND1B, RAB27A, MST4, C5orf56, PLEKHA8, ADCYAP1, SCARB2, ANKRD46, ATP6V0E2
MIKKELSEN_DEDIFFERENTIATED_STATE_UP	0.19143	0.559277	0.710178	1.27492	1088736	6	FBXO15, PHC1, COBL, ETV5
WEST_ADRENOCORTICAL_CARCINOMA_VS_ADENOMA_DN	0.18401	0.55242	0.610339	1.27332	1101825	12	EMCN, HLA-DPA1, GLS, KIAA0247
MIKKELSEN_IPS_LCP_WITH_H3K27ME3	0.193058	0.560077	0.736219	1.2716	1082223	5	CD244, GAL3ST4, SLC23A3
SILIGAN_TARGETS_OF_EWS_FLI1_FUSION_DN	0.177989	0.548362	0.572793	1.26994	1088114	16	SLC2A5, DLG2, CDK14
CAFFAREL_RESPONSE_TO_THC_8HR_5_UP	0.182903	0.551768	0.588942	1.26968	1107392	14	TES, ZFP36L1, IPO7, SRRM2, STX5, NEAT1, USP3, BNIP3, GOLGB1
MATZUK_CENTRAL_FOR_FEMALE_FERTILITY	0.177354	0.548362	0.564906	1.26836	1089365	17	NPR2, OTX1, GHR, CPE, TKT, ACVR2A
RODRIGUES_THYROID_CARCINOMA_DN	0.118783	0.446347	0.445793	1.26796	823981	62	MAP2, PHLDB2, SRGN, PTPRK, SLIT2, ATXN1, ROBO1, DMD, EFNA5, PPP1R13L, C5orf56, BBX, SAMD9, CDC42EP3, MYO1D, S100A10, HIPK2, BBC3, SYTL2
WIERENGA_STAT5A_TARGETS_DN	0.0752566	0.349623	0.401029	1.26785	578829	138	DENND2C, MYEOV, MANSC1, LMTK3, SLC9A9, TMC8, IL7, WFDC1, SH3BGRL2, KLHDC1, DEPTOR, PBX1, NAP1L3, C5, SCPEP1, MSRB3, C12orf39, EPHX2, TMEM63A, ADRA2A, FERMT3, SH3PXD2A, C1orf116, BIN1, ACRBP, ARHGEF3, CGRRF1, MTMR11, LGALSL, CCND1, JAM3, C3orf52, TMEM55A, DOK3, C6orf211, ETS1, STX11, ZFPM1, DENND3
TUOMISTO_TUMOR_SUPPRESSION_BY_COL13A1_UP	0.199625	0.568673	0.682577	1.26686	1149086	7	HLA-DMB, HLA-DMA, RPL14
MIKKELSEN_ES_ICP_WITH_H3K4ME3	0.0193243	0.16035	0.363428	1.26647	174929	452	ETV1, TFPI, TINAGL1, LMOD1, ABCD2, LIPH, C14orf37, LAMA2, SCN1A, DENND2C, ABCA8, ALDH1L1, NR5A2, C1QTNF1, RFTN2, TTLL9, DNAJC12, SPEF1, TMEM45A, GDAP1L1, TLR3, ZC4H2, PBX1, AASS, QPRT, HLA-DMA, PPAPDC3, KLC3, PRCP, CRISPLD1, NME5, UPB1, EFHB, FN3K, MDH1B, TMEM14A, ZNF454, FRRS1, GNG2, SERPINI1, LPAR6, TNFAIP6, C11orf74, NME7, UNC5CL, LIFR, MGST1, ADD3, KDM6B, FAM198B, DEF6, AK1, FAM149A, AGPAT4, …
SINGH_NFE2L2_TARGETS	0.18632	0.55242	0.587165	1.26584	1128080	14	GCLC, PRDX1, MGST1
MCBRYAN_PUBERTAL_BREAST_3_4WK_DN	0.159645	0.518089	0.506211	1.26384	1024811	29	FAM65B, RGS2, NFIA, TXNDC16, MBP, PAM, CTH, ADCK3, RPL7, CDKN1A, PRKAG2, FABP3, RPL36A
WINNEPENNINCKX_MELANOMA_METASTASIS_DN	0.179024	0.548362	0.54914	1.26156	1109103	19	KRTAP19-1, PIK3IP1, CTNNBIP1, FGD3, RNF125, TOM1L2, CEBPA, KIAA0930, CRY2, DHRS1, CST3, ST7-AS1
MORI_MATURE_B_LYMPHOCYTE_UP	0.118962	0.446533	0.437389	1.26154	834181	68	FAM65B, HLA-DMB, HLA-DRB1, HLA-DMA, ZFP36L1, ADRB2, SELL, LCP1, RGS14, MEF2C, ARHGEF3
MARZEC_IL2_SIGNALING_DN	0.161803	0.521947	0.505194	1.26131	1038667	29	CARD6, FAS, SESN3, SESN1, PDCD4, CCNG2, MAP2K6, PDE3B, DAPK1, TFDP2, FOXO3, CASP1, CDKN2C, PDGFC, CCNG1
ZWANG_TRANSIENTLY_UP_BY_1ST_EGF_PULSE_ONLY	0.00104854	0.028294	0.348914	1.26073	10339	1261	RBMS3, TFPI, TSPAN7, ZNF608, SPTLC3, PLSCR4, KYNU, PLEKHA7, DLG2, HDAC9, TLR1, TIGD4, MAP2, NAV3, NPY6R, ACTA2, S100B, SLC1A3, INPP1, PHLDB2, RNF144B, N4BP2L1, TMEM133, CCDC148, CDKL5, PSD3, ARHGAP42, UNC80, HOXA5, MAPK10, EXPH5, PTPRK, PCDHA4, TMEM45A, RIMS2, DENND2D, CCBL2, CARD6, TNFRSF11B, RGS20, DQX1, FAM135A, MTUS1, TLR3, USP53, PAIP2B, ZC4H2, NIPAL3, MCOLN3, IKZF2, SYTL3, FAM171B, UBA7, CA…
HEDENFALK_BREAST_CANCER_BRACX_UP	0.179854	0.548362	0.548726	1.2606	1114241	19	MCF2, SPRY1, CYP1A1, RPL15, RPL31, RPS5, RPL19, RPS13, RPS4X, TANK, UBA52
BROWNE_HCMV_INFECTION_8HR_DN	0.155845	0.511082	0.489855	1.2597	1015070	34	FAM65B, NAV3, BMP4, DST, TWIST1, CDC42EP3, TRIB2, ERCC6
MORI_LARGE_PRE_BII_LYMPHOCYTE_DN	0.149476	0.500738	0.475173	1.2579	988938	40	FAM65B, HLA-DMB, CD79B, UBA7, HLA-DMA, WIPF1, LCP1, ALDH2, RGS14
BARRIER_COLON_CANCER_RECURRENCE_DN	0.186829	0.55242	0.560147	1.25767	1147567	17	TSPAN7, KCNAB1, ASB13, ARHGAP33
RANKIN_ANGIOGENIC_TARGETS_OF_VHL_HIF2A_UP	0.204284	0.574593	0.762304	1.2569	1123932	4	ANG, BMP4
WANG_RESPONSE_TO_GSK3_INHIBITOR_SB216763_UP	0.046311	0.264261	0.370614	1.253	394354	284	MYOM1, CD36, TLR1, GIMAP2, MS4A7, MR1, NCAM2, KLHDC1, HLA-DMA, TMEM144, PRCP, SNORD116-1, C5, ATXN1, LTA4H, ACSF2, ABAT, GLRX, FRRS1, SSBP2, ARL3, SLC25A20, SESN3, SLC15A2, DTNA, RCAN3, AHCYL2, C10orf11, MGAT4A, FAM175A, MGST1, AGL, SAT1, ALDH2, ZNF404, MANBA, FIG4, TMEM86A, ANO8, GPHN, CCDC146, ATP10D, ZNF573, ZMAT3, ACRBP, SLC37A2, IGFLR1, AGTPBP1, GBGT1, ZNF577, C6orf48, ZNF277, EFHC1, SCARB2,…
EPPERT_HSC_R	0.10755	0.425161	0.413077	1.25156	788516	97	TFPI, PLSCR4, KBTBD8, CD109, PROM1, HOXA5, DACH1, CACNB2, FAM169A, MCTP1, MECOM, DST, BCL11A, KSR1, FRMD4B, CYLD, MLLT3, PAM, ITSN2, DAPK1, FOXO1, FAM3C, SMARCA1, MREG, YES1
HOSHIDA_LIVER_CANCER_LATE_RECURRENCE_DN	0.146053	0.492992	0.458246	1.25132	984620	48	GLRA2, THRB, DACH1, PKIA, COBLL1, NAP1L3, PMP2, APBA1, POU3F2, TESK1, SSFA2
HOWLIN_CITED1_TARGETS_1_UP	0.184861	0.55242	0.533409	1.25047	1154393	21	GPC3, ZBTB20, MBP, MLF1, TMEM194B, SAMHD1, EIF3L, JAK1
YANG_MUC2_TARGETS_DUODENUM_3MO_DN	0.203604	0.574593	0.588807	1.24956	1226250	13	GLRX, EPHX2, FMO5, CYP1A1, SULT2B1, GSTA4, NQO1, NFE2L2
GOZGIT_ESR1_TARGETS_DN	0.0203102	0.165328	0.355115	1.24813	187459	534	LMCD1, MPPED2, RNF43, TFPI, PRICKLE2, ERBB4, C4orf32, MBOAT1, KYNU, PLEKHA7, EPHA7, TSPAN13, PCDHB10, HDAC9, CAV2, SLC16A7, MAP2, CD109, PCDHB16, PROCR, PLCXD2, PCDHB14, NR5A2, RNF144B, OSR2, SLC7A2, DNAJC12, HLA-DPA1, PSD3, LDOC1, DACH1, PTPRK, AHR, TNFRSF11B, LIN7A, SLIT2, PDGFRL, SH3BGRL2, MCOLN3, VEGFC, NELL2, PKIA, TRPS1, NCAM2, FAM169A, SAMD9L, DEPTOR, ZPLD1, COBLL1, TSPAN1, TC2N, FBXO32, S…
WU_HBX_TARGETS_2_UP	0.191956	0.559754	0.542874	1.24716	1189217	19	FAS, GLRX, CASP4, CCNG1
FONTAINE_THYROID_TUMOR_UNCERTAIN_MALIGNANCY_UP	0.17819	0.548362	0.501768	1.24444	1140222	28	AQP4, NIPAL3, VEGFC, CA11, FBXL16, PDCD4, ARMCX4, CITED1, CD63, BCL2L11
GUTIERREZ_WALDENSTROEMS_MACROGLOBULINEMIA_2	0.221708	0.598361	0.650934	1.24376	1288995	8	HLA-DPA1, HLA-DRB1, HLA-DMA, MYB
ZHAN_MULTIPLE_MYELOMA_MF_DN	0.173177	0.543003	0.488898	1.24335	1121692	32	SLC22A15, CCDC110, TRANK1, TMEM170B, ALDH2, ARMC2, GLCCI1, NRG3, SCAPER, TNFAIP8, FAM3C, CHST11, RAPGEF2
BUCKANOVICH_T_LYMPHOCYTE_HOMING_ON_TUMOR_UP	0.198213	0.56773	0.547002	1.24283	1222965	18	SKAP2, ZNF521, SERPINB6, IKZF5, ADRBK2, STK3, CALD1, MYCBP2, MICAL1
WANG_MLL_TARGETS	0.0814163	0.36616	0.383469	1.24219	646901	174	SOX5, ETV1, HDAC9, SLC16A7, FABP7, KCNJ2, DLX2, SEPP1, RNF144B, OSR2, SLC7A2, DLL1, SHOX2, MAP3K5, SLIT2, TOX, VEGFC, GRIP1, PCDHB13, LHFPL1, PELI2, SNED1, RGS16, SHC4, NFIA, RTN4RL1, DPYD, RPS6KA6, IGF2BP3, KIF21A, SPON2, LARP6, PLA2R1, ALDH2, C2, HOXC13, DEF6, KIAA1024, ARID5B, FOXD1, PDK4, ANO4, GATA3, CLIP4
ALONSO_METASTASIS_NEURAL_UP	0.201495	0.571311	0.553001	1.24163	1237650	17	SEPP1, MAL, CHN1, SDCBP, S100A10
GHO_ATF5_TARGETS_UP	0.212533	0.589067	0.584349	1.2401	1280027	13	NEB, RHOBTB1, ITIH3, ATP11B, ZNF658, TAB2, RBM45, LAMB2
ONO_FOXP3_TARGETS_UP	0.216631	0.594392	0.593617	1.23844	1297157	12	SLAMF7, RGS2, PAK1, JUN, GADD45B
GAVIN_PDE3B_TARGETS	0.224216	0.599834	0.616422	1.23623	1324991	10	TFPI, SYT11, SYTL2, ENTPD1
GRAHAM_CML_QUIESCENT_VS_NORMAL_DIVIDING_DN	0.229765	0.608325	0.748975	1.23492	1264128	4	PROM1, PLS3, C3orf14, SORL1
BUSA_SAM68_TARGETS_UP	0.232687	0.61174	0.665342	1.23487	1339404	7	NR2F1, CCND1, NR3C1
COATES_MACROPHAGE_M1_VS_M2_DN	0.154818	0.508796	0.440171	1.23234	1061752	56	C4orf32, TLR1, PROCR, ADAM8, MCOLN3, MYO1F, FAM198B, LRRC27, AKR1E2, CBLB, SNHG6, PINK1, MFGE8
TERAO_AOX4_TARGETS_HG_DN	0.236891	0.615953	0.713229	1.23189	1327941	5	MAP2, STK25
THUM_SYSTOLIC_HEART_FAILURE_DN	0.0818158	0.367474	0.375141	1.23157	663059	200	PPP1R9A, CD36, C14orf37, LAMA2, CAPS2, KLF12, PSD3, CACNB2, SEC14L5, IP6K3, MAPT, DENND1B, PLEKHA2, BCL11A, LDB3, ZBTB20, GKAP1, RORB, SORBS2, PTEN, BBX, ELL2, MAST4, PDE7A, SYNE1, LSAMP, CCDC28B, LMLN, RAPGEF2, TACC1, PER3, PCDHGA4, PER1, FOXN3, PCBP2, PCMTD2, SBF2, RPL7, CEP350, AGPAT9, B4GALT1
MYLLYKANGAS_AMPLIFICATION_HOT_SPOT_17	0.21629	0.593986	0.562726	1.2309	1315959	15	PRRX1, PBX1, BCL9
WAKABAYASHI_ADIPOGENESIS_PPARG_BOUND_36HR	0.189307	0.555918	0.49293	1.23069	1215227	29	SLC16A10, MEF2C, CALCOCO1, CREB3L4, TOB1, MDM2, SAP30L, SH3GLB1, EXOC6, HIC2, DISP2
RODRIGUES_THYROID_CARCINOMA_ANAPLASTIC_DN	0.0373307	0.237221	0.353129	1.22983	337477	447	RBMS3, DOK5, PLSCR4, PRKG1, WDR72, CAV2, NIPSNAP3B, ACTA2, DDX25, TMEM133, HLA-DPA1, AZGP1, CYFIP2, TNFRSF11B, SLIT2, MTUS1, SH3BGRL2, FRY, PKIA, SLC25A27, FAM85A, PFKFB2, KLHDC1, DEPTOR, PBX1, TSPAN12, ST8SIA4, GHR, GSN, TCTN1, PLK1S1, ARHGAP24, ABAT, SSBP2, RCAN3, C11orf74, GPD1L, SESN1, NME7, LZTFL1, AHCYL2, LIFR, FAM13A-AS1, EDNRB, FOXP1, SLC4A4, LPHN2, KLF9, FKBP5, NEB, FNDC1, TBC1D1, CPNE3,…
DELASERNA_TARGETS_OF_MYOD_AND_SMARCA4	0.201551	0.571311	0.849495	1.22971	1046434	2	BIN1, MYH3
HSIAO_LIVER_SPECIFIC_GENES	0.122755	0.452833	0.401527	1.2289	909411	105	TFPI, KYNU, CPS1, PYGL, SEPP1, AZGP1, CYP2J2, ANG, C5, GHR, ALDH1A1, C1R, MGST1, ACADSB, ALDH2, C2, ITIH3, CPB2, RNASE4, GPT, ALDH6A1, C8G, PLOD2, FMO5
VANTVEER_BREAST_CANCER_ESR1_UP	0.106254	0.4227	0.386569	1.22692	821290	143	ERBB4, TSPAN13, DNAJC12, SPEF1, PBX1, FAM174B, ABAT, FAM63A, ABCA3, EVL, KIF16B, GPD1L, LZTFL1, ACADSB, AFF1, FOXA1, KIF13B, SCUBE2, ERBB3, GATA3, CCNG2, MAST4, C4A, FAAH, CA12, STARD10
HUMMERICH_MALIGNANT_SKIN_TUMOR_DN	0.241309	0.62084	0.660943	1.22671	1389030	7	IFI27L2, AFF1, SNX7
AZARE_NEOPLASTIC_TRANSFORMATION_BY_STAT3_DN	0.24384	0.62084	0.659658	1.22432	1403603	7	TFPI, CPE, PEG10
ODONNELL_TFRC_TARGETS_UP	0.0670609	0.326446	0.361988	1.22384	571047	284	SLC2A12, HPGD, TFPI, PTCRA, MYEOV, DLX2, PLCXD2, SATB1, RNF144B, CD72, RBM43, RGS1, RGS2, PCDHB12, IL7, CCNYL2, TPTE2P1, MR1, TOX, FAS, NRG2, ZFP36L1, METTL7A, ZNF396, SIX1, FER1L4, PLXDC1, ABAT, ZBTB20, TNFAIP6, SESN1, LGR4, SAT1, ALDH2, IFT80, ZNRF2, LRRC16B, NIPAL2, AK1, NRCAM, TP53TG1, CADM4, ACSS1, CHIC1, GPR124, BIN1, CD27, SORBS2, ZMAT3, CYP19A1, ST6GALNAC4, APOBEC3F, MXD1, PLEKHH1, GSDMB,…
MCMURRAY_TP53_HRAS_COOPERATION_RESPONSE_DN	0.170148	0.536427	0.44665	1.22381	1149564	49	PRKG1, ATP8A1, SATB1, SEMA3D, MTUS1, FAS, MPP7, GCA, ARHGAP24, ABAT, DIXDC1, NBEA, HOXC13, PERP, MAN2B1, BBS7, RAB40B, DAPK1
GAUSSMANN_MLL_AF4_FUSION_TARGETS_B_DN	0.244422	0.62084	0.659376	1.2238	1406953	7	PLSCR4, SH3BP5
CASTELLANO_HRAS_AND_NRAS_TARGETS_DN	0.245016	0.62084	0.659078	1.22325	1410372	7	CALCRL, POLR2M
MEISSNER_NPC_ICP_WITH_H3K4ME3	0.221997	0.598361	0.551329	1.22235	1357154	16	LRRC48, ATP6V1G2, PPP2R3C, RPL19, MPI, RAB13, ZIK1, NOSIP, RTTN, STOML1
CHEOK_RESPONSE_TO_MERCAPTOPURINE_AND_HD_MTX_UP	0.248678	0.623765	0.707242	1.22155	1394015	5	PLS1, TERF1, PIK3R3
ABDULRAHMAN_KIDNEY_CANCER_VHL_UP	0.245834	0.621752	0.740808	1.22146	1352536	4	F2RL1, INSIG2, GLCE, TMSB15A
TERAMOTO_OPN_TARGETS_CLUSTER_6	0.216136	0.593986	0.531673	1.22143	1339017	19	ATP8A1, APOD, NDRG2, ACACB, ADAMTS7
BOYAULT_LIVER_CANCER_SUBCLASS_G123_DN	0.188367	0.55506	0.469908	1.221	1233499	36	PSD3, EXPH5, FAS, EPHX2, DMD, SLC4A4, MAT1A, MSRA, HYAL1, FYN, F8, CFI
RIZ_ERYTHROID_DIFFERENTIATION_HBZ	0.194827	0.562301	0.479773	1.22014	1261920	32	NR2F1, TBX2, PROX1, POU3F2, AFF1, SOX4, CBX7, TSC22D3, POU3F3, TFAP2C
DACOSTA_UV_RESPONSE_VIA_ERCC3_TTD_DN	0.148324	0.497851	0.413738	1.2195	1059400	79	ARAP2, SLC16A7, NAV3, SKAP2, ATXN1, DST, HAS2, DMD, MALT1, CCND1, TSC22D2, KIAA0922, PVRL3, ACVR2A, VPS13B
JOHNSTONE_PARVB_TARGETS_1_DN	0.169564	0.536427	0.437928	1.21897	1158026	54	ETV1, STEAP1, SLIT2, MCTP1, ACOT13, LIFR, ATP10D, PHACTR2, BICC1, RBMS1, LNPEP, RAB28
MCGOWAN_RSP6_TARGETS_UP	0.230719	0.608679	0.565356	1.21883	1396896	14	PCOLCE2, EDNRB, MGMT, TRPM1, MDM2, SOX10, GPNMB
GAUSSMANN_MLL_AF4_FUSION_TARGETS_D_DN	0.250089	0.623765	0.656549	1.21855	1439569	7	ALDH1A1, DUSP4, GPC6
DOANE_BREAST_CANCER_ESR1_UP	0.153758	0.507637	0.418036	1.21839	1087561	73	ERBB4, DNAJC12, CLGN, DACH1, AZGP1, ELOVL2, PBX1, TSPAN1, MAPT, ABAT, TNNT1, EVL, SCGB1D2, DUSP4, ACADSB, SEMA3C, FOXA1, SCUBE2, MYO6, RND1, MLPH, GATA3, MAST4, CA12, PEX11A
TAVAZOIE_METASTASIS	0.161899	0.521947	0.426012	1.21758	1127254	64	MYOM1, HPGD, KYNU, DLG2, RGS2, FAM135A, NIPAL3, CXorf57, TSPAN12, ROBO1, PARK2, KLF9, SOX4, TP53TG1
ZHAN_MULTIPLE_MYELOMA_CD2_DN	0.186988	0.55242	0.457261	1.21571	1240196	41	PRICKLE2, PFKFB2, NFIA, MSRB3, JAK3, MB21D2, C1orf53, PAQR6, MREG, NEDD4, THEM4
DUTERTRE_ESTRADIOL_RESPONSE_24HR_DN	0.0507274	0.276471	0.349032	1.21322	456648	432	LMCD1, TFPI, KYNU, ABLIM3, EPHA7, LIPH, ARAP2, MAP2, ATP8A1, PHLDB2, RNF144B, RGL1, CDKL5, PSD3, PTPRK, GRB14, STK38L, AHR, PCDH9, MAP3K5, SLIT2, SH3BGRL2, FAM171B, CDS1, COBLL1, TSPAN12, AASS, MECOM, SH2D4A, FBXO32, ZFP36L1, ST8SIA4, WWTR1, CDKN2B, USP2, MSRB3, PDE5A, ARL15, SESN3, TCP11L2, KDM5B, RASEF, LARP6, DOCK11, PLA2R1, KLHL24, PGM5, MGAT4A, ZSCAN2, KIF3A, GULP1, ZNF217, NBEA, DUSP4, KDM6…
SHETH_LIVER_CANCER_VS_TXNIP_LOSS_PAM2	0.132274	0.468008	0.391476	1.21292	993349	116	CYP39A1, ZFP37, PEG3, ABCD2, CAV2, DDX25, MAL, PLS1, BEX2, DFNA5, TLE6, SOX4, TUBA8, AKR1B1, CCND1, PGM2, SCN8A, ARHGAP18, BTG2, ANKRD32, LYSMD2, ACSL4
MCCLUNG_COCAIN_REWARD_4WK	0.179079	0.548362	0.436162	1.2104	1220438	53	CAMK2A, CORO2B, NELL2, PBX1, AASS, C2, FNDC1, NFATC2, DUSP1, CAMLG, CFL2, PER1
BERGER_MBD2_TARGETS	0.185417	0.55242	0.907306	1.20995	926936	1	CEL
NICK_RESPONSE_TO_PROC_TREATMENT_DN	0.21869	0.597648	0.502196	1.20882	1380807	24	ERAP2, CASP9, ZNF665, SSFA2
NIKOLSKY_OVERCONNECTED_IN_BREAST_CANCER	0.243299	0.62084	0.569607	1.20882	1465321	13	FOXP2, KDM5B, MEF2C, ETV5, POU2F1
SCHAEFFER_PROSTATE_DEVELOPMENT_12HR_UP	0.159118	0.516871	0.408187	1.20733	1140067	81	LMCD1, COL4A6, COL24A1, TMEM45A, CALCRL, RGS2, TSPAN1, NLGN1, PDLIM3, NCOA1, SESN1, SLC39A8, KLF9, PLA2G4A, FKBP5, LRP4, DCLK2, FZD7, SOX9, LAMA5, COL5A2
FINETTI_BREAST_CANCERS_KINOME_BLUE	0.233159	0.611818	0.531013	1.2065	1438576	18	ERBB4, STK39, NEK11, ERBB3, ULK4
MEDINA_SMARCA4_TARGETS	0.20426	0.574593	0.46656	1.20614	1334000	35	SKAP2, TBX2, SLC2A4, PGM2L1, ATP6V1B1, ST6GALNAC4, GPC6, STARD10, MXD4, NADSYN1
LIU_IL13_MEMORY_MODEL_DN	0.268424	0.640592	0.697359	1.20448	1504708	5	PFKFB2, DUSP4, BCL2L11, CBL
GRADE_COLON_VS_RECTAL_CANCER_UP	0.21916	0.597782	0.488557	1.20332	1398017	27	EMCN, PCDH20, PMP2, INSIG2, RHOQ
SMID_BREAST_CANCER_LUMINAL_B_UP	0.141898	0.487987	0.387885	1.20304	1066860	117	ERBB4, DNAJC12, DACH1, GLRB, PCLO, CHN2, CASC1, NELL2, MAPT, DENND1B, ABAT, REPS2, TNNT1, SERPINI1, ABCA3, TBC1D30, EVL, AGL, ACADSB, MYT1, FOXA1, SCUBE2, TTC12, GSTM3, MLPH, GATA3, NOVA1, CCND1, KIF5C
MIKKELSEN_MCV6_LCP_WITH_H3K4ME3	0.158584	0.515906	0.40062	1.20199	1151541	90	CRB1, GSTA3, FAM65B, DUSP27, CD244, FABP7, DQX1, MR1, CYP2J2, ALDH1A1, PRX, GLRX, SPEF2, ZBTB20, ANXA1, ZSCAN2, GPR21, RAB17, GBGT1, GPSM3, C1RL, FGD4, ALDH3B1, IL17RC, EVI5, UNC13D, ZNF583
JAZAERI_BREAST_CANCER_BRCA1_VS_BRCA2_DN	0.210292	0.585434	0.467211	1.20147	1369699	34	CD36, RGS1, IL7, RGS16, MAST1, NCOA1, ZNF211, PTEN, CSRP2, FOXO1
BASSO_HAIRY_CELL_LEUKEMIA_UP	0.181312	0.550661	0.416866	1.19695	1266809	66	ARAP2, MAPK10, PCDH9, CPVL, PDE4DIP, WWTR1, DST, DPYD, FGF2, ANXA1, RECK, SMPDL3A, NOVA1, CCND1, PLOD2, RTN2, TCF7L2, DAPK1, EPB41L2
LEIN_LOCALIZED_TO_DISTAL_AND_PROXIMAL_DENDRITES	0.25605	0.630377	0.563743	1.19637	1542118	13	CAMK2A, HPCAL4, PSD, CPE
FARMER_BREAST_CANCER_APOCRINE_VS_BASAL	0.0975862	0.404387	0.355446	1.19565	823490	266	KMO, ERBB4, KYNU, TPD52, TSPAN13, PROM1, SEPP1, CLGN, PCLO, AZGP1, CADPS2, MTUS1, CYP2J2, NR2F1, EN1, FAM174B, GHR, MAPT, BCL11A, APOD, GPD1L, DMD, DUSP4, MID1, PLCL2, MST4, FOXA1, TP53TG1, SCHIP1, NAV2, CROT, RND1, UBE2E3, MLPH, MLF1, FMO5, PLEKHB1, EGF, PAM, TCF7L2, CDC42EP3, PEX11A, PRKACB, ATP11B, TMEM135, RGS10, TSC22D3, AKAP9, SLC35A3, PFDN4, RBM47, GLS, GNMT, RNF141, KIAA1467, PELI1, NEDD4…
WENDT_COHESIN_TARGETS_UP	0.219648	0.597782	0.470007	1.1953	1422687	32	AKAP2, AGTPBP1, PFDN4, STK3, CAST, MEF2A, PLEKHA5, EXOC6, OXR1, TRMT11, USP25, GOLGA8A, CAMSAP2, PIK3R3, TOP2B, FRA10AC1, TNPO1, RND3
MIDORIKAWA_AMPLIFIED_IN_LIVER_CANCER	0.20365	0.574593	0.442285	1.19477	1363802	45	CAV1, CAV2, MET, PRCP, PLXDC1, CTTNBP2, DSP, FAM181B, ST7, RPL23, PARD3
LEE_LIVER_CANCER_ACOX1_DN	0.220293	0.597782	0.469763	1.19468	1426863	32	LMCD1, GSTA3, AASS, PRODH, IL1RAP, RNASE4, REPS1
HUTTMANN_B_CLL_POOR_SURVIVAL_DN	0.201264	0.571311	0.437222	1.19391	1356824	48	TPD52, PLAG1, COBLL1, SOBP, STAG3, PLK1S1, AKT3, ZBTB20, RECK, ATP10D, MEF2C, DGKG, BACH2, MAP2K5, FAM115A, CASP1, ZNF652, NUCB2
ZHENG_FOXP3_TARGETS_IN_THYMUS_UP	0.127828	0.461289	0.368727	1.19375	1014834	173	TLR1, RGS1, CD28, MAP3K5, TOX, RFX3, LTA4H, TTC39B, F2RL1, ZBTB20, TBC1D30, RAB8B, SESN1, ZNF217, ADD3, GPHN, RUNDC3B, ARID5B, MALT1, ARHGEF3, ESD, GLCCI1, B3GNT2, RABGAP1L, CBLB, SDCBP, NR3C1, EVI5, CPE, FAM3C, FAM69A, C6orf211, RPL5, L3MBTL3, ETS1, SAMHD1, HBP1, PELI1, ZKSCAN3, SLC35B3, NEK7, VPS54, IDS, C21orf91, MYO9A, AKAP13, CAST, GALNT4, RNF125, CDK2, ZYG11B
TONKS_TARGETS_OF_RUNX1_RUNX1T1_FUSION_HSC_UP	0.139517	0.483772	0.374579	1.1924	1082529	147	FAM65B, TFPI, ACTA2, PROCR, HOXA5, CALCRL, AHR, RGS1, RGS2, WFDC1, TOX, DEPTOR, QPRT, ALDH1A1, TNFSF4, GSN, JUP, F2RL1, LPAR6, ZBTB20, ALDH1A2, KLHL24, ZNF217, ADD3, SOX4, NRCAM, ARID5B, FZD7, KIAA1009, FNBP1L, PDCD4, CCNG2, PNRC1, TCF7L2, CDC42EP3, TRIB2, TUSC3, MXI1, DGKE, KIF3C, ZFYVE16, PALLD, SMARCA1
LEE_LIVER_CANCER_DENA_DN	0.221368	0.598361	0.466113	1.19208	1437812	33	HOXA5, AASS, ALDH1A1, EPHX2, PRODH, IL1RAP, ACADSB, MAT1A, NDRG2, PEX11A, EHHADH
HOFFMANN_SMALL_PRE_BII_TO_IMMATURE_B_LYMPHOCYTE_DN	0.2128	0.589067	0.450117	1.19157	1407890	40	AQP4, FCGR2A, SEPP1, RAG1, GLRX, RAB6B, MACROD2
RAY_TARGETS_OF_P210_BCR_ABL_FUSION_UP	0.262787	0.637104	0.560706	1.18993	1582690	13	SOX5, SEPT8, TUSC3, RAPGEF2, PIM1
LEE_RECENT_THYMIC_EMIGRANT	0.130056	0.465244	0.365092	1.18852	1040774	183	HPGD, C4orf32, TSPAN13, PLCXD2, RNF144B, N4BP2L1, RGS1, TOX, SKAP2, MPP7, BCL11A, IGF2BP3, LZTFL1, IFT80, CAMK4, FAM126A, SOX4, GNAI1, GATA3, PDCD4, PGM2, CCNG2, B3GNT2, PM20D2, CHML, PAK1, TAF4B, DAPK1, FAM3C, HACE1, ZNF711, VPS13C, SYTL2, TKT, PCGF5, GNB4, RASA2, RPL18A, SENP7, SIDT2, GEMIN8, KLHL8, KBTBD6, TOB1, PDE4D, EGR2, ANKRD37, TMEM65, ING3, MBTD1, RPS15A, NIPSNAP3A
CHIANG_LIVER_CANCER_SUBCLASS_CTNNB1_UP	0.160152	0.519244	0.383611	1.18732	1201268	115	SLC2A12, CD36, ALDH1L1, DNAJC12, EXPH5, FAS, SLC16A10, FAM169A, BMP4, PHYHIPL, ADRB2, FRMD3, ACTN2, YPEL1, SLC4A4, GPHN, RUNDC3B, RHOBTB1, INSIG2, TTPA, PDK4, GNAI1, PHLPP1, THBS4, SEPT4, ABCG2, RAB11FIP2
CHOI_ATL_ACUTE_STAGE	0.288986	0.666286	0.719371	1.18611	1589949	4	ETV1, MET
SENGUPTA_NASOPHARYNGEAL_CARCINOMA_WITH_LMP1_UP	0.0992869	0.407981	0.349011	1.18592	853462	304	MPPED2, RBMS3, SIM1, TFPI, KYNU, WDR72, FABP7, IRAK3, PLAG1, FOXP2, RIMS2, RGS1, TNFRSF11B, FAM171B, SAMD9L, MCTP1, ZPLD1, TC2N, NFIA, CD274, GHR, SLC44A5, EIF5A2, VWDE, PTPN13, KLHL13, IGF2BP3, PDE5A, SSBP2, SESN3, SERPINI1, BLVRA, LARP6, KLHL24, ANXA1, DMD, LIFR, TWSG1, LPHN2, CTTNBP2, CEL, AK3, FOXA1, ABCA17P, MYO6, RNASE4, CROT, NEXN, ZNF804A, ZMAT3
DAVICIONI_MOLECULAR_ARMS_VS_ERMS_DN	0.147462	0.495442	0.372783	1.18582	1143087	146	RBMS3, LAMA2, NAV3, PLAG1, SLC1A3, RGL1, PSD3, TMEM45A, PRR16, STEAP1, PDGFRL, TRPS1, BMP4, CPM, SOBP, PTPN13, LHX6, GULP1, DUSP4, ASAP3, ZFHX4, GPR124, FZD7, FZD4, CCND1, COL5A2, FAT4, TRAPPC9
BUDHU_LIVER_CANCER_METASTASIS_UP	0.290466	0.667624	0.686462	1.18566	1628267	5	SRGN, HLA-DPA1, ANXA1
SMID_BREAST_CANCER_NORMAL_LIKE_UP	0.117415	0.445113	0.356135	1.1855	973031	234	FAM65B, TFPI, GVINP1, TSPAN7, IGLL3P, LMOD1, CAV1, CHL1, CD244, LAMA2, SLC16A7, ABCA8, EMCN, ACTA2, S100B, NPR2, SATB1, SEPP1, SRGN, IL33, HLA-DPA1, HOXA5, CD79B, CD72, ROBO3, IL7, BTK, HLA-DRB1, MET, SKAP2, AASS, PELI2, CPVL, NR3C2, ALDH1A1, DST, STAG3, BCL11A, C1R, SORBS1, WIPF1, DMD, ADD3, SELL, PLCL2, DEF6, MAPRE2, TNXB, GEM, BIN1, CD27, FZD7, MEF2C, KANK3, LGALSL, MBP, CYLD, DES, RBMS1, LY96…
BONOME_OVARIAN_CANCER_SURVIVAL_OPTIMAL_DEBULKING	0.134488	0.473193	0.362255	1.18295	1081121	189	C4orf19, COL4A6, DOK5, PSD3, DACH1, DOPEY1, SLC16A10, HOXD1, MCTP1, AASS, BBS9, GSN, TMEM8B, ARHGAP24, ACOT13, NCOA1, ANXA1, GULP1, KDM6B, SAT1, CCDC109B, LRP4, RGS14, PHACTR2, PHC1, ALDH6A1, PLXNB1, CYLD, ZNF84, PDE3B, DNMBP, RGS3, TUBB4A, ZFYVE9, MED13L, ATP6V1H, ATG2B, PCTP, FYN, TDP2, CFI
ZHANG_ADIPOGENESIS_BY_BMP7	0.268337	0.640592	0.548292	1.18204	1624658	14	GRB14, MAP3K5, IRS1, PIK3C2A
HANSON_HRAS_SIGNALING_VIA_NFKB	0.263431	0.637104	0.532908	1.18151	1610452	16	SOX5, TMOD2, C11orf96, ADRA2A, TSLP
MULLIGAN_NTF3_SIGNALING_VIA_INSR_AND_IGF1R_DN	0.272102	0.645324	0.556535	1.18108	1638790	13	PDK4, EPB41L4A-AS1, MDFIC, H1F0, KAT2B, SH3BP5, HSD17B11, RAB9A
BEIER_GLIOMA_STEM_CELL_DN	0.208454	0.58316	0.423029	1.18094	1426666	55	HLA-DMB, INPP1, HLA-DPA1, HLA-DRB1, HLA-DMA, MINA, FZD6, MAPRE3, FUCA1, MORN4, CCND1, AMIGO1, SUPT3H, DHRS7, LNX1, COMMD1, EIF4E3
BRACHAT_RESPONSE_TO_CAMPTOTHECIN_UP	0.253412	0.62735	0.503552	1.18048	1582469	21	ZFP36L1, C1R, BTG2, TPP1, TMEM185A, CDKN1A, TOB1, CCNG1, C9orf116, TRAFD1, PMM1, CARHSP1, LPIN1
IKEDA_MIR133_TARGETS_DN	0.295811	0.672689	0.634218	1.1771	1702756	7	PRRX1, MEF2C, RB1CC1
BROWNE_HCMV_INFECTION_14HR_DN	0.126797	0.461235	0.352577	1.17614	1054504	240	FAM65B, RBMS3, ETV1, PRRX1, AQP4, SOCS1, RGS20, TOX, NIPAL3, VEGFC, FAS, MET, MECOM, ZFP36L1, PDE4DIP, PLCD1, SLC6A15, DST, ITGA2, SPTB, FGF2, GLRX, PDE5A, HAS2, MINA, DTNA, ADD3, KIAA1462, AMOT, MGMT, LPHN2
LAIHO_COLORECTAL_CANCER_SERRATED_DN	0.198103	0.56773	0.401819	1.17571	1405910	75	NIPSNAP3B, ZFP36L1, ETS2, ALDH7A1, ERBB3, ATP7B, CCNJ, RCBTB1, ZNF652, PCMTD2, RPL18, SRRM2, ENGASE, PROSER1, RPL37A, ATN1, PEX5, ELMO2, EPHB2, LRP6, ECHDC2, ZNF518A, MED12
HO_LIVER_CANCER_VASCULAR_INVASION	0.297629	0.673562	0.633342	1.17548	1713223	7	TAF4B, SERPINB6, OGG1, TRIM8, RPAP1
DELYS_THYROID_CANCER_DN	0.156861	0.511477	0.367342	1.17517	1225005	154	MPPED2, TFPI, TSPAN7, CD36, DLG2, LAMA2, EMCN, PROM1, SEMA3D, PCLO, GRB14, TNFRSF11B, CASQ2, RGS16, GHR, ALDH1A1, ACSF2, EML1, GPC3, APOD, ALDH1A2, PLA2R1, LIFR, ADD3, ALDH2, SLC4A4, NUP62CL, NEB, TNXB, CPNE3, ALDH7A1, GSTM3, SORBS2, ALDH6A1, GNAI1, NRN1, ZFPM2, CSRP2, FAAH
MYLLYKANGAS_AMPLIFICATION_HOT_SPOT_9	0.296023	0.672727	0.614481	1.17411	1721059	8	PLAG1, WRN, KAT6A, PCM1
BHAT_ESR1_TARGETS_NOT_VIA_AKT1_DN	0.198704	0.567938	0.399752	1.17406	1414826	77	RNF43, KYNU, RNF144B, RGL1, DLL1, PSD3, PTPRK, MAP3K5, PBX1, ATXN1, SHROOM3, SPATA7, KLF9, TUFT1, CGN, ARID5B, INSIG2, SLC16A5, PDK4, GATA3, TCF7L2, BTG2, YPEL2, RERE
VECCHI_GASTRIC_CANCER_ADVANCED_VS_EARLY_DN	0.202087	0.571813	0.402637	1.17351	1429404	73	TPD52, MYEOV, IFT57, CPS1, CA13, KIAA1244, ADRA2A, SLC4A4, AK1, CLDN23, MLPH, ABCG2, GSDMB, STARD10, CDC42EP5, CLDN15
GOBERT_OLIGODENDROCYTE_DIFFERENTIATION_DN	0.0384916	0.239402	0.326368	1.17128	373572	935	CYP39A1, COL4A6, TMEM40, C4orf32, MBOAT1, COL9A1, EPHA7, HDAC9, SLC16A7, NAV3, PCDHB16, LRRC49, S100B, ATP8A1, FOXP2, SLC1A3, PHLDB2, RFTN2, N4BP2L1, SH3D19, ARHGAP42, ANTXR2, BCHE, GLRB, GRB14, AHR, CYFIP2, CHN2, MAP3K5, MR1, USP53, NIPAL3, IKZF2, CYP2J2, MARK1, PAK3, NCAM2, SYT11, SAMD9L, DEPTOR, ZNF703, KLHL30, PLS1, CUBN, FAM174B, FBXO32, PCDHB13, SNED1, MAPT, CPM, FAM189A2, DST, TMEM8B, COL1…
LE_NEURONAL_DIFFERENTIATION_UP	0.283123	0.659741	0.551671	1.17075	1705166	13	SCN2A, SYT11, KCNB1
HU_ANGIOGENESIS_UP	0.273652	0.645872	0.520954	1.16967	1680863	17	PRODH, SEMA3C, COL7A1, NRGN, STXBP1, CAMK2D, SIPA1L1, FAH
NELSON_RESPONSE_TO_ANDROGEN_DN	0.27621	0.649226	0.52748	1.16947	1688578	16	PEG3, BCHE, SERPINI1, ST7, MMP16
BRUECKNER_TARGETS_OF_MIRLET7A3_UP	0.196893	0.565592	0.390917	1.16934	1425505	88	KMO, TFPI, BCHE, GLRX, PRDX1, LGR4, SAT1, PLA2G4A, FOXA1, PHACTR2, PERP, FERMT1, EHBP1, RHOV, PIR, DAPK1, BTG1, LYST, CTH, POLB, SULT2B1, NDRG1, CHGB, CXADR, SEC11C
GAUSSMANN_MLL_AF4_FUSION_TARGETS_E_UP	0.212767	0.589067	0.407109	1.16894	1486582	66	LMCD1, TINAGL1, HDAC9, PROCR, RNF144B, GRB14, IL7, PDGFRL, CLEC11A, METTL7A, GCA, GLRX, BEND5, HAS2, GAL3ST4, NUDT7, BVES
ZWANG_TRANSIENTLY_UP_BY_2ND_EGF_PULSE_ONLY	0.0612364	0.310899	0.328727	1.16837	580397	693	GSTA3, FAM65B, SOX5, TINAGL1, SLC2A5, FAM133A, TTLL6, FAM19A3, LIPH, C1orf170, PCDHB18, SNAP25, LAMA2, SLC17A7, MYEOV, CCDC108, KCNJ2, ACTA2, LMTK3, PLCXD2, LINC00173, DDX25, ANO5, CXXC4, NR5A2, SOCS1, ELOVL4, UNC79, CCDC148, CCDC110, UNC80, BCHE, CDH7, TRPM6, FGF22, MS4A7, CORO2B, PCDH9, ALS2CR11, MAK, STEAP1, WFDC1, RGS9, PAK3, SAMD9L, SEC14L5, ZNF703, ULBP2, CASQ2, IP6K3, ZPLD1, TSPAN12, PCDHA…
TONKS_TARGETS_OF_RUNX1_RUNX1T1_FUSION_SUSTAINED_IN_GRANULOCYTE_UP	0.296717	0.672963	0.581954	1.1671	1753432	10	ALDH1A1, JUP, F2RL1, SOX4, ARID5B, CYP1A1, HSPB1
WENG_POR_TARGETS_GLOBAL_UP	0.288373	0.666286	0.549347	1.16582	1736785	13	GSTA3, GSTM3, TCEA3
HADDAD_T_LYMPHOCYTE_AND_NK_PROGENITOR_UP	0.221278	0.598361	0.408161	1.16381	1538039	63	PLCB4, DACH1, CHN2, CACNB2, TRO, PBX1, MECOM, ALDH1A1, SERPINI1, F2RL1, KLF9, GRK5, GATA3, PHLPP1, PLOD2, MLLT3, FAM117A, PHF3, FOXO1, FAM3C, HMGA2
CAFFAREL_RESPONSE_TO_THC_8HR_3_DN	0.30121	0.67644	0.579907	1.163	1779988	10	PCDHB14, CHD4
BASSO_HAIRY_CELL_LEUKEMIA_DN	0.317906	0.693387	0.705264	1.16285	1749061	4	KIAA0922, TNFAIP8
WANG_CLASSIC_ADIPOGENIC_TARGETS_OF_PPARG	0.280087	0.655887	0.51125	1.1616	1728123	18	CD36, EPHX2, MGST1, ADHFE1, S100A1, PEX11A, MGST3
TOMLINS_METASTASIS_DN	0.281813	0.657883	0.510546	1.16	1738769	18	GRIP1, MATN3, LPAR6
BOGNI_TREATMENT_RELATED_MYELOID_LEUKEMIA_UP	0.27586	0.648849	0.489355	1.15788	1729176	22	NPR2, SEMA6C, IZUMO4, SLC25A6, MPST, POLR2A, RPL11, RFNG, RPL17, RPS27A
PARK_OSTEOBLAST_DIFFERENTIATION_BY_PHENYLAMIL_DN	0.323768	0.697695	0.670361	1.15785	1814946	5	PLOD2, ARHGAP18, EDNRA
SASAI_TARGETS_OF_CXCR6_AND_PTCH1_DN	0.323801	0.697695	0.670346	1.15783	1815130	5	TFPI, OTX1, APOD
PHESSE_TARGETS_OF_APC_AND_MBD2_DN	0.303794	0.679571	0.565282	1.1574	1807654	11	DEPTOR, DTNA, CYP1A1, WASF3
NIKOLSKY_BREAST_CANCER_6P24_P22_AMPLICON	0.280575	0.655887	0.498472	1.15717	1745166	20	MBOAT1, RNF144B
GAUSSMANN_MLL_AF4_FUSION_TARGETS_G_UP	0.17972	0.548362	0.360773	1.1565	1407372	157	MPPED2, DUSP27, EPHA7, PRKG1, ACTA2, LRRC49, OSR2, ADAM8, IQUB, SYT11, ANG, UBE2L6, TMEM144, FBXO32, MAPT, FAM189A2, ANKDD1B, SPON2, SESN3, ABTB1, TSLP, POU3F2, CEL, SCUBE2, LYPD6, DOCK8, ARID5B, ALDH6A1, BAZ2B, FCRLA, BBS7, RNF122, BMF, TET1, FBN2, PAQR5, SORCS1, CCBL1, RAB38, PALLD, PDK2, SYTL2
LEE_LIVER_CANCER_MYC_TGFA_DN	0.259811	0.635074	0.449466	1.15584	1692237	34	KYNU, AASS, HLA-DMA, RGS16, ALDH1A1, ABAT, EPHX2, IL1RAP
GRAHAM_CML_QUIESCENT_VS_CML_DIVIDING_UP	0.302434	0.677906	0.553941	1.15566	1810929	12	RGS1, PCDH9, TNFSF4
PETROVA_PROX1_TARGETS_UP	0.272665	0.645872	0.472192	1.15458	1733723	26	PYGL, NR2F1, PDLIM3, DSP, CSRP2
ACEVEDO_LIVER_CANCER_WITH_H3K9ME3_DN	0.213065	0.589325	0.382935	1.15395	1553842	93	C7orf63, KIAA1107, IQUB, KLHDC1, ZNF30, KDM5B, AHCYL2, ZNF563, HOXA1, MID1, CLUL1, CEP112, TRAPPC9
DELPUECH_FOXO3_TARGETS_UP	0.236403	0.615953	0.408814	1.15395	1630671	59	HPGD, CAV1, MAP3K5, GSN, SAT1, SMPDL3A, PIK3IP1, SEMA3C, SPAG1, ERBB3, PIK3CA, MXD1, CCNG2, DAPK1, RERE, MXI1, KIF3C, TNFAIP8, TST, CDC14A
VANTVEER_BREAST_CANCER_POOR_PROGNOSIS	0.256954	0.630789	0.439836	1.15392	1691463	38	MS4A7, RTN4RL1, RAB6B, PALM2-AKAP2, SCUBE2, GSTM3, TGFB3, BBC3
TANG_SENESCENCE_TP53_TARGETS_UP	0.27345	0.645872	0.467931	1.15252	1744334	27	RAPGEF4, ABCA8, WFDC1, APLP1, TSPAN12, NRG1, SLC4A4, ZMAT3
APPIERTO_RESPONSE_TO_FENRETINIDE_UP	0.268325	0.640592	0.455632	1.15195	1733007	31	PLCD4, CCNJL, KIF21A, ITGAX, PRKACB, GAD1, AKAP9
NAKAMURA_BRONCHIAL_AND_BRONCHIOLAR_EPITHELIA	0.327222	0.699557	0.739707	1.15172	1756236	3	LRRC48, IQCG, DNAAF1
WU_SILENCED_BY_METHYLATION_IN_BLADDER_CANCER	0.265882	0.638413	0.450321	1.15169	1726940	33	ETV1, PEG3, LAMA2, PROM1, SEPP1, RGS1, SLC4A4, ERBB3, FMO5, COL5A2, CPE, COBL
XU_HGF_TARGETS_REPRESSED_BY_AKT1_DN	0.248822	0.623765	0.420087	1.15103	1681106	49	PRRX1, ARAP2, NIPSNAP3B, ADAM21, LPAR6, GSTA1, MLPH, FMO4, LYST, MAP2K5, SMARCA1, CASP1, ZNF419, ADAMTS9, RARB
ZWANG_EGF_INTERVAL_DN	0.187979	0.554869	0.359211	1.15072	1470742	156	C7orf63, ZNF608, PLEKHA7, HOXA5, ZC4H2, ARHGEF37, BMP4, ARHGAP24, GLRX, FAM63A, KDM5B, ABHD8, HOXA1, KLF9, SOX4, CPEB3, YPEL3, PIH1D2, MBP, FNBP1L, LAMA5, SCAPER, PLD1, RBMS1, SELM, DAPK1, BTG1, MXI1, BCL9, FGD4, IKZF5, JMY, SOX7, ADCK3, ST6GAL1
FLECHNER_PBL_KIDNEY_TRANSPLANT_REJECTED_VS_OK_DN	0.25134	0.625964	0.422764	1.15038	1690573	47	TES, POU4F1, TMEM63A, LMO1, RPL11, PCBP2, SRSF8
KYNG_NORMAL_AGING_UP	0.294795	0.671716	0.512297	1.15024	1810725	17	RBM43, ITGA2, SAT1, C15orf41, EIF3L
ZHU_CMV_8_HR_DN	0.251518	0.625964	0.422709	1.15023	1691773	47	TFPI, SH3D19, AHR, ZFP36L1, BMP4, ADRA2A, ZNF521, RBMS1, TCF7L2, NR3C1, ADM, ACVR2A, AKR1C1
CLAUS_PGR_POSITIVE_MENINGIOMA_DN	0.315502	0.693094	0.573414	1.14997	1864446	10	MEGF9, SOX4, EDNRA
RICKMAN_HEAD_AND_NECK_CANCER_A	0.249343	0.623765	0.413502	1.14752	1699294	53	HPGD, PLCB4, FAM71E1, DLX2, PCDHB2, PABPC4L, TNFRSF11B, PCOLCE2, DMD, DLX1, LIFR, IL17RD, NRCAM, ADAM23, ANKRD6, SVIP, GPR27, LSAMP, GPR158, ZNF704, AS3MT, ZNF711
SMID_BREAST_CANCER_ERBB2_UP	0.228732	0.606707	0.38796	1.14751	1638844	81	KMO, KYNU, SNPH, QPRT, TSPAN1, C2orf72, APOD, PRODH, SCGB1D2, FFAR2, TM7SF2, SEPT8, ELL2, GSDMB, PEX11A, TRIM3
LU_AGING_BRAIN_UP	0.17002	0.536427	0.345827	1.14731	1401119	225	RAPGEF4, CAV1, CAV2, S100B, SEPP1, GPC5, IL33, MAL, TNFRSF11B, RGS20, MAP3K5, ELOVL2, PAIP2B, METTL7A, PDE4DIP, WWTR1, HEBP2, GSN, PTPN13, FGF2, TNNT1, PDLIM3, APOD, AHCYL2, TIPARP, HSD17B6, ADD3, ABCG1, AFF1, AMOT, SLC4A4, CPNE3, PEX1, LRP4, SSFA2, ERBB3, PLXNB1, PHLPP1, BAZ2B, PLOD2, SEPT4, VIM
LIEN_BREAST_CARCINOMA_METAPLASTIC_VS_DUCTAL_DN	0.248607	0.623765	0.410778	1.14674	1701477	55	TPD52, DNAJC12, DACH1, AZGP1, TSTD1, TRPS1, RTN4RL1, NME5, FSIP1, ABAT, SCGB1D2, FBXL16, FOXA1, PHOSPHO2, GSTM3, GATA3
LOPEZ_MESOTHELIOMA_SURVIVAL_UP	0.323251	0.697594	0.58479	1.14632	1895581	9	N4BP2L1, UBA7, FAM117A, PCBP2
WEBER_METHYLATED_LCP_IN_SPERM_DN	0.336253	0.710005	0.735346	1.14493	1804705	3	AKAP3, TEX15, TSGA10
CREIGHTON_ENDOCRINE_THERAPY_RESISTANCE_5	0.136385	0.476988	0.331167	1.14434	1212305	391	C1orf115, PRICKLE2, ERBB4, C4orf32, PLEKHA7, TSPAN13, NIPSNAP3B, ATP8A1, INPP1, PHLDB2, RNF144B, PSD3, SH3D19, STK38L, AHR, MTUS1, NIPAL3, IKZF2, MFSD6, NCAM2, ULBP2, PBX1, CDS1, COBLL1, TSPAN1, TC2N, MATN3, ARHGEF37, KIAA1244, HEBP2, RAB20, GSN, PTPN13, ZHX1, EML1, TTC39B, ICA1, NCOA1, LARP6, DOCK11, TBC1D30, SAT1, ACADSB, FOXP1, TWSG1, FUCA1, FAM198B, KLF9, C17orf103, SPAG1, CPNE3, SLC41A2, KIF…
TURASHVILI_BREAST_DUCTAL_CARCINOMA_VS_DUCTAL_NORMAL_DN	0.21557	0.593856	0.370386	1.14396	1613031	113	HOXA3, CHL1, CAV2, MAP2, ACTA2, ZNF204P, MET, FBXO32, FAM189A2, DST, GPC3, PDLIM3, APOD, RAB27A, ANXA1, SCGB1D2, KRT23, MGST1, PLEKHH2, MID1, ZNF37BP, ATP10D, FZD7, SORBS2, BHLHE41, SOX9, DUSP1, NDRG2, SCN4B, ZNF667, CMTM8, CFI, ARMCX4, CHIC2
MOHANKUMAR_HOXA1_TARGETS_DN	0.219542	0.597782	0.372695	1.14337	1630676	107	HPGD, ERBB4, SLC22A15, LRRC49, PHLDB2, STEAP2, PSD3, ARHGAP42, CLGN, STEAP1, TPTE2P1, NELL2, PKIA, JAZF1, RAB3B, ST8SIA4, MATN3, ARHGEF37, SOBP, EML1, SPATA6, LDB3, APOD, TNIK, ANXA1, DSC2, CDK14, FAM198B, SCUBE2, CYP19A1, PLAC1, KIF5C, GPC6
FONTAINE_FOLLICULAR_THYROID_ADENOMA_DN	0.261187	0.636168	0.416364	1.14082	1764651	49	MAP2, ABCA8, BAP1, CLGN, CD274, ZNF217, CASP4, FAM117A, S100A10
MAYBURD_RESPONSE_TO_L663536_UP	0.285475	0.663719	0.456399	1.13948	1832558	29	SGCZ, WDR19, IL1RAP
AMUNDSON_GAMMA_RADIATION_RESISTANCE	0.324315	0.697695	0.556212	1.13883	1929757	11	TSPAN7, COL11A2, CBLB, EDNRA, WNK2, SLC22A4
ROY_WOUND_BLOOD_VESSEL_DN	0.315821	0.69335	0.527947	1.13818	1912151	14	RNF43, PROM1, C1orf116, ERBB3, DSP, SOX9
PALOMERO_GSI_SENSITIVITY_UP	0.340518	0.713298	0.6131	1.13791	1960104	7	SOCS1, PTEN
MYLLYKANGAS_AMPLIFICATION_HOT_SPOT_21	0.348012	0.723416	0.658693	1.1377	1950854	5	HOXC13, HMGA2
RAO_BOUND_BY_SALL4_ISOFORM_A	0.223687	0.599268	0.367511	1.13749	1677829	115	PRRX1, SNAP25, PLCB4, CXXC4, PSD3, RGS9, GRIP1, MAPT, ALDH1A1, CDH8, SHROOM3, HAS2, ALDH1A2, PRG4, STXBP5L, APLF
HOEBEKE_LYMPHOID_STEM_CELL_UP	0.252528	0.626968	0.394844	1.13631	1767703	67	SLC2A5, SATB1, BTK, EVL, HLX, ITSN2, TRIB2, RERE, MED13L, COBL, PALLD, TRAF4, TNS3, OSBPL3, NACA, TARBP1, MEF2A, IQSEC1, MACF1, SLC33A1, ADA, KDM3A, USP34, UBR2, NF1
LI_CYTIDINE_ANALOGS_CYCTOTOXICITY	0.318288	0.693387	0.52693	1.13599	1927085	14	MGMT, FKBP5, ESR2, GCAT, TRRAP, TLE4, ARL2BP
MYLLYKANGAS_AMPLIFICATION_HOT_SPOT_30	0.352605	0.7275	0.688569	1.13533	1939971	4	BTG1, NACA, BCL7A
WALLACE_PROSTATE_CANCER_UP	0.312102	0.690048	0.505393	1.13474	1917035	17	TPD52, SOX4, SLC25A6, UAP1, PPP3CA, GDF15
FONTAINE_THYROID_TUMOR_UNCERTAIN_MALIGNANCY_DN	0.320022	0.694344	0.526206	1.13442	1937584	14	BAP1, CD274, TWIST1, PLK1S1, S100A10
CHIN_BREAST_CANCER_COPY_NUMBER_UP	0.308201	0.684068	0.493778	1.13437	1909390	19	CD109, ZNF217, CCND1, PAK1
SCHAEFFER_PROSTATE_DEVELOPMENT_AND_CANCER_BOX5_DN	0.344973	0.719562	0.61102	1.13405	1985744	7	TMEM45A, LGALS3, SOX9, TUBB4A, CAST
ROSS_AML_WITH_AML1_ETO_FUSION	0.264493	0.637937	0.404855	1.13347	1813912	56	CAV1, CD244, PSD3, WFDC1, DEPTOR, PELI2, POU4F1, ROBO1, LCP1, TWSG1
VANHARANTA_UTERINE_FIBROID_DN	0.264706	0.637937	0.404797	1.13331	1815371	56	FAM65B, TFPI, ABCA8, HOXA5, MAP3K5, C1R, DFNA5, MSX1, ADD3, MST4, TNXB
POS_HISTAMINE_RESPONSE_NETWORK	0.29922	0.674622	0.466782	1.13271	1896051	25	TSPAN7, CAMK2A, LMO1
ROSS_ACUTE_MYELOID_LEUKEMIA_CBF	0.261394	0.63622	0.398103	1.13232	1813260	62	CAV1, HLA-DMB, HLA-DPA1, PSD3, WFDC1, DEPTOR, POU4F1, ROBO1, BLVRA, WIPF1
KIM_GERMINAL_CENTER_T_HELPER_UP	0.266021	0.638413	0.404429	1.13228	1824391	56	TOX, MFSD6, ST8SIA4, STK39, LZTFL1, PHACTR2, ZMAT3, HIBCH, PRKACB, ETS1, CHGB, EGR2, STAU2, PTPN14, KLHL6, UBTD2, HPRT1, PITPNC1, ZNF518A, AP1S2, TMEM64, CASD1, CREBL2
CREIGHTON_ENDOCRINE_THERAPY_RESISTANCE_3	0.12792	0.461289	0.321026	1.13177	1189103	570	C4orf19, SLC2A12, STARD4, PLEKHA7, LRRC6, WDR72, MANSC1, INPP1, RGL1, STEAP2, MAPK10, CLGN, AHR, CHN2, TTLL7, STEAP1, MTUS1, SH3BGRL2, FRY, IKZF2, MFSD6, NR2F1, SLC25A27, PFKFB2, FAM92A1, CDS1, SH2D4A, TSPAN1, TC2N, FBXO32, PELI2, KIAA1244, SLC44A5, SCPEP1, HEBP2, GYG2, ACVR1C, PTPN13, FER1L4, ZHX1, STK39, SLC44A3, PDE5A, C2orf72, SLC25A20, TMEM63A, RAB27A, DOCK11, MINA, RIMKLA, NME7, KRT23, RAB6…
LINDGREN_BLADDER_CANCER_CLUSTER_1_UP	0.237536	0.616756	0.369619	1.13125	1759744	105	HOXA3, PYGL, FAM92A1, SKAP2, BEX2, DFNA5, MOB3C, GNAI1, ESD, BBX, MLLT3, PNRC1, PLD1, VPS13A, PHF3, FOXO1, BBS1, NT5DC1, CASP1, EIF3L, ASTN2, STX17, RPL15, MAT2B, CAST, BDH2, RPL27A, STON2, ZNF516, GNG10, GSTA4, RPL7A, RPL10A
BROWNE_HCMV_INFECTION_20HR_DN	0.249241	0.623765	0.381155	1.13116	1791192	83	TFPI, AHR, MAP3K5, FRY, SYT11, DST, PTPN13, AKT3, FGF2, IGF2BP3, GLRX, ANXA1, ADD3, PKIG, RHOBTB1, BICC1, ALDH6A1
IVANOVA_HEMATOPOIESIS_STEM_CELL	0.203785	0.574593	0.34531	1.13096	1645574	195	ETV1, PPP1R9A, TSPAN13, PRKG1, TSPAN6, EMCN, LRRC49, SEMA3D, ARHGAP42, PTPRK, ROBO3, SLIT2, SYT11, COBLL1, GAPDHS, ZBTB20, ACTN2, ZDBF2, ZC3H12C, DUSP4, ARHGAP32, CHN1, CDK14, GEM, SLC16A5, HYAL1, GATA3, NFATC2, PNRC1, FAM181B, SELM, PEX11A, PRKACB, CDKAL1, ITIH5, TRIM3, CCDC136, VAMP2, NCOA2
RODRIGUES_THYROID_CARCINOMA_POORLY_DIFFERENTIATED_DN	0.11445	0.441103	0.31826	1.13073	1083774	686	RBMS3, PRICKLE2, WDR72, ARAP2, MANSC1, TSPAN6, ABCA8, ACTA2, CAPS2, ATP8A1, PROM1, SEPP1, RNF144B, SLC40A1, HLA-DPA1, MAP3K5, SLIT2, NIPAL3, IKZF2, FAM85A, PFKFB2, KLHDC1, HLA-DRB1, CDS1, TSPAN12, SNED1, NFIA, METTL7A, ATXN1, SOBP, GSN, TCTN1, PTPN13, ABAT, PDE4C, SSBP2, FAM63A, ZBTB20, CACNA2D1, MLLT4, DTNA, RCAN3, KLHL24, GPD1L, DMD, SESN1, AHCYL2, LIFR, HSD17B6, RECK, NANOS1, PPIL6, YPEL1, PRO…
CUI_TCF21_TARGETS_2_DN	0.112567	0.435314	0.317891	1.13052	1068430	704	RAPGEF4, FAM65B, SLC2A12, GVINP1, PLCL1, C4orf32, PLSCR4, ABLIM3, CD36, PRKG1, ARAP2, CAV2, EMCN, FOXP2, SRGN, PSD3, PABPC4L, DACH1, CALCRL, EHD3, RGS2, TTLL7, TNFRSF11B, MCF2, FAM135A, MTUS1, TLR3, SH3BGRL2, FRY, MARK1, TSPAN12, FAM174B, SH2D4A, PELI2, ST8SIA4, KIAA1244, SGK3, PARD3B, AKAP2, RTN4RL1, PDE4DIP, MAPT, WWTR1, MSRB3, GSN, DST, SHROOM3, ZHX1, PRX, EML1, ARHGAP24, SSBP2, SERPINI1, TCP1…
FARMER_BREAST_CANCER_BASAL_VS_LULMINAL	0.186646	0.55242	0.33597	1.12979	1574173	265	RNF43, SLC2A5, ERBB4, TSPAN13, S100B, DNAJC12, DACH1, EN1, PBX1, FAM174B, TSPAN1, MAPT, HEBP2, BCL11A, ABAT, BLVRA, EVL, WDR19, KIF16B, GPD1L, DMD, NBEA, ACADSB, MID1, DSC2, SEMA3C, FOXA1, SCUBE2, SCHIP1, RND1, GSTM3, TM7SF2, MLPH, ALDH6A1, GATA3, FMO5, EFHC1, CSRP2, TGFB3, CA12, KLHL7, PEX11A, SYNC, ATP7B, RGS5, TMEM135, C6orf211, TSC22D3, ADM, DHRS7, RBM47, GLS, KIAA1467, PELI1, CPD, BBS1
JUBAN_TARGETS_OF_SPI1_AND_FLI1_UP	0.244843	0.62084	0.370778	1.12785	1802492	100	LRRC49, DISP1, SH3D19, DENND2D, UBE2L6, SLC2A4, ADD3, TMCC2, ZNF804A, COL7A1, DGKG, BTG2, LYSMD4, HIPK2, NEK7, TNRC6B, SMYD3, FOXJ2, GOLIM4, EP400, NR1D2, GMCL1, CCDC28A, DNAJC1, TRAFD1, RNF166, WWP1, WDR6, RNF113A, POLD4, STAM2
ONDER_CDH1_TARGETS_2_UP	0.209798	0.585012	0.343273	1.12642	1699042	199	LMCD1, TFPI, PRRX1, ABLIM3, ABCA8, ACTA2, RGL1, SRGN, SLC7A2, HOXA5, GLRB, CYFIP2, PRR16, PCDH9, LIN7A, PDGFRL, TOX, NR2F1, SYT11, RNFT2, NAP1L3, SNED1, PCOLCE2, TWIST1, EML1, GLRX, REPS2, ARL3, HAS2, TNFAIP6, SHROOM2, WIPF1, GULP1, RECK, CHN1, KLF9, FKBP5, GK, NAV2, ZFHX4, RHOBTB1, ARID5B, RNASE4, BIN1, SATB2, BICC1, MLPH, ALDH6A1, PLOD2, MAGEH1, COL5A2, FAT4, MLLT3, DUSP1, ATP6V0E2, ICK, JAM3, …
NIKOLSKY_BREAST_CANCER_8Q23_Q24_AMPLICON	0.23756	0.616756	0.362082	1.12637	1791872	120	LRRC6, ANXA13, SAMD12, CSMD3, TNFRSF11B, KLHL38, TRPS1, DEPTOR, FBXO32, ZHX1, TMEM74, HAS2
SHEDDEN_LUNG_CANCER_GOOD_SURVIVAL_A4	0.226989	0.60353	0.353477	1.12605	1762859	148	AQP4, LMO3, ATP8A1, UNC13B, MR1, CDS1, AASS, CCNJL, CPM, LTA4H, MEGF9, SPTB, APOD, RAB27A, BLVRA, ABCA3, GPD1L, AHCYL2, TIPARP, SLC39A8, FAM184A, AK1, C1orf116, PIGA, NAV2, GEM, CEP112, FMO5, DUSP1, ALDH5A1, NR3C1, ALDH3B1, SYNE1, RAB38, GLS, RAPGEF2, PELI1, FAM13A
WEBER_METHYLATED_HCP_IN_FIBROBLAST_DN	0.333301	0.707272	0.530202	1.12519	2007377	13	GAPDHS, DKKL1, CABYR, ACRBP
LEE_BMP2_TARGETS_UP	0.14623	0.492992	0.320384	1.12514	1347108	525	FAM65B, ASB2, CYP39A1, HPGD, ZNF608, PLSCR4, PPP1R9A, LAMA2, ATP8A1, NPR2, PROM1, SATB1, RFTN2, OSR2, SLC40A1, SLC7A2, BCHE, EXPH5, GRB14, CYFIP2, MAL, NIPAL3, TRPS1, UBA7, DEPTOR, QPRT, MECOM, TSPAN1, FBXO32, PELI2, ZFP36L1, CRISPLD1, NFIA, PARD3B, GHR, METTL7A, GDPD1, PAOX, MSRB3, RAB20, FAM189A2, DPYD, PDE5A, REPS2, TNNT1, GNG2, SESN3, SLC15A2, APOD, C1R, TCP11L2, LARP6, PSMB8, KLHL32, ALDH1A2…
RODRIGUES_DCC_TARGETS_DN	0.243681	0.62084	0.364008	1.12427	1823382	113	HOXA3, PCDHB16, NR5A2, SEPP1, ERAP2, AHR, NR2F1, GSN, ABAT, GLRX, GNG2, KDM5B, RAB8B, MAPRE3, MID1, FOXP1, CROT, PIK3CA, MBP, PDCD4, ZNF277, FMO5, CSRP2, CCNG2, MAST4, CDC42EP3, TRIM73, BTG1, FYN, TSC22D3, PRKAB2, MXD4
NEMETH_INFLAMMATORY_RESPONSE_LPS_DN	0.302654	0.677906	0.447281	1.12392	1948916	30	HLA-DPA1, RGS2, ZFP36L1, ST8SIA4, ABCG1, ZMAT3, MBP, MXI1
RIZ_ERYTHROID_DIFFERENTIATION_6HR	0.308175	0.684068	0.459619	1.12384	1959506	26	HOXA3, HOXA6, NFIA, MEF2C, HMGA2, HLTF, HOXC9
ZHANG_TARGETS_OF_EWSR1_FLI1_FUSION	0.265565	0.638214	0.382859	1.12237	1887822	76	CAV1, SLC17A7, CAV2, CHN2, STEAP1, NELL2, MAPT, GYG2, IL1RAP, MSX1, CDK14, GRK5, CCND1, GPSM3, LY96, DAPK1, GLCE, CCBL1, ST6GAL1, UAP1, PPFIA3
MIKKELSEN_MEF_ICP_WITH_H3K4ME3_AND_H3K27ME3	0.320123	0.694344	0.483438	1.12227	1991156	20	KCNJ2, USP44, PCDH20, MDH1B, ROBO2, SERPINI1
MYLLYKANGAS_AMPLIFICATION_HOT_SPOT_15	0.347825	0.723416	0.559058	1.12118	2055457	10	TFEB, PIM1, FANCE
CASORELLI_APL_SECONDARY_VS_DE_NOVO_DN	0.352401	0.7275	0.571617	1.1205	2066520	9	JAM3, RPS19, RPL27A, RPL14, EEF1D, RPLP2, RPL38
NADELLA_PRKAR1A_TARGETS_DN	0.356747	0.731052	0.586316	1.12029	2074104	8	ACTA2, LEF1, HMGA2, ETS1
ZHAN_MULTIPLE_MYELOMA_CD1_DN	0.298743	0.673991	0.428989	1.12018	1961519	37	C1orf115, RAB3B, FAM63B, BHLHE41, SPINT1, DOK3, SCAMP5, STARD5, ST6GAL1, F11R, TNS3, GATM, HES1, RAB3IP
KAAB_HEART_ATRIUM_VS_VENTRICLE_DN	0.212369	0.589067	0.33739	1.12018	1752339	227	MPPED2, PLCL1, CD36, LAMA2, ALDH1L1, SLC1A3, AZGP1, PDE3A, CHN2, MAP3K5, PAIP2B, PKIA, PCDHA3, NLGN1, CPVL, HEBP2, STK39, LDB3, TNNT1, SLC25A20, APOD, ACTN2, CHN1, SORBS2, GPT, HYAL1, PDK4, ADAM23, SLC22A5, CSRP2, ALDH5A1, PINK1, TMC6, UBE2D1, DECR1, GLUD2, PLA2G4C, KCNQ1, RHOQ, VPS8, FAM115A, RAPGEF2, RCAN2, SRGAP3, TNNC1
DACOSTA_UV_RESPONSE_VIA_ERCC3_XPCS_DN	0.267295	0.640308	0.379121	1.11941	1912178	80	TFPI, ARAP2, PLCB4, NAV3, SLIT2, DST, GRK5, MALT1, PTEN, TSC22D2, KIAA0922, PVRL3, VPS13B, BTRC, RB1CC1, CTIF
ZHENG_BOUND_BY_FOXP3	0.182213	0.550886	0.324195	1.11845	1614160	381	ZNF608, TSPAN13, IFT57, NR5A2, SATB1, PTPRK, GRB14, ADAMTS6, AHR, RGS1, MS4A7, CD28, MAP3K5, MAK, TOX, IKZF2, FAS, RFX3, COBLL1, PGBD1, ST8SIA4, LTA4H, TTC39B, ICA1, GNG2, ATP8A2, SPEF2, F2RL1, BEND6, ZBTB20, TBC1D30, RAB8B, ANXA1, WIPF1, SESN1, ZNF217, ADD3, SELL, LCP1, FOXP1, IFT80, AMOT, CAMK4, GPHN, ARID5B, TEC, MALT1, SGCE, FRMD4B, ARHGEF3, GATA3, FERMT1, TLR6, GLCCI1, OSBPL8, CLEC2D, MLLT3,…
KYNG_DNA_DAMAGE_BY_GAMMA_RADIATION	0.281179	0.65685	0.395208	1.11844	1943166	60	CYP39A1, CHL1, MET, PDE4DIP, PPIEL, DSC2
WEBER_METHYLATED_HCP_IN_SPERM_DN	0.36317	0.735416	0.602538	1.11831	2090495	7	CABYR, ACRBP, SPA17, AURKC
YANG_BREAST_CANCER_ESR1_LASER_UP	0.31119	0.689309	0.447745	1.11788	1997635	29	DACH1, EVL, TP53TG1, RAB17, FRAT1, ALAD
SMID_BREAST_CANCER_RELAPSE_IN_LUNG_DN	0.333653	0.707272	0.504187	1.11783	2039746	16	LMOD1, ABCA8, PRODH, SCGB1D2, SCUBE2, TTC12, PDCD4, TBC1D19
BAKER_HEMATOPOESIS_STAT1_TARGETS	0.365407	0.737296	0.601491	1.11636	2103372	7	FGF2, CASP1, CASP7, CASP2
NIKOLSKY_BREAST_CANCER_8Q12_Q22_AMPLICON	0.262628	0.637104	0.366203	1.11533	1935885	101	RALYL, TPD52, OSR2, RIMS2, IL7, PKIA, FAM92A1, HNF4G, CRISPLD1, PMP2, FZD6, GDAP1, SPAG1, XKR9, NIPAL2, ZFHX4, GEM, TTPA, JPH1, SNX16, ANKRD46, SDCBP, LY96, TMEM55A, DECR1, ZNF704, NCOA2, RNF19A, STK3, VPS13B, ZFAND1, PABPC1, UBXN2B
YAO_HOXA10_TARGETS_VIA_PROGESTERONE_UP	0.296433	0.672963	0.411289	1.11518	1989668	46	GSTA3, PEG3, LAMA2, KLF9, TNXB, GEM, RNASE4
ROSS_AML_WITH_MLL_FUSIONS	0.289106	0.666286	0.396874	1.11423	1986529	57	SRGN, HOXA5, DACH1, SCPEP1, CPM, TDRD7, C2, ITGAX, MEF2C, GOLGA8H, ALDH3B1, TPP1
TURASHVILI_BREAST_CARCINOMA_DUCTAL_VS_LOBULAR_DN	0.380472	0.75032	0.675177	1.11324	2093287	4	MID1, NEAT1
FONTAINE_FOLLICULAR_THYROID_ADENOMA_UP	0.289506	0.666759	0.393051	1.11233	2000716	60	PRKG1, HDAC9, UBA7, FAM174B, GCLC, FBXL16, NEXN, GATA3, RANBP10
FLORIO_NEOCORTEX_BASAL_RADIAL_GLIA_UP	0.246975	0.622485	0.346476	1.1114	1935758	158	CRB1, ZNF608, C4orf32, FOXP2, CXXC4, TES, AGMO, GPC5, STEAP2, ERAP2, DNAJC12, FOXN4, ADAMTS6, PDE3A, TEX14, CADPS2, TLR3, MCOLN3, WWTR1, MSRB3, ACVR1C, GADL1, ZBTB8B, PLXDC1, EML6, ARHGAP24, TTC39B, PDE4C, WDR93, PLA2R1, OPRK1, SELL, SP140L, XKR9, BVES
ROZANOV_MMP14_CORRELATED	0.361644	0.734649	0.553033	1.1091	2137117	10	DAPK1, NR3C1, PIK3CD, SMARCA1
LIN_NPAS4_TARGETS_UP	0.258188	0.632563	0.350998	1.10877	1983781	137	PLCXD3, SLC9A9, SAMD12, MFSD6, PKIA, RAB3B, TMEM8B, AKT3, STXBP5, TMEM74, SPOCK2, KIF3A, FAM81A, CDK14, LYPD6, MB21D2, MLLT3, LNPEP, DHX40, MARCH8, ANKRD32, ST6GAL1, PRKAB2, MOK, RPL39L, MARCH9, PNMA2, IFT43, CHODL, CHMP2B, MAGED2, SEPHS2, TMED8, SLC8A1, CCNG1, C12orf5, HS2ST1, PTP4A1, GMCL1
MUELLER_COMMON_TARGETS_OF_AML_FUSIONS_UP	0.350041	0.725705	0.513989	1.10809	2119336	14	JUP, SOX4, PAFAH1B3, CITED2, ARF5, SCAP, HADHA
GRAHAM_CML_DIVIDING_VS_NORMAL_QUIESCENT_DN	0.300465	0.676096	0.396511	1.10692	2056394	55	TFPI, TSPAN6, HLA-DPA1, ADAM8, PCDH9, TNFSF4, BCL11A, DMD, SELL, HLX, CCNG2, MLLT3, TCF7L2
DAVICIONI_TARGETS_OF_PAX_FOXO1_FUSIONS_DN	0.305776	0.682019	0.403756	1.10628	2065907	49	PLCB4, EXPH5, RGS2, PKIA, CXorf57, GLRX, TNIK, GREM2, SPOCK2, DUSP4, NEB, MAP3K9, SPRY4, BBX, EDNRA, TRIB2, C3orf52, COBL
CEBALLOS_TARGETS_OF_TP53_AND_MYC_DN	0.324229	0.697695	0.437168	1.10527	2094074	31	SLC2A5, CYFIP2, FAS, TCHH, SEPT4, DDB2, PIM1, MDM2, PLAUR, ARVCF
NIKOLSKY_BREAST_CANCER_14Q22_AMPLICON	0.359438	0.732013	0.529658	1.105	2152261	12	GNG2, TXNDC16, NID2, DDHD1, FRMD6, GPR137C, GNPNAT1
ELLWOOD_MYC_TARGETS_DN	0.322271	0.696859	0.426781	1.1033	2104719	35	PROM1, SATB1, ALDH2, EGF, NKX3-1, MCOLN2, TP53INP2, EZR
KORKOLA_CHORIOCARCINOMA	0.380124	0.75032	0.762059	1.10314	1973571	2	TFPI
ZHOU_INFLAMMATORY_RESPONSE_FIMA_UP	0.221312	0.598361	0.322826	1.10305	1922844	329	C7orf63, TPD52, LIPH, PLCXD3, SOD3, EMCN, FOXP2, RNF144B, UNC79, KLF12, TMEM217, HOXA6, MS4A7, DCST2, NRG2, CA13, SEMA6C, CASQ2, HNF4G, RGS16, SLC6A15, TCTN1, BCL11A, GPC3, SPEF2, HAS2, C11orf96, RTKN2, NME7, GULP1, ZC3H12C, GAL3ST4, RAB6B, TSLP, KDM6B, FFAR2, RHOJ, MOB3C, NEB, FOXA1, KLHL3, NAV2, RAPH1, GEM, DOK6, DMRTA1, FZD7, TEAD2, SORBS2, NOVA1, FZD4, ZNF277, HSPB7, DGKG, TLL2, DYRK3, ANKRD5…
BIDUS_METASTASIS_DN	0.273151	0.645872	0.352595	1.1022	2072172	125	TFPI, PRRX1, RGL1, DISP1, AHR, MR1, FBXO32, CLEC11A, METTL7A, PDE4DIP, PLEKHA2, SPON2, SLC25A20, ZBTB20, ZNF404, RND1, BIN1, CNRIP1, RNASEL, RASSF4, MAN2B1, SELM, MARCH2, PTK2B, TFDP2, PDK2, ZSCAN16, ACACB, DAB2, TBC1D8B, UBN2, GSDMD, THEM4, SIDT2
CHIANG_LIVER_CANCER_SUBCLASS_PROLIFERATION_DN	0.289039	0.666286	0.368959	1.10197	2089736	87	ABCA8, ALDH1L1, AMDHD1, AZGP1, CYP2J2, AASS, ABAT, ADRB2, HSD17B6, NUDT7, KLF9, MAT1A, RUNDC3B, CPB2, TTPA, SORBS2, GPT, PDK4, ALDH6A1, WNK3, LDHD, FMO4, ALDH5A1, EHHADH, CTH, F8, TST
MIKKELSEN_MEF_LCP_WITH_H3K27ME3	0.346256	0.721348	0.479551	1.10169	2145145	19	SLC17A7, CDH7, PLCD4, MYO1F, RGS14
MCLACHLAN_DENTAL_CARIES_DN	0.306447	0.682672	0.392371	1.10159	2105683	57	MPPED2, PLCL1, OSR2, PTPRK, CYFIP2, PCDH9, SLIT2, NAP1L3, GHR, GPC3, TRPC1, SESN1, LGR4, SORBS2, PHLPP1, KIF5C
AMUNDSON_DNA_DAMAGE_RESPONSE_TP53	0.355107	0.729151	0.50359	1.10155	2160559	15	BAI3, BTG2, BTG1, DDB2, CDKN1A, MDM2, CCNG1, PPM1D, PHLDA3
FONTAINE_PAPILLARY_THYROID_CARCINOMA_DN	0.316476	0.693387	0.40246	1.09899	2133526	48	ABCA8, BAP1, C16orf86, CD274, JUP, TWIST1, PLK1S1, SPEF2, MLPH, RANBP10
KANG_CISPLATIN_RESISTANCE_UP	0.353965	0.728512	0.489291	1.09858	2174172	17	TFPI, JUP, LZTFL1, METTL21B, CDKN1A
TOMLINS_METASTASIS_UP	0.365748	0.737296	0.516888	1.09694	2202792	13	RIMS2, RAB6B, GRK5, CDKAL1, EVC
WINTER_HYPOXIA_DN	0.338368	0.711273	0.442276	1.09689	2165184	28	FAM65B, ATP8A1, CD28, KLHDC1, SLC25A20, IL16, RGS5, SYNE1
SU_THYMUS	0.38856	0.756509	0.590845	1.0966	2236644	7	PIK3CD, ETS1, MYB
NIKOLSKY_BREAST_CANCER_19Q13.1_AMPLICON	0.348889	0.724101	0.467712	1.09646	2178687	21	ZNF540, ZNF571, ZNF568, ZNF420, ZNF461, ZNF382, ZNF529, ZNF570, ZNF585A, HKR1, ZFP30, ZNF569, ZNF793, ZNF790, ZNF260, ZNF527
MYLLYKANGAS_AMPLIFICATION_HOT_SPOT_29	0.39494	0.762513	0.61	1.09508	2246175	6	ETV1, JAZF1
GAVIN_FOXP3_TARGETS_CLUSTER_P3	0.294366	0.671633	0.352187	1.09119	2210619	116	ZNF608, CD244, HDAC9, EHD3, FAM160A1, PTPN13, PLXDC1, SLC15A2, MYO1F, SPOCK2, BCO2, FAM81A, SOX4, RHOBTB1, AKAP7, IGFLR1, PHLPP1, MBP, SLC22A5, CBX7, RABGAP1L, PDE3B, PDE7A, ARMCX4, SYTL2, PPM1L, NEO1, UAP1, USP18
THUM_MIR21_TARGETS_HEART_DISEASE_DN	0.399853	0.765957	0.607671	1.0909	2274116	6	AQP4, PFKFB1
RADAEVA_RESPONSE_TO_IFNA1_DN	0.400948	0.766769	0.607143	1.08995	2280343	6	MET, PLEC, KIT
DURAND_STROMA_NS_UP	0.295411	0.672586	0.350301	1.08972	2228231	120	KIAA1377, ELOVL4, TMEM45A, CHN2, PCDH9, DMRT2, GDPD1, STAG3, MPP7, PTPN13, ATRNL1, ICA1, LPAR6, GREM2, RAB6B, NANOS1, TMEM170B, C15orf27, RALGAPA2, RUNDC3B, ALDH7A1, FZD7, WDR31, RBKS, SPRY4, WNK3, MLF1, CA12, PDE3B, NOD1
KAUFFMANN_MELANOMA_RELAPSE_DN	0.402108	0.767702	0.60659	1.08896	2286942	6	NFIA, TOM1L2, ENDOV, CRY2
OUELLET_CULTURED_OVARIAN_CANCER_INVASIVE_VS_LMP_DN	0.365984	0.737296	0.484766	1.08842	2247993	17	NELL2, BBS9, CDH8, FBN2
MIKKELSEN_IPS_ICP_WITH_H3K4ME3_AND_H327ME3	0.331248	0.705962	0.398509	1.0882	2233114	48	COL24A1, PLCXD3, KCNJ2, ROBO2, ZNF521, RHOJ, COL7A1, YPEL4, NCKAP5, TGFB3, ITIH5, ESR2, KLHL5
BECKER_TAMOXIFEN_RESISTANCE_DN	0.338482	0.711273	0.412826	1.088	2233605	39	TSPAN6, PTPRK, ELOVL2, PKIA, MSX1, SEMA3C, GATA3, CCND1, PDCD4
TONKS_TARGETS_OF_RUNX1_RUNX1T1_FUSION_SUSTAINED_IN_MONOCYTE_UP	0.368726	0.74026	0.4907	1.08793	2254163	16	TFPI, QPRT, ALDH1A2, SOX4, CYP1A1, HSPB1, GDF15, PHLDA1
GAZIN_EPIGENETIC_SILENCING_BY_KRAS	0.359703	0.732013	0.463933	1.0876	2246218	21	HDAC9, MAP3K9, BMI1, PTK2B, EID1, PDPK1, DOT1L, ZCCHC4, BAZ2A, SIRT6
LI_CISPLATIN_RESISTANCE_UP	0.359894	0.732013	0.463862	1.08743	2247411	21	KYNU, VWDE, TWIST1, ZBTB20, MGST1, LPHN2
MIKKELSEN_PARTIALLY_REPROGRAMMED_TO_PLURIPOTENCY	0.400147	0.765967	0.585453	1.0866	2303339	7	FOXD1, PERP, CCND1, CDKN1A, TFAP2A
MCCABE_BOUND_BY_HOXC6	0.264585	0.637937	0.320825	1.08552	2256178	287	TTLL6, ZFP2, C14orf37, TIGD4, ZNF433, CCDC151, LMO3, RBM11, SLC1A3, SRGN, SH3D19, APBB1, C20orf26, SPEF1, ROPN1, MPP1, ZFHX2, PDE4DIP, UPB1, C12orf39, FER1L4, PLXDC1, CHST6, DIXDC1, BCO2, STAMBPL1, PGM2L1, FAM156A, KCNJ12, GPR21, ARID3B, MSRA, SORBS2, ANO4, THBS4, ZBTB7C, MAP3K15, MAPK8IP1, ZNF84, PAK1, DNMBP, HSPB2, DGKE, TNFAIP8, FAM69A, DPYSL3, BCAS4, C20orf96, SIPA1L1, CCDC91, SULT2B1, DPP10,…
PEDERSEN_METASTASIS_BY_ERBB2_ISOFORM_3	0.371714	0.742777	0.489573	1.08543	2272429	16	STARD4, RGS2, F2RL1, ZNF697, TNFAIP8
MCCABE_HOXC6_TARGETS_UP	0.398372	0.764345	0.567392	1.08413	2316108	8	SLC1A3, PDE4DIP, BCO2, SIPA1L1, IRAK4
TIAN_BHLHA15_TARGETS	0.381908	0.750674	0.510349	1.08306	2300121	13	DISP1, FAM63A, SERPINI1, MAP2K5, FIGN, CCPG1
MULLIGHAN_NPM1_MUTATED_SIGNATURE_1_UP	0.286332	0.663988	0.326939	1.08123	2347389	217	HOXA3, KYNU, SEPP1, HOXA5, HOXA6, PDE3A, MAP3K5, SIX6, FRY, NCAM2, METTL7A, DST, TMEM14A, CACNA2D1, KIF3A, LGR4, ITGAX, GK, SCHIP1, GPR21, CREG1, RTN2, ASRGL1, CA12, CCDC15, TFDP2, CTH, RAB38, NCOA2, COL4A5, PURA, TST, OSTF1, SNX10, FAM127A, CHGB, NEK7, MTX2, ACO1, RAP2A, CHMP2B, ETFDH, TNS3, TECTA, ALK, CDK2, MEIS1, DZIP3, RWDD1, ARFIP1
LEE_LIVER_CANCER_CIPROFIBRATE_UP	0.348713	0.724101	0.412023	1.08095	2295493	38	CD36, TES, SPON2, KRT23, ETS2, PDK4, KIFAP3, PEX11A, EHHADH, MFGE8, RAB30, CD63, CDKN1A
ZIRN_TRETINOIN_RESPONSE_WT1_UP	0.373619	0.744847	0.475581	1.08055	2305208	18	ETV1, CD109, NAV2
BOYLAN_MULTIPLE_MYELOMA_PCA3_UP	0.336707	0.710089	0.382485	1.07963	2322556	59	RNF43, TFPI, AK7, TRPS1, ATXN1, RAB20, CCDC126, PLA2G4A, GPHN, OBSCN, LGALSL, CCND1, ISL1, PM20D2
GAVIN_FOXP3_TARGETS_CLUSTER_P4	0.333376	0.707272	0.37217	1.07807	2345932	70	RAPGEF4, SLC22A15, CD79B, SH3BGRL2, IKZF2, SYT11, TWSG1, CCDC109B, NEB, LYPD6B, SLC16A5, FRMD4B, MXD1, BACH2, RILPL2, ITIH5, PPM1L, STX11, PIM1, MMD, SEMA4F, GPLD1, PDK1, FAH, OSBPL3, SWAP70
AUNG_GASTRIC_CANCER	0.35326	0.727976	0.41073	1.07756	2325425	38	NIPSNAP3B, SH3BGRL2, ETS2, ALDH7A1, IL16, IKZF5
ENGELMANN_CANCER_PROGENITORS_UP	0.351251	0.726895	0.405241	1.07741	2329674	41	LMCD1, TFPI, DLX2, WIPF1, GEM, GSTM3, PDCD4, ABCG2, MAST4, MB21D2, LACTB, FTO, CYP1A1
PEART_HDAC_PROLIFERATION_CLUSTER_UP	0.341417	0.714743	0.383669	1.07716	2345968	57	PRDX1, SESN1, RECK, MAPRE2, CREG1, CGRRF1, SEPT8, SLC12A6, MXD1, CCNG2, DUSP1, BTG2, BTG1, MXI1, ORC4, HDAC5, TOB1, SIRT2, CDK2, CCNG1, BLZF1
CHARAFE_BREAST_CANCER_LUMINAL_VS_MESENCHYMAL_UP	0.2765	0.649384	0.315358	1.07708	2400395	327	C4orf19, TSPAN13, LMTK3, SEPP1, RNF144B, EXPH5, AZGP1, CHN2, DENND2D, CADPS2, TSTD1, TRPS1, CDS1, FAM174B, TSPAN1, TC2N, KIAA1244, METTL7A, MEGF9, MPP7, JUP, SH2D3A, ABAT, ESRP2, SSBP2, ICA1, FAM63A, RASEF, PRODH, TBC1D30, GPD1L, MGAT4A, KRT23, ABCG1, MAP7, MGMT, TUFT1, FOXA1, EPB41L5, TP53TG1, FREM2, CGN, EPB41L4A, MYO6, RAB17, ERBB3, ARRDC4, TM7SF2, MLPH, ALDH6A1, PLXNB1, GATA3, COMMD3, DLG3, P…
BOYAULT_LIVER_CANCER_SUBCLASS_G6_UP	0.342167	0.715878	0.38469	1.07701	2346609	56	RNF43, NPR2, BMP4, ACTN2, YPEL1, FHIT, RHOBTB1, COL7A1, SEPT4, ATP6V0E2, TRIB2, MARCH8, LEF1, RAB4A
LEE_LIVER_CANCER_SURVIVAL_UP	0.322707	0.696859	0.352707	1.0769	2384741	103	C1orf115, ALDH1L1, AMDHD1, CYP2J2, FAM169A, COBLL1, PARD3B, ZBTB20, PC, HSD17B6, AGL, C2, CES3, CRYL1, RUNDC3B, CPB2, TTPA, MSRA, HYAL1, PHLPP1, WNK3, SEPT4, NDRG2, STARD10, PINK1, EHHADH
YAMASHITA_LIVER_CANCER_STEM_CELL_DN	0.359932	0.732013	0.423351	1.07665	2331326	32	ALDH1L1, MAP3K5, C1R, GSTA1, FKBP5, ALDH6A1, FMO4, ACSL4
WEBER_METHYLATED_LCP_IN_FIBROBLAST_DN	0.428162	0.785078	0.652248	1.07544	2355670	4	AKAP3, TEX15, TSGA10, ATP6V1E2
IVANOVA_HEMATOPOIESIS_STEM_CELL_SHORT_TERM	0.373111	0.744267	0.450106	1.07445	2347627	23	TSPAN1, KIF16B, MID1
SPIELMAN_LYMPHOBLAST_EUROPEAN_VS_ASIAN_2FC_DN	0.387776	0.756351	0.490951	1.0739	2359323	15	SLC2A5, LPAR6, CLEC2D, LEF1, ADM
MA_PITUITARY_FETAL_VS_ADULT_DN	0.387998	0.756353	0.490867	1.07372	2360672	15	PKIG, GRK5, ITPR1, GABARAP, MED23, UBR5, ZNF318, CALM2
MA_PITUITARY_FETAL_VS_ADULT_UP	0.371425	0.742777	0.44242	1.07359	2353593	25	RGS2, FGF2, UCN, ADCYAP1, CALCOCO1, PIK3CD, RGS10
BROWNE_HCMV_INFECTION_20HR_UP	0.303058	0.678366	0.324913	1.0732	2479731	214	SOX5, PLCL1, DLX2, BAP1, INPP1, CDKL5, CLGN, ZNF204P, PCDH9, ZNF391, PAK3, MAPT, CDKN2B, ABAT, SLC25A20, ADAMTS3, PROX1, MSX1, ARHGAP32, ETS2, PDK3, ERBB3, GSTM3, AGTPBP1, SLC22A5, SEPT4, KIF5C, RABGAP1L, TTBK2, NRGN
WANG_RESPONSE_TO_PACLITAXEL_VIA_MAPK8_UP	0.407246	0.772078	0.547375	1.07298	2388143	9	MYEOV, PLOD2, PLK2
PASQUALUCCI_LYMPHOMA_BY_GC_STAGE_DN	0.322433	0.696859	0.341512	1.0724	2459504	130	FAM65B, RBM43, CYFIP2, CPM, PLEKHA2, BCL11A, SESN3, KLHL24, GPD1L, LCP1, CHST7, CPN1, ACSS1, FAM111A, BACH2, FCRLA, CECR2, CCDC50, PDE3B, S100A10, PRKACB, TRIB2, BTG1, UBE2D1, TUSC3, ANKRD13A, LACTB, KLHL14, ETS1, B3GNT5, ZFPM1, TMEM229B, RNF2
KORKOLA_EMBRYONAL_CARCINOMA	0.427111	0.784341	0.62086	1.07235	2394260	5	MICB, SEPT6, TERF1, DNMT3B, UPP1
ZHOU_INFLAMMATORY_RESPONSE_LIVE_DN	0.292735	0.670512	0.316158	1.07193	2505975	295	MPPED2, ASB2, HDAC9, TLR1, KLF12, MAL, EHD3, MCF2, FAM135A, STEAP1, TRPS1, CDS1, FBXO32, UPB1, LINC00310, USP2, PLK1S1, PDE5A, F2RL1, LPAR6, ENHO, NRG1, PLCL2, SORBS2, FRAT1, MBP, TLR6, COMMD3, TBC1D2, ST6GALNAC4, YPEL4, NDRG2, RAB40B, SIAE, FGD4, DOK3, ABHD10, SERTAD2, C20orf196, SARDH, DAB2
FUNG_IL2_SIGNALING_2	0.422836	0.779258	0.596816	1.07141	2404825	6	TNFRSF11B, MYC
GAUSSMANN_MLL_AF4_FUSION_TARGETS_E_DN	0.393216	0.760975	0.496954	1.07136	2380737	14	PEG3, RAB3B, SGK3, MGST1, ARMCX4, NEO1
CAMPS_COLON_CANCER_COPY_NUMBER_DN	0.371295	0.742777	0.431893	1.07114	2375884	28	HLA-DRB5, MTMR8, NME7, MACROD2, HIST2H2AA3, HERC2P3, EEF1G
JOHNSTONE_PARVB_TARGETS_2_DN	0.294641	0.671716	0.314115	1.06981	2543984	314	RBMS3, MAP2, SRGN, DACH1, SHOX2, PGBD1, MSRB3, DST, DPYD, TMEM14A, SSBP2, F2RL1, WIPF1, GULP1, CCDC126, EFNA5, RHOJ, SLC39A8, DEF6, FAM126A, SPRY1, RUNDC3B, AGTPBP1, C6orf48, ESD, OSBPL8, EHBP1, SCML1, CHML, SESTD1, VPS13A, ICK, TRIB2, SMURF2, RAB28, NR3C1, RASSF8, TNFAIP8, CPE, GLCE, ATP11B, FIGN, PVRL3, TDP2, CAMK2D, ADM, KIAA1715, ENPP4, B3GNT5, RNF19A, POPDC3, FAM115A, ZFYVE28, GLS, TMTC3, RA…
OXFORD_RALB_TARGETS_DN	0.420205	0.77886	0.576182	1.06939	2418801	7	USP18, PML, DUSP6, SIPA1L3, SF3B5, GINS2, RPA1
KATSANOU_ELAVL1_TARGETS_UP	0.33085	0.705552	0.344078	1.06932	2492965	119	MYOM1, DUSP27, EPHA7, EMCN, HOXA5, HOXA6, FAS, KLHL30, BMP4, ALDH1A1, CCL17, PLEKHA2, PDE5A, SSBP2, SPON2, KLHL24, FZD6, SAT1, PLEKHH2, POPDC2, ATP10D, FOXD1, PLOD2, DSP, ESD, LAMA5, CCNG2
HAN_SATB1_TARGETS_UP	0.297716	0.673562	0.314728	1.06917	2557897	303	LMCD1, C4orf19, SPTLC3, TSPAN13, ATP8A1, SATB1, SEPP1, DNAJC12, CYFIP2, MPP1, PRR16, MTUS1, PKIA, NR2F1, CXorf57, CDS1, FAM174B, MECOM, PELI2, ZFP36L1, NR3C2, METTL7A, GSN, DST, TMEM8B, JUP, ACSF2, SSBP2, LARP6, SHROOM2, WIPF1, OSMR, LZTFL1, PC, SAT1, NRG1, FUCA1, SOX4, AGPAT4, MYO6, LIPA, ERBB3, SLC16A5, ALDH6A1, SPAG4, SOX9, CCNG2, MAST4, PAQR8, ANKRD6, DUSP1, ZMYND12, TCF7L2, CA12, CHML, PIR, …
BRUNEAU_SEPTATION_ATRIAL	0.43099	0.786808	0.737673	1.06784	2237660	2	TBX20, GATA4
GAZDA_DIAMOND_BLACKFAN_ANEMIA_MYELOID_UP	0.377701	0.75032	0.436708	1.06782	2401582	26	FRY, RAB20, ZMAT3, MTMR11, DDB2, ENPP4, PPAP2A, ARFGEF1, BAX, HBEGF
SCIAN_INVERSED_TARGETS_OF_TP53_AND_TP73_UP	0.414332	0.776334	0.544289	1.06693	2429692	9	ASB4, RHCE, MMP17
CHIBA_RESPONSE_TO_TSA_UP	0.366137	0.737296	0.401251	1.0668	2428404	41	CD36, CAV2, SOD3, VEGFC, BMP4, JUP, CASP9, GLRX
HORIUCHI_WTAP_TARGETS_UP	0.314551	0.692336	0.319576	1.06567	2614376	239	SLC2A12, TFPI, GVINP1, EMCN, KCNJ2, CD109, ACTA2, INPP1, SLC40A1, PTPRK, TMEM45A, CHN2, RGS2, TLR3, ACP5, PRCP, ZFP36L1, CRISPLD1, PARD3B, BEX2, FRMD3, C11orf96, KIF16B, KALRN, OSMR, RECK, GDAP1, DUSP4, EDNRB, LRRC1, ZNF702P, OPN3, ARID5B, CROT, CREG1, ALDH6A1, LGALSL, ADAM23, GLCCI1, ANKRD6, CEP290, TRIB2, NR3C1, TPP1, CDC42EP5, BTN3A3, PCTP, CFI, PRKAB2, SMOX, RORA, PELI1, PCGF5, EVC, PER3, PCD…
TURASHVILI_BREAST_DUCTAL_CARCINOMA_VS_LOBULAR_NORMAL_DN	0.37079	0.742777	0.405871	1.06481	2440820	38	CAV1, ACTA2, PROM1, ZNF204P, ROPN1B, CRISPLD1, GHR, SORBS1, ANXA1, FAM126A, ATP10D, ZNF573, BACH2
DACOSTA_LOW_DOSE_UV_RESPONSE_VIA_ERCC3_XPCS_UP	0.407329	0.772078	0.510013	1.06402	2439026	12	FAS, SHROOM2, HIST2H2AA3, PINK1, PRDM2
WUNDER_INFLAMMATORY_RESPONSE_AND_CHOLESTEROL_UP	0.374394	0.745958	0.411559	1.06395	2445130	35	HLA-DMB, SOCS1, SLC40A1, UBA7, HLA-DRB1, HLA-DMA, PSMB8, GK
CHARAFE_BREAST_CANCER_LUMINAL_VS_MESENCHYMAL_DN	0.298149	0.673982	0.307036	1.06369	2664860	408	RBMS3, TFPI, CAV1, CAV2, SLC16A7, NAV3, ACTA2, PYGL, INPP1, PHLDB2, SRGN, ANTXR2, BCHE, MPP1, PRR16, CORO2B, RGS2, SHOX2, RGS20, SLIT2, TOX, FAS, NR2F1, MET, FAM92A1, WWTR1, MAML2, MSRB3, EIF5A2, DPYD, AKT3, IGF2BP3, GNG2, HAS2, LARP6, DFNA5, RAB8B, ANXA1, WIPF1, DMD, OSMR, GULP1, NAP1L5, ZC3H12C, ADD3, MID1, TWSG1, STAMBPL1, FAM126A, TBC1D1, GRK5, ATP10D, SNX7, SSFA2, BIN1, FZD7, NEXN, MALT1, CN…
FIRESTEIN_PROLIFERATION	0.336554	0.710089	0.336727	1.06369	2585905	137	PRKG1, DLG2, PLCB4, CDKL5, CDKL4, MAK, BTK, NME5, RPS6KA6, AKT3, SYT14, TNIK, KALRN, MOB3C, CAMK4, CDK14, MST4, AK3, ERBB3, AKAP7, CYLD, MAP2K6, PRKACB, FIGN, FYN, HIPK2, ADCK3
SCHRAETS_MLL_TARGETS_UP	0.382239	0.750674	0.431788	1.0635	2438300	27	TSPAN7, PEG3, ACTA2, FAS, FZD6, HOXA1, PERP, MLF1
DEURIG_T_CELL_PROLYMPHOCYTIC_LEUKEMIA_DN	0.318538	0.693387	0.317874	1.06323	2661146	248	HPGD, CD244, TES, SRGN, HLA-DPA1, CD28, MAP3K5, MTUS1, FAS, SYT11, NAP1L3, NR3C2, ATXN1, PLK1S1, ADRB2, LPAR6, RAB27A, NCOA1, TNIK, TRPC1, TIPARP, CHN1, ZNF37BP, PHACTR2, CASP4, MALT1, MBP, CYLD, B3GNT2, RABGAP1L, SCML1, PAM, ACOT9, SYNE1, DDB2, FYN, SYTL2, DHRS7, RNF19A, RORA, FAM115A
CHYLA_CBFA2T3_TARGETS_DN	0.332638	0.707272	0.328709	1.06233	2634191	170	LMCD1, TINAGL1, KIAA0895, ZNF703, CXorf57, SH2D4A, ZFP36L1, NFIA, GDPD1, DKKL1, MEGF9, FN3K, PLXDC1, ABCA3, SORBS1, AHCYL2, PC, SLC39A8, LPHN2, FHIT, LRRC16B, PAQR9, AGPAT4, DCLK2, FZD7, PIH1D2, TUBA8, SEPT8, MLF1, SEPT4, ELL2, SCRN3, YPEL4, PM20D2, TEX9, TNS1, MARCH8, ATP7B, CETN4P, EVI5, MGST3
CHANGOLKAR_H2AFY_TARGETS_DN	0.380297	0.75032	0.420072	1.06205	2456193	31	CD109, GHR, PROX1, CRYL1, C8G, ELL2
MARIADASON_RESPONSE_TO_BUTYRATE_CURCUMIN_SULINDAC_TSA_1	0.428795	0.785819	0.572224	1.06205	2468249	7	PLCB4, SAT1
LANDIS_BREAST_CANCER_PROGRESSION_UP	0.377123	0.75032	0.410784	1.06194	2462951	35	TPD52, SHROOM3, SOX4, ELL2, SPINT1, ACSL4, NUCB2, TFAP2C, CHMP2B
KUMAMOTO_RESPONSE_TO_NUTLIN_3A_UP	0.421986	0.779173	0.540944	1.06037	2474575	9	CYFIP2, SESN1, BTG2, MDM2, GDF15
RIGGI_EWING_SARCOMA_PROGENITOR_UP	0.322519	0.696859	0.313145	1.05926	2748929	286	LMCD1, KMO, PEG3, TSPAN13, CD36, DLG2, HDAC9, SLC17A7, KBTBD8, GIMAP2, LMO3, STEAP2, DNAJC12, SLAIN1, PCDH9, RGS2, CADPS2, MAP3K5, STEAP1, SLIT2, WFDC1, IKZF2, NELL2, NR2F1, ZNF703, PBX1, CDS1, C5, CD274, NR3C2, MAPT, GYG2, PTPN13, KLHL13, TNNT1, SLC15A2, ADAMTS3, IL1RAP, KALRN, DMD, JAK3, PLA1A, MSX1, KIAA1462, SLC39A8, PGM2L1, PALM2, CDK14, CTTNBP2, MAPRE2, WDFY2, GRK5, OPN3, NRCAM, ODF2L, ALDH…
DELACROIX_RAR_TARGETS_UP	0.384303	0.752196	0.418891	1.05906	2482070	31	TNFRSF11B, SAT1, EVX2, ESD, PLEKHB1, TGFB3, DUSP1, CA12
CHANDRAN_METASTASIS_DN	0.333476	0.707272	0.319268	1.05798	2742865	222	ASB2, RNF43, PRICKLE2, PRRX1, CAV2, PSD3, ANTXR2, AZGP1, FAM135A, SLIT2, WFDC1, RNF180, NFIA, BMP4, PCOLCE2, PDE5A, ROBO2, SLC15A2, CACNA2D1, SORBS1, PGM5, C10orf11, MX1, SLC30A4, ASAP3, FUCA1, DEF6, SEMA3C, EPB41L5, ALDH7A1, DACT3, NEXN, SORBS2, BOC, LHPP, THBS4, SLC22A17, SWT1, ISL1, RASSF4, GLIS2, DUSP1, BTG2, PAK1, SELM, JAM3, RILPL2, TNS1, ITIH5, LSAMP
CHARAFE_BREAST_CANCER_LUMINAL_VS_BASAL_DN	0.317771	0.693387	0.307528	1.0577	2797134	363	RBMS3, HOXA3, CAV1, CAV2, CD109, SLC1A3, INPP1, PHLDB2, RGL1, ERAP2, SH3D19, HOXA5, RGS2, CARD6, RGS20, FAS, MET, FAM92A1, SKAP2, SCPEP1, WWTR1, MAML2, SLC6A15, C12orf39, DST, DPYD, ADRB2, AKT3, FGF2, IGF2BP3, C1R, F2RL1, LARP6, PSMB8, IL1RAP, ANXA1, DMD, OSMR, FZD6, ZC3H12C, HOXA1, ADD3, ETS2, TWSG1, STAMBPL1, PLA2G4A, TBC1D1, SCHIP1, NAV2, ATP10D, SNX7, CASP4, SSFA2, BIN1, UBE2E3, BICC1, AKR1B1…
MCBRYAN_PUBERTAL_BREAST_6_7WK_DN	0.369174	0.740726	0.372706	1.05743	2555999	61	GSTA3, IFT57, ACTA2, SLC1A3, IL33, MAL, APOD, SLC4A4, MPZ, MBP, PLOD2, DSP, PAM
HUANG_FOXA2_TARGETS_UP	0.381328	0.750609	0.40299	1.05725	2510186	38	HPGD, MAP2, RGS2, CADPS2, MCTP1, C5, CPM, NRG1, SPAG1, CLIP4, CBLB
LIU_PROSTATE_CANCER_DN	0.321913	0.696859	0.308362	1.05683	2813653	344	COL4A6, PRICKLE2, STARD4, LMOD1, CAV1, PRRX1, PLCL1, COL9A1, EPHA7, CAV2, ACTA2, NPR2, INPP1, C1QTNF1, OSR2, SAMD12, IL33, ZNF204P, PCDH9, WFDC1, MR1, NELL2, UBA7, TRO, MET, JAZF1, CPAMD8, FAM92A1, MECOM, NR3C2, SCPEP1, METTL7A, MSRB3, ROBO1, DST, ITGA2, PLEKHA2, GPR155, C1R, BEND5, DTNA, SORBS1, PGM5, GPD1L, DMD, KRT23, TSLP, PLEKHH2, CHN1, ETS2, ALDH2, RHOJ, SH3PXD2A, GSTA1, TBC1D1, GRK5, SCUBE…
RODRIGUES_THYROID_CARCINOMA_UP	0.407207	0.772078	0.476368	1.05615	2489411	16	TMEM133, DISP1, GNAI1, FAM89A, RPS23, PHYH, TATDN3
MOTAMED_RESPONSE_TO_ANDROGEN_UP	0.45576	0.801791	0.677918	1.05551	2446113	3	IDS, ZNF862, SSH1
TONKS_TARGETS_OF_RUNX1_RUNX1T1_FUSION_MONOCYTE_DN	0.386228	0.755051	0.408223	1.05532	2522420	35	S100B, ADAM8, RGS2, ST8SIA4
PROVENZANI_METASTASIS_UP	0.348092	0.723416	0.32696	1.0548	2749908	167	LMCD1, PROM1, RGL1, AZGP1, CADPS2, MET, QPRT, PRCP, CLEC11A, LTA4H, PLK1S1, KDELC1, SAT1, LCP1, SGCE, BICC1, AKR1B1, PLEKHB1, BTG1, SLC25A14, CDKAL1, FYN, EIF4B, DAB2, RBM47, HLTF, PEG10, CHGB, MYB, POLR2A
CHIANG_LIVER_CANCER_SUBCLASS_INTERFERON_UP	0.418553	0.77886	0.505513	1.05463	2506234	12	KMO, HPGD, CALCRL
SHAFFER_IRF4_MULTIPLE_MYELOMA_PROGRAM	0.391285	0.760167	0.416848	1.0539	2527165	31	SLAMF7, DENND2C, TUFT1, FBXO16, ELL2, PAM, UAP1
KONDO_EZH2_TARGETS	0.350776	0.726788	0.326329	1.0534	2773507	168	LMCD1, RBMS3, HPGD, TFPI, SCN2A, NPY6R, DLX2, RNF144B, ANTXR2, PCLO, TMEM45A, PRR16, ELOVL2, RAB3B, MATN3, CRISPLD1, WWTR1, LPAR6, HAS2, TNFAIP6, GULP1, KLF9, ZNF37BP, EPHA5, NAV2, RNASE4, SPRY4, ARHGEF3, CYP19A1, ST6GALNAC4, GPC6
HOWLIN_CITED1_TARGETS_2_UP	0.420028	0.77886	0.504923	1.0534	2515066	12	FBXO32, NFIA, MYB, LACTB2
HAN_JNK_SINGALING_DN	0.401643	0.767241	0.445073	1.0531	2517621	22	SOD3, AHR, RGS2, FAS, GHR, HAS2, LIFR, SEMA3C
MATZUK_CUMULUS_EXPANSION	0.459264	0.803705	0.6762	1.05284	2464918	3	TNFAIP6, GDF9, BMPR1B
MARSON_FOXP3_TARGETS_DN	0.388961	0.756509	0.405165	1.05278	2547063	36	DENND2D, RGS2, FOXP1, MALT1, MBP, PDE3B, BTG1, RNF19A, POLR1D
LABBE_TGFB1_TARGETS_DN	0.380544	0.75032	0.379189	1.0523	2593447	53	CAV1, CAV2, KCNJ2, NELL2, PBX1, GCLC, AKAP7, GNAI1, ADCYAP1, MDM1, ACSL4, FIGN
MCBRYAN_PUBERTAL_BREAST_4_5WK_UP	0.352147	0.7275	0.32286	1.05159	2820077	184	GSTA3, FAM65B, TMEM40, MBOAT1, COL9A1, MANSC1, ACTA2, PROM1, IL33, PTPRK, MARK1, TRPS1, HLA-DRB1, FBXO32, GDPD1, ALDH1A1, CNTD1, HEBP2, SHROOM3, ESRP2, SPON2, SESN3, APOD, TNFAIP6, TXNDC16, FZD6, OCLN, SAT1, STAMBPL1, SOX4, FOXA1, RAB17, ERBB3, TTPA, TEAD2, ARHGEF3, BOC, ATP6V1B1, PERP, GATA3, DSP, COL7A1, SOX9, PLEKHB1
SASSON_RESPONSE_TO_FORSKOLIN_DN	0.372752	0.743985	0.357406	1.05158	2658231	78	PLCL1, ACTA2, CYFIP2, TNFRSF11B, ACP5, PDLIM3, CDK14, MAPRE2, GEM, CASP4, DYRK3, DAPK1, RGS5, PIK3CD
LI_CISPLATIN_RESISTANCE_DN	0.411182	0.774471	0.468254	1.05135	2525615	17	TES, GPC3, ROBO2, EDNRB, ADM, AKR1C1
SMID_BREAST_CANCER_RELAPSE_IN_LIVER_UP	0.45559	0.801791	0.725784	1.05063	2365381	2	KYNU
GAUSSMANN_MLL_AF4_FUSION_TARGETS_B_UP	0.412215	0.774471	0.467879	1.05051	2531958	17	DNAJC12, CD79B, WNK3, BTG1, RBM47, PARP12
HOELZEL_NF1_TARGETS_UP	0.371508	0.742777	0.344388	1.04889	2738462	101	MAP2, FAS, MET, DEPTOR, CPVL, RGS16, ATXN1, MAML2, ITGA2, SYT14, STXBP5, PDLIM3, SESN3, TMEM74, TNIK, DUSP4, NRG1, LGALS3, STAMBPL1, NUP62CL, SLC41A2, NRCAM, PHACTR2
RUIZ_TNC_TARGETS_UP	0.366174	0.737296	0.333974	1.04873	2793159	130	HPGD, SNAP25, SEPP1, NR2F1, TRO, METTL7A, SLC6A15, LTA4H, GSN, ROBO1, PTPN13, PDE5A, SSBP2, KDM5B, KLHL24, KIAA1462, SAT1, KLF9, SEMA3C, SOX4, ARID5B, RAB17, BAZ2B, PDCD4, COL5A2, PNRC1, CBLB, C1RL, EDNRA, TRIB2, BTG1, TPP1, LEF1, ACSL4, GLCE, BTN3A3, COL4A5, HBP1, CTDSP2, ARHGAP28, WDR26, RCBTB1, KCTD12, SIDT2, PCMTD2, C21orf91, GDF15, PHF21A, PLK2, BDH2, PHLDA1, ATP2B4, MEIS1, ZCCHC24, GBE1, PP…
WU_ALZHEIMER_DISEASE_UP	0.426131	0.783029	0.502458	1.04826	2551608	12	PCDH9, STEAP1, NRG1
DAZARD_RESPONSE_TO_UV_NHEK_DN	0.34772	0.723416	0.308971	1.04809	2979421	297	NAV3, SATB1, PSD3, EXPH5, AHR, MAP3K5, MTUS1, VEGFC, DOPEY1, SKAP2, MEGF9, DST, ABAT, ADRB2, IGF2BP3, GCLC, SSBP2, TIPARP, ZNF217, PALM2-AKAP2, AFF1, LPHN2, KLF9, MICB, CPEB3, ARID5B, INSIG2, ZCCHC11, ERBB3, PHLPP1, BAZ2B, FNBP1L, BBX, MAST4, RABGAP1L, CBLB, VPS13A, KIAA0922, PHF3, MED13L, NR3C1, FOXO1, TNFAIP8, HMGA2, SERTAD2, FYN, NCOA2, AKAP9, RAPGEF2, VPS13B
PLASARI_TGFB1_SIGNALING_VIA_NFIC_10HR_UP	0.39695	0.763297	0.405257	1.04766	2592442	35	GVINP1, EPHA7, STEAP2, CYP2J2, FAS, IL1RAP, PLEKHH2, SEMA3C, PDK4, PERP, NRN1, RICTOR
PUIFFE_INVASION_INHIBITED_BY_ASCITES_DN	0.368193	0.740058	0.332371	1.04729	2820198	134	C1orf115, SEPP1, RGL1, PTPRK, MECOM, WWTR1, SAT1, SOX4, TM7SF2, CGRRF1, RAB11FIP2, RABGAP1L, DUSP1, CDC42EP3, SECISBP2L, TNFAIP8, SYNJ1, EPB41L2, CALD1, ORC4, TGIF2, CHMP2B, SLC29A2, RPL10, SEPHS2, ING3, PHLDA1, PDGFC, CDK7, POT1, PLEKHF2, SH3GLB1, GTPBP8
HADDAD_B_LYMPHOCYTE_PROGENITOR	0.356874	0.731052	0.315358	1.04703	2944706	227	MPPED2, CAV1, TPD52, ARAP2, KCNJ2, PSD3, CD79B, CD72, PTPRK, CYFIP2, CORO2B, PCDH9, RNFT2, ZFP36L1, RAG1, POU4F1, STAG3, GLRX, SSBP2, MSX1, FHIT, AK1, SCHIP1, ARID5B, CD27, MEF2C, EFHC1, ZNF135, ABCG2, BACH2, GSDMB, ARPP21, BTG2, VPS13A, ALDH5A1, SECISBP2L, KIAA0922, TRIB2, BTG1, PIK3CD, FOXO1, MDM1, LEF1, COBL, ZFYVE16
YAUCH_HEDGEHOG_SIGNALING_PARACRINE_DN	0.370412	0.742774	0.330201	1.0456	2854796	140	C4orf19, SIM1, B3GALT1, CCDC151, FOXN4, PCDH9, CD28, ZSWIM5, NCAM2, SLC25A27, CASQ2, GRIP1, NFIA, LRRC39, PDLIM3, ACTN2, PLEKHH2, NEB, WNT3, NAV2, CCDC34, CD27, IL16, THBS4, ARPP21, PM20D2, CECR2, MARCH2, TRIM63, ANKRD23, NR6A1, LYSMD2, CCBL1, PVRL3, KCNC1
HORTON_SREBF_TARGETS	0.411555	0.774471	0.441819	1.0454	2579749	22	STARD4, HSD17B7, TM7SF2, ACSS2, AACS, FDFT1
ZHANG_GATA6_TARGETS_UP	0.435989	0.789573	0.521217	1.04529	2576457	10	CD36, AQP4, METTL7A, DSC2
HU_GENOTOXIN_ACTION_DIRECT_VS_INDIRECT_4HR	0.40497	0.771446	0.418572	1.04504	2599635	29	KCNJ2, CD28, MAK, SSBP2
MYLLYKANGAS_AMPLIFICATION_HOT_SPOT_7	0.449894	0.799682	0.562493	1.04398	2589697	7	MECOM, PIK3CA, RPL22, EIF4A2
THUM_SYSTOLIC_HEART_FAILURE_UP	0.358013	0.732013	0.307639	1.04382	3069038	298	RBMS3, ETV1, ZNF608, PRRX1, PLSCR4, EPHA7, NPY6R, GIMAP2, SLC9A9, SRGN, IL33, HLA-DPA1, C20orf26, TMEM45A, CALCRL, TNFRSF11B, MR1, FAS, SKAP2, TSPAN12, HLA-DMA, FBXO32, NFIA, COLQ, GSN, CDH19, ARHGAP24, LPAR6, FCGR2C, ZNF540, ZNF217, LCP1, EFNA5, FAM198B, PLA2G4A, PIK3IP1, FAM63B, RNASE4, NFATC2, RICTOR, CCNG2, SCARB2, ASB11, KIFAP3, B3GNT2, CDC42EP3, SELM, LY96, JAM3
BREDEMEYER_RAG_SIGNALING_VIA_ATM_NOT_VIA_NFKB_DN	0.408158	0.773221	0.420706	1.0434	2611766	28	ACP5, CASP9, CCDC126, TAF4B, PCTP, RNF157, IRAK4, ENTPD1
SMID_BREAST_CANCER_NORMAL_LIKE_DN	0.467429	0.809436	0.72003	1.0423	2426848	2	CDS1
YAO_TEMPORAL_RESPONSE_TO_PROGESTERONE_CLUSTER_2	0.397196	0.763297	0.372844	1.04085	2718423	55	SOX5, CLGN, AASS, PLA2R1, TIPARP, WDFY2, TNXB, GNAO1, PIK3CD, KCNQ1, AKAP9, ARL4D, RPL22
GAVIN_FOXP3_TARGETS_CLUSTER_P7	0.397351	0.763297	0.365412	1.03934	2756378	62	ADAMTS6, DST, TTC39B, ANXA1, AHCYL2, IFT80, PRG4, FGD6, AGPAT4, MSRA, MAP6, MXD1, RABGAP1L, YPEL2, LYST, ITIH5, HIPK2, FAM89A, IKZF4, PARD6G, USP27X, SPECC1, GSTA4, JUN, GLIPR2
WEBER_METHYLATED_HCP_IN_SPERM_UP	0.447003	0.796194	0.530087	1.03909	2621278	9	GAPDHS, DKKL1, LPIN1
JISON_SICKLE_CELL_DISEASE_DN	0.381554	0.750623	0.323414	1.03879	2995914	160	SATB1, NELL2, COBLL1, KLF9, ZNF211, ZCCHC11, MAPK8IP1, PDE3B, ATP6V0E2, VPS13A, BTG1, TMC6, EEF1G, FYN, EIF4B, RPL5, SLC25A6, TSC22D3, EEF2, GLS, CELSR3, EEF1A1, EIF3E, RPL11, RPL22, RPS6, B3GNT1, RPL7, RPL23A, RPL9, EIF3F, RPL37, SRSF8, JAK1, ASB9, RPL13, RPL30, CEP68, RPL4, NAP1L1, NACA, RPL14, RPL10A, RPS7, RPL21, RPL19, EIF3H, RPS13, RPS20, EIF4A2, RPS28, RPL6, RPLP1, BBIP1, FGF9, RPL17, RPS2…
NAKAMURA_METASTASIS	0.409493	0.774471	0.401796	1.03871	2674362	35	ETV1, PABPC4L, BLVRA, C7orf31, PDK3, NRN1, NKX3-1, SMYD3, FOSL1, AKAP13
SENESE_HDAC1_TARGETS_DN	0.378696	0.75032	0.316769	1.03847	3062522	197	ZNF608, PCDHB10, THRB, PYGL, PHLDB2, PCDHB5, APLP1, FAM85A, TRO, PBX1, AASS, NAP1L3, MATN3, CRISPLD1, NFIA, BMP4, C8orf46, GSN, MPP7, C11orf96, ZNF404, EPB41L5, TP53TG1, ARID5B, ALDH6A1, BAZ2B, CSRP2, TIAM2, LAMA5, CCNG2, PLEKHH1, RASSF4, GLIS2, YPEL2, CDC42EP3, S100A10, HSPB2, ALDH5A1, SIAE, FKBP7, TNS1, SYNC, LACTB, CPE, TMEM135, SMARCA1
HASINA_NOL7_TARGETS_UP	0.438211	0.789573	0.497642	1.03821	2623944	12	TFPI, ADM, NEO1, PLAUR, SOS2
SCHAEFFER_PROSTATE_DEVELOPMENT_AND_CANCER_BOX5_UP	0.452426	0.799726	0.543207	1.03792	2630371	8	EMCN, PELI2, ALDH1A1, EHBP1, ACER3
ACOSTA_PROLIFERATION_INDEPENDENT_MYC_TARGETS_UP	0.396537	0.763297	0.354692	1.03782	2814167	75	SLC17A7, EXPH5, STEAP1, RGS16, MINA, OPN3, RGS14, RAB3A, GLB1L2, BLMH, VPS13C, GLS
BOQUEST_STEM_CELL_CULTURED_VS_FRESH_DN	0.430121	0.786808	0.46802	1.03764	2629494	16	CHL1, PDGFRL, CPVL, APOD
IVANOVA_HEMATOPOIESIS_MATURE_CELL	0.378756	0.75032	0.311692	1.03717	3136858	233	ACTA2, ATP8A1, SLC40A1, IL33, MPP1, ACP5, UPB1, FN3K, EIF5A2, SPATA6, TCP11L2, PC, TMCC2, IFT80, CCDC109B, CES3, FAM126A, FAM63B, HIBCH, TLR6, MXD1, SCRN3, SDCBP, ATG4A, RBMS1, CDC42EP3, MARCH2, MARCH8, TFDP2, MXI1, NR3C1, MGST3, SYNJ1, HACE1, TAPT1, PPOX, SERTAD2, SMOX, MREG, KIAA1715, C4orf3, RNF19A, STX11, RNF141, CPD, WDR26, HECTD1, KHNYN, EPOR, TNRC6B, GPCPD1, STX17, RAB43, BPGM, SNX13, CAST…
ZHAN_LATE_DIFFERENTIATION_GENES_UP	0.420231	0.77886	0.427047	1.03629	2662858	25	CAV1, CAV2, PAM, BMI1
SABATES_COLORECTAL_ADENOMA_DN	0.393441	0.760975	0.335359	1.03578	2943983	113	TSPAN7, LMOD1, EPHA7, CD36, ABCA8, THRB, ANO5, NR5A2, BCHE, TRPM6, PCDH9, TMOD2, RAB3B, NAP1L3, GHR, CDKN2B, CPM, USP2, CDH19, BEND5, GREM2, LIFR, MFSD4, SLC4A4, LRRK2, CLDN23, RUNDC3B, KIF5C, ABCG2, GPC6, FCRLA, DUSP1, TNS1, TUSC3, NR3C1, ITIH5, SORCS1
BOYLAN_MULTIPLE_MYELOMA_C_UP	0.411983	0.774471	0.394794	1.03575	2711984	38	ASB2, KIAA1462, RBKS, PTER, ETS1, ZFPM1, FAM13A
HOLLERN_EMT_BREAST_TUMOR_DN	0.406038	0.772078	0.368626	1.03493	2790001	57	RNF43, DENND2D, SHROOM3, BCL11A, ESRP2, KIF21A, FZD6, OCLN, MAP7, NIPAL2, EPB41L5, ERBB3, DSP, SPINT1, STARD10, TMEM184A, ELOVL7, INADL, BLMH, GRHL1, CELSR2
WEI_MIR34A_TARGETS	0.393639	0.760975	0.329453	1.03453	3002658	130	TPD52, SLC7A2, PKIA, DPYD, FKBP1B, RECK, PROX1, LGR4, MID1, JPH1, SOX9, MLLT3, PAM, ALDH5A1, TFDP2, TMEM55A, ACSL4, GLCE, HACE1, FIGN, PALLD, RHOQ, MYB, PNPLA8, FAM76A, FAH, RAB43
PICCALUGA_ANGIOIMMUNOBLASTIC_LYMPHOMA_DN	0.394373	0.761846	0.331241	1.03447	2988584	124	RGS1, RGS2, WIPF1, MGAT4A, TIPARP, DUSP4, KDM6B, FOXP1, PIGA, HECA, GATA3, MXD1, B3GNT2, TSC22D2, SMURF2, BTG1, IKZF5, JMY, ZNF331, TSC22D3, TP53INP2, PELI1, PER1, PNPLA8, IDS, TTC7A, TOB1, PDE4D, ING3, SON, JUN, RNF103, GADD45B, ZFAND5, PTP4A1, YPEL5, IRS2, IRF2BP2, RNF11, THAP2, AMD1, FOSB, KDM3A, EIF1
CLAUS_PGR_POSITIVE_MENINGIOMA_UP	0.452886	0.799726	0.527548	1.03412	2655782	9	FAT4, PEX11A, C4orf3, KIAA1109
ZHAN_MULTIPLE_MYELOMA_MS_DN	0.415356	0.776715	0.393908	1.03343	2734182	38	FAM133A, TMEM133, ARHGAP42, PRDM5
ODONNELL_TARGETS_OF_MYC_AND_TFRC_UP	0.409702	0.774471	0.369997	1.0329	2804018	55	PLCXD2, SATB1, CD72, RGS1, MR1, ABAT, SAT1, ALDH2, AK1, NRCAM, CD27, SORBS2, ZMAT3, GSDMB, C1RL, YPEL2
MEINHOLD_OVARIAN_CANCER_LOW_GRADE_DN	0.431301	0.786808	0.4446	1.03211	2682680	20	BAP1, MCM6, FASN, MRPL9, UVRAG, PCCB, COX8A, RAD21, SNRPB, NCK1, RHEB, PTP4A2, TPX2, STARD7, KIF14, JTB, CFL1, CCNB2, TUBA1B, STAT1
KUNINGER_IGF1_VS_PDGFB_TARGETS_DN	0.42043	0.77886	0.403483	1.03191	2730749	33	CAV2, IL33, FBXO32, PLXDC1, DUSP4, CRYL1, HMGA2, RCAN2, MMD
ACEVEDO_METHYLATED_IN_LIVER_CANCER_DN	0.382675	0.750674	0.297157	1.0318	3436977	424	FAM65B, HOXA3, PCDHA11, PEG3, COL24A1, COL9A1, FCGR2A, SLC16A7, LINGO2, C1QTNF1, SRGN, PSD3, HOXA5, EXPH5, GRB14, HOXA6, GRAMD1C, CSMD3, FAM160A1, CACNB2, IKZF2, SYTL3, PKIA, DOPEY1, BCRP2, CASQ2, CCNJL, PDE4DIP, GAPDHS, FAM27A, SHROOM3, MDH1B, ARHGAP24, STXBP5, WDR17, PARK2, KALRN, DMD, TXNDC16, GKAP1, DLX1, OCLN, FAM13A-AS1, FFAR2, TMCC2, FOXP1, TWSG1, MOB3C, LPHN2, MAPRE2, FKBP5, LYPD6B, CPN1,…
SMIRNOV_RESPONSE_TO_IR_6HR_UP	0.398033	0.764179	0.324259	1.03146	3085457	146	ACTA2, PROCR, SOCS1, INPP1, CLGN, MR1, FAS, FAM169A, RGS16, METTL7A, TNFSF4, FGF2, SESN1, FZD6, FUCA1, TP53TG1, CROT, ZMAT3, CGRRF1
SAFFORD_T_LYMPHOCYTE_ANERGY	0.412475	0.774471	0.356854	1.02925	2892334	68	DLG2, SRGN, KCNJ11, ZFP36L1, HEBP2, JUP, DTNA, JAK3, HSD17B6, FOXP1, CASP4, MARCH2, FYN, RNF19A, STX11, CDC14A, NDRG1, MMD, RCBTB1
OISHI_CHOLANGIOMA_STEM_CELL_LIKE_DN	0.39922	0.765172	0.313936	1.02919	3228501	197	HPGD, SLC2A5, TSPAN13, MANSC1, IRAK3, HIST1H1D, ACTA2, PROCR, INPP1, ADAM8, AHR, MAP3K5, VEGFC, ANG, TSPAN1, PELI2, ZFP36L1, PDE4DIP, FER1L4, IGF2BP3, PDLIM3, CACNA2D1, PLA2R1, ALDH2, NOVA2, MAPRE2, KSR1, RHOBTB1, GEM, GPR124, HECA, SGCE, MTMR11, ADAM23, SPAG4, ZFPM2
BASSO_CD40_SIGNALING_UP	0.412659	0.774471	0.356011	1.02905	2898633	69	SRGN, ADAM8, RGS1, HLA-DMA, ZFP36L1, RAB27A, ARID5B, MEF2C, ELL2, PTK2B, TMC6, PIK3CD, TNFAIP8, STK10
ZHAN_MULTIPLE_MYELOMA_CD1_AND_CD2_DN	0.42068	0.77886	0.383664	1.02844	2803827	43	ELOVL4, DMRT2, GDPD1, SERPINI1, C11orf96, PKIG, ARHGEF3
BOYAULT_LIVER_CANCER_SUBCLASS_G1_DN	0.424157	0.780659	0.397821	1.02843	2770130	35	TLR3, ALDH1A1, GLRX, GCLC, SLC39A8, KLF9
SENGUPTA_NASOPHARYNGEAL_CARCINOMA_WITH_LMP1_DN	0.41318	0.775024	0.353553	1.02839	2917609	72	MAP2, CD109, PROM1, DACH1, CD72, ZNF204P, MCOLN3, CXorf57, EFHB, SLC6A15, MPP7, KRT23, SLC4A4, GSTA1, FREM2, PDK4, CCDC113, BACH2, ABCA5, RAB40B
SCHMAHL_PDGF_SIGNALING	0.46003	0.803938	0.524466	1.02807	2697671	9	TIPARP, SCHIP1, ARID5B, PLEKHA1, ZFAND5
GOLDRATH_IMMUNE_MEMORY	0.420142	0.77886	0.3655	1.02615	2886913	57	ANTXR2, PLCD1, SORBS1, RECK, FHIT, GK, RNASE4, ZMAT3, KLHL7, CHCHD7, MCOLN2, SEMA4F, KCTD12, RRM2B, GOLIM4, ANKH, PRKCE, POU6F1, RPGR, SOS2, PLEKHA5, FCGRT, NR1D2
BOYLAN_MULTIPLE_MYELOMA_C_DN	0.423169	0.779258	0.374286	1.02553	2859043	49	RNF43, AK7, LINGO2, RGS1, ATXN1, RAB20, FZD6, SAT1, PLOD2, MAGEH1
GARGALOVIC_RESPONSE_TO_OXIDIZED_PHOSPHOLIPIDS_BLUE_DN	0.422677	0.779258	0.370596	1.02532	2874536	52	HOXA3, RBM43, MECOM, BMP4, GDPD1
RAFFEL_VEGFA_TARGETS_DN	0.491705	0.8244	0.70821	1.02519	2552889	2	HES1, HEY1
WANG_NEOPLASTIC_TRANSFORMATION_BY_CCND1_MYC	0.447662	0.79654	0.468646	1.02511	2723682	15	TSPAN7, TSPAN6, RGS2, IGSF5, ARHGAP24
WIKMAN_ASBESTOS_LUNG_CANCER_DN	0.444318	0.793285	0.456536	1.02504	2729147	17	NIPSNAP3B, GLRX
SPIELMAN_LYMPHOBLAST_EUROPEAN_VS_ASIAN_2FC_UP	0.457119	0.802991	0.500582	1.02493	2719976	11	RGS20, ROBO1, HSPB1, HDGFRP3
HELLER_HDAC_TARGETS_UP	0.406511	0.772078	0.303522	1.02477	3452963	279	TSPAN13, LRRC6, SLC17A7, DLX2, SEPP1, HLA-DPA1, PDGFRL, APLP1, SYT11, HLA-DRB1, CXorf57, TSPAN12, AASS, SGK3, PDE4DIP, GSN, JUP, ABAT, SERPINI1, KDM5B, ZBTB20, WDR19, KLHL24, SORBS1, MSX1, SAT1, TUFT1, SOX4, CADM4, RUNDC3B, RNASE4, MEF2C, MLF1, SEPT4, RTN2, EFHC1, CSRP2, ANKRD6, GSDMB, PMEL, HIST2H2AA3, MAPK8IP1, SCML1, CALCOCO1, NRGN, CDKL3, CHCHD7, PCSK1N, TMEFF1, PIK3CD, SH3GL3, MGST3, GLCE, P…
MULLIGHAN_NPM1_SIGNATURE_3_UP	0.40657	0.772078	0.303688	1.02475	3449914	277	HOXA3, KYNU, LAMA2, SEPP1, SRGN, HOXA5, HOXA6, PDE3A, MAP3K5, SIX6, FRY, NCAM2, CPVL, METTL7A, DST, TMEM14A, SLC15A2, CACNA2D1, KIF3A, LGR4, PLA2G4A, ITGAX, GK, SCHIP1, GPR21, RBKS, CREG1, SEPT8, RTN2, DGKG, ASRGL1, CA12, CCDC15, PINK1, TFDP2, CTH, GLUD2, RAB38, NCOA2, COL4A5, PURA, TST, OSTF1, SNX10, FAM127A, CHGB, NEK7, MTX2, ACO1, CHMP2B, ETFDH, TNS3, SGCB, PIAS3, ALK, SON, CDK2, MEIS1, DZIP3,…
EBAUER_MYOGENIC_TARGETS_OF_PAX3_FOXO1_FUSION	0.431402	0.786808	0.400462	1.02418	2802011	33	MYOM1, ABLIM3, ACTA2, CASQ2, LDB3, BIN1, MEF2C, DES
YANG_MUC2_TARGETS_DUODENUM_6MO_UP	0.493204	0.825299	0.707456	1.0241	2560672	2	CCL28, GSR
BOYAULT_LIVER_CANCER_SUBCLASS_G23_DN	0.479777	0.8176	0.569887	1.02307	2728670	6	N4BP2L1, COBLL1, STARD5, ACO1
ZHAN_MULTIPLE_MYELOMA_SPIKED	0.452335	0.799726	0.474504	1.02296	2738677	14	TSPAN7, AZGP1, MAL, EDNRB, CCND1
HENDRICKS_SMARCA4_TARGETS_DN	0.436496	0.789573	0.409424	1.0222	2802017	29	HPGD, KCNJ2, SEPP1, PLS1, LGALS3
HELLER_HDAC_TARGETS_SILENCED_BY_METHYLATION_UP	0.41389	0.77593	0.296942	1.02129	3643210	363	HPGD, TFPI, TSPAN13, SNAP25, SLC17A7, DLX2, SEPP1, HLA-DPA1, PCLO, AHR, PCDH9, PDGFRL, NIPAL3, APLP1, SYT11, DOPEY1, HLA-DRB1, MET, ULBP2, CXorf57, TSPAN12, AASS, PLS1, RNFT2, NAP1L3, SGK3, MAPT, GSN, JUP, CDH19, PLK1S1, ABAT, SERPINI1, KDM5B, KLHL24, SORBS1, LIFR, FKBP1B, HOXA1, MAPRE3, MSX1, SAT1, ACADSB, ALDH2, FUCA1, NUP62CL, CEL, TUFT1, SOX4, FGD6, RUNDC3B, ERO1LB, BIN1, MEF2C, RHCE, ZMAT3, …
DAWSON_METHYLATED_IN_LYMPHOMA_TCL1	0.434333	0.787128	0.385333	1.02007	2873559	40	EPHA7, PLCB4, PRR16, CADPS2, RNF180, STK39, FAM184A, LPHN2, MACROD2, EVX2, MDGA2, FIGN
WAMUNYOKOLI_OVARIAN_CANCER_GRADES_1_2_DN	0.430743	0.786808	0.366438	1.01997	2941735	54	CAV1, PLSCR4, PROCR, RGL1, SLIT2, DPYD, DOCK11, SPRY1, FRMD4B, CLIP4, CPE, CFI, RHOQ, DAB2, CTDSP2, EEF1A1
TURJANSKI_MAPK7_TARGETS	0.473611	0.814365	0.533726	1.01981	2753538	8	MEF2C, ETS1, FOSL1, MEF2A, ELK4
CONCANNON_APOPTOSIS_BY_EPOXOMICIN_DN	0.422737	0.779258	0.322778	1.01963	3248093	137	RAPGEF4, ETV1, HDAC9, LMO3, PPEF1, LDOC1, DACH1, IL7, PDGFRL, MTUS1, METTL7A, TWIST1, BCL11A, ICA1, TNFAIP6, TBC1D30
CHEBOTAEV_GR_TARGETS_DN	0.433189	0.787128	0.342373	1.01606	3113152	83	PLCXD2, ATP8A1, PHLDB2, SAMD12, TNFRSF11B, PKIA, JAZF1, ZFP36L1, CLEC11A, STAG3, PDLIM3, TSLP, C2, PLA2G4A, LRP4, NRCAM, CHIC1, NEXN, TUBA8, RTN2, ANKRD6, SVIP, SYNE1, TCEA3, CPE, PALLD, ZNF704, SMARCA1, SARDH
DAVIES_MULTIPLE_MYELOMA_VS_MGUS_DN	0.452208	0.799726	0.43768	1.01604	2812715	20	TLR1, SAT1, CDK14, CD27, LY96
BREDEMEYER_RAG_SIGNALING_NOT_VIA_ATM_UP	0.439667	0.789573	0.373122	1.0153	2957308	47	CD244, EHD3, ZC4H2, SNED1, MPP7, AHCYL2, PRELID2, CNRIP1, CCND1, KLHL7
CHYLA_CBFA2T3_TARGETS_UP	0.43092	0.786808	0.303712	1.01518	3595996	246	HPGD, ABCD2, FCGR2A, CXXC4, SPEF1, EHD3, MTUS1, SH3BGRL2, CYP2J2, MCTP1, TMEM144, RNF180, PELI2, RAG1, PARD3B, SLC6A15, PLEKHA2, AFAP1L1, GCA, ATRNL1, ICA1, C1R, RAB27A, PRODH, KALRN, TLE6, TSLP, LMO1, ABCG1, FFAR2, UCN, LCP1, NRG1, CCDC109B, PIK3IP1, CPNE3, NAV2, RHOBTB1, ERO1LB, GSTM3, TTPA, ARHGEF3, FNBP1L, SNX24, MAP3K15, MAST4, PAM, DNMBP, ARID5A, C15orf41, SEPT6, ITIH5, RASSF8, TNFAIP8, KLH…
HUTTMANN_B_CLL_POOR_SURVIVAL_UP	0.432692	0.787128	0.307238	1.0144	3538165	213	RBMS3, IGLL3P, ERBB4, KIAA0895, PSD3, LDOC1, TMEM45A, ADAMTS6, SIX6, FAM174B, ADAMTS3, RCAN3, ANXA1, DMD, MX1, NRG1, RYR3, ZNF702P, TBC1D1, RNASE4, TM7SF2, FRMD4B, IL16, GATA3, SPAG4, ST6GALNAC4, LAMA5, MAST4, PLD1, MAN2B1, BTG2, PAK1, PDE3B, CTSF, MSRB2, ARID5A
CONRAD_STEM_CELL	0.451205	0.799695	0.421263	1.01401	2848909	24	PRRX1, PROM1, AKT3, PHC1
RICKMAN_TUMOR_DIFFERENTIATED_WELL_VS_POORLY_UP	0.434045	0.787128	0.30681	1.01382	3553718	215	PLCB4, NR2F1, PBX1, MECOM, C5, ALDH1A1, ROBO1, SHROOM3, BCL11A, LIFR, CABYR, ALDH2, ACSS1, ERO1LB, FZD7, PHC1, PDCD4, EFHC1, GLCCI1, MAP2K6, FAM117A, ATP6V0E2, SNHG6, TFDP2, SFXN2, GLTSCR2, ZNF704, CCDC28B, RPL5, SLC25A6, TRAF4, ACACB, NEO1, CHCHD6, RPL23, CREB3L4, MYB, ETV5, HOXC9, EIF3L, ACVR2B, TGIF2, PHKA2, RMI2, BCL2L11, NAP1L1, ZCCHC3, TARBP1, RPS7, RPL35A, EEF1D, RPS27, BTN2A2, ZNF764, GAT…
KYNG_DNA_DAMAGE_UP	0.434294	0.787128	0.312961	1.01379	3450733	174	CYP39A1, CHL1, PLCL1, BAP1, SLC1A3, PTPRK, MET, MECOM, PDE4DIP, GCLC, ADAMTS3, PPIEL, DSC2, NRCAM, MEF2C, CYP19A1, IL16, SOX9, LDHD, ROPN1L, TFDP2, SYNC, PHF3, SOX7, PPOX, DAB2, DHRS7
VALK_AML_CLUSTER_12	0.455653	0.801791	0.436562	1.01345	2834144	20	NKX3-2, SKAP2, PRODH, PCBP3, STXBP1
ACEVEDO_LIVER_CANCER_WITH_H3K9ME3_UP	0.440512	0.789573	0.353557	1.01287	3072575	65	KIAA1377, CACNB2, ZPLD1, PGBD1, MAML2, VWDE, SPATA6, GNG2, ZDBF2, INTU, NEB, NOVA1, MLF1, MAGEH1, B3GNT2, ARHGAP18, FAM105A, SLC35F2, ELOVL7
DAZARD_UV_RESPONSE_CLUSTER_G6	0.440209	0.789573	0.318613	1.01124	3402592	143	NAV3, EXPH5, MAP3K5, MTUS1, VEGFC, DOPEY1, MEGF9, IGF2BP3, SSBP2, PALM2-AKAP2, LPHN2, MICB, INSIG2, ZCCHC11, PHLPP1, FNBP1L, BBX, MAST4, RABGAP1L, PHF3, NR3C1, FOXO1, HMGA2, FYN
KIM_MYC_AMPLIFICATION_TARGETS_DN	0.445283	0.794309	0.345046	1.00959	3160113	75	RAB3B, SHROOM3, PLEKHA2, GCA, TTC39B, LCA5, ZNF818P, IL17RD, SPAG1, KIF13B, CCDC146, FAM111A, MYO6, ERO1LB, SORBS2, FNBP1L, NFATC2, CLEC2D, CNTLN, ELOVL7, DPYSL3, INADL, KIAA1407, RNF19A, RORA, F11R, OPTN, NUCB2
GRAHAM_NORMAL_QUIESCENT_VS_NORMAL_DIVIDING_UP	0.450342	0.799695	0.381322	1.00945	2979474	40	TFPI, KYNU, PCDH9, ALDH1A1, TNFSF4, DST, HLX, MLLT3, TCF7L2
GALLUZZI_PREVENT_MITOCHONDIAL_PERMEABILIZATION	0.461124	0.805028	0.425937	1.00782	2890462	22	PRKG1, ATP8A2, WDTC1, PRKACA, BAX, SLC25A4
PEDERSEN_METASTASIS_BY_ERBB2_ISOFORM_6	0.469492	0.810236	0.460689	1.00771	2856503	15	KMO, MCTP1, GDPD1, FAM83B, GSTM3, PDK4
VERHAAK_AML_WITH_NPM1_MUTATED_DN	0.447652	0.79654	0.313731	1.00769	3514908	160	HPGD, TFPI, TSPAN7, CAV1, TSPAN13, ARAP2, PROM1, HLA-DPA1, DACH1, RGS1, EHD3, TOX, DEPTOR, MECOM, POU4F1, GSN, ROBO1, JUP, SSBP2, F2RL1, LPAR6, PRODH, EVL, FZD6, YPEL1, MX1, ALDH2, TMEM204, SPRY1, MEF2C, MTMR11, GNAI1, GATA3, AGTPBP1
PLASARI_NFIC_TARGETS_BASAL_UP	0.465991	0.808545	0.443339	1.0073	2875141	18	MPPED2, TINAGL1, TNFRSF11B, SHROOM3, FOXA1, PERP, NRN1
GARGALOVIC_RESPONSE_TO_OXIDIZED_PHOSPHOLIPIDS_GREY_UP	0.471959	0.813583	0.467193	1.0072	2857491	14	NAV3, ARRDC4, RORA, IRAK2, ADAMTS9, KIAA1522, ADAMTS1, HERPUD2, SOS1, TRIM16, DUSP5
BAE_BRCA1_TARGETS_UP	0.451302	0.799695	0.35054	1.00651	3153205	66	KYNU, GSN, JUP, EPHX2, ANXA1, MGST1, ABCG1, SAT1, LGALS3, MTMR11, CCNG2, BTG1, CAMLG, COL4A5
YAMASHITA_LIVER_CANCER_WITH_EPCAM_UP	0.45463	0.801425	0.373878	1.00613	3037176	44	PEG3, SCARB2, RPL13A, RPS3A, RPL23A, RPL9, EIF3F, RPS12, RPL31, RPL7A, RPS7, RPL29, RPS4X, RPL6, RPL17, RPS27A, RPS24, RPLP0, RPS10, RPS3
WELCSH_BRCA1_TARGETS_UP	0.452163	0.799726	0.309322	1.00591	3612909	181	PTCRA, ACTA2, SEPP1, NIPAL3, HLA-DRB1, PRCP, ZFP36L1, ANXA1, ADD3, MICB, ALDH7A1, LIPA, MEF2C, FOXD1, GNAI1, GATA3, ADCYAP1, CCNG2, KIFAP3, PAM, NR3C1, RAB4A, MFGE8, EIF4B, ZNF711
LEE_LIVER_CANCER_MYC_E2F1_DN	0.458567	0.803705	0.395446	1.00568	2970194	32	KYNU, AASS, RGS16, GHR, EPHX2, IL1RAP, MAT1A, REPS1
CERVERA_SDHB_TARGETS_1_DN	0.468409	0.809436	0.44252	1.00544	2890061	18	PEG3, CPS1, TMC8, ZNF703, A1BG
FISCHER_G1_S_CELL_CYCLE	0.454376	0.801413	0.308856	1.00493	3633503	182	PLSCR4, LIPH, TTLL7, TLR3, USP53, SLC25A27, GCLC, SSBP2, NUDT7, GK, ARID5B, INSIG2, TLR6, BBX, GLCCI1, MAP2K6, RFXAP, ABCA5, SVIP, MDM1, ABHD10, DLGAP1, USP18
AKL_HTLV1_INFECTION_UP	0.464338	0.806535	0.417271	1.0044	2931830	24	DFNA5, SAT1, LGALS3, SOX4, GNAI1, S100A10, RAB4A, HSD17B8, ECI2
SASSON_RESPONSE_TO_GONADOTROPHINS_DN	0.45485	0.801425	0.341889	1.00411	3238661	77	PLCL1, ACTA2, CYFIP2, TNFRSF11B, ACP5, PDLIM3, CDK14, MAPRE2, GEM, CASP4, DYRK3, DAPK1, RGS5, PIK3CD
PEDRIOLI_MIR31_TARGETS_DN	0.462133	0.80556	0.296493	1.00319	3940717	287	MYOM1, GVINP1, TSPAN7, PPP1R9A, LAMA2, PCDHB16, PCDHB14, N4BP2L1, CLGN, GLRB, PCLO, RGS20, ZNF233, CACNB2, SAMD9L, PRCP, SLC44A5, CPM, ROBO1, ZNF396, AFAP1L1, NOXA1, GLRX, KIF21A, MLLT4, PNPLA7, PLA1A, SPOCK2, TSLP, YPEL1, PROX1, MX1, EDNRB, DSC2, FERMT3, DEF6, PLA2G4A, CEL, BVES, MAT1A, OPN3, NRCAM, HRH2, NAV2, HLX, PDK4, SPRY4, BHLHE41, SLC22A17, ABCG2, PLEKHB1, PLXNB3, SAMD9, MYO1D, SECISBP2L,…
HIRSCH_CELLULAR_TRANSFORMATION_SIGNATURE_DN	0.457619	0.803	0.334177	1.00264	3322945	90	COL4A6, CAV1, PTPRK, RGS20, DST, DMD, SCHIP1, NAV2, ATP10D
SARRIO_EPITHELIAL_MESENCHYMAL_TRANSITION_DN	0.459411	0.803705	0.326175	1.00182	3416625	108	TFPI, ZNF608, KYNU, SEPP1, PCDH9, RGS2, MAP3K5, FBXO32, SCPEP1, DST, LPAR6, PC, SAT1, DSC2, SEMA3C, GEM, CREG1, PLXNB1, DSP, PTEN, PNRC1, SDCBP, DAPK1, BTG1, MXI1, EIF4B, TSC22D3, TKT, EEF2
KYNG_DNA_DAMAGE_BY_4NQO_OR_UV	0.462768	0.805846	0.363934	1.00046	3133597	50	BAP1, INPP1, PTPRK, TGFB3, TCF7L2
BOYLAN_MULTIPLE_MYELOMA_PCA3_DN	0.46396	0.806535	0.366138	0.999804	3127793	48	ASB2, RAG1, UPB1, GSN, SLC15A2, ABHD8, LIFR
MYLLYKANGAS_AMPLIFICATION_HOT_SPOT_11	0.52871	0.853901	0.641872	0.999389	2837645	3	CCND1, NUMA1
ZHENG_FOXP3_TARGETS_IN_T_LYMPHOCYTE_DN	0.468451	0.809436	0.397712	0.999359	3016553	30	SATB1, LPAR6, WIPF1, FOXP1, BACH2, PTK2B, CPE, LEF1, FAM69A, STK10, PELI1, JAK1, RCBTB2
YANG_MUC2_TARGETS_DUODENUM_6MO_DN	0.491126	0.824236	0.498114	0.998961	2902288	10	EPHX2, FMO5, GSTA4, NQO1, NFE2L2
LIN_SILENCED_BY_TUMOR_MICROENVIRONMENT	0.466205	0.808545	0.358596	0.998146	3183923	54	PLEKHA7, TLR1, AZGP1, IKZF2, FAM171B, KRT23, DSC2, TUFT1, FAM63B, MYO6, ERBB3, PDK4, SLC12A6, SOX9, MXD1, SAMD9, DAPK1, PINK1, RAB11FIP1
GENTILE_UV_RESPONSE_CLUSTER_D9	0.472391	0.813919	0.408049	0.997742	3003668	26	MET, PALM2-AKAP2, KLF9, ADM, SWAP70, NAP1L1, CCNG1, RBPJ
MORI_EMU_MYC_LYMPHOMA_BY_ONSET_TIME_UP	0.468586	0.809436	0.328182	0.996993	3445096	99	CYFIP2, RBMXL1, PLEKHA2, AKT3, IGF2BP3, GCLC, POC1B, TRIB2, MDM1, BLMH, TRAF4, RNF2, MYB, CISD1, ZBED3
YANG_BREAST_CANCER_ESR1_BULK_DN	0.478988	0.816663	0.433788	0.996553	2967461	19	ROPN1, RGS16, MAP3K13, PLAUR, TMEM123
IWANAGA_CARCINOGENESIS_BY_KRAS_PTEN_DN	0.478414	0.816663	0.297739	0.996215	3999324	249	C7orf57, ABCD2, TSPAN13, CAV2, MAP2, LMTK3, SATB1, PTPRK, CALCRL, RGS2, CD28, CCNJL, PDE4DIP, ALDH1A1, HEBP2, GSN, ZNF483, PDLIM3, GREM2, ANKRD34A, OPRK1, GRM5, SELL, MYT1, RHOJ, MAP7, LPHN2, ATP10D, ZFHX4, YPEL3, SLC16A5, FZD4, PLOD2, RICTOR, ARHGAP18, GLIS2, C9orf172, AMIGO1, DPF1, SERPINB6, PAQR5, FOXO1, SOX7
CHEN_PDGF_TARGETS	0.481656	0.818767	0.443644	0.996093	2958489	17	TIPARP, KLF9, SCHIP1, ARID5B, EPHA2, PLEKHA1, ZFAND5, LMNA, GPD2
WARTERS_IR_RESPONSE_5GY	0.471236	0.812745	0.381452	0.996051	3094088	37	FAS, TNFRSF10C, SESN1, PLCL2, FAM198B, BTG2, DDB2, BBC3, CDKN1A, FBXW7, MDM2, GDF15, C18orf56, C12orf5, PPM1D, FDXR
ACEVEDO_NORMAL_TISSUE_ADJACENT_TO_LIVER_TUMOR_UP	0.473838	0.814365	0.316612	0.995082	3618248	131	RGS2, MET, ZFP36L1, METTL7A, SHROOM3, SESN1, PLA1A, FKBP5, PERP, LY96, PHF3, C4orf33, ACSL4, PCTP, PRKAB2, NTAN1, UAP1, RPL23, RPS3A, IFT74, F11R, EIF2AK4, CISD1, IGBP1, RPL7, RIC8B, RPL27A, GSTA4, RPL7A, RPL14, HES1, MYCBP2, PCMTD1, SORT1, PLEKHA5, RPLP1, MYO18A
WENG_POR_TARGETS_LIVER_UP	0.475715	0.81476	0.404009	0.995082	3034581	27	CD36, ANTXR2, GSTM3, LGALSL
FRASOR_TAMOXIFEN_RESPONSE_UP	0.47347	0.814365	0.369423	0.994144	3163037	44	SOCS1, PKIA, MECOM, CPM, TM7SF2, B3GNT2, RGS3, DAB2, RAB30, WNT4, CDK18
KIM_MYC_AMPLIFICATION_TARGETS_UP	0.480215	0.817941	0.308417	0.993136	3783865	164	C4orf32, C1QTNF1, DACH1, LNP1, SLC6A15, PCOLCE2, PDLIM3, MINA, RAB8B, AGL, CHN1, LRRK2, AKR1B1, CLIP4, PGM2, MAGI1, CA12, OLIG2, MXI1, CDKAL1, BLMH, RGS10, RPL5, FAM89A, RPL18A, CHGB, RPS27L, RAPGEF5, RPL11, NDUFAF2, RPS23, AKAP13, GATM, LRRC28, RPS15A, MYCBP2, IGSF11, GALK2, RPS4X, TMEM38B
KLEIN_PRIMARY_EFFUSION_LYMPHOMA_UP	0.475732	0.81476	0.376759	0.992944	3139303	39	TFPI, ALDH1L1, LTA4H
OHGUCHI_LIVER_HNF4A_TARGETS_DN	0.475334	0.81476	0.351694	0.992717	3278789	59	KMO, B3GALT1, ACP5, QPRT, ABAT, IL1RAP, PNPLA7, LIFR, NUDT7, ERBB3, PERP, C8G, FAAH, TMC7, S100A10, CCBL1, SARDH, CFI
FIGUEROA_AML_METHYLATION_CLUSTER_3_DN	0.478941	0.816663	0.400172	0.992468	3064698	28	TLR1, BATF2, EPHA2, ARF6, PPARD, KDM4B, NECAP2, PHLDB1, EIF3A, AHNAK, AHNAK2, PKDCC, PPP1R15A, C12orf10
YANAGIHARA_ESX1_TARGETS	0.4809	0.818367	0.4088	0.992009	3047295	25	PCLO, MCF2, NEXN, DYNC2H1, DAB2, SNX13
BEGUM_TARGETS_OF_PAX3_FOXO1_FUSION_UP	0.478969	0.816663	0.358017	0.990517	3257370	52	PLSCR4, DACH1, CALCRL, SLIT2, NR2F1, PBX1, DPYD, DMD, LIFR, TWSG1, SEMA3C, PERP, SCML1, MAP2K5, TMEFF1
BILBAN_B_CLL_LPL_DN	0.482461	0.819004	0.38251	0.988852	3150908	35	RGS2, GLRX, ZBTB20, ANXA1, SAT1, DUSP1, GOLGA8H, FYN
FONTAINE_PAPILLARY_THYROID_CARCINOMA_UP	0.482548	0.819004	0.367294	0.988415	3223683	44	ETV1, PRKG1, NIPAL3, CA11, ZNF217, PDCD4, FMO5, HSPB7, S100A10
AMIT_EGF_RESPONSE_20_HELA	0.501554	0.832294	0.482671	0.988255	2984374	11	SNAP25, BTG2, JUN, GADD45B
WILLERT_WNT_SIGNALING	0.4897	0.822695	0.425561	0.98791	3045917	20	TNFRSF11B, EDNRB, GSTM3, CCND1
CERIBELLI_PROMOTERS_INACTIVE_AND_BOUND_BY_NFY	0.491397	0.824286	0.434796	0.987888	3031894	18	DOK5, BCRP2, MX1, CECR6, PI4KAP2, HUNK
IZADPANAH_STEM_CELL_ADIPOSE_VS_BONE_UP	0.487113	0.82039	0.323111	0.987718	3604119	104	KYNU, SRGN, PTPRK, MAP3K5, MECOM, EML1, ARHGAP24, SERPINI1, HAS2, PSMB8, DFNA5, CHN1, STAMBPL1, MAPRE2, TBC1D1, PHACTR2, SATB2
PARENT_MTOR_SIGNALING_UP	0.518667	0.846227	0.282195	0.987394	4738000	488	TFPI, LAMA2, PLAG1, PYGL, ANXA13, C1QTNF1, KLF12, BCHE, PCDH9, TNFRSF11B, MAP3K5, HLA-DRB1, SKAP2, FAM174B, TRANK1, PDE4DIP, ATXN1, CPM, GYG2, TMEM8B, SERGEF, TNFRSF10C, CASP9, GLRX, ARL3, F2RL1, EVL, SLC4A4, PDK3, GPHN, CRYL1, EPB41L4A, ALDH7A1, BIN1, PDK4, CYP19A1, LHPP, ELP4, PDCD4, SEPT4, CSRP2, CCNG2, DES, MAP2K6, PNRC1, CBLB, CALCOCO1, SAMD9, MSRB2, MYO1D, BCAS3, TMC6, PHF3, MAP2K5, DHX57, …
MCCLUNG_COCAINE_REWARD_5D	0.484889	0.82039	0.343803	0.987166	3387879	66	TSPAN7, CAMK2A, CORO2B, USP53, NELL2, JUP, SPOCK2, MAPRE3, NRGN, STXBP1, TUBB4A, SH3GL3, GAD1, VAMP2
ZHOU_INFLAMMATORY_RESPONSE_FIMA_DN	0.499551	0.829848	0.299635	0.98635	4065760	206	TLR1, CPS1, CCDC148, EHD3, STEAP1, CACNB2, CDS1, FBXO32, USP2, PLK1S1, PDE5A, LPAR6, CNKSR2, WIPF1, COL19A1, ZNF540, HOXA1, ENHO, LRRC1, FAM161A, ARHGEF3, SERAC1, MBP, TLR6, GOLGA2P5, GSDMB, YPEL4, RABGAP1L, CCDC85A, NDRG2, RAB40B, SIAE, FGD4, DOK3, ABHD10, ACACB, DAB2, DHRS7
HWANG_PROSTATE_CANCER_MARKERS	0.489968	0.822695	0.413119	0.986156	3082897	23	AZGP1, LGALS3, FKBP5, WNT3, PTEN, NDRG1, PIM1, EZR, HSPA6
TAYLOR_METHYLATED_IN_ACUTE_LYMPHOBLASTIC_LEUKEMIA	0.488	0.820597	0.338896	0.985753	3445937	72	CAV1, COL24A1, NFIA, NAP1L5, PROX1, FBXO36, EFNA5, RUNDC3B, ARID5B, ZCCHC11, TBC1D2, MCF2L2
WU_HBX_TARGETS_1_UP	0.504687	0.832294	0.481433	0.98572	3003019	11	FAS, GLRX, CASP4
BERENJENO_ROCK_SIGNALING_NOT_VIA_RHOA_UP	0.49601	0.827569	0.438745	0.985094	3046658	17	PRRX1, ALDH2, TNXB, NDRG1
MYLLYKANGAS_AMPLIFICATION_HOT_SPOT_6	0.530889	0.854559	0.570205	0.984862	2976005	5	PER1, SPECC1, MAP2K4
NUMATA_CSF3_SIGNALING_VIA_STAT3	0.497651	0.828526	0.438182	0.983829	3056734	17	MECOM, PTPN13, MAP6, RORA
GABRIELY_MIR21_TARGETS	0.512498	0.840349	0.292319	0.98359	4327012	267	PRICKLE2, PBX1, COBLL1, MEGF9, RASEF, ZBTB20, KLHL24, DMD, SESN1, MGAT4A, LIFR, RECK, NBEA, KLHL3, FAM63B, PHACTR2, CPEB3, RAPH1, JPH1, SERAC1, CLIP4, WNK3, PDCD4, GLCCI1, COL5A2, RAB11FIP2, ASRGL1, PM20D2, PLD1, ITSN2, VPS13A, DDAH1, SNX30, TET1, CCDC14, ZNF667, FAM3C, ATP11B, FIGN, ZNF286A, PALLD, CNTRL, ST6GAL1, PRKAB2, PURA, KIAA1715, B3GNT5, PELI1, FAM102B, TACC1, PER3, HECTD1, CALD1, FOXN3,…
FALVELLA_SMOKERS_WITH_LUNG_CANCER	0.492277	0.824955	0.342347	0.982985	3439497	66	PRKG1, AQP4, RNF144B, AZGP1, MET, RASEF, FKBP5, DUSP1, BTG2
LABBE_TARGETS_OF_TGFB1_AND_WNT3A_DN	0.493536	0.82545	0.343643	0.982165	3436333	64	HPGD, SLC40A1, MAPK10, ST8SIA4, GAPDHS, GCLC, SLC30A4
NIELSEN_LEIOMYOSARCOMA_CNN1_UP	0.50391	0.832294	0.455418	0.981817	3050939	14	LMOD1, ACTA2, RIMS2, SORBS1
MIKKELSEN_IPS_ICP_WITH_H3K27ME3	0.502855	0.832294	0.448713	0.981513	3059494	15	PCDHB2, ZDHHC22, CD72, GALNTL6, PRSS16, WDR65
PYEON_CANCER_HEAD_AND_NECK_VS_CERVICAL_UP	0.507228	0.835305	0.303867	0.981469	4013637	169	PLSCR4, GRAMD1C, MECOM, CDKN2B, RASEF, TXNDC16, ETS2, NUP62CL, PIGA, ODF2L, FNBP1L, SCML1, ABCA5, CHML, ANKRD32, CCDC14, SYNJ1, HACE1, KIAA1715, SLC35A3, HLTF, PER3, C18orf54, CCDC150, PDIK1L, CXADR, BCL2L11, PARD6B, GOLGA8B, FDFT1, C9orf84, MEIS1, SS18L1, CASK, NR1D2, PRMT6, ZXDC, ARHGAP5, HOXB3, UBXN7, PSIP1, USP25, GOLGA8A, CENPJ, HELLS, E2F7, SPICE1
ZWANG_CLASS_3_TRANSIENTLY_INDUCED_BY_EGF	0.509312	0.837193	0.301441	0.981308	4075763	183	PHLDB2, PSD3, ARHGAP42, STK38L, RGS2, ZFP36L1, ATXN1, ITGA2, CASP9, F2RL1, IL1RAP, TIPARP, ZC3H12C, OCLN, HOXA1, KDM6B, NRG1, ETS2, AFF1, FAM83B, FKBP5, SEMA3C, FOXA1, GEM, FRMD4B, MBP, ELL2, DUSP1, RBMS1, SNORA75, DNMBP, C3orf52, EPHA2, COBL, SERTAD2, ADM, ETS1, B3GNT5, STX11, RORA, DENND3, RAPGEF2, PELI1, NDRG1, RASA2
CHARAFE_BREAST_CANCER_BASAL_VS_MESENCHYMAL_UP	0.495226	0.82747	0.349389	0.980918	3402836	57	RNF43, RNF144B, TSTD1, CDS1, TC2N, GSN, MPP7, SH2D3A, ESRP2, C1orf116, EPB41L4A
XU_RESPONSE_TO_TRETINOIN_UP	0.507198	0.835305	0.462036	0.98053	3054707	13	WIPF1, ADD3, PTK2B, PIM1, ITM2B, RCBTB2, CDKN2C, PSMB9
KORKOLA_YOLK_SAC_TUMOR	0.496784	0.828238	0.371611	0.979376	3278222	39	COL4A6, ERBB4, SRGN, C5, METTL7A, PTPN13, C1R, HAS2, NRG1, RAB17
HOLLEMAN_DAUNORUBICIN_ALL_DN	0.52619	0.8522	0.527204	0.978487	3028878	7	NTAN1, PCBP2, ING3, SHOC2
PLASARI_TGFB1_SIGNALING_VIA_NFIC_1HR_DN	0.503436	0.832294	0.327569	0.978347	3639812	87	MPPED2, CYP39A1, TINAGL1, PEG3, NFIA, GPC3, SESN3, PC, FOXA1, CADM4, PERP, NRN1, GPC6, RICTOR, FAT4, CTSF, RGS5, HMGA2, CAMK2D, NEO1, AKAP9
SCHUETZ_BREAST_CANCER_DUCTAL_INVASIVE_DN	0.500817	0.83154	0.342999	0.978012	3481031	63	ERBB4, PROM1, DNAJC12, GRB14, GRAMD1C, CADPS2, FAM174B, DST, ABAT, DTNA, ACADSB, OPN3, MYO6, ERBB3, MLPH, PERP, PDCD4, MAST4
BRUINS_UVC_RESPONSE_VIA_TP53_GROUP_D	0.519392	0.846389	0.30041	0.976925	4150091	181	B3GALT1, RBM20, CNFN, CD79B, CALCRL, C19orf18, CYFIP2, CSMD3, SLIT2, VEGFC, MFSD6, FBXO32, DENND1B, KIF16B, DMD, OSMR, TMCC2, ENHO, LGALS3, SH3PXD2A, CABP1, GPR124, BOC, MBP, PGM2, HSPB7, LAMA5, ZC3H13, SCAPER, TSC22D2, BMI1, RNF122, PLEKHA3, AMIGO1, ALDH5A1
LEE_METASTASIS_AND_ALTERNATIVE_SPLICING_UP	0.504492	0.832294	0.344798	0.975776	3486437	60	COL4A6, TMEM45A, BTK, MET, SH2D4A, NRCAM, COL7A1, PLXNB3, BMF, ADRBK2, HIPK2, LGI3, PIM1
LIU_LIVER_CANCER	0.504175	0.832294	0.395932	0.975187	3216123	27	AZGP1, METTL7A, RPS6KA6, SFXN2, ZFPM1
ALCALAY_AML_BY_NPM1_LOCALIZATION_DN	0.52076	0.847409	0.305258	0.974512	4055471	151	KYNU, TSPAN13, HDAC9, S100B, ATP8A1, PROM1, HLA-DPA1, CYFIP2, HLA-DRB1, HLA-DMA, POU4F1, GSN, REPS2, SERPINI1, EVL, FKBP1B
BROWN_MYELOID_CELL_DEVELOPMENT_UP	0.515397	0.843087	0.321533	0.97291	3773854	96	ABCD2, FCGR2A, EMCN, PYGL, ANTXR2, SAMD9L, GSN, GLRX, SAT1, C2, ITGAX, CPNE3, HLX, RNASE4, GSTM3, ARHGEF3, MXD1, SCARB2
IVANOVA_HEMATOPOIESIS_LATE_PROGENITOR	0.559489	0.870482	0.279947	0.972827	5033637	430	C19orf38, C7orf57, SLC2A5, CHL1, ABCD2, HLA-DMB, TLR1, KCNJ2, MTUS1, RGS9, TSTD1, MET, RAG1, SGK3, LTA4H, PLEKHA2, GLRX, CAMKMT, KLHL32, SELL, SAT1, STAMBPL1, GGN, HCFC2, CGN, INSIG2, SEPT8, KIAA1009, ANKRD46, RABGAP1L, ZMYND12, TUSC3, SVIP, ACOT9, FGD4, LYST, TET1, DOK3, ELOVL7, CLDN15, NDFIP2, SMAP1, PRSS16, RGS10, TREX2, ACER3, VPS8, UBTD1, DHRS7, SLC35A3, STX11, SIPA1L1, FAM154B, WNT4, ALAD, …
STAMBOLSKY_RESPONSE_TO_VITAMIN_D3_DN	0.510699	0.838604	0.418883	0.972408	3176531	20	FBXO32, MAML2, CABYR, DAPK1
GAURNIER_PSMD4_TARGETS	0.510944	0.838604	0.386132	0.970261	3290182	30	HLA-DMB, HLA-DPA1, HLA-DRB5, IL7, HLA-DRB1, HLA-DMA, C2, HLA-H, IL16
HOEGERKORP_CD44_TARGETS_TEMPORAL_DN	0.515108	0.843016	0.426936	0.970029	3178192	18	MNAT1, CCNG2, NUCB2, USP6NL, MEF2A, TERF1, PRKACA, AUH, PIK3R3
ZEMBUTSU_SENSITIVITY_TO_METHOTREXATE	0.520428	0.847271	0.457031	0.969909	3134387	13	PDK3, ST7, FAM57B, WDTC1, KLHL23
GENTILE_UV_LOW_DOSE_DN	0.515776	0.843304	0.342508	0.969296	3564421	60	NAV3, PTPRK, SLIT2, VEGFC, MET, STK39, TBC1D30, CDK14, SEMA3C, SATB2, ZNF804A, EHBP1, RBMS1, HMGA2, FTO, SIPA1L1
WU_HBX_TARGETS_3_UP	0.51832	0.846227	0.436905	0.968661	3168691	16	SLC2A5, FAS, CASP4
MARIADASON_RESPONSE_TO_BUTYRATE_CURCUMIN_SULINDAC_TSA_8	0.52272	0.84936	0.456187	0.968117	3148195	13	PHYHIPL, PPIL6, EIF2A, SOS2, HELLS, PI4KAP1
CHESLER_BRAIN_D6MIT150_QTL_CIS	0.559241	0.870482	0.586873	0.967647	3076844	4	PHC1, ITPR1, A2M, OGG1
FARMER_BREAST_CANCER_APOCRINE_VS_LUMINAL	0.554593	0.868732	0.288261	0.967248	4658892	258	KMO, PLCL1, KYNU, MANSC1, FABP7, LDOC1, AZGP1, CHN2, MAP3K5, ELOVL2, MTUS1, CYP2J2, TRPS1, QPRT, GHR, METTL7A, TNFSF4, HEBP2, STK39, ARL3, APOD, MINA, EVL, WDR19, SCGB1D2, SMPDL3A, FKBP5, MICB, SCUBE2, OPN3, CROT, GATA3, MLF1, PLEKHB1, MAP2K6, RABGAP1L, PAM, BMI1, BTG2, MCCC1
CAIRO_HEPATOBLASTOMA_CLASSES_DN	0.53632	0.857261	0.304866	0.966863	4141539	142	LMOD1, HDAC9, LAMA2, EMCN, MAP3K5, WFDC1, FRY, FAS, UBA7, SNED1, GHR, TRANK1, FAM189A2, C1R, ZBTB20, HSD17B6, ALDH2, SLC4A4, CASP4, KANK3, MTMR11, CSRP2, CYLD, MAST4, FAT4, FMO4, CTSF, CDC42EP3, DAPK1, ITIH5, PLA2G4C, TSC22D3, MFAP3L, TST, CYP1A1, MICU1
WORSCHECH_TUMOR_EVASION_AND_TOLEROGENICITY_DN	0.530636	0.854553	0.4818	0.966243	3135768	10	SOCS1, TLR6
PYEON_CANCER_HEAD_AND_NECK_VS_CERVICAL_DN	0.537468	0.858177	0.505237	0.965371	3124798	8	CRISPLD1, SLC6A15, NEB, LY96
WAMUNYOKOLI_OVARIAN_CANCER_GRADES_1_2_UP	0.534832	0.856559	0.311528	0.965216	4016462	116	TPD52, SH3BGRL2, PLS1, MECOM, SH2D4A, STK39, STXBP5, RASEF, HINT3, NME7, UNC5CL, DSC2, MAP7, CLDN23, MYO6, ERBB3, PERP, ELL2, ASPHD2, DDAH1, C3orf52, SYTL2, SLC35A3, CPD, F11R, RPS27L, IRAK2, GMDS, LLGL2, GALNT4, FDFT1, SH3RF1
CALVET_IRINOTECAN_SENSITIVE_VS_REVERTED_DN	0.571389	0.877911	0.619863	0.965121	3066706	3	HOXD3, RHOB, PCNA
NIELSEN_GIST	0.528407	0.853901	0.324144	0.965073	3808874	85	ETV1, PLCB4, PROM1, CHN2, MGAT4A, SLC4A4, TMEM204, SPRY1, MYO6, DOK6, ZMAT3, SPRY4, STIM2, BBX, RAB3A, TNFAIP8, SYNJ1, C4orf3, RNF141, DPP10, EXTL3
KONG_E2F1_TARGETS	0.539619	0.859328	0.504265	0.963514	3137306	8	PRG4, HMGA2, CFL2
WHITEHURST_PACLITAXEL_SENSITIVITY	0.521663	0.848475	0.38324	0.962995	3359202	30	ARHGAP42, FSIP1, MPP7, GAL3ST4, ACRBP, TUBA8, FGD4, ITIH5, DNHD1
BRUINS_UVC_RESPONSE_VIA_TP53_GROUP_A	0.605706	0.8991	0.273179	0.962869	5627469	567	FAM65B, C4orf19, ASB2, LMOD1, KYNU, TLR1, KCNJ2, ACTA2, ATP8A1, DDX25, NPR2, ANXA13, LHFPL4, DYX1C1, AMDHD1, GPC5, STEAP2, KLF12, MAPK10, CLGN, KCNJ11, TEX14, STEAP1, ACP5, UBE2L6, SH2D4A, PCDHB13, RNF180, MATN3, RASIP1, SCPEP1, PAOX, C8orf46, IGSF5, SOBP, FN3K, SPATA24, DST, COL11A2, STAG3, GALNTL6, AKT3, LCA5, TNNT1, GPR155, C2orf72, TMEM63A, BEND5, SFTPC, ZBTB20, LRRC46, C7orf31, KIF16B, PGM5,…
VALK_AML_CLUSTER_13	0.523082	0.84936	0.406916	0.962814	3278839	22	CAV1, PSD3, POU4F1, ROBO1, LCP1, GRK5
OKAMOTO_LIVER_CANCER_MULTICENTRIC_OCCURRENCE_UP	0.524759	0.85046	0.418901	0.962353	3251021	19	MPP1, SPON2, CALCOCO1, IGBP1
ZHOU_INFLAMMATORY_RESPONSE_LIVE_UP	0.576294	0.880217	0.282781	0.961993	4964744	309	C7orf63, TPD52, SOD3, CCDC108, LMO3, FOXP2, RNF144B, OSR2, DLGAP3, PSD3, HOXA6, MAK, FRY, CA13, SEMA6C, RGS16, ATXN1, SLC6A15, BCL11A, GPC3, QRICH2, C11orf96, NME7, FAM71F2, LIFR, ZC3H12C, RAB6B, TSLP, IQCH, KDM6B, FFAR2, HMGB3P22, KLHL3, RAPH1, DMRTA1, HSPB7, VIM, ICA1L, DYRK3, DUSP1, PNRC1, ARHGAP31, TCF7L2, BTG2, EDNRA, TNS1, NKX3-1, EVI5L, ELOVL7, ACSL4, COBL, PALLD, DPYSL3, HIPK2, HERC1, KLH…
NUYTTEN_NIPP1_TARGETS_UP	0.617107	0.905421	0.271388	0.961936	5810587	646	COL4A6, RBMS3, C4orf32, ZNF215, ARAP2, KBTBD8, PROCR, CAPS2, SLC1A3, SEMA3D, ERAP2, ONECUT2, GLRB, TMEM45A, ADAMTS6, STK38L, RGS2, FAM135A, STEAP1, ZSWIM5, ZC4H2, VEGFC, CYP2J2, SLC25A27, SAMD9L, CA13, JAZF1, PLCD4, MECOM, SPATA17, NFIA, TRANK1, GDPD1, ZNF30, MPP7, PCOLCE2, BEX2, REPS2, SERPINI1, SPEF2, HAS2, LARP6, TDRD7, MINA, TNIK, IL1RAP, WIPF1, KCNMB3, ANKRD34A, PRDM12, CCDC126, MX1, SAT1, P…
VILLANUEVA_LIVER_CANCER_KRT19_DN	0.524868	0.85046	0.364795	0.961412	3463542	39	ABCA8, N4BP2L1, KCNB1, METTL7A, GCLC
MOOTHA_PYR	0.546122	0.863708	0.517903	0.961226	3143611	7	PDK3, PDK4, PDK1
LUI_THYROID_CANCER_CLUSTER_3	0.524742	0.85046	0.390152	0.960951	3347321	27	UBE2E3, RPL18A, EIF3F, ITM2B, RPS12, RPS5, RPL10A, RPL21, RPL18, RPL17
SCHAEFFER_PROSTATE_DEVELOPMENT_AND_CANCER_BOX6_DN	0.577495	0.880217	0.616663	0.960138	3099477	3	SOX9, ID4
ACOSTA_PROLIFERATION_INDEPENDENT_MYC_TARGETS_DN	0.537894	0.858177	0.322971	0.960042	3871321	84	KYNU, SNPH, ADAM8, MPP1, HOXD1, CLEC11A, TNNT1, NAGA
YAGI_AML_FAB_MARKERS	0.554367	0.868732	0.299864	0.959943	4333213	155	CAV1, DOK5, PKIA, PBX1, NAP1L3, POU4F1, ATXN1, ALDH1A1, CPM, SERPINI1, ADAMTS3, TRPC1, LCP1, PKIG, RYR3, MANBA, ITGAX, ARID5B, TM7SF2, PLOD2, ELL2, LAMA5, MAST4, PIR, ITSN2, S100A10, VPS13A, ALDH5A1, TRIB2, TUSC3, TFDP2
EBAUER_TARGETS_OF_PAX3_FOXO1_FUSION_UP	0.553898	0.868732	0.301405	0.959464	4297751	147	MYOM1, ABLIM3, CD36, ACTA2, MAPK10, ADAM8, CALCRL, RGS2, CASQ2, PDE4DIP, WWTR1, BBS9, LDB3, C1R, ALDH1A2, MAPRE3, AGL, GSTA1, AK1, GNAO1, BIN1, MEF2C
SMIRNOV_RESPONSE_TO_IR_2HR_UP	0.530073	0.854048	0.351338	0.959388	3573499	48	HLA-DPA1, FAS, RGS16, SESN1, SOX9, RAB11FIP1, BBC3, PIM1, CDKN1A, FOSL1, MDM2, GDF15, PLK2, JUN, C12orf5, PPM1D
NIELSEN_MALIGNAT_FIBROUS_HISTIOCYTOMA_DN	0.531155	0.854586	0.432501	0.958897	3247154	16	CA11, INADL, COL4A5, DDHD1, OBSL1, ITM2C, BRPF3
LEE_LIVER_CANCER_E2F1_UP	0.529623	0.854048	0.360614	0.958758	3512721	41	CYP39A1, GPC3, SPON2, ANXA1, KRT23, KIAA1462, ETS2, CASP4, COL5A2, CPE, MFGE8, USP18, CXADR, NUCB2, CD63
CUI_TCF21_TARGETS_DN	0.529661	0.854048	0.417334	0.958753	3281393	19	C4orf32, SH3BGRL2, MAPT, RHPN1, EGF, TOP1MT, ADM
CHIANG_LIVER_CANCER_SUBCLASS_POLYSOMY7_UP	0.53347	0.856301	0.349475	0.957551	3604268	49	RAPGEF4, PYGL, CHN2, SHC4, ICA1, CROT, WNK3, GLCCI1, CLDN15, COBL, ADAMTS17
BOYLAN_MULTIPLE_MYELOMA_D_DN	0.535311	0.856559	0.344886	0.957103	3648195	53	ARAP2, UPB1, GSN, TDRD7, IFI27L2, ABHD8, LIFR, KSR1, S100A1, EHHADH
SMID_BREAST_CANCER_RELAPSE_IN_PLEURA_DN	0.542814	0.862497	0.476774	0.956164	3207736	10	FABP7, SIX1, POPDC3, PEG10
MEISSNER_ES_ICP_WITH_H3K4ME3	0.532662	0.856206	0.400352	0.955681	3351529	23	GDAP1L1, ZNF599, NCKAP5, LRRC48, ATP6V1G2, PPP2R3C, RPL19, MPI, RAB13, ZIK1, NOSIP, RTTN, STOML1
WAGSCHAL_EHMT2_TARGETS_UP	0.587657	0.88679	0.660141	0.955609	3051060	2	CDKN1A, TFPI2
SILIGAN_BOUND_BY_EWS_FLT1_FUSION	0.533225	0.856301	0.37363	0.955558	3463367	33	CHL1, NR5A2, FHIT, POPDC2
IWANAGA_E2F1_TARGETS_NOT_INDUCED_BY_SERUM	0.558461	0.870482	0.531984	0.955025	3176176	6	NEO1, WASF1, ARHGEF26, DTNBP1
FOURNIER_ACINAR_DEVELOPMENT_EARLY_UP	0.53538	0.856559	0.415486	0.954508	3316825	19	GSN, FKBP1B, ZNF277, RAB40B, EIF4B, MACROD1, SRCAP, BNIP3L
NIELSEN_SCHWANNOMA_UP	0.553864	0.868732	0.514282	0.954505	3188171	7	S100B, PLEKHB1, RASSF4
PHONG_TNF_RESPONSE_VIA_P38_COMPLETE	0.579465	0.881872	0.289673	0.95398	4719476	207	CAV1, HDAC9, NAV3, PSD3, PTPRK, PCLO, RGS1, EHD3, TNFRSF11B, PBX1, MECOM, METTL7A, SSBP2, KDM6B, ETS2, MID1, AFF1, TUFT1, SCHIP1, SATB2, MBP, SDCBP, ITSN2, BTG1, NR3C1, TMEM135, NCOA2, TRAF4, RHOQ, NEO1, FAM115A, NCALD
MOREAUX_B_LYMPHOCYTE_MATURATION_BY_TACI_UP	0.543664	0.86306	0.335341	0.953807	3771338	62	CCDC151, PYGL, AZGP1, COL11A2, PRX, NOXA1, C10orf11, AKAP7, MBP, DSP, RHPN1, DUSP1, PINK1, RAB11FIP1, PIK3CD
IWANAGA_E2F1_TARGETS_INDUCED_BY_SERUM	0.53775	0.858177	0.38385	0.951989	3441012	28	SLC30A4, PGM2L1, FAM111A, MAGI3, PCGF5, SLC8A1, GGH, MUT, PSIP1, HEY1
IKEDA_MIR1_TARGETS_DN	0.564439	0.873707	0.529072	0.949797	3210175	6	STK39, MMD
MOREAUX_MULTIPLE_MYELOMA_BY_TACI_UP	0.600073	0.895761	0.283372	0.949645	5029788	254	ETV1, TMEM40, HLA-DMB, PTCRA, CCDC151, ACTA2, PYGL, MAPK10, EXPH5, AZGP1, SPEF1, HOXA6, KCNB1, FAM189A2, COL11A2, PMP2, PRX, NOXA1, PKNOX2, GNG2, TMEM63A, TNFAIP6, MLLT4, C10orf11, ACTN2, NRG1, RGS12, FOXA1, NIPAL2, HPCAL4, AKAP7, MLPH, TSNAXIP1, MBP, DSP, RHPN1, MAST4, HIST2H2AA3, DUSP1, PDE3B, RNF122, PINK1, RAB11FIP1, ALDH3B1, PIK3CD, GPR27, OR1F1
CHIANG_LIVER_CANCER_SUBCLASS_CTNNB1_DN	0.561228	0.871467	0.3147	0.949628	4098150	94	MYOM1, HPGD, SLC22A15, SLC7A2, TMEM45A, CYFIP2, RGS1, MAP3K5, ACP5, TNFSF4, RAB27A, C11orf96, LGALS3, ETS2, CCDC109B, PRG4, RALGAPA2, NAV2, GEM, ARRDC4
SMID_BREAST_CANCER_RELAPSE_IN_LIVER_DN	0.559578	0.870482	0.511601	0.949529	3221063	7	DNAJC12, GLRB, ELOVL2
ACEVEDO_LIVER_CANCER_WITH_H3K27ME3_DN	0.576445	0.880217	0.299203	0.948905	4451391	142	RAPGEF4, KIAA0895, PLCB4, PCDHGB3, BMP4, PDE4DIP, FSIP1, TNFSF4, ATP8A2, DTNA, PROX1, LGALS3, GGN, PRG4, ZFHX4, SATB2, GPC6, SCN8A, LYST, NBPF15, CNTRL, TREX2, DHRS7, HIST2H4B, FAM89A, RCAN2, ANKRD42
MYLLYKANGAS_AMPLIFICATION_HOT_SPOT_13	0.565724	0.873707	0.528434	0.948652	3217488	6	GPC3, SEPT6, TMEM185A, FOXO4
BARRIER_CANCER_RELAPSE_NORMAL_SAMPLE_UP	0.545107	0.863708	0.404017	0.94714	3403997	21	FAS, RAB27A, MAP7, MAPRE2, PRKACB
BRUINS_UVC_RESPONSE_EARLY_LATE	0.610568	0.901515	0.281132	0.947033	5165404	271	PRICKLE2, HDAC9, MAP2, UNC80, SPEF1, APLP1, SEMA6C, DENND1B, PRDM5, HAS2, SORBS1, TXNDC16, FAM175A, NUDT7, STAMBPL1, PMFBP1, NEB, TUFT1, HCFC2, MACROD2, APLF, SCHIP1, INSIG2, DLG3, SNX24, PGM2, MSRB2, PTER, SMURF2, PHF3, STK10, NDFIP2, SMAP1, CHCHD6, RORA, ZFAND1, SNX10, MACROD1, CALD1, ETV5, GPCPD1, STX17, TMEM173, MAT2B, SPTLC2, RMND1, CAMK2N2, ARID1A, FES, AATK, ZC3H6, C9orf85, RAB3IP, NENF, T…
UDAYAKUMAR_MED1_TARGETS_DN	0.599848	0.895761	0.286272	0.946736	4917637	217	TFPI, SNAP25, RGS2, FAS, CPM, GSN, REPS2, KLHL24, LIFR, MSX1, SAT1, ETS2, HOXC13, TUFT1, GRK5, RHOBTB1, ARID5B, C11orf95, MAP3K9, FRMD4B, PHLPP1, C6orf48, PTEN, RTN2, HSPB7, LAMA5, CBLB, DNMBP, BTG1, FAM105A, ST7, CTH, DDB2, PALLD, HERC1, ST6GAL1, TSC22D3, ADM, TST, DENND3, HBP1, NDRG1, PIM1, RB1CC1, PPP3CA, CDKN1A, HSPBAP1, RNF13, MDM2, UROD, RCBTB2, PLK2
LUDWICZEK_TREATING_IRON_OVERLOAD	0.594216	0.892888	0.607798	0.946336	3189219	3	SLC40A1
GARCIA_TARGETS_OF_FLI1_AND_DAX1_UP	0.553791	0.868732	0.34298	0.94594	3758381	51	NKX3-2, UBE2L6, KDM5B, WDR19, ZNF217, MYO6, ARID5B, NCKAP5, ATP7B
GARGALOVIC_RESPONSE_TO_OXIDIZED_PHOSPHOLIPIDS_RED_DN	0.546941	0.86456	0.399696	0.945731	3428392	22	NR5A2, FRY, SESN1, KLHL3, HLX, RHOBTB1, SAMD13
LIAO_METASTASIS	0.651849	0.925819	0.270409	0.944643	5933422	473	PPP1R9A, SNAP25, SLC16A7, MAP2, NAV3, SLC22A15, CD109, PLAG1, DDX25, HOXA5, TTLL7, MCOLN3, FAM171B, TRPS1, MECOM, KIAA1244, ROBO1, COL11A2, ITGA2, TWIST1, BCL11A, STK39, IGF2BP3, SLC44A3, PDE4C, SSBP2, SPON2, DTNA, RCAN3, TRPC1, KRT23, CABYR, BCORL1, DEF6, WDFY2, TUFT1, SEMA3C, SOX4, MACROD2, NRCAM, RHOBTB1, TEAD2, SPAG4, FERMT1, SOX9, MXD1, LAMA5, ASRGL1, PLD1, SPINT1, PAM, CA12, CHML, SESTD1, S…
KOINUMA_COLON_CANCER_MSI_UP	0.550709	0.867324	0.431817	0.944554	3350649	15	HLA-DMB, CD109, FBXL16
WATANABE_ULCERATIVE_COLITIS_WITH_CANCER_DN	0.571139	0.877911	0.525788	0.943902	3248285	6	IGF2BP3, BTN3A1, NLRC5
VALK_AML_CLUSTER_4	0.549835	0.866736	0.406564	0.943809	3419952	20	TSPAN7, IKZF2, FZD6
DARWICHE_PAPILLOMA_RISK_LOW_DN	0.582877	0.883858	0.302162	0.943657	4417084	124	SOX5, SOD3, ACTA2, CDS1, GRIP1, QPRT, TMEM144, RASIP1, APOD, GNAO1, MEF2C, TTLL11, MAP2K5, BRSK2, INADL, ADCK3, RNF19A, SAMHD1, FAM57B
XU_GH1_EXOGENOUS_TARGETS_UP	0.554687	0.868732	0.352024	0.943628	3696983	43	PCLO, CASQ2, SPATA7, C2orf72, EFCAB6, GRK5, SNX24, CBLB, HIPK2, PEG10, UBN2, EPOR
CHARAFE_BREAST_CANCER_LUMINAL_VS_BASAL_UP	0.629741	0.913295	0.276813	0.943194	5442104	316	LMCD1, C4orf19, TSPAN13, ONECUT2, DACH1, CHN2, ELOVL2, TRPS1, DEPTOR, ZNF703, PBX1, TC2N, SNED1, KIAA1244, MAPT, MEGF9, ESRP2, ICA1, ABCA3, TBC1D30, EVL, GPD1L, MGAT4A, ABCG1, FOXA1, SCUBE2, TESK1, MYO6, RAB17, RND1, ERBB3, MLPH, HEXDC, GATA3, FZD4, CCND1, DLG3, RHPN1, PLEKHH1, MB21D2, TRAPPC9, ZNF84, TGFB3, CA12, TBC1D16, ZDHHC8P1, STARD10, ATP6V0E2, TRIM3, TMEM184A, ZFYVE16, TAPT1, ZNF704, CAMS…
PURBEY_TARGETS_OF_CTBP1_NOT_SATB1_DN	0.632466	0.914536	0.276375	0.942517	5474437	320	PRRX1, C11orf63, THRB, KLF12, CDKL5, SNPH, DISP1, GRB14, PRR16, IL7, ACP5, DOPEY1, PLS1, PCDH20, CPVL, GHR, NR3C2, NME5, WWTR1, ATXN1, TMEM8B, ACOT13, SESN3, PRDX1, JAK3, FKBP1B, ADRA2A, MAPRE3, LMO1, SAT1, CHST7, ETS2, RHOJ, FHIT, NEB, GPHN, PPP1R13L, MLPH, LHX1, ABCG2, S100A10, PEX11A, C10orf118, AP3B2, TMEFF1, PIK3CD, BTN3A3, FYN, CLIP3, VAMP2, BBC3, VRK2, RORA, FAM115A, RAPGEF2, MICU1, PARP11…
MONNIER_POSTRADIATION_TUMOR_ESCAPE_DN	0.632754	0.914536	0.276581	0.941978	5463310	314	STEAP2, HOXA5, RBM43, SHOX2, SKAP2, GSN, SPATA6, AKT3, PDE5A, ARL3, BLVRA, ABHD8, HOXA1, DUSP4, KDM6B, PRELID2, C2, AMOT, KLF9, AK3, FAM63B, FAM111A, RHOBTB1, ARID5B, TM7SF2, IZUMO4, STIM2, LGALSL, KIAA1009, PLAC1, SEPT4, SNX24, CCNG2, COL5A2, S100A1, RABGAP1L, PLD1, CHML, MOSPD2, CDC42EP3, PDE7A, RNF217, DECR1, MGST3, EPB41L2, MFGE8, FAM69A, NDFIP2, NCOA2, ST6GAL1, TSC22D3, RNF19A, TBC1D8B, CTDS…
STREICHER_LSM1_TARGETS_UP	0.55784	0.870149	0.356959	0.940761	3681120	39	PLCB4, SATB1, PAK3, PBX1, NR3C2, KDM5B, SOX4, FZD7, GATA3
GARGALOVIC_RESPONSE_TO_OXIDIZED_PHOSPHOLIPIDS_YELLOW_UP	0.556224	0.869608	0.371877	0.9402	3592442	31	NAV3, GCLC, RAB8B, GK, CHIC2, C10orf88, OSGIN1
BOYLAN_MULTIPLE_MYELOMA_D_CLUSTER_DN	0.557452	0.870149	0.367473	0.939811	3620728	33	ASB2, GSN, TRAPPC9, STK3
PUJANA_BREAST_CANCER_WITH_BRCA1_MUTATED_DN	0.56537	0.873707	0.479108	0.939162	3315398	9	SSBP2, TBCA
JACKSON_DNMT1_TARGETS_DN	0.556162	0.869608	0.393411	0.939113	3499396	23	PEG3, COL9A1, JUP
CHEN_ETV5_TARGETS_SERTOLI	0.571782	0.877911	0.505893	0.938934	3291316	7	CD36, FCGR2A, ARID3B
KYNG_DNA_DAMAGE_BY_GAMMA_AND_UV_RADIATION	0.572809	0.878307	0.326169	0.938672	4009682	67	PLCL1, SLC1A3, PBX1, GCLC, MEF2C, CCND1, LDHD, FMO4, SERPINB6, PHF3, FAM69A, DAB2, POLR2A, CCL28, CXADR, PPP3CA, COG6, ENTPD1
LEE_LIVER_CANCER_CIPROFIBRATE_DN	0.55737	0.870149	0.383855	0.938584	3544001	26	KYNU, ABAT, PRODH, IL1RAP, ACADSB, RNASE4
YAGI_AML_WITH_T_8_21_TRANSLOCATION	0.637477	0.916474	0.277329	0.938103	5433410	286	TFPI, TSPAN7, CAV1, HLA-DMB, CAV2, UNC13A, HLA-DPA1, PSD3, UBA7, BTK, HLA-DMA, POU4F1, ATXN1, TNFSF4, ROBO1, JUP, CDH19, ACOT13, BLVRA, IL1RAP, JAK3, ACTN2, LCP1, ACADSB, CDK14, MGMT, ARID5B, KIAA1009, CCND1, CSRP2, LAMA5, ZC3H13, PNRC1, CTSF, GUCY1A2, ZSCAN12, ALDH5A1
HOLLEMAN_DAUNORUBICIN_B_ALL_DN	0.562089	0.872015	0.449556	0.937889	3365709	12	NTAN1, CTDSP2, PCBP2, ING3, SHOC2
CAIRO_PML_TARGETS_BOUND_BY_MYC_DN	0.561506	0.871504	0.441741	0.937459	3381791	13	CAV1, CDKN2B, CCND1, ADM, CDKN1A
HOUSTIS_ROS	0.55995	0.870666	0.375407	0.937271	3594507	29	SOD3, GLRX, PRDX1
RAO_BOUND_BY_SALL4	0.61361	0.902268	0.288626	0.937064	4891191	178	ETV1, ZNF608, TPD52, LIPH, DENND2C, RGS20, VEGFC, CASQ2, ZFP36L1, TTC39B, EPHX2, F2RL1, LPAR6, FBXO36, STAMBPL1, FBXO15, INSIG2, PHC1, HIST1H2BB, CEP112, DYRK3, DDAH1, FGD4, TMEFF1, KLHL5, COBL, RAB38, ZNF704
CHEMNITZ_RESPONSE_TO_PROSTAGLANDIN_E2_UP	0.603397	0.897663	0.296784	0.93594	4626541	135	RAPGEF4, TTLL6, TPD52, FAM171B, AFAP1L1, MINA, DNAJC18, STAMBPL1, ZNF37BP, KSR1
BERTUCCI_INVASIVE_CARCINOMA_DUCTAL_VS_LOBULAR_DN	0.561111	0.871467	0.385681	0.935908	3555564	25	CAV1, EMCN, ALDH1L1, SEPP1, ALDH1A1, TNXB, PDK4
LEE_LIVER_CANCER_E2F1_DN	0.564561	0.873707	0.361915	0.935611	3687092	35	KYNU, AASS, GHR, ALDH1A1, IL1RAP, REPS1, ABCG2
SCHAEFFER_PROSTATE_DEVELOPMENT_6HR_UP	0.604205	0.897663	0.297072	0.935281	4623442	133	CAV1, SLC1A3, MS4A7, ATRNL1, GCLC, LHX6, C1R, DOCK11, PRDX1, SESN1, DIXDC1, CCDC126, AGL, SMPDL3A, RHOJ, KLF9, FNDC1, ODF2L, CASP4, SGCE, PTEN, SDCBP, LRRN4CL, NRGN, LY96, SMURF2
ROPERO_HDAC2_TARGETS	0.581936	0.883363	0.322607	0.934502	4095022	70	AQP4, CORO2B, APLP1, DOPEY1, SERGEF, TBX2, DPY19L1P1, ADD3, TNXB, TLR6, SEPT6, EPHA2, PPOX, CHIC2
RIGGINS_TAMOXIFEN_RESISTANCE_DN	0.623334	0.910169	0.286333	0.934082	5003434	187	SCN1A, PLCB4, PYGL, PSD3, CLGN, AZGP1, RGS2, ELOVL2, UBE2L6, ZFP36L1, ATXN1, ABAT, PDLIM3, ATP8A2, APOD, GULP1, ZNF217, MSX1, SEMA3C, NRCAM, ARID5B, INSIG2, SATB2, DSP, KIF5C, SOX9, PLEKHB1, SCARB2, RABGAP1L, RBMS1, MXI1, RAB38, PALLD, MFAP3L, SLC35A3, RBM47, RAPGEF2, VPS13B, AKR1C1, CPD, TACC1, PEG10
CROMER_METASTASIS_DN	0.581242	0.882942	0.326578	0.933392	4047006	64	CAV1, CAV2, JUP, PRODH
KOBAYASHI_RESPONSE_TO_ROMIDEPSIN	0.56481	0.873707	0.410653	0.933034	3484849	18	ELOVL4, SYT11, TNFAIP6, PMEL, KLHL7, DENND3, RB1CC1, ARL4D
WANG_LSD1_TARGETS_DN	0.566722	0.874845	0.37128	0.932941	3649357	30	SNAP25, PCLO, RIMS2, TRO, STXBP1, BTG1, RAB3A, PCSK1N, CPE
PLASARI_TGFB1_SIGNALING_VIA_NFIC_1HR_UP	0.565056	0.873707	0.394278	0.932911	3541943	22	CALCRL, AHR, DFNA5
BOSCO_ALLERGEN_INDUCED_TH2_ASSOCIATED_MODULE	0.598465	0.895761	0.305536	0.932875	4422542	103	HPGD, PLCL1, SOCS1, MAL, SYTL3, AKAP2, PLXDC1, TTC39B, CNKSR2, DUSP4, SLC39A8, TBC1D1, NRCAM, MEF2C, ELL2, CYLD, BCL9L, TAF4B, BTG1, SERPINB6, HIPK2, NDFIP2, RPL5, CAMK2D, TSC22D3, IKZF4, RAB30, PCGF5, FAM102B
SCHMIDT_POR_TARGETS_IN_LIMB_BUD_UP	0.565729	0.873707	0.394076	0.932434	3546164	22	STARD4, TM7SF2
DOUGLAS_BMI1_TARGETS_DN	0.65208	0.925819	0.276015	0.93215	5541653	280	SGCZ, PLSCR4, LIPH, ACTA2, CALCRL, STK38L, TDRKH, MR1, NIPAL3, TMEM144, SESN3, TMEM63A, KLHL24, IL1RAP, RAB8B, FZD6, HELB, LCP1, SLC39A8, PGM2L1, BVES, FGD6, ATP10D, INSIG2, CLIP4, OSBPL8, CCNG2, COL5A2, ISL1, EGF, BMI1, DDX60L, LANCL1, ZBTB41, TPP1, ACSL4, FAM19A2, RBM47, RAPGEF2, RNF141, MICU1, TACC1, LRIG3, PLEKHA1, BTN3A1, OPTN, SIDT2, PCMTD2, FLVCR1-AS1, PPP3CA, MYEF2, RPS12, BPGM, AMDHD2, A…
HALMOS_CEBPA_TARGETS_UP	0.571574	0.877911	0.355228	0.93195	3762530	38	SLC16A7, RGS2, FAS, POU4F1, MEGF9, GLRX, SERPINI1, RAB27A, ETS2, SEMA3C, BTG1, PTK2B, TNFAIP8, UAP1, AKR1C1
DING_LUNG_CANCER_MUTATED_FREQUENTLY	0.570302	0.877911	0.44641	0.931326	3414887	12	BAP1, FYN, IRAK2, RB1
MCCABE_HOXC6_TARGETS_CANCER_UP	0.568613	0.876975	0.389762	0.930403	3577737	23	CCDC151, SH3D19, PDE4DIP, UPB1, BCO2, MSRA, HSPB2
KONDO_COLON_CANCER_HCP_WITH_H3K27ME3	0.621622	0.909218	0.642487	0.930053	3227403	2	RARB, ST20
BOYAULT_LIVER_CANCER_SUBCLASS_G56_DN	0.570201	0.877911	0.425016	0.929677	3469242	15	F2RL1, RAB27A, NAV2, PLD1, NCALD
VANDESLUIS_NORMAL_EMBRYOS_DN	0.572734	0.878307	0.445483	0.929392	3429446	12	CABP1, TESK1, VIM
CORRE_MULTIPLE_MYELOMA_UP	0.576228	0.880217	0.354133	0.929077	3793167	38	TFPI, PDGFRL, USP53, ATXN1, TNFSF4, ITGA2, GLRX, DMD, RHOJ, VEPH1, ADAM23
TURASHVILI_BREAST_LOBULAR_CARCINOMA_VS_DUCTAL_NORMAL_DN	0.585515	0.885693	0.3318	0.928936	4015505	56	ACTA2, TES, AZGP1, CYP2J2, SPATA17, NR3C2, DST, ITGA2, DMD, KRT23, FAM126A, LYPD6, PDK4, PERP, FMO5, BBX
FAELT_B_CLL_WITH_VH3_21_DN	0.582035	0.883363	0.340087	0.928666	3923801	48	N4BP2L1, HEBP2, PLCL2, MICB, CCNG2, CBX7, RABGAP1L, MXI1, CTDSP2, RNF13, TAB2
LEIN_LOCALIZED_TO_PROXIMAL_DENDRITES	0.574937	0.879995	0.36703	0.927946	3713301	31	SLC17A7, MAP2, CDK14, KIF5C, NRGN, BSN, MMD, SULT4A1, EEF1A1, CHGB, IDS
WIKMAN_ASBESTOS_LUNG_CANCER_UP	0.574352	0.879493	0.436994	0.927385	3459160	13	LIFR, SORBS2, IFT74, PREPL, ASB9
SCIBETTA_KDM5B_TARGETS_UP	0.576811	0.880217	0.411669	0.924301	3542966	17	BBS9, SAT1, SMOX, POLB, DNAL4, CDIPT, RNASET2, MIA3
GAUSSMANN_MLL_AF4_FUSION_TARGETS_G_DN	0.580023	0.881872	0.372455	0.923727	3711515	28	ETV1, FAM171B, AKR1B1, DYRK3, CCDC91, WNT4
MIKKELSEN_IPS_WITH_HCP_H3K27ME3	0.586386	0.885693	0.356595	0.921857	3829631	35	HOXA3, PCDHA11, PCDHB16, PCDHA4, PCDHA2, HOXD4, LRRK2, NRN1, EVX2, HOXB8
TRACEY_RESISTANCE_TO_IFNA2_DN	0.584768	0.885158	0.376252	0.919993	3718204	26	CAV1, LPAR6, ANXA1
MENSE_HYPOXIA_UP	0.623146	0.910169	0.30485	0.918646	4544490	93	STARD4, ANG, TC2N, SERGEF, LARP6, KLHL24, OSMR, TIPARP, TSLP, INSIG2, RNASE4, FOXD1, BHLHE41, SPAG4, PLOD2, ELL2, WDR54, MXI1, ADM, C4orf3, RORA, FAM13A, NDRG1, NADSYN1, METTL21B
GRABARCZYK_BCL11B_TARGETS_DN	0.595681	0.894174	0.344055	0.918557	3960630	42	MPPED2, SLC40A1, ALDH1A2, ABCG1, OPN3, ARPP21, TFDP2, C4orf3, MACROD1, ETV5
NOUSHMEHR_GBM_SILENCED_BY_METHYLATION	0.586279	0.885693	0.381567	0.918461	3701766	24	C11orf63, EPHX2, SPON2, SLC25A20, CHST6, FZD6, LGALS3, FKBP5, TTC12
NIKOLSKY_BREAST_CANCER_17Q21_Q25_AMPLICON	0.681216	0.936401	0.274338	0.917917	5694655	249	RNF43, TTLL6, ABCA8, KCNJ2, C1QTNF1, CD79B, TMC8, TEX14, RGS9, SCPEP1, GDPD1, FN3K, ACSF2, TBX2, RAB37, SLC16A5, HEXDC, CEP112, SEPT4, SOX9, HOXB8, ZACN, STXBP4, MAP2K6, ABCA5, YPEL2, RAB40B, FAM117A, DHX40, BCAS3, SMURF2, TMC6, DGKE, UNC13D, PCTP, PDK2
WILCOX_RESPONSE_TO_PROGESTERONE_UP	0.639266	0.916876	0.293637	0.917896	4849579	125	ETV1, KIAA0895, RGS2, METTL7A, TNFAIP6, KLHL24, PRDM12, ABCG1, SMPDL3A, MAP7, PLA2G4A, GK, ARHGEF3, KIAA1009, TLL2, SAMD9, BBS7, FAM105A, IDI2-AS1, ATG2B, MDM1
WEST_ADRENOCORTICAL_TUMOR_DN	0.723875	0.962503	0.264493	0.916034	6465926	406	RAPGEF4, RBMS3, LMOD1, KYNU, LAMA2, SOD3, ALDH1L1, SOCS1, C1QTNF1, DNAJC12, IL33, HOXA5, MAPK10, RIMS2, EHD3, ROBO3, WFDC1, FAS, NR2F1, RASIP1, ACSF2, CASP9, GPC3, EPHX2, SPON2, APOD, C1R, LARP6, SORBS1, SPOCK2, ABCG1, PKIG, MGMT, PLA2G4A, SCUBE2, KIAA1024, TMEM204, CRYL1, PHACTR2, GEM, ERBB3, RBKS, MSRA, SORBS2, GPT, ARHGEF3, ALDH6A1, AKR1B1, LHPP, HIBCH, FERMT1, SEPT4, KIF5C, SOX9, FAAH, TGFB3,…
BASAKI_YBX1_TARGETS_DN	0.706564	0.952811	0.268327	0.915662	6123404	323	TFPI, PPP1R9A, TPD52, TSPAN6, SEPP1, SLC40A1, PSD3, GRB14, RFX3, SLC25A27, MET, DEPTOR, COBLL1, HLA-DMA, TSPAN1, GDPD1, RBMXL1, CPM, MEGF9, GLRX, HINT3, ALDH1A2, MLLT4, KLHL24, GPD1L, JAK3, MGAT4A, FAM175A, SAT1, SMPDL3A, SH3PXD2A, PDK3, SPRY1, GSTM3, TM7SF2, BAZ2B, PLOD2, PDCD4, ST6GALNAC4, GOLGA2P5, BBX, GLCCI1, RICTOR, MAST4, ARHGAP18, ANKRD50, ABCA5, CCDC50, CA12, VPS13A, SECISBP2L, PTER, BTG…
ZHANG_TLX_TARGETS_60HR_UP	0.688691	0.943304	0.273359	0.915225	5763436	251	LMCD1, PRRX1, SOD3, S100B, SEPP1, RFTN2, CYP2J2, NELL2, APLP1, FBXO32, WWTR1, PLCD1, USP2, GSN, PHYHIPL, ABAT, ZBTB20, ABCA3, DTNA, SORBS1, TSLP, MAPRE3, SAT1, FUCA1, MANBA, AK1, OPN3, YPEL3, LIPA, MEF2C, ZMAT3, SEPT4, COL5A2, SCARB2, TGFB3, PNRC1, PAM, BTG2, CTSF, SELM, S100A10, BTG1, PCSK1N, ACOT9, SYNE1, MGST3, PDK2, KCNC1, ST6GAL1, SMOX, MXD4, ADAMTS7, TP53INP2, SRGAP3, FOXO3, DOPEY2, PER3
MILI_PSEUDOPODIA_HAPTOTAXIS_UP	0.744601	0.969056	0.261283	0.914419	6805131	490	STARD4, TPD52, INPP1, PHLDB2, SHOX2, RGS20, SAMD9L, NFIA, WWTR1, RPS6KA6, MPP7, IRAK1BP1, BEND6, DOCK11, DTNA, C11orf74, RAB8B, GKAP1, LZTFL1, DIXDC1, GULP1, ZNRF2, CCDC34, PLEKHA8, C7orf60, AGTPBP1, HIBCH, LGALSL, FNBP1L, DLG3, ZNF277, SNX16, SCRN3, MLLT3, BMI1, STARD10, SNHG6, VPS13A, SEPT6, CDKAL1, NR3C1, ACSL4, PALLD, DCAF5, NCOA2, SMAP1, CAMK2D, YES1, ARL6, TP53INP2, TBC1D8B, TIGD2, CFL2, WD…
FISCHER_DIRECT_P53_TARGETS_META_ANALYSIS	0.693959	0.945009	0.272148	0.914353	5843491	262	SCN2A, ACTA2, RNF144B, RGL1, ARHGAP42, CYFIP2, TLR3, FAS, COBLL1, RGS16, CDH8, TNFRSF10C, PDE4C, APOD, SESN1, FAM198B, CEL, AK3, CROT, ZMAT3, GNAI1, COL7A1, PTEN, MAST4, BCL9L, DYRK3, BTG2, LNPEP, BTG1, MARCH8, SYNC, FBN2, TNFAIP8, EPHA2, TET2, MFGE8, DDB2, ADCK3, BBC3, TRAF4, PRKAB2, MFAP3L, AKAP9, ZNF385A, ZNF423, FCHO2, NADSYN1, RCBTB1, RPS27L, RPS19, ASTN2, RRM2B, IGDCC4, CDKN1A, PARD6G, FBXW…
SUZUKI_RESPONSE_TO_TSA_AND_DECITABINE_1A	0.591869	0.891185	0.43055	0.91371	3564659	13	KYNU, LAMA2, LPHN2, S100A10, PYROXD2, FAM127A
ZHANG_ANTIVIRAL_RESPONSE_TO_RIBAVIRIN_DN	0.599867	0.895761	0.351628	0.913665	3928158	36	CAV2, AHR, RGS20, VEGFC, FGF2, GEM, GATA3
BURTON_ADIPOGENESIS_11	0.608532	0.901079	0.333424	0.913571	4111405	49	AHR, SHOX2, KIF16B, AMOT, RBMS1, AKTIP, NR3C1, ACVR2A
TURASHVILI_BREAST_NORMAL_DUCTAL_VS_LOBULAR_UP	0.613711	0.902268	0.325324	0.913355	4216978	57	MR1, PDE4DIP, KRT23, DNAH1, FRMD4B, RFXAP, CHML, MYO1D, GLUD2, ACACB, VPS13B, CCL28, GATM, ZYG11B, CX3CL1, RBM26-AS1, ZNF250, USP25, FOSB
UZONYI_RESPONSE_TO_LEUKOTRIENE_AND_THROMBIN	0.599958	0.895761	0.355005	0.912922	3907725	34	KCNJ2, RGS2, HLX, ARID5B, GEM, PDK4, ELL2, DUSP1
SHEPARD_BMYB_MORPHOLINO_UP	0.67075	0.930264	0.281553	0.912565	5333854	175	MPPED2, HPGD, RNF144B, MPP1, CUBN, FBXO32, UPB1, ABAT, SESN3, MINA, PRDX1, BCO2, AK3, CPNE3, CPN1, MBP, CCNG2, C4A, MB21D2, TEX9, PLEKHA3, SIAE
VANDESLUIS_COMMD1_TARGETS_GROUP_3_DN	0.594962	0.893485	0.38212	0.912159	3743523	23	RGS2, SCG3, WFDC1, NR2F1, DMRT2, TRAM1L1
JI_METASTASIS_REPRESSED_BY_STK11	0.594016	0.892888	0.401258	0.911687	3665051	18	MTUS1, PBX1, GLRX, F2RL1, DUSP4, MAP7
FIGUEROA_AML_METHYLATION_CLUSTER_1_UP	0.631156	0.913646	0.309066	0.910979	4508024	79	PCDHB9, PCDHB16, ZFHX2, MSRB3, KIAA1462, MAP7, FAM83B, MACROD2, CCDC34, DOK6, ICA1L, TBC1D16, ZNF667, PAQR5, SYDE2
KIM_RESPONSE_TO_TSA_AND_DECITABINE_DN	0.599522	0.895761	0.464461	0.91045	3515670	9	TMEM63A, RPL10, MED27, PACSIN3, CA5BP1
LEIN_CEREBELLUM_MARKERS	0.6195	0.907664	0.323404	0.910442	4265104	58	EXPH5, SYTL3, CASQ2, ARHGEF37, PLXDC1, DMD, C15orf27, ZNF521, AMOT, PCP2, IL16, LHX1, BTG1, GPR63, PAQR6, TST, B3GNT5, SPRY3
MCBRYAN_PUBERTAL_BREAST_5_6WK_DN	0.658081	0.926177	0.290671	0.909476	4998155	126	SLC2A5, PRRX1, ATP8A1, KCNB1, SLC2A4, ZBTB20, MEF2C, FZD4, PTEN, SOX9, ITSN2, SECISBP2L, DAPK1, TNS1, RGS5, FIGN, DPYSL3, FTO, AKAP9, CPD, CALD1, PPP2R5B, TYR
RODWELL_AGING_KIDNEY_NO_BLOOD_UP	0.666672	0.92815	0.286227	0.909134	5158158	144	RBMS3, TFPI, SPTLC3, PROM1, SLC1A3, SLC40A1, ANTXR2, RGS1, TNFRSF11B, VEGFC, NR2F1, TSPAN1, C1R, IFI27L2, ANXA1, OSMR, ADRA2A, OCLN, PGM2L1
BYSTRYKH_HEMATOPOIESIS_STEM_CELL_SCP2_QTL_TRANS	0.599018	0.895761	0.404351	0.90787	3679366	17	PBX1, SFTPC, PCSK4, DHX40, ATP7B
ZHAN_MULTIPLE_MYELOMA_DN	0.601511	0.896227	0.380226	0.907637	3784731	23	PYGL, CD72, ALDH1A1, IGF2BP3, MSX1, SMPDL3A, LIPA, CD27
KANG_IMMORTALIZED_BY_TERT_UP	0.627561	0.912234	0.319052	0.907475	4353323	62	COL4A6, CD36, PCDHB8, TNFRSF11B, SKAP2, FGF2, CACNA2D1, CABP1, NRCAM, COL7A1
HOLLEMAN_VINCRISTINE_RESISTANCE_B_ALL_DN	0.59975	0.895761	0.414731	0.90718	3649024	15	VIM, RPS12, RPS15A, RPS11, RPLP2, RPL12
SENGUPTA_EBNA1_ANTICORRELATED	0.656454	0.925819	0.294017	0.907129	4906195	112	ASB14, CYFIP2, SYT11, PRX, TFEB, ACTN2, FAM13A-AS1, MSRA, LIMD1, CYLD, CLEC2D, MARCH2, FAM105A, ESR2, STK10, KCNAB2, DNHD1, ZFYVE28, WDTC1, SIDT2, IDS, ARHGEF1, ARHGAP27, LIMS2, TSPAN33, POU6F1, TMEM102, GADD45B, PPARD, BBIP1, C17orf59
MCCABE_HOXC6_TARGETS_DN	0.599971	0.895761	0.409092	0.906996	3667855	16	C14orf37, SH3D19, APBB1, PLXDC1, ZBTB7C, PAK1, TNFAIP8
SHETH_LIVER_CANCER_VS_TXNIP_LOSS_PAM5	0.62732	0.912234	0.320479	0.906953	4335280	60	PCDHB14, ELOVL4, CLGN, IL7, TBX2, FZD3, CHN1, AMOT, CCDC109B, CABP1, MST4, MLPH, AKR1E2
KRIGE_RESPONSE_TO_TOSEDOSTAT_24HR_UP	0.794788	0.991893	0.255565	0.905967	7485988	648	HDAC9, ARAP2, MANSC1, SLC22A15, INPP1, TES, ANTXR2, RGS2, LIN7A, MR1, MFSD6, FBXL13, RFX3, SAMD9L, UBE2L6, RGS16, METTL7A, ATXN1, DENND1B, TWIST1, PLK1S1, STK39, SSBP2, FAM63A, RAB27A, NCOA1, C7orf31, TCP11L1, KLHL24, RAB8B, GKAP1, RECK, DUSP4, KDM6B, TMEM170B, CHST7, IFT80, MOB3C, MAP7, SH3PXD2A, KLF9, FIG4, PEX1, FAM63B, FAM111A, KSR1, RGS14, PHACTR2, PLEKHA8, ZNF211, HECA, RBKS, ARRDC4, ALDH6A…
WANG_CLIM2_TARGETS_DN	0.685077	0.939855	0.280246	0.905703	5425182	170	TFPI, PPP1R9A, FAS, COBLL1, PCDHB3, GCA, CASP9, HINT3, GULP1, OCLN, LGALS3, SPAG1, PEX1, PPP1R13L, BCL9L, PAM, SAMD9, C15orf41, MED13L, CPE, CAMK2D, TSC22D3, ACER3, PFDN4
GARGALOVIC_RESPONSE_TO_OXIDIZED_PHOSPHOLIPIDS_MAGENTA_DN	0.604166	0.897663	0.441895	0.904768	3594944	11	IRAK1BP1, KBTBD6, ETAA1, DBR1, LDOC1L
DAZARD_UV_RESPONSE_CLUSTER_G3	0.606015	0.8991	0.450759	0.903991	3581216	10	LAMA2, ADM, NR1D1
SHIN_B_CELL_LYMPHOMA_CLUSTER_6	0.631314	0.913646	0.54799	0.903536	3473380	4	SOCS1, HOXA1
FLECHNER_BIOPSY_KIDNEY_TRANSPLANT_REJECTED_VS_OK_DN	0.766179	0.979995	0.259516	0.90347	6920762	444	HPGD, ERBB4, KIAA0895, SLC16A7, GPC5, EXPH5, AZGP1, GRB14, TNFRSF11B, FAM169A, CDS1, COBLL1, QPRT, NR3C2, METTL7A, WWTR1, USP2, DST, ABAT, GLRX, GPC3, EPHX2, ACOT13, SERPINI1, GPD1L, KIF3A, GULP1, PC, OCLN, ADD3, AGL, SLC34A1, ACADSB, SMPDL3A, ALDH2, SLC4A4, FUCA1, CDK14, RHOBTB1, MYO6, RNASE4, ERBB3, UBE2E3, CGRRF1, ALDH6A1, HIBCH, DSP, FNBP1L, ESD, BBX, CCNG2, ANKRD46, CA12, RAB40B, VPS13A, ALD…
WAMUNYOKOLI_OVARIAN_CANCER_LMP_DN	0.692417	0.945007	0.278721	0.903385	5506150	175	CAV1, DOK5, PLSCR4, PROCR, RGL1, TMEM45A, SLIT2, MCOLN3, NELL2, NR2F1, CPVL, NFIA, DPYD, GCA, DOCK11, DFNA5, SPOCK2, SLC30A4, MST4, EPB41L5, SPRY1, FZD7, CLIP4, ZFPM2, EFHC1, RAB11FIP2, CCDC50, RBMS1
LEIN_NEURON_MARKERS	0.628589	0.912234	0.326415	0.903085	4274904	52	SNAP25, CAMK2A, UNC80, CYFIP2, TRANK1, BEX2, REPS2, CHN1
KUMAR_AUTOPHAGY_NETWORK	0.628455	0.912234	0.328276	0.902438	4255531	50	CPS1, MAPK10, RIMS2, ST8SIA4, ZNF599, KRBA1, ZNF416, ZNF554, NEK7, TFAP2C, PDK1, RELL1
RICKMAN_METASTASIS_UP	0.737563	0.965392	0.265342	0.902252	6348491	307	LAMA2, PLCB4, TSPAN6, MAGEE1, SH3BGRL2, PAIP2B, SLC16A10, ANG, PRCP, SNED1, LNP1, BBS9, SPATA7, BEX2, NAP1L5, DNAJC18, NUDT7, FAM161A, LRP4, GEM, RNASE4, PHC1, BOC, ALDH6A1, GGT7, SLC22A17, MAGEH1, OSCP1, JAM3, SLC25A14, SVIP, TFDP2, RASSF8, MDM1, ZNF704, SMARCA1, BEND7, METTL9, ZNF711, ACACB, MFAP3L, LMLN, ACVR2A, DYRK4, KIAA1467, CCNB1IP1, ZFP90, ZBTB33, ETV5, IFT43, ARMCX3, RPL22, B3GNT1, DNAL1
LIEN_BREAST_CARCINOMA_METAPLASTIC_VS_DUCTAL_UP	0.638446	0.916474	0.317628	0.901167	4420320	61	COL9A1, S100B, TNFRSF11B, CDH19, PCOLCE2, IGF2BP3, HAS2, LARP6, SRSF12, FAM126A, PLA2G4A, FOXD1, GNAI1, FERMT1, PLOD2, VIM
NAKAJIMA_EOSINOPHIL	0.609221	0.901079	0.43155	0.900325	3647928	12	RGS1, OLIG2, SYNE1, HES1, PLAUR
SANSOM_APC_TARGETS_DN	0.720395	0.962493	0.270706	0.900127	5958997	231	SLC2A5, HLA-DMB, SOD3, FABP7, SRGN, CD79B, CLGN, CD72, CYFIP2, KCNJ11, RGS2, CD28, FAS, ACP5, ST8SIA4, NFIA, BMP4, CDKN2B, USP2, EPHX2, LDB3, ACOT13, SLC4A5, ABHD8, PC, MAPRE3, SLC4A4, ITGAX, KSR1, ERO1LB, LIPA, GSTM3, MLPH, SEPT4, GPSM3, C4A, ATP6V0E2, MXI1, PIK3CD, TCEA3, MGST3, STK10, NDFIP2, COL4A5, RGS10, ST6GAL1
HERNANDEZ_ABERRANT_MITOSIS_BY_DOCETACEL_4NM_DN	0.616945	0.905421	0.484635	0.89948	3551282	7	GPC3, GNAI1
GARGALOVIC_RESPONSE_TO_OXIDIZED_PHOSPHOLIPIDS_GREY_DN	0.630768	0.913627	0.331703	0.899389	4233738	46	PHLDB2, HOXA5, STK38L, MECOM, CRISPLD1, METTL7A, FRMD3, SOX4, CROT, SORBS2, MB21D2
TSAI_DNAJB4_TARGETS_DN	0.626784	0.912234	0.520664	0.899294	3513566	5	HMGA2, CALD1, SNAI2
MELLMAN_TUT1_TARGETS_DN	0.628526	0.912234	0.335473	0.899262	4189123	43	KLF12, APLP1, PRDX1, ALDH2, KLF9, CPEB3, MGST3, SNX10, EID3, HAGH, GSTA4
GRAESSMANN_RESPONSE_TO_MC_AND_DOXORUBICIN_UP	0.791831	0.991893	0.256244	0.898943	7276663	514	TINAGL1, TMEM40, TSPAN13, ARAP2, ALDH1L1, PROCR, C1QTNF1, N4BP2L1, HOXA5, ADAM8, SPEF1, RBM43, SH3BGRL2, FAS, UBA7, HLA-DRB1, ZNF703, CASQ2, PRCP, PDE4DIP, KLF17, USP2, GSN, COL11A2, JUP, ADRB2, IRAK1BP1, LDB3, SPON2, TBX2, NCOA1, PLA2R1, GKAP1, ABTB1, NANOS1, MAPRE3, DNAJC18, CABYR, ALDH2, FUCA1, C17orf103, TUFT1, ZNRF2, AK1, CROT, CD27, FZD7, ZMAT3, PDK4, AKR1B1, SLC37A2, PERP, GATA3, AGTPBP1, …
HOLLMANN_APOPTOSIS_VIA_CD40_DN	0.725448	0.962503	0.270142	0.897906	5996965	230	IGLL3P, HDAC9, IFT57, SATB1, OSR2, TES, CD79B, DENND2D, CCBL2, QPRT, UBE2L6, FAM174B, CPVL, RAG1, LDB3, ACOT13, PSMB8, TDRD7, MSX1, PKIG, CASP4, SATB2, CREG1, MBP, VIM, BACH2
PAPASPYRIDONOS_UNSTABLE_ATEROSCLEROTIC_PLAQUE_DN	0.622205	0.909682	0.353044	0.897846	4030099	32	LMOD1, SOD3, PKIG, GRK5, CSRP2, PAM, JAM3, TNS1
KEEN_RESPONSE_TO_ROSIGLITAZONE_DN	0.647454	0.92374	0.31338	0.897768	4515993	65	ACTA2, PHLDB2, TES, SRGN, RGS2, ALDH1A1, ANXA1, SAT1, LCP1
ZEMBUTSU_SENSITIVITY_TO_VINBLASTINE	0.612345	0.902268	0.416394	0.897685	3707466	14	INSIG2, NR3C1, UCP3, PABPC1, RNASET2, GJB1, MYH14
PETRETTO_BLOOD_PRESSURE_DN	0.624679	0.911743	0.499144	0.896071	3552783	6	KDM5B, CYTH2
ZWANG_DOWN_BY_2ND_EGF_PULSE	0.725309	0.962503	0.271416	0.89503	5920043	210	PLAG1, TOB2P1, DISP1, ZNF833P, ZNF30, ZNF287, VWDE, ZNF483, ZNF454, SESN1, RECK, CES3, PIK3IP1, FAM156A, TP53TG1, CPEB3, HSD17B7, PDK4, MTMR11, MORN4, FZD4, BAI3, FAM69C, BTG2, PEX11A, TET1, C6orf163, CCDC136, FIGN, USP28, F8, TSC22D3, GTF2IRD2, CYP1A1, PER3, CCDC150, ZNF283, ZNF792, VAMP1, PDIK1L, ZNF658
SU_LIVER	0.617177	0.905421	0.403326	0.894212	3773038	16	CPS1, SLC25A20, CPN1, GPT, CTH
TONKS_TARGETS_OF_RUNX1_RUNX1T1_FUSION_GRANULOCYTE_DN	0.621315	0.909157	0.467532	0.893328	3612281	8	ADAM8, PDE4C, ENTPD1
MATSUDA_NATURAL_KILLER_DIFFERENTIATION	0.777676	0.9871	0.259262	0.893228	6869683	373	FAM65B, PRRX1, EPHA7, CD36, SLAMF7, CD244, ELOVL4, SLC40A1, SH3D19, MAPK10, AHR, RGS1, TLR3, SH3BGRL2, CUBN, WWTR1, SLC6A15, DST, GCA, ARHGAP24, TTC39B, TNNT1, ICA1, SPON2, MAST1, F2RL1, MYO1F, ANXA1, WIPF1, SESN1, LZTFL1, FZD6, COL19A1, RECK, ZC3H12C, SAT1, CHST7, CAMK4, SOX4, PDK3, SLC41A2, SCUBE2, GEM, MEF2C, FRMD4B, DSP, MAGI1, STXBP4, TEX9, NRGN, PAK1, SIAE, PDE7A, WDR54, AIP, LYST, EVI5, SY…
SHARMA_PILOCYTIC_ASTROCYTOMA_LOCATION_UP	0.61944	0.907664	0.393091	0.893132	3821915	18	SIX6, SIX1, ZFHX4, GPC6, LY96
IZADPANAH_STEM_CELL_ADIPOSE_VS_BONE_DN	0.662314	0.92687	0.307312	0.892071	4669019	71	N4BP2L1, EN1, PBX1, FBXO32, CA11, IGF2BP3, KDM5B, DOCK11, LZTFL1, ASAP3, FZD7, SORBS2, HYAL1, GATA3, PLOD2, RTN2, EHBP1, COL5A2, CA12, DHX40, SYTL2, DAB2, KIAA1467, AKR1C1, TNNC1
UEDA_CENTRAL_CLOCK	0.667254	0.92815	0.304985	0.890632	4727403	74	ABCD2, FABP7, ROBO3, HLA-DRB1, RGS16, SMPDL3A, HRH2, TUBA8, PDCD4, DUSP1, PNRC1
LI_INDUCED_T_TO_NATURAL_KILLER_UP	0.739937	0.966785	0.268863	0.890617	6082536	221	ASB2, GVINP1, ZNF608, SLAMF7, CD244, FCGR2A, TES, RGS1, TRPM6, TNFRSF11B, MFSD6, SAMD9L, KLHL30, KIAA1244, CDKN2B, GLRX, FAM63A, GNG2, MYO1F, MINA
NIKOLSKY_BREAST_CANCER_19P13_AMPLICON	0.646138	0.922631	0.539658	0.889798	3554936	4	USE1, MYO9B, OCEL1, NR2F6
CHEBOTAEV_GR_TARGETS_UP	0.657607	0.925892	0.315208	0.889729	4536082	59	HPGD, TSPAN13, TTLL7, MGAT4A, COL19A1, SPOCK2, GULP1, RECK, ADD3, EDNRB, FKBP5, CPEB3, ABCG2, TGFB3, NDRG2, EDNRA, TRIB2, NR3C1, ST6GAL1, OLIG1
DACOSTA_UV_RESPONSE_VIA_ERCC3_XPCS_UP	0.630005	0.913295	0.363834	0.88963	4005846	26	PCDH9, SAT1, CTH, GLS, TRIM21, ALDH1B1
ACEVEDO_LIVER_CANCER_DN	0.793774	0.991893	0.257094	0.888943	7065460	395	CYP39A1, KMO, C1orf115, PLSCR4, KYNU, WDR72, ACOT12, AGMO, RGL1, AZGP1, SH3BGRL2, C5, GHR, UPB1, HEBP2, EPHX2, EVL, PNPLA7, BCO2, ACADSB, CHST7, ETS2, ALDH2, MAP7, FUCA1, MAPRE2, ACCS, PRG4, AK3, MAT1A, KIF13B, CPEB3, INSIG2, CROT, MSRA, TM7SF2, MLPH, LHPP, CCND1, PGM2, MLLT3, GSDMB, FAAH, ANKRD46, C1RL, CTSF, NDRG2, SECISBP2L, PINK1, GLTSCR2, DECR1, TCEA3, EPHA2, ABHD10, HIPK2, NDFIP2, CFI, ACAC…
URS_ADIPOCYTE_DIFFERENTIATION_UP	0.648573	0.924432	0.327834	0.888898	4353246	46	FABP7, MTUS1, PLCD1, SPTBN4, ATP8A2, ALDH1A2, ALDH6A1, COL7A1, DGKG
PURBEY_TARGETS_OF_CTBP1_NOT_SATB1_UP	0.755221	0.973065	0.265352	0.888699	6323595	252	LMCD1, KMO, C7orf63, SNAP25, THRB, ACTA2, CHN2, WFDC1, SGK3, CDKN2B, PLEKHA2, LIFR, DSC2, ACP6, SOX4, GRK5, TESK1, CCDC34, SSFA2, BIN1, MBP, PTEN, ZNF135, JAM3, B3GAT1, NR3C1, CTH, AKAP3, SLC24A5, PAQR6, PURA, CHCHD6, MICU1, KIDINS220, PPP2R5A, RASA2, HILS1, LDHC, SP110
VANLOO_SP3_TARGETS_DN	0.665537	0.927908	0.312376	0.886266	4607889	61	LIPH, QPRT, UPB1, GLRX, GPR155, LGALS3, AKAP7, TOP1MT, EHHADH, SERPINB6, WDR65, DHRS7, EVC, PDK1, FAH, GNG10, TOM1L1, TXNRD3
KARLSSON_TGFB1_TARGETS_DN	0.735983	0.965392	0.272073	0.88617	5893937	184	STARD4, MTUS1, SYT11, MET, ZFP36L1, NFIA, WWTR1, GSN, SHROOM3, PTPN13, ZBTB20, SESN1, MGST1, ADD3, EFNA5, TWSG1, SCHIP1, ARID5B, BBX, LAMA5, PNRC1, MAN2B1, NDRG2, B3GAT1, NOD1, CTNNBIP1, MXD4, DAB2, ENPP4, HBP1, CTDSP2, ALAD, NLGN2, MMD, SH3BGRL, F11R, POLR2A, TNRC6B, CXADR, EZR
CROONQUIST_NRAS_VS_STROMAL_STIMULATION_UP	0.6377	0.916474	0.354936	0.886161	4093610	29	ETV1, ACP5, ZNF217, DUSP4, RNF2, ZER1, GATM, BCKDHB, PPAP2A, IQSEC1, PRKACA, ARHGAP5, PLEC, CEACAM1, DUSP6
BOHN_PRIMARY_IMMUNODEFICIENCY_SYNDROM_DN	0.6397	0.916876	0.350463	0.886059	4131579	31	KMO, DPYD, TFEB, PKIG, DUSP1
MILICIC_FAMILIAL_ADENOMATOUS_POLYPOSIS_UP	0.664575	0.927698	0.568625	0.885344	3566847	3	FZD3, MSX2
PARK_TRETINOIN_RESPONSE_AND_RARA_PLZF_FUSION	0.628741	0.912234	0.410518	0.885018	3806737	14	SLC2A5, NDRG1, PIM1
SHEPARD_BMYB_MORPHOLINO_DN	0.719475	0.961638	0.279036	0.884946	5555888	142	SLC2A5, FABP7, DLX2, PYGL, RGS2, NR2F1, CPVL, ACSF2, DLX1, POU3F2, NOVA2, TNXB, HLX, ARID5B, TM7SF2, C8G, LHX1, CCNG2, TOP1MT, SEPT6, SFXN2, COL4A5, SARDH
IVANOVA_HEMATOPOIESIS_STEM_CELL_AND_PROGENITOR	0.832398	1	0.251698	0.884889	7687617	537	MPPED2, TFPI, PRICKLE2, WDR72, CAMK2A, FAM71E1, TES, KLF12, DLL1, DISP1, HOXA6, DENND2D, PAIP2B, NCAM2, SYT11, CA13, DEPTOR, FAM92A1, NAP1L3, KLF17, USP2, AFAP1L1, EML1, ARL3, PRDM5, RAB37, MIPOL1, TNIK, WDR19, ABHD8, TLE6, SESN1, FZD6, SPOCK2, KIF3A, GULP1, ARHGAP32, ZNF521, ACP6, LRRC1, PIK3IP1, SOX4, MACROD2, PEX1, LYPD6, CADM4, RHOBTB1, CD27, GSTM3, TTPA, PHC1, MEF2C, TTC26, CNRIP1, LHPP, CLI…
CAIRO_HEPATOBLASTOMA_UP	0.742302	0.966882	0.270913	0.884218	5962562	188	RNF43, ETV1, PEG3, EMCN, PLAG1, ROBO1, GPC3, KDM5B, FKBP1B, LRRC1, TUFT1, SOX4, RHOBTB1, C11orf95, SEPT8, C6orf48, FNBP1L, TRIB2, MARCH8, LEF1, HMGA2, PALLD, ADCK3, CPD, TACC1, PEG10, POLR1D, SMYD3, RAP2A, HSPB1, MAGED2, CEP68, NAP1L1, FDFT1, GSTA4, TARBP1, DZIP3
GENTLES_LEUKEMIC_STEM_CELL_UP	0.632997	0.914536	0.388755	0.883281	3905559	18	GIMAP2, HECA, MEF2C, LGALSL
MARTINEZ_RB1_TARGETS_UP	0.83664	1	0.251261	0.881553	7690326	515	PKDREJ, SOX5, STARD4, PEG3, CD36, CAV2, SOD3, OSR2, TMEM45A, PDE3A, MAP3K5, MR1, CA13, TMOD2, EML5, HNF4G, GHR, PDE4DIP, PTPN13, GLRX, EPHX2, GCLC, RAB27A, SLC2A4, CACNA2D1, IFI27L2, SORBS1, DMD, NME7, DLX1, PC, TSLP, YPEL1, ADD3, LCP1, FOXP1, TWSG1, PKIG, FUCA1, CAMK4, SPESP1, PMFBP1, SOX4, AK3, EPHA5, NAV2, CRYL1, MSRA, PDK4, FRMD4B, SEPT8, CCND1, SOX9, HSPB7, BACH2, PMEL, RHOV, ROPN1L, DUSP1, …
MARTINEZ_RB1_AND_TP53_TARGETS_UP	0.824626	1	0.253031	0.880782	7446589	443	PKDREJ, ZFP37, STARD4, CD36, CAV2, SOD3, S100B, OSR2, SRGN, IL33, TMEM45A, AHR, MR1, CA13, EML5, HNF4G, GHR, KLHL13, GLRX, EPHX2, SPON2, RAB27A, SLC2A4, TNFAIP6, CACNA2D1, IFI27L2, PRDX1, SORBS1, PC, TSLP, ADD3, LCP1, TMCC2, NUDT7, ZNF521, FERMT3, TWSG1, FUCA1, CAMK4, MAPRE2, SOX4, AK3, LIPA, MSRA, ARRDC4, PDK4, SEPT8, PLAC1, ESD, HSPB7, ROPN1L, DUSP1, PLD1, RBMS1, MARCH2, S100A10, PRKACB, DHX40,…
WENG_POR_DOSAGE	0.634299	0.915977	0.422025	0.880452	3798088	12	ANTXR2, GSTM3, LGALSL
MARTORIATI_MDM4_TARGETS_FETAL_LIVER_UP	0.750155	0.971759	0.270001	0.88034	6016637	186	CAV1, ARAP2, FABP7, TMEM45A, HOXD1, PLCD4, GRIP1, AKAP2, PLEKHA2, HOXD4, PRELID2, DEF6, PIK3IP1, AK1, MNAT1, KANK3, ZMAT3, PERP, NRN1, PLOD2, COMMD3, C12orf73, DYRK3, CA12, BTG2, FAM181B, DAPK1, WDR54, NR6A1, ADM, RNF19A, NDRG1, FOXO3, COMMD2, KIAA0247, RPL34, CDKN1A, RAP2A, PARD6G, PDK1, RPS12
KERLEY_RESPONSE_TO_CISPLATIN_UP	0.657453	0.925892	0.332476	0.880145	4349726	40	CAV1, ACTA2, PROCR, FAS, TNFRSF10C, ANXA1, SESN1, TP53TG1, ZMAT3
SENESE_HDAC1_TARGETS_UP	0.811433	0.999017	0.255317	0.880081	7175450	376	TFPI, KYNU, SLAMF7, HDAC9, KBTBD8, NAV3, SRGN, ANTXR2, ADAMTS6, TNFRSF11B, VEGFC, FAS, MET, COBLL1, PDE4DIP, SLC6A15, EIF5A2, ITGA2, AKT3, IGF2BP3, GLRX, RAB8B, OSMR, GULP1, MGST1, LCP1, SLC39A8, FAM126A, MST4, SPAG1, FGD6, PHACTR2, MYO6, GEM, SSFA2, FOXD1, ZMAT3
WAMUNYOKOLI_OVARIAN_CANCER_LMP_UP	0.766166	0.979995	0.265642	0.879237	6289756	219	C4orf19, HPGD, MANSC1, SH3BGRL2, UBA7, PLS1, FAM174B, MECOM, TC2N, ESRP2, ICA1, TMEM63A, RASEF, UNC5CL, C1orf116, MYO6, ERBB3, MLPH, CCND1, FMO5, PLEKHH1, STARD10, TMC6, DDAH1, C3orf52, CDC42EP5, TRAF4, SYTL2, B3GNT5, MPST, SLC35A3, NADSYN1, F11R, RPS27L, NDUFAF2, ARHGAP27, TPT1, AACS, GMDS, AKAP13, LLGL2, GALNT4, LZIC, FDFT1
STEIN_ESRRA_TARGETS_DN	0.706002	0.952547	0.290072	0.878878	5176126	97	CAV2, TNFRSF11B, PLS1, FAM174B, OCLN, MID1, MYO6, SEPT8, CCNG2, DHX40, ATG2B, TNFAIP8, MXD4, FAM115A, KIDINS220, TACC1, ZHX3, B3GNT1, INTS12, NAP1L1, C4orf27, C12orf5, YPEL5, TERF1
HOLLERN_SOLID_NODULAR_BREAST_TUMOR_UP	0.637044	0.916474	0.448334	0.878838	3735706	9	WDR72, MAP3K13
GYORFFY_MITOXANTRONE_RESISTANCE	0.660975	0.92687	0.331671	0.878013	4373028	40	LAMA2, PCDHB14, LIN7A, C10orf11, SLC30A4, PHACTR2, RASSF8, EPB41L2, SYTL2, POPDC3, WDR26
SHAFFER_IRF4_TARGETS_IN_ACTIVATED_DENDRITIC_CELL	0.678937	0.935176	0.311654	0.877363	4674312	58	CAV1, SLAMF7, MNAT1, ELL2, BMI1, ST6GAL1, UAP1, RAB30, GLS, MYB, B3GNT1
TIEN_INTESTINE_PROBIOTICS_6HR_UP	0.67695	0.933565	0.314175	0.877064	4633073	55	ALDH3B1, EEF1G, EIF4B, RPL5, RPL23, RPS3A, EEF1A1, RPS19, RPS6, RPS23, RPL23A, RPL9, TPT1, RPL13, RPL4, RPL27A, PHLDA1, RPL39, RPS7, RPS27, RPS11, RPS24, RPLP0, RPL37A, RPS14
MARTINEZ_TP53_TARGETS_UP	0.835204	1	0.251735	0.87693	7554548	449	ZFP37, STARD4, PEG3, CD36, LAMA2, CAV2, SOD3, S100B, OSR2, SRGN, IL33, TMEM45A, AHR, MR1, CA13, EML5, GHR, PDE4DIP, KLHL13, GLRX, SPON2, RAB27A, SLC2A4, TNFAIP6, CACNA2D1, IFI27L2, PRDX1, SORBS1, PC, TSLP, ADD3, LCP1, TMCC2, NUDT7, ZNF521, FERMT3, TWSG1, FUCA1, CAMK4, MAPRE2, SOX4, AK3, EPHA5, LIPA, MSRA, ARRDC4, SEPT8, PLAC1, ESD, HSPB7, ROPN1L, DUSP1, PLD1, RBMS1, MARCH2, PRKACB, DHX40, LANCL1,…
LEE_LIVER_CANCER_MYC_DN	0.65642	0.925819	0.342794	0.876696	4263537	33	KYNU, SATB1, AASS, RGS16, DPYD, FKBP5
BOYLAN_MULTIPLE_MYELOMA_C_D_UP	0.724928	0.962503	0.282443	0.876006	5450370	117	BCL11A, DFNA5, PKIG, KLF9, SOX4, C6orf48, BACH2, FCRLA, CECR2, CHML, STXBP1, PRKACB, CTH, CHCHD6, RPL23, GLS, TMEM229B, PABPC1, CDKN1A, EDARADD, AGPAT9, SNHG8, CEP68, ANKRD37, NAP1L1, ARNTL2
ZHANG_BREAST_CANCER_PROGENITORS_UP	0.828566	1	0.253011	0.874825	7375142	395	TSPAN13, ARAP2, CAV2, KBTBD8, PROM1, PABPC4L, GLRB, AHR, RFX3, TRPS1, MET, NFIA, ATXN1, RPS6KA6, BCL11A, SESN3, TNIK, DFNA5, C11orf74, KIF16B, NME7
MORI_PLASMA_CELL_DN	0.649231	0.92455	0.366416	0.874673	4084985	23	TLR1, CPM, BCL11A, BACH2
RODRIGUES_NTN1_AND_DCC_TARGETS	0.656486	0.925819	0.348062	0.8746	4227387	30	ITGA2, PDE4C, ETS2, KLF9, KIF13B, ERO1LB, ARHGEF3, CAMK2D, MMD
LEE_LIVER_CANCER_MYC_E2F1_UP	0.663253	0.926985	0.336468	0.874275	4343229	36	CYP39A1, CD72, UNC13B, GPC3
YAO_TEMPORAL_RESPONSE_TO_PROGESTERONE_CLUSTER_16	0.680131	0.936067	0.315001	0.874168	4635158	53	TFPI, AQP4, TMEM45A
BURTON_ADIPOGENESIS_8	0.699709	0.949288	0.298696	0.873975	4965740	75	TSPAN6, ACTA2, PHLDB2, TES, SCPEP1
PODAR_RESPONSE_TO_ADAPHOSTIN_UP	0.740551	0.966785	0.277144	0.873271	5672295	134	ZNF215, TES, RGS2, STEAP1, ZFP36L1, GLRX, ANXA1, MSX1, SAT1, ITGAX, SOX4, FOXA1, ARID5B, HIST1H2BB, DGKG, CCNG2, DUSP1, PNRC1, PIR, MXI1, PALLD, FYN, NCOA2, BBC3, HBP1, CCPG1, WDR26, RB1CC1, ARMCX3, HSPB1, ZNF165, HSPA6
WOTTON_RUNX_TARGETS_DN	0.650616	0.924889	0.368973	0.873038	4078258	22	PRRX1, RGS2, SIX1, ADD3, PLOD2, NR3C1
SETLUR_PROSTATE_CANCER_TMPRSS2_ERG_FUSION_UP	0.691349	0.943926	0.308577	0.871011	4768829	59	PTPRK, MAP3K5, GHR, TWIST1, NCOA1, OCLN, MAP7, CDK14, MYO6, MAP2K5, RGS10, SIPA1L1, RAB30
PETRETTO_CARDIAC_HYPERTROPHY	0.65601	0.925819	0.361773	0.870816	4142049	24	ACTA2, ABAT, PDLIM3, ANXA1, CPNE3, ARID5B, OSBPL8, COL5A2
NUYTTEN_EZH2_TARGETS_UP	0.91015	1	0.242928	0.870212	8793414	876	USP41, ASB2, KMO, RBMS3, STARD4, PLEKHA7, EPHA7, KBTBD8, SLC16A7, MAP2, MYEOV, DLX2, RBM11, SOCS1, SLC1A3, PHLDB2, SLC9A9, RGL1, SEMA3D, ERAP2, CDKL5, ADAM8, TMEM45A, ADAMTS6, MAL, TMC8, RGS20, STEAP1, SLIT2, TLR3, VEGFC, FAS, PKIA, PFKFB2, SAMD9L, CA13, JAZF1, COBLL1, UBE2L6, ZFP36L1, MATN3, KCNB1, GHR, NR3C2, TRANK1, DENND1B, ROBO1, EIF5A2, ZHX1, STK39, ADRB2, GLRX, GPR155, SERPINI1, SPEF2, C1R…
WARTERS_RESPONSE_TO_IR_SKIN	0.696566	0.946899	0.305184	0.870189	4841631	63	FAS, TNFRSF10C, SESN1, PALM2-AKAP2, CABYR, PLCL2, FAM198B, TP53TG1, ZMAT3, BTG2, JAM3, DDB2, FGFBP3, BBC3, WDR65, TMTC3, RPS27L, RRM2B, CDKN1A, FBXW7, TMEM173, SNHG8, MDM2, GDF15, CCNG1, C18orf56, C12orf5, PPM1D, FDXR, C12orf45, NEAT1
MEISSNER_BRAIN_ICP_WITH_H3K4ME3	0.658748	0.926177	0.35834	0.869562	4174255	25	GDAP1L1, ZNF599, GGT7, NCKAP5, LRRC48, ATP6V1G2, PPP2R3C, RPL19, MPI, RAB13, ZIK1, NOSIP, RTTN, STOML1
BROWNE_HCMV_INFECTION_6HR_DN	0.750891	0.971759	0.275021	0.869474	5775411	138	ETV1, HDAC9, PLCB4, OSR2, IL7, FRY, DOPEY1, NAP1L3, FGF2, ICA1, F2RL1, SCHIP1, ARID5B, CEP112, DSP, CBLB, TSC22D2, TCF7L2, BCL9, PHF3, NR3C1, MDM1, GLB1L2, HMGA2
MATZUK_SPERMATOZOA	0.70758	0.952811	0.297702	0.869365	5013106	74	SEPP1, CLGN, AHR, PLCD4, RASIP1, GAPDHS, PCSK4, CAMK4, NPHP1, DNAH1, AGTPBP1, SEPT4, JAM3, MFGE8, PLA2G4C, NIPA1, BBS1, LDHC
KAMIKUBO_MYELOID_MN1_NETWORK	0.652345	0.925819	0.382548	0.869178	4024933	18	MTUS1, RAB27A, RGS12, CPNE3, MLLT3
ROVERSI_GLIOMA_COPY_NUMBER_DN	0.675547	0.932382	0.328329	0.869168	4469442	40	KYNU, KLHL32, POU3F2, GNAO1, FANK1, PTEN, ITIH5, GPR63
BARRIER_COLON_CANCER_RECURRENCE_UP	0.671773	0.930264	0.334423	0.868961	4399021	36	DNAJC12, ANG, NME7, FOXO1, METTL9
BYSTRYKH_HEMATOPOIESIS_STEM_CELL_QTL_CIS	0.726866	0.962503	0.28637	0.868835	5336569	98	MYOM1, TFPI, CREG1, ST6GALNAC4
MAEKAWA_ATF2_TARGETS	0.650688	0.924889	0.402686	0.868133	3939612	14	CHL1, FMO5, VPS13C, FBXO3
CAIRO_LIVER_DEVELOPMENT_UP	0.750842	0.971759	0.275885	0.867849	5739842	132	TSPAN6, EMCN, SATB1, SEMA3D, TRPS1, NR2F1, TRO, FAM174B, CPM, PCOLCE2, AKT3, EVL, RECK, DUSP4, EDNRB, CDK14, LPHN2, ASB4, PLOD2, DLG3, CSRP2, EHBP1, COL5A2, KIFAP3, SEPT6, TMEFF1, SH3GL3, HMGA2, SMARCA1, NEO1, PFDN4, ZNF423
LEE_AGING_MUSCLE_UP	0.670564	0.930264	0.339287	0.867726	4355402	33	USP53, ALDH1A1, POU3F2, ZFP90, HSPB1
JAZAG_TGFB1_SIGNALING_DN	0.662629	0.92687	0.354872	0.867715	4213283	26	CD244, C5, PLA1A, ARID3B, SUFU, EEF1A1
KUWANO_RNA_STABILIZED_BY_NO	0.656123	0.925819	0.483152	0.867361	3731617	6	RGS2, CHIC2, GADD45B
GEISS_RESPONSE_TO_DSRNA_UP	0.669393	0.929504	0.342922	0.866994	4323357	31	FGF2, TNFAIP6, ANXA1, SAT1, CHN1, BTN3A3
MYLLYKANGAS_AMPLIFICATION_HOT_SPOT_18	0.662178	0.92687	0.501363	0.865957	3711977	5	MALT1, SMAD4, KDSR
SCHURINGA_STAT5A_TARGETS_UP	0.654342	0.925819	0.401373	0.865302	3961734	14	CD36, TRAF4, PIM1, SOS2, FOSB
BRUINS_UVC_RESPONSE_VIA_TP53_GROUP_C	0.705444	0.952544	0.303463	0.865281	4903335	63	PSD3, PDE3A, MECOM, CDH8, SSBP2, NAGA, BVES, GEM, DES, RABGAP1L, DHX40, AXDND1, HECTD3, ARL4D, KLHL8, SHKBP1
KUMAR_TARGETS_OF_MLL_AF9_FUSION	0.822127	1	0.255829	0.864698	6997440	283	HPGD, ZFP2, TSPAN13, SATB1, HOXA5, SLAIN1, CD72, HOXA6, CORO2B, MR1, RGS9, RAG1, STK39, SPATA6, TTC39B, ICA1, C1R, PRDM5, IFI27L2, DFNA5, ABHD8, ANXA1, COL19A1, RECK, SLC30A4, FERMT3, PLA2G4A, SOX4, ALDH7A1, CD27, MEF2C, KANK3, LHPP, PERP, GATA3, DSP, ST6GALNAC4, ELL2, CCNG2, FCRLA, EPB41L4A-AS1, MYO1D, SNHG6, PDE7A, ACOT9, LYSMD2, LEF1, FYN, KCNAB2, ST6GAL1, METTL9, CAMK2D, TRAF4, C4orf3, USP18,…
ZWANG_CLASS_1_TRANSIENTLY_INDUCED_BY_EGF	0.849368	1	0.250555	0.864676	7529442	383	COL4A6, TMEM40, GLRA2, CD244, PLCXD3, ARAP2, DENND2C, DLX2, OSR2, ADAMTS6, AHR, FAM160A1, VEGFC, MFSD6, DOPEY1, MET, CD274, BBS9, EIF5A2, DST, SHROOM3, ADRB2, GCLC, SSBP2, ARL15, HAS2, RCAN3, RAB8B, TSLP, ZNF217, DUSP4, PALM2-AKAP2, SAT1, STAMBPL1, PGM2L1, FAM126A, TUFT1, SCHIP1, ARID5B, SSFA2, INSIG2, FOXD1, SPRY4, ARHGEF3, FNBP1L, TBC1D2, SOX9, MAGI1, B3GNT2, CEP290, CBLB, RBMS1, WDR35, HERC3, …
ZHAN_MULTIPLE_MYELOMA_CD1_UP	0.672114	0.930264	0.344031	0.864471	4328021	30	ASB2, TMC8, PCDH20, CLEC2D, TBC1D16, RGAG4, TMC6, CTH, GPR63, FYN
SCHLOSSER_SERUM_RESPONSE_AUGMENTED_BY_MYC	0.7315	0.965392	0.287225	0.864316	5327447	92	SLC2A5, RGL1, MAST1, JAK3, AIP, KCNAB2, RGS10, PURA
GUTIERREZ_CHRONIC_LYMPHOCYTIC_LEUKEMIA_UP	0.659826	0.926732	0.481258	0.863962	3752682	6	GLRX, PRKACB, IQSEC1, LPIN1
BROWNE_HCMV_INFECTION_18HR_UP	0.77389	0.984454	0.269279	0.863772	6065648	158	ZFP37, PEG3, ATP8A1, PKIA, PAK3, MET, CDS1, BCL11A, ABAT, RAB27A, KIF3A, HSD17B6, OCLN, KIAA1024, RUNDC3B, ERBB3, CYP19A1, FNBP1L, LAMA5, CBLB, PEX11A, TRAF3IP1, SH3GL3, ST7
DACOSTA_UV_RESPONSE_VIA_ERCC3_DN	0.917345	1	0.241543	0.863349	8815350	815	TFPI, DOK5, ABLIM3, ARAP2, PLCB4, CAV2, SLC16A7, NAV3, RGL1, PSD3, GLRB, PTPRK, RGS20, ELOVL2, SLIT2, VEGFC, FAM169A, SKAP2, MECOM, WWTR1, ATXN1, DST, DPYD, PTPN13, STK39, FGF2, IGF2BP3, SSBP2, KDM5B, NCOA1, ZBTB20, TDRD7, IL1RAP, TRPC1, DMD, OSMR, TIPARP, DUSP4, EFNA5, NRG1, MID1, AFF1, SEMA3C, GRK5, SCHIP1, ARID5B, ZCCHC11, ABI1, MALT1, SATB2, MNAT1, FOXD1, ZNF804A, GNAI1, PHLPP1, BAZ2B, CCND1,…
ENK_UV_RESPONSE_EPIDERMIS_DN	0.862121	1	0.248544	0.863341	7749389	427	GSTA3, CYP39A1, HPGD, TPD52, SATB1, SEPP1, BCHE, AZGP1, FRY, CYP2J2, NELL2, PKIA, TRPS1, ANG, SKAP2, PELI2, SCPEP1, CPM, GSN, ROBO1, ITGA2, SH2D3A, BCL11A, EML1, GLRX, EPHX2, SSBP2, SPON2, F2RL1, NCOA1, ANXA1, LZTFL1, ZNF217, LGALS3, PKIG, ALDH2, MGMT, OPN3, TESK1, PIGA, MYO6, SSFA2, RNASE4, HECA, FZD7, MSRA, GPT, GNAI1, GATA3, CCND1, COL7A1, PDCD4, ZNF277, MXD1, ELL2, B3GNT2, PNRC1, PLD1, CTSF, …
MULLIGHAN_NPM1_MUTATED_SIGNATURE_2_UP	0.752653	0.971759	0.277938	0.862915	5665105	118	KYNU, HOXA5, HOXA6, PDE3A, NCAM2, METTL7A, DST, CACNA2D1, LGR4, GK, ASRGL1, TFDP2, CTH, RAB38, COL4A5, TST, FAM127A, NEK7, MTX2, ACO1
MAGRANGEAS_MULTIPLE_MYELOMA_IGLL_VS_IGLK_DN	0.662448	0.92687	0.375474	0.862586	4104041	19	PBX1, HYAL1, DUSP1, MXI1, ZNF331, RPL4
SWEET_KRAS_ONCOGENIC_SIGNATURE	0.722374	0.962503	0.294596	0.861978	5126594	75	FCGR2A, NPR2, GLRX, TNNT1, LGALS3, PDK3, CCND1, S100A1, BTG1, FAM3C, EEF2, PABPC1, EIF3E, TYR, CDKN1A, RPL3, GNB2L1, PHLDA1, RPL14, EEF1D, UBXN1, RPL6
HOLLEMAN_PREDNISOLONE_RESISTANCE_B_ALL_DN	0.662113	0.92687	0.463069	0.859454	3811281	7	LPAR6, BLVRB
DARWICHE_PAPILLOMA_RISK_HIGH_DN	0.768712	0.981146	0.273164	0.859292	5876454	132	SOX5, SOD3, ACTA2, CDS1, GRIP1, QPRT, TMEM144, APOD, GNAO1, MEF2C, TUBA8, CALCOCO1, TTLL11, MAP2K5, BRSK2, INADL, ADCK3, RNF19A, CHST11, FAM57B
GESERICK_TERT_TARGETS_DN	0.667139	0.92815	0.373988	0.859172	4133107	19	KLF9, BTG2, EGR2, GADD45B, FOSB, NFIL3, HEY1, HBEGF, DUSP6
MADAN_DPPA4_TARGETS	0.667607	0.92815	0.373843	0.85884	4136006	19	RASIP1, KLHL13, MYO1F, SPESP1, TTPA, GAD1
KOINUMA_COLON_CANCER_MSI_DN	0.661828	0.92687	0.449225	0.858347	3847822	8	QPRT, AXIN2
SENESE_HDAC2_TARGETS_UP	0.745078	0.969056	0.28439	0.858165	5440647	94	KYNU, ANTXR2, ADAMTS6, TNFRSF11B, FBXO32, SLC6A15, RAB8B, OSMR
OKUMURA_INFLAMMATORY_RESPONSE_LPS	0.779488	0.9871	0.269756	0.858091	6042404	146	FCGR2A, TLR1, ACTA2, RGL1, CLGN, PTPRK, RGS9, TNFSF4, AKT3, FZD6, GULP1, FZD3, CHST7, SOX4, SPAG1, FOXD1, ZFPM2, MAST4, TTBK2, PAM, CA12
HARRIS_BRAIN_CANCER_PROGENITORS	0.671188	0.930264	0.369223	0.857124	4174765	20	CAV1, SCG3, C8orf46, LARP6, CASP4, MLIP, FAM19A2
YANG_MUC2_TARGETS_COLON_3MO_DN	0.69519	0.945794	0.550285	0.856789	3731158	3	FMO5, CYP4V2
ZHANG_RESPONSE_TO_IKK_INHIBITOR_AND_TNF_DN	0.746611	0.97065	0.284651	0.85657	5437494	92	C4orf19, DACH1, TMEM17, MAP3K5, MTUS1, NFIA, FBXL16, LGR4, PHLPP1, DLG3, RAB11FIP2, KIAA0922, DAPK1, ABHD10, EFCAB7
NUTT_GBM_VS_AO_GLIOMA_UP	0.695202	0.945794	0.325	0.856533	4587555	39	CHL1, AQP4, AGL, VIM
LIU_NASOPHARYNGEAL_CARCINOMA	0.713277	0.956972	0.306785	0.856432	4881696	55	INPP1, ADAM8, JUP, EDNRB, ZNF174, PELI1, EPOR, RPL3
MASRI_RESISTANCE_TO_TAMOXIFEN_AND_AROMATASE_INHIBITORS_UP	0.664154	0.927488	0.426843	0.856027	3924787	10	ELOVL2, METTL7A, ATRNL1, DMD
FORTSCHEGGER_PHF8_TARGETS_UP	0.825537	1	0.257086	0.855162	6833221	232	CRB1, TFPI, TSPAN13, MAP2, HOXA5, TNFRSF11B, NR2F1, GCLC, HINT3, GKAP1, LZTFL1, MAP7, KLF9, PRG4, HLX, FZD7, RBKS, SORBS2, PDK4, NEK10, SERF1B, FNBP1L, ANKRD46, OSCP1, CHML, CCNYL1, KLHL7, DDAH1, FAM105A, ANKRD32, UCP3, JMY, YES1, SPA17, HBP1, RNF141, AKR1C1, ARHGAP28, MOK
HOLLMANN_APOPTOSIS_VIA_CD40_UP	0.800959	0.994522	0.264138	0.85415	6348150	171	CYP39A1, ATP8A1, TOX, BTK, DEPTOR, DST, ETS2, ALDH2, CDK14, CCDC109B, TBC1D1, CPNE3, PEX1, MEF2C, LGALSL, MAGEH1, PARD6A, NRGN, NR3C1, SYNE1, LEF1, EPB41L2, SLC25A6, TACC1, PEG10, SNX10, FOXN3
TANAKA_METHYLATED_IN_ESOPHAGEAL_CARCINOMA	0.723733	0.962503	0.301025	0.854061	5010807	61	NIPSNAP3B, ONECUT2, BARHL2, UNC5CL, IQCH, PHACTR2, LHX1, ERCC6, PCGF5, PAX9, ISL2, FDFT1, TARBP1, RMND5A, NIPSNAP3A, TBX20, CYP2R1, ZNF184, STX5, TRIM68, SEMA4G
SAKAI_CHRONIC_HEPATITIS_VS_LIVER_CANCER_UP	0.736648	0.965392	0.292765	0.853281	5210476	73	APBB1, MAP3K5, CASP9, MICB, CASP4, RNASE4, PIK3CA, UBE2D1, TACC1, CASP1
MAGRANGEAS_MULTIPLE_MYELOMA_IGLL_VS_IGLK_UP	0.693404	0.945009	0.333593	0.853164	4503750	33	FAS, MALT1, TGFB3, PLXNB3, CDC42EP3, SMARCA1, MYB, RB1, DERL3, CSNK2A2, YEATS4, TNK2, NFIX, PRKCI, BMP2
WEBER_METHYLATED_HCP_IN_FIBROBLAST_UP	0.699656	0.949288	0.547553	0.852535	3755131	3	SPA17, PHF7
PASQUALUCCI_LYMPHOMA_BY_GC_STAGE_UP	0.832533	1	0.255979	0.852406	6903490	235	MYOM1, TSPAN13, MANSC1, FOXP2, SLC1A3, CORO2B, UNC13B, FAM135A, SH3BGRL2, NRG2, RASIP1, USP2, RAB20, SHROOM3, ICA1, MFSD4, NBEA, INTU, ALDH7A1, RHOBTB1, CPEB3, DSP, ELL2, ANKRD6, SPINT1, TOP1MT, BTG2, BBS7, SELM, MYO1D, PEX11A, RGS3
HOOI_ST7_TARGETS_DN	0.752366	0.971759	0.284775	0.851844	5447136	88	C14orf37, TMEM45A, CADPS2, MCOLN3, NBEAP1, C5, DENND1B, C4orf47, FOXA1, PDK3, RNASE4, SPRY4, WNK3, BBX, VIM, CCNG2, MLLT3, TRIB2, PCSK1N, TET1, ZBTB47, TBC1D8B, SRGAP3, NDRG1, CCDC150
PARK_TRETINOIN_RESPONSE_AND_PML_RARA_FUSION	0.681071	0.936401	0.362975	0.850923	4253044	21	SLC2A5, HOXA1, NDRG1, PIM1
WALLACE_PROSTATE_CANCER_RACE_DN	0.736871	0.965392	0.294926	0.850638	5167049	68	PYGL, PCLO, MARK1, PKIA, OCLN, ZNF37BP, NARS2, PIK3CA, PLOD2, ZDHHC8P1, PDE3B, EIF4B, ENPP4, SLC29A2, ZNF654, ZNF606, CDR2L, NAIP, INO80B, ITGB3BP, EIF2S3, TSGA10, RPL37A, EFTUD1, NQO1, STYXL1, ARL17A, ZNF322P1
PETRETTO_HEART_MASS_QTL_CIS_DN	0.680532	0.936244	0.366359	0.850477	4232887	20	CDS1, ARHGAP24, LANCL1, SERPINB6, HLTF, IRAK2, COG6
CHEOK_RESPONSE_TO_MERCAPTOPURINE_AND_LD_MTX_DN	0.673906	0.931846	0.39436	0.850184	4080186	14	PAIP2B, FZD6, KIF3A, PIGA, L3MBTL1
LI_WILMS_TUMOR_VS_FETAL_KIDNEY_1_UP	0.802029	0.994522	0.265202	0.850138	6280624	157	TFPI, ERBB4, CAV2, SEPP1, RGL1, FRY, CDS1, PLS1, MECOM, PRCP, CPVL, ALDH1A1, DST, SMPDL3A, ETS2, FUCA1, SEMA3C, KIF13B, ATP10D, SSFA2, ALDH6A1, GNAI1, SLC22A5, CA12, S100A10, NR3C1, TNFAIP8, FAM3C, GLUD2, COL4A5, DAB2, SLC35A3
SMIRNOV_RESPONSE_TO_IR_6HR_DN	0.754353	0.972965	0.285037	0.84999	5445760	86	FAM65B, ATP8A1, TMEM45A, RGS1, RGS2, INSIG2, IL16, CLEC2D, CCNG2
LEE_LIVER_CANCER_ACOX1_UP	0.707588	0.952811	0.320955	0.849647	4681426	40	RGS2, TOX, SPON2, KRT23, ETS2, SORBS2, PEX11A, EHHADH, MFGE8, NDRG1, CD63
SABATES_COLORECTAL_ADENOMA_SIZE_DN	0.676177	0.932874	0.47283	0.84883	3845675	6	C2orf72, RCAN3, PDE4D
BORCZUK_MALIGNANT_MESOTHELIOMA_DN	0.734113	0.965392	0.298969	0.848229	5082679	61	LMOD1, CD79B, RGS16, APOD, HAS2, SAT1, PLXNB1, MAST4
POS_RESPONSE_TO_HISTAMINE_UP	0.674345	0.931846	0.422657	0.847631	3985008	10	CA13, FRYL
NIKOLSKY_BREAST_CANCER_20Q11_AMPLICON	0.693044	0.945009	0.346511	0.847271	4406670	26	PROCR, SPAG4, GGT7, TP53INP2, ACSS2
MCBRYAN_PUBERTAL_BREAST_6_7WK_UP	0.815106	1	0.262512	0.845842	6428102	165	SLC2A5, PRRX1, SOD3, ATP8A1, EHD3, KCNB1, SLC2A4, ZBTB20, SORBS1, LIPA, MEF2C, FZD4, PTEN, SOX9, MAPK8IP1, ITSN2, PRKACB, SECISBP2L, DAPK1, TNS1, PTK2B, EPB41L2, DPYSL3, HIPK2, ETS1, FTO, AKAP9
WANG_SMARCE1_TARGETS_DN	0.871539	1	0.248453	0.845791	7517990	312	CAV1, KYNU, TPD52, TSPAN13, KIAA0895, PLCB4, CAV2, SRGN, PRR16, TNFRSF11B, RGS20, TSTD1, PDE4DIP, POU4F1, TWIST1, FGF2, IGF2BP3, SPON2, PDLIM3, PSMB8, DUSP4, MX1, NRG1, MID1, SLC39A8, FAM198B, LPHN2, SEMA3C, OPN3, PIGA
RUAN_RESPONSE_TO_TNF_TROGLITAZONE_DN	0.703549	0.95111	0.33255	0.845728	4556980	32	ABCD2, RGS2, SLC2A4, PC, HIPK2, TST, ALAD, PFKFB1
SERVITJA_ISLET_HNF1A_TARGETS_DN	0.726744	0.962503	0.307576	0.845533	4921088	50	SLC40A1, CCBL2, ELOVL2, PFKFB2, CDH8, RAB37, FFAR2, CPN1, CPB2, RNASE4, MTMR11
SHEDDEN_LUNG_CANCER_GOOD_SURVIVAL_A12	0.825692	1	0.259598	0.845094	6607588	183	SLC2A5, IGLL3P, ZNF215, SLAMF7, IRAK3, LDOC1, PAK3, ZFP36L1, PAOX, FER1L4, PLK1S1, PLXDC1, MAST1, CAMKMT, TCP11L1, FFAR2, ITIH3, SPAG4, COMMD3, APOBEC3F, TRAPPC9, ZC3H13, C1RL, BTG2, ZFYVE9, MED13L, TPP1, SH3GL3, FAM69A, ST6GAL1, RHOQ
HAHTOLA_MYCOSIS_FUNGOIDES_SKIN_UP	0.810177	0.999017	0.264543	0.844531	6309342	151	LMCD1, C1orf115, SATB1, TOX, GSN, GCA, TMEM14A, ARL3, NME7
SANSOM_APC_TARGETS_UP	0.778529	0.9871	0.277005	0.843661	5738701	101	RNF43, AQP4, SLC40A1, ANG, TC2N, KRT23, MSX1, ETS2, SOX4, CPN1, RNASE4, SOX9, DYRK3, CA12, SNHG6, KIAA0922
HOSHIDA_LIVER_CANCER_SURVIVAL_DN	0.760192	0.976278	0.286181	0.843524	5429661	79	C5, GHR, DST, GRM5, SLC4A4, NARS2, CPN1, SSFA2, TM7SF2, ANKRD46
COULOUARN_TEMPORAL_TGFB1_SIGNATURE_DN	0.787167	0.990316	0.2734	0.843522	5883110	112	C1orf115, HPGD, SEPP1, UBE2L6, ALDH1A1, MAPRE3, LGALS3, PRG4, GSTA1, GK, CPN1, ARID5B, RAB17, TM7SF2, SORBS2, GPT, DYRK3, TSC22D2, CCDC85A, HMGA2, HIPK2, MOSPD3, SLC26A1, RAPGEF2
LEE_DIFFERENTIATING_T_LYMPHOCYTE	0.799513	0.994522	0.269174	0.842213	6072337	126	GIMAP2, ATP8A1, SATB1, CYFIP2, MAL, TMC8, MR1, TSTD1, EVL, MGAT4A, SELL, FKBP5, DOCK8, GATA3, BTG2, LNPEP, ALDH5A1, KIAA0922, BTG1, PDE7A, TMC6, SEPT6, TNFAIP8, LEF1
SHIPP_DLBCL_CURED_VS_FATAL_DN	0.71619	0.958743	0.322462	0.842015	4702435	37	SLC2A5, ABCG1, PDCD4
KYNG_WERNER_SYNDROM_UP	0.689783	0.943667	0.370543	0.841902	4255927	18	RBM43, ITGA2, SAT1, C15orf41, EIF3L, HADH
KRISHNAN_FURIN_TARGETS_DN	0.681466	0.936401	0.419739	0.84178	4027092	10	ADAMTS6, CTC1, ZNF706, PTGR2
DOANE_RESPONSE_TO_ANDROGEN_UP	0.811574	0.999017	0.265708	0.840034	6242152	138	TPD52, AZGP1, FAM174B, MAPT, SLC15A2, INE1, GAL3ST4, LGALS3, AFF1, FKBP5, C1orf116, TTC12, CROT, RND1, GSTM3, FMO5, ZC3H13, PINK1, RAB3A, COBL, PDK2, ST6GAL1, ADAM20, STK3, DISC1, NDRG1, PLEKHA1
XU_GH1_EXOGENOUS_TARGETS_DN	0.764878	0.979995	0.285998	0.839967	5446148	77	ZFP2, CPS1, FAM135A, SH3BGRL2, USP2, GLRX, DNAJC18, CES3, FAM63B, SORBS2, TMC6, KCNAB2, SMARCA1, CDC14A, RABGEF1, SLC35B3, GPLD1, ZNF419, ZNF654, ZNF616, SP4, HPSE, SLC23A2, MED12L, ERCC4, PIK3C2A, ZNF19, DNAJC1
LEE_LIVER_CANCER_MYC_TGFA_UP	0.728217	0.962503	0.31314	0.839395	4853562	43	CYP39A1, TLR1, ETS2, MGMT, AKR1B1, CCND1, BTG2, MFGE8, USP18, NDRG1
LABBE_TGFB1_TARGETS_UP	0.762317	0.978083	0.288376	0.838804	5382985	72	UNC13B, BTK, AASS, ROBO1, BEX2, NCOA1, OPRK1, ABCG1, SAT1, SH3PXD2A, AK1, JPH1, FBXO16, VIM, ACOT9, SOX7, CPE, HMGA2
GAUSSMANN_MLL_AF4_FUSION_TARGETS_C_DN	0.689241	0.943667	0.394667	0.837559	4151103	13	PLCL1, GREM2, MLF1
DE_YY1_TARGETS_DN	0.775789	0.986139	0.282037	0.837004	5575284	83	IFT57, TNFRSF11B, FAS, MET, DST, ANXA1, OSMR, PTEN, CYLD, EGF, PRKACB, TUSC3, HIPK2, TACC1, CALD1, CSNK1G3
STARK_BRAIN_22Q11_DELETION	0.689631	0.943667	0.400906	0.836394	4129409	12	SLC17A7, B3GAT1, BSN, ZNF445, MIR22HG
LA_MEN1_TARGETS	0.697286	0.947502	0.368116	0.836386	4302219	18	TSPAN7, RGS16, FRRS1, SORBS1, HOXB8, PTER
PANGAS_TUMOR_SUPPRESSION_BY_SMAD1_AND_SMAD5_UP	0.789966	0.991893	0.276133	0.835538	5784312	96	RBMS3, CAV2, PKIA, ZFP36L1, GSN, PLXDC1, CAMKMT, WIPF1, LCP1, FERMT3, CDK14, TMEM204, CADM4, SEPT4, SNX24, RGS5, NR3C1, TNFAIP8, UNC13D, HMGA2, SARDH, L3MBTL3, ETS1, SIPA1L1, ZNF423, CPD
AMIT_EGF_RESPONSE_120_MCF10A	0.725355	0.962503	0.321505	0.835395	4749899	36	SH2D3A, TESK1, SPRY4, EPHA2, EPOR, FOSL1, TRIM21, GDF15, PHLDA1, PLAUR, BAX, PHLDA3, EIF1, HBEGF, DUSP6, BCL10, SDHAF1
QUINTENS_EMBRYONIC_BRAIN_RESPONSE_TO_IR	0.766653	0.979995	0.288338	0.835235	5394855	70	ARAP2, DENND2C, FAS, SEC14L5, USP2, KANK3, ZMAT3, PDK4, BTG2, BBC3, FOXO3, KIAA0247, IGDCC4, CDKN1A, RAP2A, PLK2, NR1D1, CCNG1, RAP2B, C9orf116, GPR75, PPM1D, BAX, PHLDA3, PTPN14
DARWICHE_SQUAMOUS_CELL_CARCINOMA_DN	0.816535	1	0.265846	0.834797	6228492	130	SOX5, ACTA2, CDS1, GRIP1, QPRT, TMEM144, APOD, GNAO1, MEF2C, TUBA8, MAP6, CALCOCO1, BRSK2, INADL, ADCK3, RPS3A, CHST11, FAM57B
VISALA_RESPONSE_TO_HEAT_SHOCK_AND_AGING_UP	0.694073	0.945009	0.387148	0.834636	4202289	14	TRPC1, CDK18, FDFT1, PITX2, NEAT1, DHPS, TUBA1A, ST13
SCHLOSSER_SERUM_RESPONSE_DN	0.947301	1	0.235484	0.833711	8894718	628	KMO, KYNU, TPD52, ARAP2, FCGR2A, PLAG1, ATP8A1, PSD3, PTPRK, GRB14, IL7, MAP3K5, UBE2L6, GAPDHS, MEGF9, CDH8, PTPN13, PMP2, ABAT, ATRNL1, GLRX, SSBP2, TDRD7, DFNA5, PRDX1, KALRN, ZNF217, ADD3, SAT1, ETS2, PLCL2, SLC39A8, MANBA, PLA2G4A, TBC1D1, CPNE3, MICB, EPHA5, RUNDC3B, ABI1, MNAT1, SGCE, PDK4, CREG1, CGRRF1, PHLPP1, HIBCH, CCNG2, KIFAP3, DYRK3, RABGAP1L, SDCBP, BMI1, NRGN, ITSN2, ZSCAN12, LY9…
RAMJAUN_APOPTOSIS_BY_TGFB1_VIA_SMAD4_DN	0.69097	0.943926	0.449139	0.833598	3977390	7	MAPK8IP1, DAPK1, ATM, CASP7, TNFRSF10B
LIM_MAMMARY_LUMINAL_MATURE_DN	0.785909	0.989722	0.27934	0.833001	5673568	86	TINAGL1, SLC1A3, FAS, FBXO32, AKAP2, SLC6A15, BCL11A, SORBS1, RECK, ZNF521, TIAM2, VIM, FAM181B, FOXO1, EPB41L2, CAMK2D, DAB2, ETS1, FAM13A, LRIG3, CALD1, CASP1, KCTD12, FOXN3, TFAP2C
WANG_RECURRENT_LIVER_CANCER_UP	0.704308	0.951578	0.365847	0.831232	4345545	18	SMURF2, PARD3, ZNF652, RPL10A, RBM41, SH3GLB2, FAM122B, DNAJC10
DANG_MYC_TARGETS_DN	0.724136	0.962503	0.330445	0.830332	4663013	30	ACP5, ZFP36L1, CDKN2B
CARD_MIR302A_TARGETS	0.775779	0.986139	0.28695	0.829428	5449291	69	DLL1, IKZF2, JAZF1, TWIST1, NANOS1, MYT1, RORB, KLF9, ZFHX4, CCND1, ZFPM2, CCNG2
HOFFMANN_PRE_BI_TO_LARGE_PRE_BII_LYMPHOCYTE_UP	0.722979	0.962503	0.33428	0.829049	4626280	28	SOCS1, MAPT, FZD7, FCRLA, HDAC5, MYEF2, KIN, TRIM46
PASINI_SUZ12_TARGETS_UP	0.788701	0.991155	0.280556	0.828382	5642232	80	TFPI, TMEM40, LIPH, AK7, KLHL13, SLC25A20, MANBA, ZNF229, FBXO15, SATB2, ALDH6A1, WNK3, TET1, COBL, TET2, MREG, PURA
GARGALOVIC_RESPONSE_TO_OXIDIZED_PHOSPHOLIPIDS_YELLOW_DN	0.711287	0.956288	0.360093	0.827251	4406611	19	RGL1, RGS3, PCTP, B3GNT5
WANG_BARRETTS_ESOPHAGUS_DN	0.709558	0.954713	0.367963	0.826171	4358339	17	PRCP, LTA4H, JUP
MARTINEZ_RB1_TARGETS_DN	0.92941	1	0.238471	0.825052	8283544	399	HOXA3, ZFP37, CD36, LAMA2, S100B, SRGN, IL33, AHR, NR2F1, TRO, FAM92A1, TC2N, NFIA, KLHL13, GCLC, TNNT1, SSBP2, SPON2, KDM5B, TNFAIP6, PRDX1, FZD6, KRT23, TMCC2, NUDT7, ZNF521, FERMT3, PKIG, SPESP1, MAPRE2, TCHH, FKBP5, LIPA, FZD7, ARRDC4, BICC1, CLIP4, MBP, PLOD2, PLAC1, SOX9, ESD, LAMA5, DSTYK, PLXNB3, SPINT1, MARCH2, DHX40, LANCL1, RILPL2
DORSAM_HOXA9_TARGETS_DN	0.732125	0.965392	0.330016	0.823942	4699754	29	CD36, GLRX, OSBPL8, SDCBP, BMI1, TSC22D3
SCHEIDEREIT_IKK_TARGETS	0.711164	0.956288	0.371592	0.823855	4347622	16	CCND1, CYLD, FOXO3, IRS1, BCL10, NCOA3, NCOR2
KIM_GASTRIC_CANCER_CHEMOSENSITIVITY	0.792757	0.991893	0.281031	0.823853	5635463	76	FABP7, N4BP2L1, MR1, CCL17, TMEM8B, NIPAL2, SLC16A5, PLXNB1, ANGEL1, PPFIA3, POLR2A, MEF2D, RPS12, PPP1R12B, AATK, NENF, DNAJC4, C21orf2, C17orf59, KDM4B
NADLER_OBESITY_DN	0.745101	0.969056	0.315416	0.823616	4892263	37	GSTA3, PC, ALDH2, C2, GNAI1, MCCC1, EEF1A1, RBMS2, PYGB, FDFT1, CDKN2C, UCK1, GBE1
ZHAN_MULTIPLE_MYELOMA_CD1_AND_CD2_UP	0.789438	0.991717	0.283119	0.823511	5574493	72	SGK3, KIF21A, GPR155, ALDH2, MACROD2, CPEB3, ERO1LB, ALDH6A1, ARHGAP18, ZNF84, CBLB, BTG1
SANSOM_APC_TARGETS	0.857399	1	0.255972	0.823232	6744080	162	RNF43, MBOAT1, AQP4, MECOM, TC2N, AFAP1L1, BCL11A, FZD6, KRT23, DUSP4, PHF21B, ETS2, FKBP5, NEB, SOX4, RGS12, SOX9, SNX24, DYRK3, RASSF4, TTBK2, KIAA0922, KIAA1456, MED13L, HMGA2, PVRL3
BROWNE_HCMV_INFECTION_18HR_DN	0.837812	1	0.262374	0.823152	6383819	129	RBMS3, ABCA8, SOCS1, TNFRSF11B, NIPAL3, RAB3B, PLCD1, DST, RECK, ADD3, ALDH7A1, PLXNB1, PTEN, S100A1, DUSP1, CA12, GUCY1A2, MAP2K5, ALDH3B1, FYN, CLIP3, TKT, DENND3
KIM_WT1_TARGETS_8HR_DN	0.814193	0.999727	0.27155	0.822757	5969338	97	KYNU, PCLO, SIX6, ZFP36L1, IGF2BP3, F2RL1, SPOCK2, NRG1, MID1, TUFT1, SEMA3C, BAZ2B, HIST2H2AA3
RASHI_RESPONSE_TO_IONIZING_RADIATION_4	0.766667	0.979995	0.298876	0.821618	5191423	50	CPS1, C1QTNF1, BBS9, LIFR, LGALSL, GTF2IRD2, JPH3, BCL2L11, PYGB, MFSD1, CA8
CHESLER_BRAIN_HIGHEST_GENETIC_VARIANCE	0.736076	0.965392	0.328944	0.821267	4725122	29	ALDH7A1, MEF2C, PAM, SNHG6, C4orf3, ALAD, PHLDA1, COL4A1, SCG5, OCEL1, PDXDC1, PSTK, TULP3
ROME_INSULIN_TARGETS_IN_MUSCLE_DN	0.842275	1	0.261476	0.821074	6424842	130	NR5A2, CALCRL, TOX, DOPEY1, ANG, RNFT2, BBS9, FOXP1-IT1, CCDC149, IL1RAP, KALRN, OPRK1, ARHGAP32, MXD1, TOP1MT, SESTD1, HSPB2, ADRBK2, GLB1L2, FAM13A, FOXO3, ZBTB46, HILS1, MEF2D, PCBP2, FOSL1, TTC7A, C9orf84, WIZ, SAP30L, ALMS1
KONDO_PROSTATE_CANCER_HCP_WITH_H3K27ME3	0.781497	0.987224	0.289306	0.820812	5410742	61	ERBB4, SNAP25, CSMD3, MARK1, MAPT, TBX2
TERAMOTO_OPN_TARGETS_CLUSTER_3	0.715449	0.958305	0.497805	0.820791	3936276	4	PEG10, TRAM2, SEC22C
ZWANG_EGF_PERSISTENTLY_DN	0.758667	0.975395	0.306116	0.820566	5056512	43	SAMD15, TSPAN1, FOXP1, SLC16A5, HECTD3, MACROD1, TTC7A, ANKH, MARCKS, EPHB2, CCNDBP1, POLD4, DHPS, FARS2, EPB41L1, CTC1, TENC1
MATZUK_STEROIDOGENESIS	0.707451	0.952811	0.456576	0.819651	4023539	6	NR5A2, CYP19A1
KIM_TIAL1_TARGETS	0.736465	0.965392	0.332459	0.818853	4697900	27	DPYD, WIPF1, LAMA5, RPL5, F11R
KIM_WT1_TARGETS_12HR_DN	0.874273	1	0.252048	0.818754	6974178	179	PCLO, TMEM45A, RIMS2, CORO2B, STEAP1, ZFP36L1, IGF2BP3, MINA, TCP11L1, ZNF217, NRG1, TUFT1, SEMA3C, TP53TG1, CASP4, FOXD1, BAZ2B, CCND1, PLOD2, DUSP1, SMURF2, FAM3C, HMGA2, EIF4B, ETS1, GLS, CALD1, EZR, RPS6, RPL7, AMH, RPL10, SPTLC2, PLK2, ARNTL2, DUSP7, PHLDA1, RWDD1, KLHL23, GADD45B, DLC1
JIANG_AGING_CEREBRAL_CORTEX_UP	0.748401	0.971759	0.318341	0.818639	4874584	34	EPHA7, SEPP1, PRDX1, VIM, CPE, RPL5, PABPC1, FAH, TPT1, EGR2, CCNG1, SOS2, GADD45B, CASP6, ZNF347, RPS24, SLC25A4
LANDIS_ERBB2_BREAST_TUMORS_324_UP	0.846167	1	0.260912	0.818566	6447478	129	ETV1, TPD52, SLAIN1, SHROOM3, STK39, FRRS1, TUFT1, SOX4, ERBB3, PERP, CCND1, ST6GALNAC4, ELL2, MAPK8IP1, SPINT1, ACSL4, TRAF4, F11R, EZR, NUCB2, TFAP2C, PPP3CA, WNK2, CHMP2B, FBXW7
ONGUSAHA_TP53_TARGETS	0.741679	0.966807	0.327427	0.817479	4761089	29	FAS, ROBO1, SAT1, AK1, RNASE4, ZMAT3, PERP, CSRP2, CTSF, CDKN1A, TOB1, MDM2, SRXN1, CCNG1
NEWMAN_ERCC6_TARGETS_UP	0.727094	0.962503	0.351922	0.816962	4522497	20	KYNU, STEAP1, TNFAIP6, CLDN23
FAELT_B_CLL_WITH_VH_REARRANGEMENTS_DN	0.772846	0.984454	0.299627	0.81531	5198360	47	LDOC1, FKBP1B, PLCL2, CDK14, CBX7, VPS13B, EID1, MAGED2
MIKKELSEN_MCV6_ICP_WITH_H3K27ME3	0.728233	0.962503	0.354646	0.814739	4511601	19	ASB2, ACCSL, COL11A2, FAM149A, GGT7, PIK3CD, PRSS16
WANG_METASTASIS_OF_BREAST_CANCER	0.713915	0.957194	0.453161	0.813521	4060306	6	RPL23AP7, RPS4X, RFX7, CEP57
SHIN_B_CELL_LYMPHOMA_CLUSTER_8	0.737981	0.965392	0.340584	0.813009	4643408	23	FAS, LMO1, SOX4, MAFK, CDK2
BOCHKIS_FOXA2_TARGETS	0.931027	1	0.238529	0.812748	8045764	316	HPGD, CCDC151, FOXP2, SH3D19, EXPH5, RAB3B, AASS, UBE2L6, TC2N, GDPD1, ALDH1A1, RIBC1, ESRP2, C1R, TCP11L2, PRDX1, ABHD8, LIFR, KDM6B, AK3, GK, MAT1A, FAM63B, CRYL1, INSIG2, ARRDC4, GPT, PDK4, ALDH6A1, GATA3, PLOD2, MXD1, LHX1, GLCCI1, CLEC2D, SCRN3, FAAH, BMI1, C1RL, NDRG2, ZSCAN12, BCAS3, SLC25A14, AKTIP, CTH, CTNNBIP1, STARD5, ADCK3, CFI, DHRS7, TST, CECR6, SLC25A42, PCGF5, RPL39L, CALD1, PER1…
DING_LUNG_CANCER_MUTATED_SIGNIFICANTLY	0.734774	0.965392	0.34951	0.811363	4570269	20	ERBB4, PAK3, EPHA5
GARGALOVIC_RESPONSE_TO_OXIDIZED_PHOSPHOLIPIDS_LIGHTYELLOW_DN	0.715389	0.958305	0.43714	0.81133	4117948	7	RARB, RALGDS, FANCF, WSB1, CIRBP, PPAPDC2
KYNG_RESPONSE_TO_H2O2	0.802657	0.994522	0.283555	0.810428	5588645	64	SEPP1, SRGN, PKIA
BONOME_OVARIAN_CANCER_POOR_SURVIVAL_UP	0.750947	0.971759	0.328405	0.808867	4790280	27	TSPAN7, PSD3, GULP1, RECK, FAT4, HERC1, CCPG1, RB1CC1, UBL3, ITM2B, EID1, KCNAB1
SEKI_INFLAMMATORY_RESPONSE_LPS_DN	0.728875	0.962936	0.369786	0.808867	4434654	15	CORO2B, C1QTNF2, SEPT4, BMF, WNT4, PDLIM2, PALM
YOSHIOKA_LIVER_CANCER_EARLY_RECURRENCE_DN	0.779113	0.9871	0.300463	0.808569	5204901	44	CD244, PCDHB15, STARD9, RBKS, BAI3, PAQR8, AIP, DISC1, RNF13, ACAT1, ABCC5
ROSS_LEUKEMIA_WITH_MLL_FUSIONS	0.801598	0.994522	0.285513	0.808	5539681	60	PROM1, HOXA5, DACH1, MAP3K5, SCPEP1, MYO6, RBKS, BMI1, PALLD, DAB2
MIKKELSEN_PLURIPOTENT_STATE_UP	0.721801	0.962503	0.467772	0.80794	4046202	5	CBX7, KAT6B
CLASPER_LYMPHATIC_VESSELS_DURING_METASTASIS_UP	0.727024	0.962503	0.386439	0.806211	4353313	12	SPRY1, TGFB3, ADM, PIM1, F11R, CXADR
MATZUK_OVULATION	0.722547	0.962503	0.411217	0.80608	4237107	9	PDE3A, PDE4D, IL6ST
BHATI_G2M_ARREST_BY_2METHOXYESTRADIOL_UP	0.845092	1	0.265492	0.805491	6204572	98	KYNU, TMC8, RASIP1, WWTR1, EIF5A2, PDE4C, RAB27A, ANXA1
MAHADEVAN_RESPONSE_TO_MP470_DN	0.741212	0.966785	0.350471	0.805147	4592009	19	KLHL24, GEM, DUSP1, HSPA6, GDF15, GADD45B, NFIL3
STEGER_ADIPOGENESIS_UP	0.728085	0.962503	0.392692	0.804026	4332294	11	CD36, FFAR2, MMD
MARSON_FOXP3_TARGETS_STIMULATED_DN	0.724511	0.962503	0.420466	0.803398	4212258	8	TEC, FOXO3, PPP1R13B
YAGI_AML_WITH_11Q23_REARRANGED	0.937862	1	0.237312	0.802954	7997367	287	TFPI, KYNU, HDAC9, BAP1, N4BP2L1, CD79B, DACH1, GLRB, LIN7A, FAM169A, PCDHA3, PLS1, ATXN1, CPM, IGF2BP3, GCLC, PRDX1, JAK3, FZD6, LCP1, SEMA3C, MICB, MYO6, MEF2C, SLC16A5, AKR1B1, GNAI1, ADAM23, ELP4, ANGEL1, MCF2L2, BMI1, S100A10, ICK, KIAA0922, TMC6, TFDP2, MED13L, NR3C1, PIK3CD, EVI5, HMGA2, RGS10, YES1, FTO, ENPP4, SLC25A42, CPD, OSTF1, TACC1, DOPEY2, PIM1
LU_EZH2_TARGETS_DN	0.948449	1	0.234728	0.802714	8254538	333	PLSCR4, C14orf37, SH3D19, GRB14, CYFIP2, TMEM17, OTX1, NIPAL3, SLC16A10, FAM169A, ZNF483, IGF2BP3, GLRX, PDE4C, NBPF3, ZNF514, RECK, NBEA, STAMBPL1, IL17RD, WDFY2, SEMA3C, RAPH1, HSD17B7, SATB2, UBE2E3, RNASEL, ALDH6A1, ELL2, POC1B, RAB11FIP2, ASRGL1, ANKRD46, SCML1, PM20D2, SDCBP, TAB3, TRIM63, RAB11FIP1, DDAH1, BCL9, FBN2, GLCE, GAD1, PALLD, SHROOM4, PURA, ADM, ETS1, SLC35A3, TBC1D8B, CCDC91, K…
FARMER_BREAST_CANCER_CLUSTER_3	0.734714	0.965392	0.377663	0.801472	4424970	13	KYNU, ADM, NDRG1
OSADA_ASCL1_TARGETS_UP	0.767702	0.980587	0.31873	0.800895	4943552	30	DLL1, SCG3, RAB3B, RGS16, RAB37, RASSF4, BMF, SYTL2, GRASP, CHGB, MYB, SMYD3
PARK_HSC_MARKERS	0.779485	0.9871	0.307941	0.80015	5104364	36	RGS2, MECOM, BCL11A, BMI1, LEF1
KUMAR_PATHOGEN_LOAD_BY_MACROPHAGES	0.911891	1	0.244497	0.799604	7347326	192	KBTBD8, CPS1, MAPK10, RIMS2, OTX1, NELL2, KIF6, ST8SIA4, ZNF396, COL11A2, C11orf74, TLE6, FBXL16, CCDC109B, PEX1, KIAA1958, MSRA, ANO4, ZNF599, CDC42EP3, AKTIP, GPR158, CLDN15, ZNF286A, KRBA1, UAP1, ZNF416, PARP12, ZNF554, NEK7, ASTN2, TFAP2C, AMN1, PDK1, CHMP2B
JAZAG_TGFB1_SIGNALING_VIA_SMAD4_DN	0.791614	0.991893	0.298267	0.799527	5276100	43	PAK3, CLEC11A, C5, PRODH, NRG1, HRH2, S100A1, RPL13A, SNX10, CDK18, NID2, PHLDA1
GINESTIER_BREAST_CANCER_20Q13_AMPLIFICATION_UP	0.861892	1	0.260901	0.799458	6393428	106	SYTL3, CDS1, KIAA1244, MAPT, SPATA24, PTPN13, DIXDC1, ZNF217, KLF9, RAPH1, RNASE4
HOFFMANN_SMALL_PRE_BII_TO_IMMATURE_B_LYMPHOCYTE_UP	0.798326	0.994498	0.293675	0.799114	5369743	47	CD36, HLA-DRB1, HLA-DMA, MECOM, MEF2C, EEF1G, ZNF385A, NEDD4, RBMS2
KOINUMA_TARGETS_OF_SMAD2_OR_SMAD3	0.987465	1	0.224427	0.798998	9397581	725	HOXA3, TINAGL1, STARD4, CAV1, MBOAT1, TPD52, DENND2C, CD109, PLCXD2, SLC1A3, PHLDB2, TES, HOXA5, ANTXR2, PTPRK, ADAMTS6, AHR, TSTD1, PFKFB2, MET, ZNF703, COBLL1, SH2D4A, ZFP36L1, ARHGEF37, WWTR1, ATXN1, MAML2, DENND1B, DST, ITGA2, JUP, F2RL1, MLLT4, PRDX1, NME7, TIPARP, PC, ARHGAP32, SAT1, LGALS3, ETS2, DSC2, SH3PXD2A, MAPRE2, TUFT1, RGS12, C1orf116, CGN, PPP1R13L, FANK1, ARID3B, SNX7, INSIG2, ZC…
CHENG_IMPRINTED_BY_ESTRADIOL	0.852524	1	0.264744	0.798882	6225228	94	THRB, OTX1, ZFP36L1, PRX, ESRP2, LDB3, LHX6, PRDM12, HOXA1, A1BG, FAM126A, DGKG, LAMA5, ARPP21, TTBK2, MXI1, C22orf23
SCHRAMM_INHBA_TARGETS_DN	0.755827	0.973187	0.33761	0.798828	4737756	22	PLCL1, MAP2K5, CCNG1, FGF9, ATM
SMID_BREAST_CANCER_RELAPSE_IN_PLEURA_UP	0.751923	0.971759	0.512828	0.798469	4035654	3	CHN2
JIANG_AGING_HYPOTHALAMUS_UP	0.79106	0.991893	0.300101	0.797872	5246706	41	TPD52, PRDX1, SEPT4, RPS12, SNX2, CASP6, AKR1A1, ITPR1
FAELT_B_CLL_WITH_VH_REARRANGEMENTS_UP	0.794766	0.991893	0.297503	0.797479	5297108	43	TLR1, N4BP2L1, DGKG, BMI1, MXI1, CTDSP2
BREDEMEYER_RAG_SIGNALING_NOT_VIA_ATM_DN	0.794383	0.991893	0.298413	0.796705	5281780	42	OSR2, SLC15A2, LIFR, CAMK4, NAV2, SCN8A, RNF122, LANCL1, HIPK2, SNX10
KEEN_RESPONSE_TO_ROSIGLITAZONE_UP	0.779796	0.9871	0.311427	0.796475	5064881	33	ACOT13, SORBS1, FZD4, FABP3, PPARA, PEX6
OSMAN_BLADDER_CANCER_UP	0.961804	1	0.231351	0.79584	8469224	364	KYNU, IRAK3, MS4A7, MR1, JAZF1, ATXN1, DPYD, RAB27A, RASEF, KLHL24, LGALS3, ALDH2, PLA2G4A, HCFC2, CPNE3, PHACTR2, ZMAT3, FRMD4B, BBX, SCARB2, SNX16, ASPHD2, RBMS1, TCF7L2, SESTD1, KLHL7, LNPEP, LYST, ALDH3B1, TPP1, ADRBK2, ATP11B, GLUD2, HIPK2, ACER3, RHOQ, KIAA1715, ENPP4, SAMHD1, KIAA1109, RASA2, RSBN1, NBPF1, KCTD12, TNRC6B, ZNF652, RAP2A, ZER1, KBTBD6, AKAP13, TOB1, SNX13, GOLIM4, TMED8, ADS…
FIRESTEIN_CTNNB1_PATHWAY	0.773873	0.984454	0.318552	0.795323	4967752	29	SYT11, PDK3, DCLK2, PTK2B, EPHA2, CSNK1G3, FER
CAFFAREL_RESPONSE_TO_THC_24HR_5_UP	0.780462	0.9871	0.313828	0.793438	5040711	31	SEPP1, ZFP36L1
CONRAD_GERMLINE_STEM_CELL	0.735351	0.965392	0.44181	0.793143	4182221	6	SAT1, TSGA10, STRBP, FSTL1
MITSIADES_RESPONSE_TO_APLIDIN_UP	0.967664	1	0.229666	0.79193	8563007	378	KMO, ETV1, ZNF215, IFT57, ABCA8, SOCS1, AZGP1, RGS2, MTUS1, MR1, AASS, SPTBN4, CASP9, PDLIM3, KDM6B, ABCG1, SP140L, POPDC2, PIK3IP1, TUFT1, PIGA, TP53TG1, KSR1, ARID5B, GEM, ARID3B, FOXD1, SORBS2, BHLHE41, FRAT1, C6orf48, DUSP1, PNRC1, RBMS1, PDE3B, MSRB2, AKTIP, C3orf52, ACOT9, FOXO1, CTH, GAD1, VAMP2, BBC3, TSC22D3, YES1, POLB, RORA, DENND3, HBP1, CDC14A, RAPGEF2, ZNF571, FAM13A, CCPG1, WDR26, …
WANG_RESPONSE_TO_FORSKOLIN_DN	0.738835	0.966039	0.40393	0.791795	4332619	9	SESN1, ATXN3, NAV1
GUTIERREZ_CHRONIC_LYMPHOCYTIC_LEUKEMIA_DN	0.800295	0.994522	0.297792	0.791735	5307956	41	MAP3K5, FRY, ATXN1, GCLC, SPOCK2, CDK14, DNMBP, LEF1
RORIE_TARGETS_OF_EWSR1_FLI1_FUSION_UP	0.772123	0.984399	0.326075	0.791265	4892676	25	DLX2, SEPP1, POU4F1, ANXA1, MICB, CTH, DAB2
RAO_BOUND_BY_SALL4_ISOFORM_B	0.970835	1	0.228699	0.791131	8650224	398	ZFP37, TFPI, HDAC9, IFT57, LMO3, OSR2, STEAP2, PCLO, ADAMTS6, GDAP1L1, MAP3K5, MTUS1, IQUB, SKAP2, FBXO32, BMP4, CD274, RBMXL1, EFHB, DST, CACNA2D1, GDAP1, MAP7, KLF9, ARID5B, UBE2E3, C7orf60, SPRY4, ARHGEF3, ADAM23, ABCG2, GPC6, CLEC2D, COL5A2, SNX16, ASB11, HOXB8, CBX7, ANKRD6, MLLT3, B3GNT2, ASRGL1
BREDEMEYER_RAG_SIGNALING_VIA_ATM_NOT_VIA_NFKB_UP	0.804065	0.995136	0.296838	0.789197	5332961	41	BCL11A, IGF2BP3, C11orf74, KIF16B, SELL, CSRP2, AKR1E2, MSRB2, FAM69A, ACER3
AMIT_DELAYED_EARLY_GENES	0.760625	0.976278	0.347221	0.788911	4693020	18	ZFP36L1, RBMS1, BTG2, FOSL1, HES1
CAIRO_LIVER_DEVELOPMENT_DN	0.891024	1	0.253089	0.788098	6728971	121	ABCA8, CPS1, PYGL, QPRT, C5, GSN, SLC2A4, ANXA1, PLA1A, LCP1, SMPDL3A, CES3, KIF13B, ITIH3, CPB2, CROT, TTPA, NRN1, C8G, CYLD, PINK1, LYST, HERC1, ST6GAL1, DHRS7, TST, GNMT, NDRG1, TACC1
BONOME_OVARIAN_CANCER_SURVIVAL_SUBOPTIMAL_DEBULKING	0.976455	1	0.226898	0.787171	8753687	418	TFPI, TSPAN7, LMOD1, CAV1, PEG3, CAV2, CAMK2A, ABCA8, IRAK3, SEPP1, PSD3, ADAM8, MAP3K5, NR2F1, PAOX, DST, SIX1, SH2D3A, SPATA7, STK39, LARP6, TRPC1, SESN1, GULP1, RECK, CDK14, DEF6, SEMA3C, HMX1, CCDC40, PHACTR2, RNASE4, RND1, MEF2C, AKAP7, GNAI1, HIST1H2BB, DLG3, ABCG2, FAT4
BLALOCK_ALZHEIMERS_DISEASE_DN	0.997851	1	0.218294	0.786353	9771862	1087	RAPGEF4, FAM65B, TSPAN7, CHL1, SCN2A, PEG3, EPHA7, TSPAN13, DLG2, SNAP25, SCN1A, CAMK2A, FABP7, ELOVL4, GPC5, DNAJC12, PSD3, MAPK10, LDOC1, GLRB, PCLO, RIMS2, MPP1, ZNF204P, RGS2, SCG3, RGS20, ELOVL2, SLIT2, WFDC1, CACNB2, TOX, NELL2, PAK3, TRO, MET, SKAP2, CA11, PDE4DIP, ATXN1, CDH8, ROBO1, BCL11A, SERGEF, ABAT, GLRX, TMEM14A, PKNOX2, ACOT13, SERPINI1, ATP8A2, TRPC1, KALRN, CNKSR2, DMD, FKBP1B, …
FLECHNER_BIOPSY_KIDNEY_TRANSPLANT_OK_VS_DONOR_UP	0.983044	1	0.224708	0.786246	8980065	488	HPGD, TFPI, KIAA0895, ACTA2, ATP8A1, SRGN, HLA-DPA1, AHR, TNFRSF11B, CDS1, WWTR1, MEGF9, GSN, DST, ABAT, GLRX, GPC3, ACOT13, F2RL1, GULP1, ADD3, AGL, SLC34A1, ACADSB, AFF1, CDK14, ARID5B, CASP4, ABI1, ERBB3, FRMD4B, HIBCH, PLOD2, FNBP1L, BBX, VIM, CCNG2, SDCBP, PAM, CA12, VPS13A, SMURF2, TUSC3, RERE, SEPT6, PHF3, RGS5, ACSL4, FAM3C, PALLD, FYN, NCOA2
MULLIGHAN_MLL_SIGNATURE_2_UP	0.966899	1	0.229786	0.786136	8421846	335	KYNU, ABCA8, SRGN, HOXA5, DACH1, HOXA6, DENND2D, MR1, SCPEP1, ATXN1, UPB1, ADRB2, SLC15A2, MYO1F, PSMB8, TDRD7, TFEB, RECK, NAGA, LCP1, PLA2G4A, ITGAX, RGS14, MALT1, RBKS, ARHGEF3, IGFLR1, THBS4, REPS1, OSBPL8, RASSF4, BMI1, C1RL, NRGN, CDC42EP3, LNPEP, GOLGA8H, PTK2B, ALDH3B1, TPP1
NAKAMURA_METASTASIS_MODEL_UP	0.792966	0.991893	0.309044	0.785949	5136142	32	PABPC4L, BLVRA, PDK3, GRK5, FOSL1, AKAP13, HTRA2, DYNLL2, DPCD
BHATI_G2M_ARREST_BY_2METHOXYESTRADIOL_DN	0.879806	1	0.25786	0.78535	6485237	101	AK7, DENND2D, SIX6, NIPAL3, NLGN1, C5, ARHGAP24, LARP6, SCUBE2, ZNF277, GLTSCR2, CTH, METTL9, ZNF581, EEF2, ZFAND1, CCNB1IP1, MACROD1, MLANA, ZNF658, ZBED3, RPL34, IGBP1, NOA1, RPL3, AIG1, RPL31, CAST, RPL36A, RPL26, C1orf54, RPL10A
POMEROY_MEDULLOBLASTOMA_DESMOPLASIC_VS_CLASSIC_UP	0.824095	1	0.285576	0.785055	5580297	50	CDKL5, APLP1, PDE4C, PRDX1, SEPT8, THBS4, TGFB3, DYRK4, ARL4D, KIAA0247, CITED1, ACOX1
BLALOCK_ALZHEIMERS_DISEASE_INCIPIENT_UP	0.966448	1	0.229888	0.785001	8386521	326	CYP39A1, TPD52, LAMA2, ARAP2, TLR1, PLAG1, HLA-DPA1, TNFRSF11B, MR1, RGS9, MET, PRCP, C5, WWTR1, CPM, PDE4C, JAK3, PC, ADD3, SPAG1, CPNE3, ATP10D, PPP1R13L, SSFA2, MALT1, MBP, PLOD2, ST6GALNAC4, GPSM3, SNX16, ZNF84, EDNRA, SYNC, FBN2, SLC35F2, MDM1, LEF1, FYN, RHOQ, YES1, AKAP9, SLC35A3, SLC26A1, IKZF4, CDC14A, CTDSP2, TACC1, IFT74, CALD1, PER1, NEK7, MLANA, CTPS2, ZHX3, TNS3, CEP350, AKAP13, CAS…
WANG_CLIM2_TARGETS_UP	0.937707	1	0.238405	0.78479	7631842	206	CAV2, CD109, NPR2, MET, CA11, RGS16, DENND1B, FER1L4, PLK1S1, FOXP1-IT1, REPS2, F2RL1, NAGA, BVES, SCUBE2, RALGAPA2, YPEL3, SSFA2, RAVER2, ESD, CCNG2, MAGI1, PLEKHA3, GLTSCR2, EXD3, ACACB, GAS5, FAM104B, NADSYN1, MYB, CASP1, ZNF652, ASTN2, ZHX3, FAM65A
HOSHIDA_LIVER_CANCER_SUBCLASS_S2	0.886112	1	0.255694	0.784428	6581698	107	PEG3, NR5A2, GPC3, ADD3, ERBB3, PLXNB1, GNAI1, PHF3, RAB4A, SMARCA1, EIF4B, RPS25, CPD, RPS19, CXADR, PHKA2, RPL31, RPS5, TARBP1, SNTB1, RPS27, GBF1, EIF4A2, ABCD3, RPS24, ATM, RPL24, EP300, ATP2B1, RPL27, H1F0
HUMMERICH_BENIGN_SKIN_TUMOR_DN	0.750244	0.971759	0.47537	0.783799	4127708	4	AFF1, ATP2A1
LEE_AGING_CEREBELLUM_DN	0.836625	1	0.279004	0.78331	5748685	57	FABP7, UBA7, SLC6A15, IGF2BP3, PRDM5, ADRA2A, TUBA8, CCND1
TOMLINS_PROSTATE_CANCER_UP	0.807815	0.997769	0.300481	0.780767	5289880	36	ZNF217, SOX4, MYO6, DAPK1, SLC25A6, EEF2, UAP1, CXADR, ZNF652, RPL31, NACA, GNB2L1
MCCOLLUM_GELDANAMYCIN_RESISTANCE_UP	0.749	0.971759	0.420415	0.780289	4311426	7	SLC16A7, FOXN3
NEBEN_AML_WITH_FLT3_OR_NRAS_DN	0.756513	0.973187	0.380973	0.780032	4501449	11	CYP2J2, CDC14A, RPS3, RPL28
GOERING_BLOOD_HDL_CHOLESTEROL_QTL_CIS	0.750926	0.971759	0.407991	0.77956	4365829	8	HLA-DRB5, RPL14, UBA52
KRIGE_RESPONSE_TO_TOSEDOSTAT_6HR_UP	0.996699	1	0.217805	0.778351	9573369	810	HDAC9, ARAP2, SLC22A15, IFT57, INPP1, TES, DNAJC12, RGS2, LIN7A, MR1, MFSD6, FAS, FBXL13, RFX3, SAMD9L, DEPTOR, UBE2L6, RGS16, METTL7A, ATXN1, DENND1B, BCL11A, PLK1S1, STK39, SSBP2, FAM63A, RAB27A, MINA, C7orf31, TCP11L1, KLHL24, RAB8B, GKAP1, RECK, KDM6B, TMEM170B, IFT80, MAP7, SH3PXD2A, KLF9, FIG4, PEX1, SPRY1, KSR1, PHACTR2, PLEKHA8, ZNF211, HECA, PIH1D2, ARRDC4, ALDH6A1, PIK3CA, BAZ2B, SLC12A…
GARGALOVIC_RESPONSE_TO_OXIDIZED_PHOSPHOLIPIDS_GREEN_UP	0.78154	0.987224	0.33192	0.778123	4880440	21	HDAC9, GEM, MALT1
ANDERSEN_LIVER_CANCER_KRT19_DN	0.822447	1	0.291284	0.777672	5468374	42	ANG, ALDH1A1, PC, AK3, SLC41A2, CRYL1, GPT, C8G, GNMT, ALAD, PFKFB1, ETFDH
SARTIPY_BLUNTED_BY_INSULIN_RESISTANCE_DN	0.773165	0.984454	0.346266	0.777455	4749034	17	SESN1, PDK4, RERE, UBE2H, DBP, RALGDS
RAFFEL_VEGFA_TARGETS_UP	0.753079	0.971759	0.418346	0.776447	4334902	7	PBX1, ACVR2B
RIGGINS_TAMOXIFEN_RESISTANCE_UP	0.833972	1	0.284269	0.776246	5622240	48	NDST4, TMEM45A, PRODH, TNIK, LRP4, SPRY4, RGS3, ALDH3B1, MGST3, CELSR2, WNT4, ARMCX3, CITED1
YIH_RESPONSE_TO_ARSENITE_C1	0.787038	0.990316	0.32781	0.775639	4933393	22	FAS, MNAT1, PIK3CA, SMARCA1
SARTIPY_NORMAL_AT_INSULIN_RESISTANCE_DN	0.773874	0.984454	0.349612	0.775124	4730991	16	KLHL24, CCNG2, TAB3, NR1D2
DING_LUNG_CANCER_BY_MUTATION_RATE	0.773135	0.984454	0.353777	0.773851	4703941	15	LMTK3, ROBO2, MAST4, MYB
MAGRANGEAS_MULTIPLE_MYELOMA_IGG_VS_IGA_UP	0.782417	0.987967	0.336836	0.773822	4847280	19	INPP1, ANXA1
BLALOCK_ALZHEIMERS_DISEASE_UP	0.99973	1	0.213615	0.773304	9897939	1407	MYOM1, CYP39A1, RBMS3, ERBB4, PRRX1, PLCL1, PPP1R9A, TPD52, PTCRA, LAMA2, ARAP2, TLR1, TSPAN6, PLAG1, INPP1, SEPP1, TES, HLA-DPA1, EXPH5, PTPRK, AZGP1, PDE3A, STK38L, RIMS2, PCDH9, TNFRSF11B, MTUS1, MR1, RGS9, VEGFC, TRPS1, NR2F1, MET, PRCP, ZFP36L1, SNED1, RGS16, C5, METTL7A, WWTR1, CPM, GYG2, FAM189A2, DST, AKT3, CASP9, PDE4C, GCLC, PDLIM3, C1R, SFTPC, ZBTB20, ALDH1A2, DTNA, SORBS1, ANXA1, DMD,…
FLECHNER_PBL_KIDNEY_TRANSPLANT_OK_VS_DONOR_DN	0.821799	1	0.295679	0.772078	5395851	37	AHR, UBE2E3, ITSN2, CDC42EP3, LY96, EID1, ARFGAP3, GADD45B, MIR22HG, MKNK1
FLOTHO_PEDIATRIC_ALL_THERAPY_RESPONSE_UP	0.842967	1	0.28143	0.771108	5695313	49	CDC42EP3, RPL13A, EEF1G, EIF4B, RPL5, EEF2, NDRG1, RPS16, RPS19, EIF3L, RPL22, RPS6, RPL7, TPT1, AKAP13, TMEM57, RPL13, RPS5, RPS9, RPS20, RPS28, RPL6, RPL17, RPLP0, RPL37A, EIF3D, RPL27
ASGHARZADEH_NEUROBLASTOMA_POOR_SURVIVAL_DN	0.826022	1	0.29364	0.770373	5437501	38	TMOD2, SPTBN4, FOXP1, PGM2L1, SOX4, GNAI1, ICK, ST7
MARTINEZ_TP53_TARGETS_DN	0.988763	1	0.221239	0.770312	8933800	445	HOXA3, PKDREJ, SOX5, PDE3A, MAP3K5, NR2F1, TRO, TMOD2, FAM92A1, HNF4G, TC2N, NFIA, PTPN13, EPHX2, GCLC, TNNT1, SSBP2, KDM5B, DMD, NME7, FZD6, DLX1, KRT23, YPEL1, FOXP1, PKIG, SPESP1, PMFBP1, TCHH, FKBP5, NAV2, CRYL1, FZD7, BICC1, PDK4, FRMD4B, CLIP4, MBP, CCND1, PLOD2, SOX9, LAMA5, DSTYK, BACH2, PMEL, RHOV, PLXNB3, SPINT1, MAN2B1, S100A10, KIAA0922, SNX30, FBN2, FOXO1, RAB4A, CTNNBIP1, HIPK2, NEO…
ULE_SPLICING_VIA_NOVA2	0.826194	1	0.293595	0.770253	5438627	38	CHL1, PLCB4, EFNA5, EPHA5, GPHN, MAPK8IP1
XU_GH1_AUTOCRINE_TARGETS_UP	0.939336	1	0.23904	0.770213	7407805	165	COL4A6, SATB1, SEPP1, RIMS2, CASC1, STEAP1, TPTE2P1, NR3C2, SPATA7, SPEF2, PRDX1, CHST7, NOX5, FAM198B, HCN1, SGCE, SNX24, CYLD, ANKRD46, CBLB, ARHGAP31, PIR
ZHAN_MULTIPLE_MYELOMA_CD2_UP	0.820822	1	0.297903	0.77013	5360709	35	ZNF608, LAMA2, BEND5, PRDM5, CD27, SPAG4, RERE
FIGUEROA_AML_METHYLATION_CLUSTER_6_UP	0.904519	1	0.252145	0.767946	6667403	101	IRAK3, ZNF454, PPIL6, MAP7, MANBA, FAM83B, CCDC34, PHC1, THBS4, ICA1L, CALCOCO1, LANCL1, ZNF667, PAQR5, SYDE2, ZNF174, TP53INP2
TAKADA_GASTRIC_CANCER_COPY_NUMBER_DN	0.792824	0.991893	0.330641	0.76756	4931341	20	RGS16, DMRT2, MDH1B, FHIT, RNASEL, ADAM23, MDGA2, CAB39L, RCBTB2, WWOX, RB1
ALONSO_METASTASIS_EMT_UP	0.812707	0.999393	0.307377	0.76742	5217042	29	SEPP1, EDNRB, SDCBP, SMARCA1, SPA17, CD63
HAHTOLA_MYCOSIS_FUNGOIDES_CD4_DN	0.910207	1	0.250162	0.766552	6751821	106	TPD52, EVL, ADD3, KLF9, MALT1, OSBPL8, SEPT6, ZFAND1, VAMP1, NUCB2, RPL31, NAP1L1, NACA, CCNG1, IPO7, MDFIC, TSPYL4, PGRMC2, MPRIP, TMEM123, IL6ST, TTC37, IMPDH2, RCN2, ATIC, CCDC53, FAM8A1, USP34, PPP1R2, WWP1, INPP4A
IVANOVSKA_MIR106B_TARGETS	0.89182	1	0.257972	0.765587	6409146	83	PLSCR4, SLC40A1, PKIA, EIF5A2, FZD6, MAPRE3, CLIP4, CCND1, KIF5C, ZFYVE9, AKTIP
ZHOU_PANCREATIC_BETA_CELL	0.763853	0.979321	0.426451	0.76557	4344321	6	FOXA1, ISL1, FOXO1
CERIBELLI_GENES_INACTIVE_AND_BOUND_BY_NFY	0.801271	0.994522	0.323156	0.764629	5022609	22	S100B, RIMBP3, MX1, SYNJ1, CXADR, CDH26
DELASERNA_MYOD_TARGETS_UP	0.873719	1	0.266904	0.764625	6094198	65	C4orf32, PDLIM3, CACNA2D1, FZD3, LRP4, SCHIP1, NAV2, CPEB3, BIN1, KIF5C
NAGASHIMA_EGF_SIGNALING_UP	0.86084	1	0.274285	0.763468	5879060	54	DLX2, TNFRSF11B, F2RL1, TIPARP, KDM6B, ETS2, GEM, DUSP1, EPHA2
ROME_INSULIN_TARGETS_IN_MUSCLE_UP	0.988639	1	0.220765	0.763091	8793896	393	LMCD1, TSPAN7, CD36, ATP8A1, SATB1, MPP1, MTUS1, PKIA, ZNF703, IP6K3, TC2N, NFIA, MAPT, ATXN1, GLRX, DTNA, PRDX1, SORBS1, C15orf61, ADD3, LGALS3, C17orf103, BVES, NEXN, UBE2E3, PTEN, VIM, SCARB2, KIFAP3, SDCBP, PAM, PDE7A, LACTB, DPYSL3, CAMLG, HIPK2, METTL9, C4orf3, POPDC3, KIAA1109, CCDC91, CFL2, HECTD1, RABGEF1, EIF3E, ZNF652, PPP2R5B, UBL3, ATXN3, AKAP13, EID1, PDE4D, SGCB, SEPHS2, GNB2L1, GS…
MORI_IMMATURE_B_LYMPHOCYTE_UP	0.839647	1	0.288195	0.762922	5555130	40	HLA-DMB, CD72, HLA-DMA, RGS14, ERO1LB, BTG1, RHOQ, SAMHD1, SMAP2, GPCPD1
VALK_AML_CLUSTER_10	0.810547	0.999017	0.314326	0.762754	5136153	25	SNED1, F2RL1, SPRY1, GNAI1, MLLT3
MCBRYAN_PUBERTAL_BREAST_5_6WK_UP	0.905415	1	0.253063	0.761516	6594050	92	MBOAT1, DNAJC12, BCHE, ACSF2, PCOLCE2, SLC15A2, HAS2, OCLN, NIPAL2, LIPA, ERBB3, MLPH, PDK4, PAM, EDNRA, EHHADH, GRHL1, NDRG1, RNF2, MYB, CISD1, EZR, TFAP2C, PRKAG2
LIM_MAMMARY_STEM_CELL_DN	0.985699	1	0.222142	0.761483	8618590	345	MBOAT1, KYNU, TPD52, LIPH, MANSC1, DNAJC12, DENND2D, TDRKH, MTUS1, TLR3, KIAA1244, PAOX, GCA, ACOT13, ICA1, PSMB8, ABCA3, ADD3, TUFT1, FOXA1, GK, CGN, ERBB3, WDR31, SLC16A5, ARRDC4, TM7SF2, SORBS2, MLPH, GATA3, SLC25A35, DLG3, FAAH, RHOV, SPINT1, PAK1, STARD10, ATP6V0E2, ALDH5A1, RAB11FIP1, EHHADH, KLHL5, COBL, TMEM135, NCOA2, C6orf211, CAMSAP3, POLB, ENPP4, TST, SLC35A3, RBM47, GRHL1, SULT2B1, A…
HEIDENBLAD_AMPLICON_8Q24_DN	0.840069	1	0.288907	0.761411	5543515	39	IRAK3, ADAM8, FZD4, COL5A2, TPP1, NT5DC1, PYROXD2, KIAA1147, COMMD6
GARGALOVIC_RESPONSE_TO_OXIDIZED_PHOSPHOLIPIDS_TURQUOISE_UP	0.886492	1	0.261673	0.761133	6259824	72	AHR, TIPARP, NRG1, RICTOR, CCNG2, DUSP1, ZNF697, CLDN15, PVRL3, NIPA1, RORA, ZBTB34, GPCPD1, GDF15, CCDC82, PIM3, JUN, PTP4A1, AKAP12, ARHGAP5
RASHI_RESPONSE_TO_IONIZING_RADIATION_3	0.847899	1	0.28375	0.760614	5651239	43	HOXA6, PCSK4, POLR2A, ACVR2B, PIAS3, YLPM1, CAND1, UBE2H, FBRS, ZNF358, NFIX, IMPA2, C19orf70, ULK1
TOMLINS_PROSTATE_CANCER_DN	0.835719	1	0.292713	0.760582	5472607	36	GSN, DST, LGALS3, SGCE, CYLD, TACC1, PPP1R12B, GATM, ZNF516, ATP2B4, MEIS1, ST5, SCRN1, AKAP12
STARK_PREFRONTAL_CORTEX_22Q11_DELETION_DN	0.993946	1	0.217316	0.758385	9026650	464	MPPED2, PPP1R9A, TPD52, ARAP2, PLCB4, MAPK10, CHN2, TTLL7, RGS20, FN3K, ACOT13, WDR17, SLC25A20, BLVRA, PRODH, C11orf74, PRDX1, GDAP1, FIG4, STXBP5L, TESK1, SNX7, HSD17B7, TM7SF2, AKR1B1, HIBCH, SNX16, PAK1, VPS13A, LYSMD4, MGST3, RPL5, PURA, NTAN1, PPM1L, SNX32, TST, C4orf3, NIPA1, ALAD, CISD1, POLR1D, EIF3L, SEC11C, B3GNT1, COMMD8, EIF3F, RPL15, CORO7, FABP3, RPL36A, RPL4, SIRT2, SEPHS2, RPL26,…
WILENSKY_RESPONSE_TO_DARAPLADIB	0.784792	0.989024	0.363187	0.7577	4699218	12	DENND2D, HLA-DMA
MARTINEZ_RB1_AND_TP53_TARGETS_DN	0.993587	1	0.217521	0.757647	8984535	448	HOXA3, SOX5, PEG3, LAMA2, PDE3A, MAP3K5, NR2F1, TRO, TMOD2, FAM92A1, TC2N, NFIA, PDE4DIP, PTPN13, GCLC, TNNT1, SSBP2, KDM5B, DMD, NME7, FZD6, DLX1, KRT23, YPEL1, FOXP1, PKIG, SPESP1, PMFBP1, TCHH, FKBP5, EPHA5, NAV2, CRYL1, FZD7, BICC1, FRMD4B, CLIP4, MBP, CCND1, PLOD2, SOX9, LAMA5, DSTYK, BACH2, PMEL, RHOV, PLXNB3, SPINT1, MAN2B1, KIAA0922, RILPL2, SNX30, FBN2, FOXO1, RAB4A, CTNNBIP1, HIPK2, NEO…
OSWALD_HEMATOPOIETIC_STEM_CELL_IN_COLLAGEN_GEL_UP	0.957269	1	0.233465	0.757138	7618565	176	KCNJ2, NR5A2, MAPK10, RGS1, RGS2, ZFP36L1, POU4F1, ALDH1A1, GCLC, TNFAIP6, TIPARP, PROX1, ETS2, KLF9, FZD7, SEPT8, MAGEH1, ABCG2, DSTYK, RASSF4, DUSP1, BTG2, CDC42EP3, FAM117A, RAB11FIP1, LEF1, GAD1, RHOQ, DAB2, SPA17, RPL23, AKR1C1, ALAD, PEG10
WHITFIELD_CELL_CYCLE_S	0.947636	1	0.23717	0.75662	7373123	150	LIPH, ARHGAP42, TTLL7, SLC25A27, KDELC1, ZNF217, C5orf42, PHOSPHO2, INSIG2, COL7A1, EFHC1, RHPN1, BMI1, CHML, TRIM73, SVIP, CCDC14, ABHD10
GOLUB_ALL_VS_AML_DN	0.801646	0.994522	0.332953	0.756495	4946116	18	SRGN, LGALS3, ITGAX
MORI_SMALL_PRE_BII_LYMPHOCYTE_DN	0.887823	1	0.262617	0.755776	6214790	67	CD36, SSBP2, SLC25A20, PSMB8, LCP1, GPHN, MEF2C
GEORGES_TARGETS_OF_MIR192_AND_MIR215	0.99927	1	0.211445	0.755532	9595218	807	C4orf32, ZNF215, SLC16A7, FAM71E1, SLC7A2, CORO2B, IL7, CADPS2, TMEM17, FAM171B, CA13, ANG, RAB3B, CXorf57, COBLL1, C8orf46, MSRB3, FAM189A2, DST, PCOLCE2, AFAP1L1, EML1, FGF2, ATRNL1, PDLIM3, RAB27A, HINT3, MIPOL1, IL1RAP, TRPC1, RAB8B, RIMKLA, RTKN2, GULP1, ZC3H12C, AGL, TMEM170B, FBXO36, ACADSB, STAMBPL1, SLC39A8, BCORL1, CAMK4, CDK14, FAM126A, WNT3, FOXA1, LYPD6, FAM63B, RNASE4, LIPA, KIAA195…
SU_KIDNEY	0.787686	0.990605	0.485192	0.75544	4227594	3	CUBN
SU_TESTIS	0.872457	1	0.271184	0.754836	5958396	54	SOX5, MLF1
LIAN_NEUTROPHIL_GRANULE_CONSTITUENTS	0.783208	0.988563	0.376162	0.754387	4628331	10	SRGN, SCARB2
HOEGERKORP_CD44_TARGETS_DIRECT_DN	0.780866	0.9871	0.384689	0.754079	4579097	9	PLS1, PRDM2, PALM
ICHIBA_GRAFT_VERSUS_HOST_DISEASE_35D_DN	0.828101	1	0.305518	0.752497	5282448	27	ELOVL2, LIFR, CES3, NR1D1, CASP6, ADCY9, OAT, PPP1R2, ACSL1, FBXO21
DING_LUNG_CANCER_EXPRESSION_BY_COPY_NUMBER	0.92275	1	0.247548	0.75203	6784161	99	TPD52, RAB20, FIG4, PIK3CA, ANKRD46, ATP11B, VPS8, AKAP9, FBXO3, RB1CC1, SNAP29, EIF3H, FBXO25, TERF1, SENP2, IPO8, NIPBL, COG5, MTMR6, EID2, MAP3K1, CDK8, PRKCI
MCBRYAN_PUBERTAL_BREAST_4_5WK_DN	0.954881	1	0.234662	0.751736	7470974	156	SOD3, BCHE, CA13, KCNB1, ACVR1C, ACSF2, SLC2A4, SORBS1, MPZ, GK, LIPA, PDK4, SLC25A35, MAPK8IP1, EDNRA, PRKACB, TNS1, EHHADH, EPB41L2, HIPK2, ADCK3, ETS1, PER3, EXTL3, CISD1, PDK1, ETFDH, FABP3, KLF15, NR1D1, NID2, ACAT1, AATK, PRKCE, NIPSNAP3A, PCMTD1
LIU_SOX4_TARGETS_UP	0.937471	1	0.241611	0.751604	7071184	120	C1orf115, THRB, METTL7A, WWTR1, DST, KLHL24, SOX4, ZCCHC11, RBKS, MBP, RANBP10, SOX9, TSC22D2, MAP2K5, LEF1, VPS8, VRK2, ENPP4, HBP1, COMMD2, RB1CC1, ARL4D, KIAA0247, RRM2B, BPGM, SWAP70, PLK2, ATP2B4, PRDM2
VARELA_ZMPSTE24_TARGETS_UP	0.843768	1	0.29225	0.751543	5495744	34	RGS16, SESN1, BTG2, SNHG6, KIAA0247, CDKN1A, NR1D1, PIM3, GADD45B
KHETCHOUMIAN_TRIM24_TARGETS_DN	0.828592	1	0.517863	0.74965	4301972	2	ALDH1A1
BOHN_PRIMARY_IMMUNODEFICIENCY_SYNDROM_UP	0.856689	1	0.284109	0.748764	5653191	39	EXPH5, DENND2D, RORA, RPS5, RPL14
ALCALA_APOPTOSIS	0.903388	1	0.257129	0.747915	6379132	72	CYFIP2, FAS, QPRT, MX1, CASP4, SLC25A6, EEF1A1, CASP1, EIF3F, FES, RPL10A
FIGUEROA_AML_METHYLATION_CLUSTER_1_DN	0.844357	1	0.294068	0.747863	5469007	32	TLR1, MTMR11, SLC25A42, CEP350, C15orf52, RPS18, PPARD, KDM4B, MOB3B
ZAMORA_NOS2_TARGETS_DN	0.911152	1	0.253752	0.746606	6497754	78	CD36, AZGP1, ZFP36L1, NFIA, JUP, SOX4, FZD4, STARD10, EEF1G, EEF2, AKR1C1, EEF1A1
BOYAULT_LIVER_CANCER_SUBCLASS_G3_DN	0.849341	1	0.291553	0.745647	5516586	33	SLC25A20, MGMT, TNXB, TMEM204, CRYL1, CPB2, SORBS2, FMO4, ALDH5A1, SARDH, TST, ALAD, GPLD1, ACAT1, ZCCHC24
GROSS_HYPOXIA_VIA_ELK3_AND_HIF1A_DN	0.926267	1	0.247045	0.745473	6763710	94	CHN2, FAS, BMP4, STXBP5, FRRS1, ETS2, TBC1D1, ZMAT3, CCND1
LOPEZ_EPITHELIOID_MESOTHELIOMA	0.796348	0.993478	0.363887	0.745049	4738476	11	LRRC1, ADCYAP1, CLDN15, COBL
HEIDENBLAD_AMPLICON_12P11_12_UP	0.838226	1	0.302261	0.744474	5347032	27	TCP11L1, GEM, DNMBP, RASSF8, METTL9, NTAN1, SPA17, CCDC91, ANXA6, RPGR
STAEGE_EWING_FAMILY_TUMOR	0.805826	0.996236	0.345095	0.743975	4878902	14	STEAP1, CLEC11A, CCND1, RNF141, JAK1, EGR2
YAGI_AML_WITH_INV_16_TRANSLOCATION	0.991723	1	0.217621	0.74358	8616472	329	TFPI, ERBB4, KYNU, DLG2, CPS1, CDKL5, EXPH5, CD72, ELOVL2, PAK3, BCL11A, IGSF9B, PLA2R1, DTNA, DMD, OSMR, MPZ, SCHIP1, HLX, CASP4, SSFA2, BIN1, MNAT1, FRMD4B, GNAI1, VIM, COL5A2, TLL2, ITSN2, S100A10, ATP6V0E2, VPS13A, ARID5A, TAF4B, RERE, SEPT6, NR3C1, MAP2K5, UCP3, FOXO1, LRRC48, DPYSL3, STK10, CLIP3, PRSS16, TST, MOK, TACC1, PABPC1, UBXN2B, EEF1A1, RPS16, RB1CC1, EZR, RPS6, RPL34, IDS, ARF6, H…
MANN_RESPONSE_TO_AMIFOSTINE_UP	0.823111	1	0.320125	0.743147	5119724	20	ZFP36L1, CASP4, DDB2, CDKN1A, MDM2, GDF15
PIONTEK_PKD1_TARGETS_UP	0.836288	1	0.305925	0.742368	5299269	25	AASS, PRODH, FKBP5, GK, EGF, PTER, NDRG1, KLF15, TOM1L2, PIM3
MCCLUNG_DELTA_FOSB_TARGETS_8WK	0.866484	1	0.280429	0.742364	5732682	40	CAMK2A, KCNB1, USP2, GNAO1
BONOME_OVARIAN_CANCER_POOR_SURVIVAL_DN	0.823867	1	0.32223	0.740268	5104078	19	PAOX, HIST1H2BB
CUI_GLUCOSE_DEPRIVATION	0.884195	1	0.269998	0.739786	5973862	49	CLGN, TRPS1, SGK3, DFNA5, OCLN, PIGA, KIF5C
NADLER_OBESITY_UP	0.874694	1	0.275977	0.739778	5829829	43	TPD52, FCGR2A, LGALS3, DUSP1, MFGE8, PABPC1
CHAN_INTERFERON_PRODUCING_DENDRITIC_CELL	0.890526	1	0.554708	0.739739	4451919	1	KLRG1
MORI_SMALL_PRE_BII_LYMPHOCYTE_UP	0.911142	1	0.255764	0.737685	6389058	68	SLAIN1, RGS2, SKAP2, DTNA, ADRA2A, RHOJ, ACSS1, CCNG2, FCRLA, BTG2
HUMMERICH_BENIGN_SKIN_TUMOR_UP	0.799086	0.994522	0.375995	0.737037	4685939	9	GLRX, GSTA4, USP25, ZNF205, DROSHA
LIU_CMYB_TARGETS_DN	0.793046	0.991893	0.410205	0.736406	4510354	6	SOBP, SRRM2
YAO_TEMPORAL_RESPONSE_TO_PROGESTERONE_CLUSTER_12	0.912985	1	0.25521	0.736087	6401983	68	ANTXR2, PC, ALDH2, SLC39A8, S100A1, FKBP7, DECR1, RPL13A, NTAN1, RBMS2, MAGED2, NAP1L1, FDFT1, QARS, GGH
BAE_BRCA1_TARGETS_DN	0.85504	1	0.292847	0.735859	5505959	30	AQP4, TNFAIP6, ZNF135, TKT, MYB, JAK1
ROESSLER_LIVER_CANCER_METASTASIS_DN	0.879701	1	0.274437	0.735648	5863200	43	MTUS1, WWTR1, AK3, ARPP21, TBC1D16, AMIGO1
DAIRKEE_TERT_TARGETS_DN	0.941341	1	0.241746	0.735355	6930005	100	LMCD1, AMDHD1, SH3BGRL2, PCDHB5, BTK, DENND1B, SLC15A2, EFNA5, DCLK2, KANK3, TSC22D2, BCL9, ZFYVE16, ZNF844, ADAMTS7, ZNF174, CALD1, NEK7, SMYD3, UBL3, DTWD2, PLEKHM3
THEILGAARD_NEUTROPHIL_AT_SKIN_WOUND_DN	0.980754	1	0.223495	0.734738	7965661	203	TLR1, RGS2, MAP3K5, PRCP, ST8SIA4, GCA, NCOA1, ZNF217, ADD3, ABCG1, CPNE3, PEX1, GNAO1, RGS14, TLR6, VIM, RBMS1, PDE3B, ATP6V0E2, RERE, FOXO1, TSC22D3, TKT, TST, HDAC5, IDS, ARHGEF1, PHKA2, PPP1R12B, TOB1, JAK1, ENTPD1, RCBTB2
CADWELL_ATG16L1_TARGETS_DN	0.90142	1	0.262028	0.733595	6182006	56	SLC22A15, USP53, SLC15A2, TCHH, SATB2, PDK4, RGS5, CAMK2D, LRIG3, PER1
GUTIERREZ_WALDENSTROEMS_MACROGLOBULINEMIA_1_DN	0.797735	0.994484	0.444228	0.732451	4388995	4	DUSP1, FOSB, FAM46C
CHANGOLKAR_H2AFY_TARGETS_UP	0.875016	1	0.279178	0.73243	5760015	38	KRT23, ZC3H12C, FAM126A, DLG3, RICTOR, SMURF2, TRAF4, SMAP2
HAHTOLA_SEZARY_SYNDROM_UP	0.917469	1	0.25429	0.730147	6410277	66	TLR1, CD28, FAS, LPAR6
NIKOLSKY_BREAST_CANCER_1Q21_AMPLICON	0.86526	1	0.288394	0.729133	5588387	31	TDRKH, DCST2
SU_PANCREAS	0.855294	1	0.297851	0.728291	5438330	26	MECOM, PDE5A, STX11, ALMS1, PML
GROSS_HYPOXIA_VIA_HIF1A_ONLY	0.803106	0.994522	0.392263	0.728038	4622869	7	AGL, CCNG2
TERAO_AOX4_TARGETS_SKIN_UP	0.877582	1	0.279849	0.727157	5746738	36	MAP2, LRRC46, ELOVL7, NSUN6, ANKRD26, RPS18
BROWNE_HCMV_INFECTION_4HR_DN	0.98596	1	0.22028	0.725774	8036119	208	FAM65B, ETV1, TFPI, SOCS1, MET, SLC6A15, SIX1, ZNF217, GRM5, EPHA5, MNAT1, ZNF135, GPSM3, SCN8A, RABGAP1L, DUSP1, OLIG2, DNMBP, TRIB2, ERCC6, LYST, GLB1L2, KCNQ1, PRKAB2, ADM, POLB, CCS, DYRK4, MICU1
RIZ_ERYTHROID_DIFFERENTIATION_HEMGN	0.851094	1	0.303999	0.725677	5355121	23	NR2F1, TBX2, NCOA1, SOX4, FOXA1, ELL2
DAZARD_UV_RESPONSE_CLUSTER_G4	0.836086	1	0.322863	0.724909	5135516	17	HIST2H2AA3, DUSP1, TUBB4A, SULT2B1, ARHGDIA, GADD45B
MIZUSHIMA_AUTOPHAGOSOME_FORMATION	0.841826	1	0.315454	0.724701	5215338	19	RB1CC1, ZFYVE1, PPM1D, GABARAPL2, GABARAP, PIK3C3, ATG10, ULK1, AMBRA1, DCTN1, ULK2
KASLER_HDAC7_TARGETS_2_UP	0.91316	1	0.543347	0.724589	4565074	1	ATF7IP
GAVIN_FOXP3_TARGETS_CLUSTER_T7	0.942883	1	0.242384	0.723927	6816984	87	PSMB8, STAMBPL1, AKR1B1, VIM, BACH2, NRGN, EIF3L, ITM2B, RPL10, JAK1, CAST, BCL2L11, SPECC1, GSTA4, ANXA6, RPS7, QARS, RPL32, RPS9, EIF3H, RPL18
FARMER_BREAST_CANCER_CLUSTER_8	0.804779	0.995301	0.418779	0.723318	4511357	5	GSDMB, CDK12, PGAP3, MED1, ERBB2
TIEN_INTESTINE_PROBIOTICS_24HR_DN	0.985951	1	0.220185	0.722856	7990445	200	TES, GLRX, LARP6, KLHL24, SAT1, MLPH, C6orf48, PDCD4, ST6GALNAC4, ZNF277, PNRC1, BTG1, ALDH3B1, RPL13A, EEF1G, EIF4B, RPL5, EEF2, RPL23, RPS3A, AKR1C1, NDRG1, PABPC1, EEF1A1, RPS19, NUCB2, ARMCX3, RPS6, RPS23, RPL34, RPL23A, RPL9, TPT1, RPL3, RPL10, LPIN2, GDF15, RPL13, RPL4, GNB2L1, RPL27A, PHLDA1, RPL39, RPS7, AFTPH, RPS18, RPS27, KAT6B, RPS11, SH3GLB1, ESRP1, RPS24, RPLP0, UBE2H, RPL37A, RPS3,…
CROONQUIST_STROMAL_STIMULATION_DN	0.813951	0.999727	0.368652	0.722642	4773107	9	ZNF217, GATM
MARSON_BOUND_BY_FOXP3_UNSTIMULATED	0.999993	1	0.200756	0.7225	9771267	1044	TTLL6, LRRC6, FCGR2A, KCNJ2, PYGL, INPP1, SLC9A9, TES, AMDHD1, SRGN, RGS1, TMC8, RGS2, CD28, MR1, PAIP2B, MFSD6, RFX3, WDR96, ANKRD61, ZFP36L1, ST8SIA4, RAG1, NFIA, CD274, ATXN1, TNFSF4, DENND1B, RIBC1, SPATA6, FAM63A, ARL15, GNG2, RLBP1, TCP11L2, KDM5B, PRDX1, ABHD8, PNPLA7, SESN1, LZTFL1, TIPARP, DLX1, KIF3A, FKBP1B, MANBA, MAPRE2, WBSCR27, PIK3IP1, CABP1, ZNRF2, MST4, APLF, FGD6, FAM63B, ATP10…
TESAR_ALK_TARGETS_HUMAN_ES_4D_DN	0.916771	1	0.54154	0.72218	4583125	1	MYC
TESAR_ALK_TARGETS_HUMAN_ES_5D_DN	0.916771	1	0.54154	0.72218	4583125	1	MYC
BIERIE_INFLAMMATORY_RESPONSE_TGFB1	0.916771	1	0.54154	0.72218	4583125	1	MYC
GAZDA_DIAMOND_BLACKFAN_ANEMIA_ERYTHROID_DN	0.998684	1	0.207954	0.721545	8955307	419	FAM65B, TPD52, PTCRA, AHR, CYFIP2, MR1, ACP5, SKAP2, NME5, GSN, DST, TMEM8B, SPATA7, PLK1S1, SSBP2, ICA1, RAB27A, YPEL1, NAGA, EFNA5, MID1, MAP7, PEX1, RHOBTB1, CASP4, FMO5, MXD1, ABCA5, RBMS1, SECISBP2L, BTG1, SEPT6, KLHL5, OR1F1, RAB4A, CCDC28B, ACACB, MXD4, PURA, ADM, ENPP4, SLC35A3, RPS3A, RAPGEF2, CELSR2, ZNF571, FAM13A, C10orf88, OSTF1, C1orf50, RPL18A, MYB, ARL4D, GALT, TNFRSF14, ZHX3, RPL…
BOYAULT_LIVER_CANCER_SUBCLASS_G2	0.858433	1	0.299738	0.721493	5420144	24	NAV3, MCTP1, SATB2, KLHL7
ODONNELL_TFRC_TARGETS_DN	0.959159	1	0.234605	0.721381	7142022	109	KBTBD8, CCDC148, APBB1, FGF22
GUO_TARGETS_OF_IRS1_AND_IRS2	0.939296	1	0.244605	0.720979	6708911	79	HPGD, SLC7A2, VEGFC, NUDT7, KLF9, GK, RND1, RBMS1, MXI1
JONES_TCOF1_TARGETS	0.809162	0.998918	0.436588	0.719855	4451865	4	ZMAT3, PERP, CCNG1
BUYTAERT_PHOTODYNAMIC_THERAPY_STRESS_UP	0.999948	1	0.201897	0.719584	9541985	748	HPGD, TFPI, SOCS1, RGL1, N4BP2L1, KLF12, AHR, RGS2, TNFRSF11B, MTUS1, HOXD1, FAM169A, PDE4DIP, PLCD1, MEGF9, EIF5A2, FAM189A2, DST, ITGA2, PLK1S1, FGF2, GCLC, F2RL1, KDM5B, NCOA1, LARP6, RCAN3, WDR19, KLHL24, SORBS1, RAB8B, TIPARP, MSX1, KDM6B, SAT1, NRG1, LGALS3, ETS2, KLF9, PLA2G4A, GK, FGD6, NAV2, GEM, ARID3B, HECA, ABI1, FZD7, MAP3K9, ARHGEF3, CGRRF1, GNAI1, PIK3CA, CEP112, BAZ2B, MBP, PDCD4,…
SATO_SILENCED_BY_DEACETYLATION_IN_PANCREATIC_CANCER	0.880733	1	0.281189	0.71914	5720479	33	ULBP2, CDH8, SERPINI1, PHC1, CLDN15, ADM, WNT4, PER1, FOXN3, GDF15, NPRL2, CAPN5, GADD45B, HPSE
LEIN_OLIGODENDROCYTE_MARKERS	0.921746	1	0.254527	0.718446	6358074	59	SEPP1, SYT11, GSN, TMEM63A, APOD, FRMD4B, MBP, SEPT4, PLEKHB1, MAP2K6, OLIG2, OLIG1, EEF2, NDRG1, HCN2, RNF13, GATM, AATK, SOX10, NRBP2
WUNDER_INFLAMMATORY_RESPONSE_AND_CHOLESTEROL_DN	0.819215	1	0.461019	0.717802	4396815	3	HLA-A, CDKN1C, ADCK1
LINDGREN_BLADDER_CANCER_CLUSTER_3_DN	0.987324	1	0.219059	0.717114	7966594	194	COL4A6, PSD3, LDOC1, FAM174B, MECOM, ATXN1, DST, ITGA2, PTPN13, LPAR6, DFNA5, ABCG1, MOB3C, SH3PXD2A, RGS12, CASP4, HIBCH, CCND1, COL7A1, GPSM3, MAST4, TUSC3, EPB41L2, COL4A5, SYTL2, MXD4, DYRK4, RPS25, BBS1, PYROXD2, MYB, EXTL3, CASP1, EIF3E, RPS23, IGBP1, ZNF33B, RPS12, SRSF8, AKAP13, PDE4D, GNB2L1, ZNF516, ABCC5, RMND5A, MEIS1, CDK7
CHANG_IMMORTALIZED_BY_HPV31_UP	0.920929	1	0.255312	0.716796	6327955	57	KIAA1107, SLC9A9, C11orf96, CDK14, FAM161A, FZD7, BHLHE41, ACER3, ACVR2A, FAM104B, SUFU, FBXO3
LUI_THYROID_CANCER_CLUSTER_1	0.905932	1	0.264788	0.715285	6066832	45	SATB1, SOX4, LRP4, SPRY1, CCND1, BTG2, ITSN2, FYN, EPOR, DYNC2LI1
BERTUCCI_MEDULLARY_VS_DUCTAL_BREAST_CANCER_UP	0.982697	1	0.22202	0.71493	7743179	164	KBTBD8, ATP8A1, SRGN, ADAM8, RGS1, CD274, PCOLCE2, GLRX, PSMB8, ABCA3, PLCL2, STAMBPL1, MICB, ERO1LB, CLEC2D, ASPHD2, SCML1, C1RL, RILPL2, ADRBK2, BTN3A3
SCHWAB_TARGETS_OF_BMYB_POLYMORPHIC_VARIANTS_UP	0.829667	1	0.348621	0.713791	4936733	11	CCND1, MDM2, CDKN2C
DARWICHE_SKIN_TUMOR_PROMOTER_DN	0.974112	1	0.227038	0.713558	7438362	131	SOX5, CDS1, GRIP1, QPRT, TMEM144, RASIP1, CAMK4, MEF2C, TUBA8, CALCOCO1, BRSK2, ADCK3, RNF19A, SAMHD1, CHST11, FAM57B, ZNF546, SWAP70, FES, RPL39, C19orf71, EEF1D, PRRC1, TSC22D4, CCNI, RPAIN, PDP2, OTUD1
RICKMAN_TUMOR_DIFFERENTIATED_MODERATELY_VS_POORLY_UP	0.960792	1	0.234253	0.713454	7082200	101	LIPH, CARD6, DENND1B, CPM, DPYD, NAGA, ARHGAP32, PHACTR2, SLC12A6, SNX24, COL5A2, MARCH2, SIAE, RAB11FIP1, ZNF286A, SYTL2
VILLANUEVA_LIVER_CANCER_KRT19_UP	0.981403	1	0.222773	0.712177	7656951	153	IFT57, RFX3, CDS1, SERGEF, KDELC1, FAM126A, SOX4, PIGA, KIAA1958, SOX9, CEP290, NR6A1, USP28, CCDC28B, METTL9, JPH3
SUBTIL_PROGESTIN_TARGETS	0.892004	1	0.276329	0.710602	5809921	34	HDAC9, ITGA2, DNAH1, CCND1, EGF, DUSP1
MARKS_ACETYLATED_NON_HISTONE_PROTEINS	0.836187	1	0.340601	0.710581	5006967	12	WRN, JUN, RB1, NCOA3, E2F1
SUNG_METASTASIS_STROMA_DN	0.908173	1	0.264942	0.710197	6052967	43	ACP5, KLHL30, EML1, HIPK2, DHRS7, ARF6
WILSON_PROTEASES_AT_TUMOR_BONE_INTERFACE_UP	0.846812	1	0.324395	0.70958	5152212	15	USP53, USP2
SHIRAISHI_PLZF_TARGETS_DN	0.821347	1	0.393726	0.706822	4671308	6	PBX1, CHRNA10
SHETH_LIVER_CANCER_VS_TXNIP_LOSS_PAM6	0.900145	1	0.271938	0.7066	5894487	36	SYT11, PRCP, USP2, LARP6, MLF1
GUTIERREZ_WALDENSTROEMS_MACROGLOBULINEMIA_1_UP	0.824361	1	0.380481	0.70617	4745220	7	SESN1, BACH2, ITPR1
WAKABAYASHI_ADIPOGENESIS_PPARG_RXRA_BOUND_8D	0.999988	1	0.197791	0.704716	9534772	741	HOXA3, HPGD, CD36, CAV2, CCDC151, INPP1, SEPP1, RBM43, PDGFRL, MTUS1, USP53, NR2F1, TSPAN12, WDR96, ARHGEF37, AKAP2, PAOX, UPB1, GSN, MPP7, PHYHIPL, PRX, FGF2, LRRC39, EPHX2, C4orf47, SLC2A4, PCSK4, ANXA1, POU5F2, TIPARP, MGST1, PC, HOXA1, KDM6B, EFNA5, STAMBPL1, PALM2, C17orf103, PHOSPHO2, KSR1, CPEB3, ARID5B, BBS12, ABI1, MSRA, GPT, ALDH6A1, ADHFE1, HIBCH, MXD1, CCNG2, SCARB2, S100A1, HIST2H2AA…
LEE_LIVER_CANCER_MYC_UP	0.911559	1	0.26524	0.702154	6030902	40	RNASE4, CSRP2, RPL13AP5, MGST3, RPL13A, RPS16, GNB2L1, FDFT1, PDGFC, SNTB1, RPLP2, RPS24, RPS14, RPL12, RPL36, ACTG1, RPL28, FBXO21
DUTTA_APOPTOSIS_VIA_NFKB	0.884377	1	0.287015	0.701796	5623252	26	FAS, CD274, TNFRSF10C, CYLD
FLOTHO_PEDIATRIC_ALL_THERAPY_RESPONSE_DN	0.8777	1	0.293773	0.701266	5522526	23	ZNF135, CA12, ZSCAN12, KIAA0922, FBN2, TRIM21, PDLIM2, ZCCHC24
ZHAN_V2_LATE_DIFFERENTIATION_GENES	0.912869	1	0.264743	0.700839	6039569	40	SLC2A5, RGS16, AKR1B1, NR3C1, EIF4B
TARTE_PLASMA_CELL_VS_B_LYMPHOCYTE_UP	0.945595	1	0.24397	0.700513	6606790	66	CAV1, SRGN, SERPINI1, LGALS3, RNASE4, CD27, ELL2
BRUNO_HEMATOPOIESIS	0.9269	1	0.255408	0.69981	6262387	49	PBX1, SESN1, AK1, TEC, REPS1, CCNG2, SPINT1, CPE, ST6GAL1, RNF19A, NDRG1
BILANGES_RAPAMYCIN_SENSITIVE_VIA_TSC1_AND_TSC2	0.949085	1	0.24207	0.699702	6666636	69	PRCP, GAPDHS, VIM, TUBB4A, SERPINB6, EIF3E, IGBP1, RPL3, RPL31, ATP6V1G2, NAP1L1, RPL10A, RPL35A, RPS20, RPS28, EIF2S3, NSA2, IMPDH2, BTF3, RPL36, ACTG1, OLA1
OUYANG_PROSTATE_CANCER_PROGRESSION_DN	0.86698	1	0.307442	0.698531	5349225	18	ARL3, EGF, ARL4A, CSPG4
MARSON_BOUND_BY_FOXP3_STIMULATED	0.999998	1	0.195187	0.698336	9632692	841	LIPH, LRRC6, MAP2, HIST1H1D, SLC9A9, TES, SRGN, ANTXR2, CD72, RGS1, RGS2, CD28, MAP3K5, FAM135A, SIX6, MFSD6, COBLL1, WDR96, ZFP36L1, ST8SIA4, NFIA, CD274, ATXN1, PLCD1, TNFSF4, CNTD1, DENND1B, SPATA6, FAM63A, GNG2, TCP11L2, KDM5B, MINA, PRDX1, ABHD8, RAB8B, SESN1, TIPARP, DIXDC1, FBXO48, MAPRE2, CABP1, ZNRF2, MST4, NARS2, LRRC27, ATP10D, ARID5B, BBS12, CROT, WDR31, RBKS, TSNAXIP1, RANBP10, COMMD…
WANG_METHYLATED_IN_BREAST_CANCER	0.897256	1	0.277692	0.697776	5777803	30	CAV1, DUSP1, SMURF2, EPHA2, FYN, ETV5, FOSL1, GDF15
ZHENG_FOXP3_TARGETS_DN	0.829045	1	0.422996	0.697444	4561259	4	PDE3B, GPD2, TBC1D4
OSMAN_BLADDER_CANCER_DN	0.999209	1	0.203372	0.697005	8733498	344	SATB1, MAL, TMC8, NELL2, ST8SIA4, MAML2, TMEM63A, ABCG1, CD27, PDCD4, EFHC1, BACH2, RABGAP1L, FCRLA, PM20D2, EPB41L4A-AS1, FAM174A, PDE7A, RERE, ZNF879, SEPT6, PHF3, GLTSCR2, RPL13A, SERTAD2, EEF1G, ZSCAN16, RPS3A, RPS25, CHST11, CTDSP2, GAS5, RPL18A, RPS16, SP110, EPOR, GSDMD, VAMP1, RPL22, RPS6, RPL34, IDS, RPL23A, RPL9, STX17, RPL15, RPL37, RPL3, SRSF8, RPL10, SNHG8, MAP3K13, BCL2L11, OSBPL2, …
SHEN_SMARCA2_TARGETS_UP	0.999694	1	0.200891	0.696553	8951509	414	MFSD6, ATXN1, TMEM14A, NCOA1, TWSG1, INSIG2, ABI1, CREG1, HIBCH, BAZ2B, OSBPL8, KIFAP3, ZC3H13, SCAPER, ITSN2, RAB40B, LANCL1, AKTIP, PHF3, RAB28, RAB4A, TMEM135, TDP2, SMAP1, C6orf211, VPS13C, PURA, FTO, KIAA1109, KIDINS220, HLTF, RSBN1, ORC4, NEK7, FBXO3, PCMTD2, UBL3, IDS, MKL2, CEP350, PREPL, RNF130, TAB2, CAST, EID1, SON, ADSS, RMND5A, ARFIP1, SOS2, SNX2, SLC25A12, RB1, GBE1, RBPJ, MACF1, BB…
KYNG_ENVIRONMENTAL_STRESS_RESPONSE_NOT_BY_UV_IN_OLD	0.876607	1	0.299252	0.694691	5452467	20	GLRX, SOX9, AP3B2, SOX7, EIF3L, ZNF507, BNIP3L
RAMJAUN_APOPTOSIS_BY_TGFB1_VIA_MAPK1_UP	0.831073	1	0.402075	0.694467	4658751	5	BMF, BCL2L11, SH3GLB1
OZEN_MIR125B1_TARGETS	0.887221	1	0.288465	0.694356	5601914	24	ATXN1, CGN, PLEKHA8, LACTB
HOLLEMAN_ASPARAGINASE_RESISTANCE_ALL_UP	0.875084	1	0.301842	0.693431	5421381	19	EFHC1, GLTSCR2, RPL11, CCDC69, RPL3, RPL7A, RPL6, RPS3
RODRIGUES_NTN1_TARGETS_UP	0.857081	1	0.326597	0.693102	5161955	13	PCDHB14, SATB2, LEF1, SH3BGRL
NEMETH_INFLAMMATORY_RESPONSE_LPS_UP	0.952643	1	0.240723	0.69277	6668537	67	SRGN, RGS16, GLRX, SAT1, ETS2, GK, CASP4, ACSL4, STK10, DAB2
LE_NEURONAL_DIFFERENTIATION_DN	0.876358	1	0.301282	0.692142	5429273	19	LHX6, RGS12, SFXN2
OUILLETTE_CLL_13Q14_DELETION_DN	0.935538	1	0.251583	0.691608	6334923	50	ADAMTS6, IKZF2, MAPT, DFNA5, FZD3, GRK5, PHLPP1, MLLT3, DDAH1, DOK3
NOUSHMEHR_GBM_GERMLINE_MUTATED	0.834219	1	0.419424	0.691555	4589727	4	CDH19
GARGALOVIC_RESPONSE_TO_OXIDIZED_PHOSPHOLIPIDS_BLACK_UP	0.903542	1	0.275123	0.691321	5818280	30	SPRY4, SNX16, ATP11B, ETV5, CDKN1A, ZNF654, CCDC82, RHPN2, EIF1, OSGIN2, NFE2L2, CD55
CHIANG_LIVER_CANCER_SUBCLASS_UNANNOTATED_UP	0.939926	1	0.248929	0.690808	6405687	53	ETS2, SORBS2, ELL2, BACH2, GSDMB, NCOA2, RORA, RAPGEF2, NSUN6, ARHGEF1, ACOX1, AGPAT9, B4GALT1, MAP3K13, RNF125
JAZAG_TGFB1_SIGNALING_UP	0.967679	1	0.231725	0.688809	6964562	84	LRRC6, AASS, ST8SIA4, SPON2, NRG1, PKIG
MARSON_FOXP3_CORE_DIRECT_TARGETS	0.844903	1	0.368606	0.68413	4863465	7	MAPRE2, GADD45B, DUSP6
NOUSHMEHR_GBM_SOMATIC_MUTATED	0.845181	1	0.368437	0.683817	4865067	7	DST, EIF2AK4, LEMD3, IDH1
MARTORIATI_MDM4_TARGETS_FETAL_LIVER_DN	0.999911	1	0.196386	0.683259	9019362	439	STARD4, PRRX1, COL9A1, ATP8A1, SATB1, SH3D19, SHOX2, NR2F1, ACP5, CUBN, MECOM, GHR, SHROOM3, BCL11A, CASP9, GNG2, TBX2, PGM5, ADD3, LCP1, EFNA5, FOXP1, TWSG1, SLC39A8, SOX4, AK3, ASB4, DACT3
EHRLICH_ICF_SYNDROM_DN	0.860247	1	0.333385	0.682597	5118692	11	CD27, MEF2C, BTG2, INPP4A, BTN3A2, SLC1A1, ZFX
MYLLYKANGAS_AMPLIFICATION_HOT_SPOT_25	0.851442	1	0.356102	0.680415	4950224	8	CHN1, ATIC, PMS1
BOUDOUKHA_BOUND_BY_IGF2BP2	0.980825	1	0.222881	0.677097	7211130	99	EN1, FAM126A, KLF9, AK1, INSIG2, ZMAT3, CCND1, MARCH2, KIF3C, UAP1, NDRG1, RPS16, CISD1, VPS54, RPL22, LIMS2, C6orf226, NACA, CCNG1, RPS4X, FAM89B, RPS27A, RPLP0, RPS10, PSIP1, PHLDA3, PTPN21, TSPAN5, RPL36
BOYAULT_LIVER_CANCER_SUBCLASS_G1_UP	0.980864	1	0.222852	0.677006	7211420	99	PEG3, TNFSF4, TMEM63A, KDM5B, ARHGEF3, PDCD4, SOX9, SPINT1, SMARCA1, NTAN1, DHRS7, IDUA, F11R, RPS19, CXADR, ZNF165, PLXNA2, LLGL2, NAP1L1, KLHL23, ZSCAN18, ST5, LMNA, RPL17, INPP5A, POGZ, UBXN7, EXOC2, ATP2B1, HIC2, MPZL1, TROVE2, USP34, SETDB1, AHNAK, IKBKAP
GENTILE_UV_LOW_DOSE_UP	0.907611	1	0.278283	0.675292	5751214	25	SAT1, SOX4, HIST2H2AA3, BTG2, SMOX, CDKN1A, TOB1, GDF15, PLK2, FDXR, SYF2
GUTIERREZ_MULTIPLE_MYELOMA_UP	0.924373	1	0.263872	0.674851	6003929	33	SEPP1, MX1
DEMAGALHAES_AGING_DN	0.868682	1	0.328903	0.673419	5168879	11	COL4A5, ACSS2, FABP3, CX3CL1
GREENBAUM_E2A_TARGETS_DN	0.879443	1	0.312059	0.672756	5324617	14	CYFIP2, EVL, TMEM229B, EID1
WEIGEL_OXIDATIVE_STRESS_BY_HNE_AND_TBH	0.954138	1	0.242185	0.672093	6502542	53	ERBB4, DST, ETS2, S100A1, CPE, ETS1, EZR, PPP3CA, RARB, CCNK, BRAF, TERF1, IL6ST
WILLIAMS_ESR2_TARGETS_UP	0.903321	1	0.284034	0.672062	5662293	22	KIF21A, APOD, NRIP3, STK3, LDHC, NDRG3, OXR1
KUUSELO_PANCREATIC_CANCER_19Q13_AMPLIFICATION	0.901171	1	0.286559	0.671782	5627494	21	RPS16, ZNF546, EID2B, DLL3, MAP3K10, EID2, DYRK1B, FBL
CHEMELLO_SOLEUS_VS_EDL_MYOFIBERS_DN	0.868623	1	0.333825	0.66948	5133089	10	PDLIM3, PAK1, PPP3CA, SOS2, ITPR1
CHAUHAN_RESPONSE_TO_METHOXYESTRADIOL_DN	0.980218	1	0.22339	0.669241	7107198	89	CYFIP2, METTL7A, LTA4H, VIM, BTG2, S100A10, BTG1, MXI1, VAMP2, EIF4B, SLC25A6, ADM, FOXO3, PABPC1, EEF1A1, PCBP2, EIF3F, NAP1L1, HADH
UDAYAKUMAR_MED1_TARGETS_UP	0.991822	1	0.212813	0.668853	7573595	131	CAV2, SRGN, EXPH5, TSPAN12, TLE6, KDELC1, MALT1, OSBPL8, SCRN3, PTER, SEPT6, RHOQ, RBM47, CCNJ, RPL22, BPGM, AMMECR1, ZNF580, RMND5A, PHF10, IPO7, KLHL23, FDX1, AKR1A1
XU_HGF_SIGNALING_NOT_VIA_AKT1_6HR	0.91139	1	0.277686	0.668411	5754513	24	NAV3, SAT1, DNMBP, SMURF2, PLAUR, JUN, RPS20, IL6ST
MELLMAN_TUT1_TARGETS_UP	0.895289	1	0.296468	0.665646	5499164	17	TKT, RPL23, SNX13, PAPOLG, SF3A2, NFE2L2
COLLIS_PRKDC_SUBSTRATES	0.901447	1	0.289572	0.665241	5584706	19	POLR2A, WRN, POU2F1, JUN, C1D
SASAI_TARGETS_OF_CXCR6_AND_PTCH1_UP	0.864989	1	0.348122	0.665168	5028983	8	PLCB4, FOXD1
TURJANSKI_MAPK11_TARGETS	0.858167	1	0.384151	0.663508	4810632	5	MEF2C, MEF2A
AIYAR_COBRA1_TARGETS_DN	0.920148	1	0.271264	0.663283	5850696	26	METTL7A, PRX, SOX4, CPD, HSPB1
PENG_GLUTAMINE_DEPRIVATION_UP	0.935895	1	0.257626	0.662505	6095792	34	CCNG2, HIST2H2AA3, CBLB, TFDP2, BCL9, NR3C1, DDB2, PPP2R5A, TMED8, CCNG1, ADA, PPP2R5C, H1FX, NFIC, PRKCI
GROSS_HYPOXIA_VIA_ELK3_UP	0.998278	1	0.201798	0.659642	8037534	191	CAV2, PHLDB2, CHN2, MR1, FAS, BMP4, STXBP5, ABCG1, EFNA5, AMOT, RGS12, AK1, ZMAT3, CCND1, PDCD4, LAMA5
CHEOK_RESPONSE_TO_MERCAPTOPURINE_UP	0.887904	1	0.310755	0.659483	5347590	13	CEP68, SNX2, TCEAL4, EIF4A1, CBR4
LOPEZ_MESOTHELIOMA_SURVIVAL_WORST_VS_BEST_UP	0.884516	1	0.316064	0.65939	5296356	12	CCND1, CDC42EP3, DDAH1
TIAN_TNF_SIGNALING_NOT_VIA_NFKB	0.90929	1	0.283948	0.659164	5655753	20	RGS16, TIPARP
DACOSTA_UV_RESPONSE_VIA_ERCC3_COMMON_DN	0.999994	1	0.188518	0.658111	9088332	467	GLRB, PTPRK, RGS20, VEGFC, FAM169A, DST, DPYD, STK39, FGF2, IGF2BP3, NCOA1, TDRD7, IL1RAP, TIPARP, PALM2-AKAP2, NRG1, MID1, AFF1, SEMA3C, SCHIP1, ARID5B, ZCCHC11, ABI1, SATB2, MNAT1, FOXD1, ZNF804A, PHLPP1, BAZ2B, FNBP1L, KIF5C, BBX, OSBPL8, EHBP1, COL5A2, DUSP1, CBLB, RBMS1, TCF7L2, ITSN2, VPS13A, DNMBP, PRKACB, SMURF2, DAPK1, ZFYVE9, PHF3, MED13L, NR3C1, EVI5, ATP11B, PTENP1, FYN, NCOA2, FTO, A…
TIEN_INTESTINE_PROBIOTICS_2HR_UP	0.926719	1	0.267024	0.657684	5911529	27	ST6GALNAC4, CA12, RPL23, RPS3A, CYP1A1, EEF1A1, RPS6, TPT1, NAP1L1, RPS11
MAGRANGEAS_MULTIPLE_MYELOMA_IGG_VS_IGA_DN	0.904078	1	0.291889	0.655366	5553147	17	IL16, CFI, MYB, RAP1A
HEIDENBLAD_AMPLICON_8Q24_UP	0.939702	1	0.256221	0.655283	6103492	33	UNC13B, MYO6, ALAD, PDK1, TMEM38B, GTF2H2
MARSON_FOXP3_TARGETS_STIMULATED_UP	0.901367	1	0.295483	0.655114	5510405	16	ZFP36L1, ANXA1, MBP, MLLT3
WORSCHECH_TUMOR_REJECTION_DN	0.877622	1	0.333939	0.654596	5146484	9	IRAK1BP1, TIAM2
BLALOCK_ALZHEIMERS_DISEASE_INCIPIENT_DN	0.99613	1	0.205925	0.654563	7714714	145	RIMS2, RGS20, WFDC1, PAK3, TRO, ROBO1, GLRX, FKBP1B, SAT1, ALDH2, RGS14, ZMAT3, KIF5C, COL5A2
HEIDENBLAD_AMPLICON_12P11_12_DN	0.915762	1	0.279203	0.654536	5718608	21	ACSF2, C1orf116, NOA1, MZF1, ZNF561, TRAPPC2P1, FBXL20
ZERBINI_RESPONSE_TO_SULINDAC_DN	0.868169	1	0.364315	0.654024	4937604	6	CCNB1IP1, CDKN1A, CDC25C
WAKABAYASHI_ADIPOGENESIS_PPARG_RXRA_BOUND_36HR	0.993918	1	0.209357	0.653825	7531987	124	HOXA3, EPHX2, MGST1, HOXA1, C17orf103, VIM, SCARB2, ANKRD46, PNRC1, CBLB, DECR1, LRRC48, METTL9, PCBP2, ACOX1, ECI2, ETFDH, FAH, TPT1
LASTOWSKA_NEUROBLASTOMA_COPY_NUMBER_DN	1	1	0.183309	0.65261	9516872	725	RBMS3, CHL1, BAP1, SATB1, TTLL7, ZSWIM5, RAB3B, NFIA, ZBTB8B, SPATA6, ATRNL1, CASP9, LDB3, ARL3, BEND5, NBPF3, RCAN3, SORBS1, BCO2, ZC3H12C, ADD3, ARHGAP32, STAMBPL1, MOB3C, ASAP3, SH3PXD2A, IL17RD, TBC1D1, RGS12, NARS2, HPCAL4, ODF2L, CPEB3, ZCCHC11, RHCE, FRAT1, MORN4, PDCD4, PTEN, PGM2, LIMD1, RAB11FIP2, ASRGL1, ZMYND12, PAK1, PRKACB, JAM3, PINK1, FBXL15, RERE, SYNC, C10orf118, IKZF5, SLC35F2,…
TESAR_ALK_TARGETS_HUMAN_ES_5D_UP	0.867449	1	0.395551	0.652193	4772549	4	MSX1
WANG_RECURRENT_LIVER_CANCER_DN	0.894859	1	0.30689	0.651279	5389478	13	ETS2, ELL2, TIGD2, PTP4A1
OHASHI_AURKB_TARGETS	0.877405	1	0.340488	0.650581	5101170	8	VIM, DES
KASLER_HDAC7_TARGETS_1_UP	0.997916	1	0.20159	0.648743	7856226	163	ASB2, CYFIP2, CD28, C5, BMP4, GSN, TTC39B, SESN3, ABHD8, BVES, TESK1, TEC, NRGN, ANKRD23, PIK3CD, LEF1, MFGE8, NCOA2
BARRIER_CANCER_RELAPSE_NORMAL_SAMPLE_DN	0.939927	1	0.257811	0.64782	6052582	30	ZFP36L1, TLE6
CHESLER_BRAIN_HIGHEST_EXPRESSION	0.946652	1	0.251784	0.647482	6165857	34	SCN1A, SNHG6, ACSL4, KCTD12, PRKCE, ATP11A, DYNLL2
WAKABAYASHI_ADIPOGENESIS_PPARG_BOUND_8D	1	1	0.183823	0.647328	9270823	556	N4BP2L1, SPEF1, DENND2D, IKZF2, MET, DEPTOR, WWTR1, MEGF9, ACSF2, PLXDC1, CASP9, SLC44A3, ACOT13, SPON2, HINT3, C1QTNF2, DFNA5, KALRN, PNPLA7, JAK3, DIXDC1, HELB, ADD3, LGALS3, PRELID2, FOXP1, ALDH2, TTC25, BCORL1, CDK14, SOX4, AK3, AK1, FGD6, GSTM3, RBKS, PDK4, SPRY4, BOC, BHLHE41, FNBP1L, KIF5C, GLCCI1, CYLD, POC1B, ARHGAP18, RABGAP1L, RFXAP, WDR35, KLHL7, ICK, BCAS3, FKBP7, AKTIP, AIP, DECR1, …
SCHAEFFER_PROSTATE_DEVELOPMENT_6HR_DN	0.999997	1	0.185161	0.645562	9062243	456	RBMS3, PRRX1, EPHA7, PLCXD3, PHLDB2, PABPC4L, PDE3A, TRPS1, NFIA, BMP4, ALDH1A1, ROBO1, ZHX1, SESN3, KDM6B, NLGN3, CDK14, SOX4, C1orf116, ARID5B, HSD17B7, GATA3, BAZ2B, SOX9, FAT4, MLLT3, ZC3H13, SCAPER, TBC1D16, RNF122, BTG1, AKTIP, BCL9, LACTB, VANGL2, MGST3, LEF1, TET2, PALLD, SERTAD2, ZNF704, EIF4B, L3MBTL3
EPPERT_LSC_R	0.956275	1	0.244358	0.644002	6310345	39	ARL3, ABCG1, NIPAL2, FRMD4B, PAQR6, METTL21B, TGIF2, ARFGEF1, EIF2S3, SETDB1, NF1, TRAF3IP2, LRRC8B, ATXN7L3B, UBR5, ZFP30, NAB1, ZNF304, GPR56
BANDRES_RESPONSE_TO_CARMUSTIN_WITHOUT_MGMT_48HR_UP	0.89699	1	0.312543	0.639924	5337321	11	RNASE4, ST6GAL1, BCL10, SNAPC3
SHIRAISHI_PLZF_TARGETS_UP	0.890128	1	0.326109	0.639248	5219821	9	OSMR, KLF9
WIERENGA_PML_INTERACTOME	0.955325	1	0.245813	0.638717	6255830	36	PLCB4, EEF1G, EEF1A1, RPL3, RPS18, RPS27, KAT6B, RPS3, PLEC, OAT, ACTG1
WANG_CISPLATIN_RESPONSE_AND_XPC_DN	0.999461	1	0.19426	0.637149	8088436	198	PRKG1, STEAP1, VEGFC, HAS2, TNFAIP6, KALRN, SESN1, KIF3A, YPEL1, ADD3, ARHGAP32, NRG1, TESK1, HLX, CASP4, GNAI1, CCNG2, DYRK3, SDCBP, HERC3, BTG1, UBE2D1, EHHADH, MAP2K5, SYNJ1, BBC3, TSC22D3, ADM, HBP1, BTN3A1, KHNYN, CSNK1G3, KIAA0247, CDKN1A
DAZARD_RESPONSE_TO_UV_SCC_DN	0.995637	1	0.205314	0.636787	7485696	117	NAV3, TIPARP, DUSP4, SAT1, SOX4, SCHIP1, SEPT8, GATA3, BAZ2B, MAST4, ANKRD46, PHF3, TNFAIP8, HMGA2, TRAF4, RAPGEF2, FOXO3
VETTER_TARGETS_OF_PRKCA_AND_ETS1_DN	0.893242	1	0.324081	0.635273	5238079	9	IGF2BP3, CCDC28A, NQO1
MARTINEZ_RESPONSE_TO_TRABECTEDIN	0.970648	1	0.23288	0.631438	6515022	46	PTPRK, MGMT, KIFAP3, MLLT3, HMGA2, HERC1, FTO, STK3, COMMD1, LRBA, IRS1, GBE1
IGARASHI_ATF4_TARGETS_UP	0.892674	1	0.347212	0.623319	5076977	6	ASB4, SNHG1
SHEDDEN_LUNG_CANCER_GOOD_SURVIVAL_A5	0.984784	1	0.219033	0.619862	6805637	60	ZFP37, RTN2, PDK2, L3MBTL1, EPOR, F11R, DNAJB2, RALGAPA1, ZSCAN18, KDM4B, TLE2, FBRS, ZNF358, SEZ6L2, ZNF518A, LCMT1
KYNG_ENVIRONMENTAL_STRESS_RESPONSE_NOT_BY_GAMMA_IN_OLD	0.94741	1	0.257338	0.619433	5981946	24	ZFP36L1, GLRX, AP3B2, SOX7, NDRG1, EIF3L, SGCB, ZNF507
WATANABE_COLON_CANCER_MSI_VS_MSS_UP	0.939904	1	0.266058	0.617635	5846171	20	RGS1, DUSP4, PLA2G4A, GAD1, ETV5
GARY_CD5_TARGETS_UP	1	1	0.1777	0.61666	8970082	420	BAP1, CD72, RGS1, TMC8, CCBL2, TSTD1, ZFP36L1, RGS16, MEGF9, KLHL24, WIPF1, GKAP1, KIF3A, KDM6B, SAT1, IFT80, MAPRE2, PIK3IP1, TBC1D1, ALDH6A1, MBP, PDCD4, ST6GALNAC4, ZNF277, ESD, GLCCI1, SDCBP, BTG2, SESTD1, SECISBP2L, HERC3, TMC6, AIP, SEPT6, TPP1, ADRBK2, CTH, DOK3, RPL13A, CMTM8, CAMLG, FYN, VAMP2, METTL9, CAMK2D, TKT, DHRS7, ZNF581, MPST, SLC35A3, GAS5, MICU1, PCGF5, CCNB1IP1, MACROD1, MARC…
PECE_MAMMARY_STEM_CELL_DN	0.9984	1	0.196298	0.613619	7574027	125	PCDHB10, KLF12, SNED1, GNG2, TRPC1, ARHGAP32, CHN1, SLC41A2, KIFAP3, TCF7L2, CA12
MONTERO_THYROID_CANCER_POOR_SURVIVAL_DN	0.906448	1	0.320985	0.613315	5270025	8	SH3BGRL2, PDK2
IIZUKA_LIVER_CANCER_PROGRESSION_L0_L1_DN	0.941159	1	0.266426	0.612068	5830734	19	PRCP, RPS19
SHAFFER_IRF4_TARGETS_IN_MYELOMA_VS_MATURE_B_LYMPHOCYTE	0.996311	1	0.201438	0.607853	7275177	94	CAV1, SLAMF7, TUFT1, PAM, BMI1, MXI1, YES1, UAP1, CCPG1, NDRG1, HDAC5, B3GNT1, HSPB1, PDK1
ACEVEDO_NORMAL_TISSUE_ADJACENT_TO_LIVER_TUMOR_DN	0.999994	1	0.178882	0.606649	8564551	296	MYOM1, CYP39A1, SH3BGRL2, UPB1, PCOLCE2, EVL, BCO2, ACADSB, MAPRE2, PRG4, GSTA1, AK3, MAT1A, ALDH7A1, RND1, TM7SF2, PGM2, CBX7, MLLT3, TBC1D16, STARD10, ATP6V0E2, ABHD10, NDFIP2, MXD4, DHRS7, EEF2, TST, ZFPM1, TP53INP2, RPS25, GNMT, MICU1
GAZDA_DIAMOND_BLACKFAN_ANEMIA_PROGENITOR_DN	0.98826	1	0.214524	0.605532	6816877	59	CLGN, SPATA7, ZNF84, RAB4A, PFDN4, IFT74, NUCB2, NAP1L1, RPL18, RB1, CASP6, TMSB15A, TTC37, HELLS, RPL36
WANG_RESPONSE_TO_PACLITAXEL_VIA_MAPK8_DN	0.904318	1	0.366695	0.604613	4975398	4	TSC22D3, TERF1, ABLIM1
GENTILE_UV_RESPONSE_CLUSTER_D7	0.976023	1	0.229102	0.603796	6440661	39	MET, CDK14, FOXD1, RBMS1, NR3C1, CTDSP2
HOFMANN_MYELODYSPLASTIC_SYNDROM_LOW_RISK_UP	0.9333	1	0.279665	0.602919	5650699	14	IL1RAP, MSX1, CDKN1A
GARGALOVIC_RESPONSE_TO_OXIDIZED_PHOSPHOLIPIDS_BLUE_UP	0.998658	1	0.193939	0.602123	7516750	118	KBTBD8, TMEM217, KIF21A, ZC3H12C, MXD1, NFATC2, CCNG2, TSC22D3, RORA, C10orf88, EID3, ETV5, PNPLA8, MAFK, FOSL1, HSPA6, AGPAT9, TMEM57, SRXN1, ZNF222, PLAUR
WANG_LMO4_TARGETS_DN	0.999999	1	0.176088	0.600511	8655696	320	KIAA0895, ACTA2, SLC7A2, PTPRK, LIN7A, COBLL1, EVL, DTNA, KALRN, DMD, GULP1, OCLN, PDK3, CGN, WDR31, RNASEL, BAZ2B, BBX, RICTOR, ICA1L, PAM, SAMD9, CCDC15, FKBP7, RAB11FIP1, RASSF8, ATP6V1H, LYSMD2, USP28, SYTL2, POLB, AKAP9, SAMHD1, RPL23, PLEKHA1, RABGEF1, SMAP2, OPTN, FBXO3, RB1CC1, NDUFAF2
KANG_CISPLATIN_RESISTANCE_DN	0.909847	1	0.334249	0.600048	5174642	6	SEMA3C, ASB8
MISSIAGLIA_REGULATED_BY_METHYLATION_DN	0.998655	1	0.19349	0.598875	7490716	115	CAV1, CYP2J2, MECOM, NRGN, PIR, LANCL1, YES1, MICU1, PCBP2, FOSL1, ZNF175
TORCHIA_TARGETS_OF_EWSR1_FLI1_FUSION_TOP20_UP	0.926907	1	0.292245	0.598364	5515337	11	FAM174B, NDRG2, NRIP3, CA8, NUDT11
RAMJAUN_APOPTOSIS_BY_TGFB1_VIA_SMAD4_UP	0.911624	1	0.332846	0.59753	5184750	6	BMF, BCL2L11
ZHONG_RESPONSE_TO_AZACITIDINE_AND_TSA_DN	0.992261	1	0.208324	0.596806	6921029	65	C6orf48, MAP2K6, GLTSCR2, SUPT3H, RPL13A, MACROD1, SH3BGRL, RPL22, CTBS, LYRM4, TOM1L1, HDAC4, ITGB3BP, ATM, PAPOLG, PPP2R5C, NFIB, PMS1, EIF2D, KAT8, C11orf49, DIAPH2, HNRNPA3, APOOL, CIRBP, TRMT5
BURTON_ADIPOGENESIS_1	0.969431	1	0.237054	0.595661	6242571	30	DLX2, ETS2, RPS25, PER1, PHLDA1
HOLLEMAN_DAUNORUBICIN_ALL_UP	0.912363	1	0.359908	0.593422	5019661	4	MTX2, CHD4
DAZARD_RESPONSE_TO_UV_SCC_UP	0.998206	1	0.194543	0.592509	7357989	101	KYNU, CCBL2, AGL, ALDH7A1, SCARB2, GLUD2, TSC22D3, SH3BGRL, DYNC2LI1, HSD17B8, ITM2B, TOB1, NAP1L1
VANTVEER_BREAST_CANCER_METASTASIS_DN	0.998155	1	0.194639	0.592062	7348261	100	TMEM45A, KIF21A, C11orf96, MGAT4A, RAB6B, PALM2-AKAP2, MAPRE2, PIR, MCCC1, ADM, NIPA1, STK3, NDRG1, PLEKHA1, KIAA1147
SCHLOSSER_SERUM_RESPONSE_UP	0.998792	1	0.191715	0.588834	7427980	108	KLF12, KCNB1, TRANK1, MAPT, PDE4C, SFTPC
CAFFAREL_RESPONSE_TO_THC_8HR_3_UP	0.916407	1	0.356441	0.587707	5041910	4	PATL1, RHOB, CPEB4
KIM_BIPOLAR_DISORDER_OLIGODENDROCYTE_DENSITY_CORR_UP	1	1	0.165416	0.58549	9383745	624	TSPAN7, CHL1, FABP7, LMO3, BAP1, GLRB, PTPRK, CYFIP2, MPP1, CORO2B, NELL2, APLP1, SYT11, CA11, PRCP, MAPT, PLCD1, SLC6A15, LTA4H, ATRNL1, ACOT13, SERPINI1, APOD, PRDX1, FKBP1B, PKIG, ALDH2, RUNDC3B, LIPA, BIN1, UBE2E3, SEPT8, AKR1B1, GNAI1, VIM, EHBP1, S100A1, CBX7, KIFAP3, CALCOCO1, PAM, RAB40B, MARCH2, ATP6V0E2, STXBP1, TRIB2, B3GAT1, LANCL1, TUBB4A, PINK1, TUSC3, AP3B2, KIF3C, MGST3, CPE, COBL…
MIKKELSEN_DEDIFFERENTIATED_STATE_DN	0.919862	1	0.326111	0.58544	5231600	6	FOXP1, EGR2
WANG_LMO4_TARGETS_UP	0.999999	1	0.171271	0.584715	8673914	325	RNF144B, FAM85A, SGK3, NFIA, GDPD1, RBMXL1, MEGF9, MIPOL1, TIPARP, DLX1, KIF3A, FBXL16, ETS2, AK3, NIPAL2, SCUBE2, RALGAPA2, FREM2, PHACTR2, SSFA2, CROT, ARRDC4, PDCD4, PAQR8, PM20D2, EPB41L4A-AS1, FAM174A, TUSC3, CCDC14, GPR158, FIGN, TMEM135, HIPK2, SLC25A6, RHOQ, VRK2, KIAA1715, FAM115A, GAS5, FAM104B, NDRG1, CFL2, NT5DC1, NBPF1, F11R, UBL3, TFAP2C, DNAL1, NOA1, C21orf91
XU_RESPONSE_TO_TRETINOIN_DN	0.939107	1	0.279637	0.583394	5623235	12	MOK, PPP3CA, RAP2A, ECI2, NTHL1
MEINHOLD_OVARIAN_CANCER_LOW_GRADE_UP	0.951386	1	0.262214	0.581353	5816187	16	KIF13B, S100A10, CDKN1A, TPT1, CAST, RPL19, EIF1
FLECHNER_PBL_KIDNEY_TRANSPLANT_OK_VS_DONOR_UP	0.999679	1	0.184089	0.580057	7657104	134	SATB1, RGS2, CLEC11A, LMO1, AGL, SAT1, STXBP1, ARID5A, RPL11, RPS23, EIF3F, SRSF8, GNB2L1, RPL19, RPS20, RPS29, RBPJ, CDIPT, RPLP0, OAT, YWHAZ, HBEGF, MTMR1, NUMB, AHNAK, STK19, OXA1L, BTN3A2, KLF6
LOCKWOOD_AMPLIFIED_IN_LUNG_CANCER	0.999981	1	0.176305	0.579602	8121819	203	CAV2, TES, TDRKH, MET, PBX1, MIPOL1, PC, TUFT1, FOXA1, JPH1, PIK3CA, TTC8, ZNF277, PLD1, CTSF, AIP, FAM105A
KYNG_DNA_DAMAGE_BY_4NQO_OR_GAMMA_RADIATION	0.944527	1	0.272877	0.579097	5688616	13	FGF2, CYP19A1, PPOX, MTMR10
IRITANI_MAD1_TARGETS_UP	0.926561	1	0.320401	0.575189	5269701	6	MXD1, PIK3R1
TURASHVILI_BREAST_NORMAL_DUCTAL_VS_LOBULAR_DN	0.92668	1	0.320298	0.575003	5270381	6	EHBP1, TSPAN5, MBTPS2
BOYLAN_MULTIPLE_MYELOMA_C_CLUSTER_UP	0.981832	1	0.223	0.570323	6377131	33	RAG1, ADRA2A, PTER, ZFPM1
BENPORATH_SOX2_TARGETS	1	1	0.160744	0.569965	9423966	652	HDAC9, USP44, EXPH5, SCG3, ZC4H2, ZFP36L1, SGK3, PPM1N, JUP, FGF2, CASP9, IGF2BP3, MAST1, TMEM63A, HAS2, CACNA2D1, DTNA, PRDX1, NME7, ZSCAN2, ZNF217, GDAP1, ADD3, SAT1, FZD3, FOXP1, PGM2L1, CDK14, MAPRE2, WDFY2, AK3, ANO8, FAM63B, ODF2L, ALDH7A1, ARID5B, RAB17, FZD7, TEAD2, FBXO16, GNAI1, LHPP, CCND1, RANBP10, COMMD3, RTN2, VIM, GPC6, HIST2H2AA3, TCF7L2, PAK1, PLEKHA3, BTG1, BCL9, SEPT6, ADRBK2, …
NUYTTEN_EZH2_TARGETS_DN	1	1	0.157945	0.566637	9696975	923	HOXA3, C4orf32, RIMBP3B, MANSC1, TSPAN6, CPS1, ELOVL4, SLC40A1, PSD3, TDRKH, CACNB2, PAIP2B, NIPAL3, MFSD6, FAM171B, PCDH20, C5, METTL7A, WWTR1, PLK1S1, CASP9, SSBP2, ACOT13, SPON2, F2RL1, IFI27L2, IL1RAP, TRPC1, RTKN2, FZD6, KIF3A, HSD17B6, RECK, NANOS1, ADD3, ACADSB, MAP7, CDK14, FKBP5, DNAJC22, TBC1D1, SPAG1, NARS2, EPB41L5, DOCK8, IGIP, MALT1, PHC1, SPRY4, PHLPP1, HIBCH, FZD4, CCND1, EFHC1, P…
NAKAMURA_ADIPOGENESIS_EARLY_UP	0.99012	1	0.210391	0.566178	6614542	44	USP53, C9orf47, LIFR, FAM198B, FOXO1, FYN, ACVR2A, PDE4D, GADD45B, WASF3, IRS2, DYM, NFIL3
ZEMBUTSU_SENSITIVITY_TO_DOXORUBICIN	0.957804	1	0.25758	0.56343	5827511	15	GPC3, DES, VAMP2, IL6ST, PIK3C2A, SLC38A9, SUV420H2, DNMT3B
DIRMEIER_LMP1_RESPONSE_EARLY	0.992849	1	0.205164	0.562142	6707956	49	JUP, KDM6B, LCP1, MAN2B1, BTG2, PTK2B, TRAF4, EEF2, EEF1A1, RPS16, EGR2, RPS9, JUN, GADD45B
VANHARANTA_UTERINE_FIBROID_WITH_7Q_DELETION_UP	0.996235	1	0.197459	0.56163	6910768	62	PSD3, NAP1L3, TSC22D2, ERCC6, TNFAIP8
GAJATE_RESPONSE_TO_TRABECTEDIN_DN	0.969449	1	0.24183	0.555562	6005997	19	CDK14, STX8, GMDS, LRBA, ARHGDIA, FARS2, H1FX
STANHILL_HRAS_TRANSFROMATION_UP	0.94431	1	0.289903	0.553925	5490152	8	DUSP1, HSPB1, JUN
HOLLEMAN_ASPARAGINASE_RESISTANCE_B_ALL_DN	0.963179	1	0.252097	0.551435	5860218	15	JUP, CCNG2, ARF6
HESS_TARGETS_OF_HOXA9_AND_MEIS1_UP	0.996073	1	0.196914	0.551297	6831146	56	CD28, RHOJ, KLF9, PDE7A, CLDN15, TST, NEDD4, MYB, NUCB2
NING_CHRONIC_OBSTRUCTIVE_PULMONARY_DISEASE_DN	0.999593	1	0.180586	0.549317	7358843	100	SLC40A1, UBE2L6, ZFP36L1, GLRX, SORBS1, LGALS3, SH3PXD2A, CBX7, ATP6V0E2, FAM69A, ACER3, AKAP9, RPS3A
BRUNEAU_SEPTATION_VENTRICULAR	0.946573	1	0.293843	0.545371	5448702	7	TBX20, SOS1, KRAS, GATA4
PILON_KLF1_TARGETS_DN	1	1	0.149255	0.542059	9958920	1795	FAM65B, C19orf38, ZNF608, C4orf32, TSPAN13, FCGR2A, PROM1, INPP1, RNF144B, TES, SRGN, ANTXR2, CYFIP2, KCNJ11, RGS2, MAP3K5, MTUS1, FRY, PAIP2B, MFSD6, BTK, SKAP2, ST8SIA4, SGK3, RBMXL1, CNTD1, DENND1B, GSN, PLEKHA2, BCL11A, ATRNL1, IGF2BP3, STXBP5, FRRS1, ARL15, GNG2, TMEM63A, LPAR6, MYO1F, DOCK11, PSMB8, MINA, C11orf74, RAB8B, ANXA1, WIPF1, PNPLA7, SESN1, MGST1, KDELC1, ZNF217, ADD3, AGL, SELL, …
WALLACE_JAK2_TARGETS_UP	0.978765	1	0.228809	0.541392	6135199	22	BIN1, PAK1, MGST3, UBXN1, OBSL1, DGCR6, H1FX, CDC25B, FAM50A
WHITFIELD_CELL_CYCLE_G1_S	0.999953	1	0.171455	0.540247	7659203	134	MBOAT1, USP53, SLC25A27
MCGOWAN_RSP6_TARGETS_DN	0.947038	1	0.327312	0.539678	5210438	4	ZNF707, SUPT4H1, FBXO38, DIDO1
OUELLET_CULTURED_OVARIAN_CANCER_INVASIVE_VS_LMP_UP	0.997826	1	0.189902	0.538785	6908512	61	PROCR, SHROOM2, DUSP4, MMD, CXADR, ARL4D, SEPHS2, QARS, GGH
PARK_HSC_VS_MULTIPOTENT_PROGENITORS_UP	0.972102	1	0.239849	0.538523	5970973	17	TMEM14A, NEDD4, PABPC1
ZHAN_MULTIPLE_MYELOMA_UP	0.997761	1	0.189811	0.535773	6882413	59	PTPRK, NEB, MLLT3, ARID5A, PURA, CASP1, FOXN3, CDKN1A
POMEROY_MEDULLOBLASTOMA_PROGNOSIS_DN	0.993661	1	0.20154	0.533525	6574094	40	TKT, RPS25, RPS19, RPL11, B4GALT1, RPL27A, RPL7A, RPL10A, RPS8, RPS18, RPL35A, RPL29, RPS10, ATIC, E2F5
BOGNI_TREATMENT_RELATED_MYELOID_LEUKEMIA_DN	0.988917	1	0.21136	0.5311	6368049	30	CCND1, CCNG2, BTN3A3, MYB, ACOX1, SRSF8, CCNG1, FBXO21, TNFRSF10B, CDK8, CD2AP, NR2C1, SRSF6, DDX17
GAZDA_DIAMOND_BLACKFAN_ANEMIA_MYELOID_DN	0.991812	1	0.205299	0.527942	6459998	34	CHN2, RAB4A, RPL15, EID1, UROD, RPL36, RPL28, MYLIP, ZNF91, LUZP1
HOLLEMAN_ASPARAGINASE_RESISTANCE_ALL_DN	0.984087	1	0.220407	0.526134	6191917	23	CCDC109B, CCNG2, ARF6, CCNI, MARCKS, HNRNPF, ZNF318, ARRB2, ZNHIT3
BRUINS_UVC_RESPONSE_MIDDLE	0.999595	1	0.176995	0.526123	7194264	84	RBM43, DEF6, C17orf103, DYRK3, BTG2, BTG1, CAMLG, TRAF4, ZFPM1, CHST11, C10orf88, IFT43, USP27X, KIN, ARVCF, RAP2B, SLC25A12, PPM1D, CASP6, ZXDC, C6orf203, FBXO17, FDXR, FBRS, SAC3D1, DFFB, ARMC10, LIMK2, POLR1E, LPIN1, ZFP64, DCAF4, MRPS31, TP53RK, CLUAP1, NAA30
NAGY_PCAF_COMPONENTS_HUMAN	0.961081	1	0.26781	0.524969	5635896	9	SUPT3H, KAT2B, TAF12, TRRAP
GOLDRATH_HOMEOSTATIC_PROLIFERATION	0.999994	1	0.163666	0.524652	7830875	157	TPD52, ZHX1, F2RL1, WIPF1, RECK, KLF9, GK, MYO6, RNF141, PLEKHA1, SEMA4F, KCTD12, IGBP1, ARF6, EID1, GOLIM4, VAMP4, C9orf85, SOS2, IPO7, ATP11A, DYNLL2, MUT, RNF11, PRKCA, DUSP19
KUROKAWA_LIVER_CANCER_CHEMOTHERAPY_DN	0.992858	1	0.202724	0.524076	6484259	35	ASB4, PDCD4, S100A10, BLMH, EEF2, GLS, CTPS2
MOOTHA_FFA_OXYDATION	0.983147	1	0.222222	0.520956	6139406	21	ACADSB, DECR1, ACAT1, HADH, ACAA2, ACSL1
CEBALLOS_TARGETS_OF_TP53_AND_MYC_UP	0.982424	1	0.223575	0.519013	6110645	20	CTH, UAP1, PFKFB1, FOSB, ACSL1, CD55, STAT5B, HSPA2
PETRETTO_LEFT_VENTRICLE_MASS_QTL_CIS_DN	0.960975	1	0.27845	0.516802	5531604	7	AGTPBP1, ZNF346
KYNG_RESPONSE_TO_H2O2_VIA_ERCC6_UP	0.994437	1	0.198138	0.514839	6511950	36	ALDH6A1, LIMD1, RFXAP, MLIP, PHLDA1, PPP1R2, ACSL1, SLC31A2, IFT88
ABRAHAM_ALPC_VS_MULTIPLE_MYELOMA_DN	0.98131	1	0.226162	0.513857	6054635	18	PTEN, IL6ST, CDK9, MYC, XRCC4, RELA, CDK4, CD47, CDK5, CDC37, CASP3, PSEN2, PSEN1, XRCC5, TGFB1, TCF3, CCNB1, TXN
LIU_SOX4_TARGETS_DN	1	1	0.151448	0.512429	8527231	287	TFPI, TPD52, RGS2, PBX1, KIAA1244, MAPT, SHROOM3, FOXA1, RGS14, PDCD4, KIF5C, CCNG2, DYRK3, ITSN2, PEX11A, TUSC3, DECR1, NKX3-1, ST7, TMEM135, PPOX, TRAF4, TSC22D3, ENPP4, FAM13A, CCPG1, WDR26
TIEN_INTESTINE_PROBIOTICS_6HR_DN	0.999998	1	0.159461	0.511172	7830908	157	SEPP1, STEAP1, WWTR1, GYG2, ACOT13, APOD, SMPDL3A, RBMS1, CDC42EP3, KLHL7, BTG1, UBE2D1, AKTIP, NTAN1, ADM, RAPGEF2, KIDINS220, PPP2R5A, MMD, CALD1
HEDENFALK_BREAST_CANCER_BRACX_DN	0.984502	1	0.220348	0.506212	6099254	19	MLLT4, EVI5, NAP1L1, EP300, CASD1, UBR5, METAP2
FLECHNER_BIOPSY_KIDNEY_TRANSPLANT_OK_VS_DONOR_DN	0.987296	1	0.214332	0.502461	6165312	21	CADM4, RBMS1, BLMH
WELCH_GATA1_TARGETS	0.98103	1	0.22846	0.499732	5968823	15	PPOX, ZFPM1, ALAD, MAFK, UROD, HEBP1
MAYBURD_RESPONSE_TO_L663536_DN	0.998737	1	0.180196	0.498545	6792201	52	PROX1, CCNG2, CPE, C4orf3, PEG10, SNX10, EZR, RPL15, MED21, AMD1, ZNF585A, DLX5, HSDL2
GENTILE_UV_RESPONSE_CLUSTER_D4	0.998822	1	0.17961	0.498441	6807073	53	ARID5B, FZD7, GNAI1, SMURF2, HMGA2, UAP1, RAPGEF2, ARF6, DUSP7
CALVET_IRINOTECAN_SENSITIVE_VS_RESISTANT_UP	0.980806	1	0.343533	0.497293	5092258	2	ATM, RFC2
HOFMANN_MYELODYSPLASTIC_SYNDROM_LOW_RISK_DN	0.990772	1	0.206411	0.492724	6233980	23	TSPAN1, CCND1, TFAP2C, GDF15
HASLINGER_B_CLL_WITH_13Q14_DELETION	0.990407	1	0.20722	0.490308	6208170	22	SSBP2, TUBB4A, EPB41L2, RBMS2, PNMA2, RB1, ARL4A
MARCINIAK_ER_STRESS_RESPONSE_VIA_CHOP	0.988485	1	0.212085	0.487228	6123929	19	ETS2, PARD6A, MTM1
VANDESLUIS_NORMAL_EMBRYOS_UP	0.984512	1	0.335508	0.485676	5111495	2	ETV2, HESX1
MA_MYELOID_DIFFERENTIATION_UP	0.995375	1	0.19284	0.484562	6409633	30	KLF9, CREG1, EEF1A1, CDKN1A, MDM2, RB1, IMPDH2, ADA, BNIP3L
GRASEMANN_RETINOBLASTOMA_WITH_6P_AMPLIFICATION	0.982646	1	0.227612	0.483036	5918195	13	TDP2, RPS10, CSNK2B, E2F3, DEK, ABCF1, RAN, NUP153, PRR3, POLR1C, LSM2, TMX1, ELOVL5
PUJANA_ATM_PCC_NETWORK	1	1	0.133163	0.480434	9828335	1169	FAM65B, KYNU, CD36, PLCB4, ANXA13, N4BP2L1, SEMA3D, KLF12, HLA-DPA1, CD79B, CD72, CCBL2, IL7, ZFHX2, SIX6, MR1, FAS, NRG2, BTK, PFKFB2, HNF4G, MAPT, POU4F1, BBS9, LTA4H, CDH8, ROBO1, PLXDC1, APBA1, IGSF9B, SSBP2, PSMB8, INE1, CNKSR2, RECK, PPIL6, LCP1, CHST7, PLCL2, CAMK4, B3GAT2, EMX1, NPHP1, MICB, GNAO1, INSIG2, TEC, ABI1, FOXD1, SLC16A5, ZNF804A, MAP3K9, CREG1, IL16, TLR6, PTEN, GPSM3, CCNG2, …
ZEMBUTSU_SENSITIVITY_TO_VINCRISTINE	0.980007	1	0.238695	0.4787	5791309	10	ETS1, OSGIN1, CPT1A, ANXA4, ABLIM1
TURJANSKI_MAPK8_AND_MAPK9_TARGETS	0.977996	1	0.249694	0.477098	5685999	8	JUN, HSF1, NFATC3, ELK3, TP53, ATF2, JUND, ELK1
WANG_RESPONSE_TO_FORSKOLIN_UP	0.992325	1	0.201432	0.46761	6172226	20	MAP7, EVI5, MMP16, DYNLL2, UBE2J1, ELK4, BMPR1B
YUAN_ZNF143_PARTNERS	0.993534	1	0.197711	0.463496	6204269	21	MAP7, HCFC1, RAVER1, JRK
HASLINGER_B_CLL_WITH_17P13_DELETION	0.993803	1	0.196761	0.452025	6156874	19	MAPRE3, GABARAP, PLD2, ZZEF1, EIF4A1, RRAS2, FXR2, SCP2, SENP3, TP53, PRDX4, ASMTL, GNAI2, TNPO3, MINK1, VDAC1, TBC1D2B, GEMIN4, GPS2
PETRETTO_HEART_MASS_QTL_CIS_UP	0.997264	1	0.1811	0.439463	6319317	25	PLEKHB1, C12orf73, TST, VAMP1, GPLD1, PLEC, RPUSD4
AGUIRRE_PANCREATIC_CANCER_COPY_NUMBER_UP	1	1	0.128841	0.434142	8464084	272	NPR2, ANXA13, BMP4, DKKL1, TMEM8B, ACSF2, HAS2, CABYR, PPP1R13L, GPR124, ZNF211, ZNF573, PDK4, LAMA5, FAM117A, DPF1, RPL13A, ZNF331, PCTP, PDK2, RCN3, NDRG1, RABGEF1, GSDMD, ZNF652, WDYHV1, MAFK, ZNF419
DAVIES_MULTIPLE_MYELOMA_VS_MGUS_UP	0.990758	1	0.224955	0.429827	5760196	8	SGCE, RRAGD
STONER_ESOPHAGEAL_CARCINOGENESIS_DN	0.99071	1	0.239079	0.429198	5634544	6	PALLD, SRRM1
LI_WILMS_TUMOR_ANAPLASTIC_DN	0.992548	1	0.25902	0.427077	5460825	4	TACC1, CASP10, RBBP6
LIU_BREAST_CANCER	0.996613	1	0.183825	0.426738	6198896	20	MLPH, NRN1, ZNF470, EIF1
HU_ANGIOGENESIS_DN	0.999194	1	0.165431	0.425419	6508082	34	ZNF217, GNAI1, PLXNA2, DARS, A2M, HMGN4, MCM6, GCDH, POLR2K, ATP6V1G1, MDH1, ATP5O, CKS2, GMPS, RPA3, NDUFB6, PDS5A, SET, DHX15, SOD1, VAPA, ANXA7, HMGN1, PTP4A2, H2AFZ, SMYD2, GTF2A2, GPI, HNRNPA2B1, PSMB1, PFN2, H2AFV, CDK2AP1, LONP1
BURTON_ADIPOGENESIS_10	0.99829	1	0.17268	0.419032	6325817	25	CCNG2, PYGB, FDFT1, ANXA6, MTM1, DOCK9, STRBP, LRRFIP1, GYG1, MBNL1
HOFMANN_MYELODYSPLASTIC_SYNDROM_HIGH_RISK_UP	0.993511	1	0.208511	0.418165	5871110	10	CELSR2, PLCG1, ZMYM3, OGG1, TRAF6
CHNG_MULTIPLE_MYELOMA_HYPERPLOID_DN	0.998872	1	0.166881	0.41103	6371792	27	RNASE4, UBE2D1, NECAP2, EIF1, GABARAPL2, FBXO21, EIF4EBP2, PEX19, SLBP, COPA, SEC23B, VPS35, YME1L1, USP22, SEC31A, PACSIN2, MCFD2, EIF2B1, ABCB9, RFWD3, CACYBP, RNF187, RNF41, VPS4A, EMG1, XPOT, TMED2
HOLLEMAN_PREDNISOLONE_RESISTANCE_ALL_UP	0.997582	1	0.178164	0.409302	6180287	19	KIAA0922, NTAN1, ZNF318, PCBP1, HRK, AES, OTUB1, MAGOH, CRKL, POLDIP3, SUMO2, PHF2, MED28, HNRNPUL1, SMARCB1, U2AF2, HNRNPR, TIMM17A, TAF5
MARIADASON_RESPONSE_TO_BUTYRATE_CURCUMIN_SULINDAC_TSA_2	0.994542	1	0.213732	0.408384	5782200	8	PER1, NPC2, MAP1LC3B, ATP5D, NEU1, ZFP36, UBE2V1, VMP1
MOOTHA_HUMAN_MITODB_6_2002	1	1	0.118077	0.407947	8885712	390	CPS1, SLC1A3, ABAT, MAST1, SLC25A20, BLVRA, PC, ACADSB, ALDH2, ACP6, PDK3, GPT, PDK4, MCCC1, SLC25A14, ACOT9, ATP7B, NR3C1, DECR1, UCP3, ACSL4, GLUD2, PPOX, SARDH, TST, MPST, RPS3A, GLS
HOLLEMAN_PREDNISOLONE_RESISTANCE_B_ALL_UP	0.998414	1	0.170565	0.403579	6258360	22	KIAA0922, NTAN1, C7orf26, PSRC1, PCBP1, THAP11, CS, UBE2Q1, AES, OTUB1, PRPF18, WAC, POLDIP3, SUMO2, MED28, SNX3, HNRNPUL1, SMARCB1, HNRNPR, CTCF, HDGF, CDK2AP1
SCHAEFFER_PROSTATE_DEVELOPMENT_AND_CANCER_BOX4_DN	0.999491	1	0.158211	0.402355	6473835	32	NFIA, TNRC6B, GCC2, SYMPK, EIF3A, MYO1B, ZNF462, ZNF664
DEN_INTERACT_WITH_LCA5	0.999078	1	0.163405	0.39955	6352567	26	LCA5, NAP1L1, DYNLL2, YWHAZ, CSNK2A2, NPM1, RANBP9, USP9X
ZHANG_RESPONSE_TO_CANTHARIDIN_DN	0.99999	1	0.137939	0.396971	6999967	67	ABCA3, PIK3CA, SLC25A6, TKT, MYB, RPL15, AKAP13, RPL4, EEF1D, RPL29
YAMASHITA_SILENCED_BY_METHYLATION	0.997503	1	0.225791	0.389988	5591711	5	AMN1, AEBP1, TGFBR2
STARK_HYPPOCAMPUS_22Q11_DELETION_DN	0.998522	1	0.170839	0.383577	6133254	17	PRODH, FOXN3, ARVCF, DGCR14, DGCR6, TRMT2A
FIRESTEIN_CTNNB1_PATHWAY_AND_PROLIFERATION	0.997484	1	0.200465	0.383035	5799305	8	CSNK1G3, FOXO4, CDK8
CHEOK_RESPONSE_TO_MERCAPTOPURINE_AND_HD_MTX_DN	0.999005	1	0.163708	0.380037	6213779	20	CGRRF1, KIAA1467, UCHL3, YTHDC2, AHCY
MOOTHA_MITOCHONDRIA	1	1	0.107625	0.372409	8915298	400	CPS1, SLC1A3, ABAT, MAST1, SLC25A20, PC, ACADSB, LGALS3, ALDH2, ACP6, PDK3, SIRT4, CROT, PDK4, SLC25A14, EHHADH, ACOT9, NR3C1, DECR1, UCP3, GLUD2, PPOX, ADCK3, SARDH, TST, MPST
MOREAUX_MULTIPLE_MYELOMA_BY_TACI_DN	1	1	0.115274	0.371194	7879518	164	IFT57, MET, MINA, PEX1, ZNF277, C15orf41, TMEM135, TDP2, PFDN4, IFT74, NADSYN1
SESTO_RESPONSE_TO_UV_C0	1	1	0.117478	0.356423	7341888	98	ANXA1, DSC2, ERBB3, GNAI1, CAMLG, TRAF4, ADM, POLR2A, BPGM, GDF15, SON, CDK7
WANG_RESPONSE_TO_ANDROGEN_UP	0.999779	1	0.144933	0.354382	6357025	26	MAP7, EVI5, ATXN3, DYNLL2, UBE2J1, ELK4, BMPR1B
NOUZOVA_TRETINOIN_AND_H4_ACETYLATION	1	1	0.112619	0.354264	7644545	132	SERPINI1, MIPOL1, NME7, HOXA1, NEK11, JPH1, CDKAL1, ZNF615, SENP7, ORC4, CHMP2B, ASTE1, RARB, PPP2R3C, ZNF222, EIF3H, BLZF1, ZNF600, NDUFA5, LETMD1, KDM3A, GORAB, SETDB1, MPV17, TTI2, PRRC2C, MARK2, ZNF518A, SEPSECS
SCIAN_INVERSED_TARGETS_OF_TP53_AND_TP73_DN	0.9999	1	0.137541	0.341116	6398270	28	KLF9, BTG1, ARF6, ATP2B4, EIF1, RELB, TNK2, HNRNPA3
KIM_ALL_DISORDERS_DURATION_CORR_DN	1	1	0.107703	0.338502	7636043	131	MAL, SEC14L5, AKR1B1, NRGN, ATP6V0E2, B3GAT1, FTO, NCALD, RPL13, RPS8, DNAJB2, RPS29, CX3CL1, AKR1A1, CDIPT, EXOC3, ARL4A, IMPDH2, STX7, MAST3, FBXO9, NTHL1, SAC3D1, RABAC1, DHPS, PMM1, PAFAH1B3
TERAO_AOX4_TARGETS_HG_UP	0.999916	1	0.135532	0.336133	6398375	28	PAM, SBF2, TTC7A, PEX5, NAA60, CEBPA, KIAA0930, LMTK2, SNX27, CTAGE5
CHOI_ATL_STAGE_PREDICTOR	0.999986	1	-0.119059	-0.347703	3401070	39	TTYH2, C20orf24, ZNF544, GORASP2, TARDBP, PUM2, CMTM6, IL17RA, FTL, MTRF1L, RBBP4, GMFB, TOMM70A, PRPF4B, R3HDM1, PLEKHJ1, DUT, HSPA4, SRPRB, ATP5A1, CCT3, SLC25A46, FAM60A, SEC11A, SEC23B, SNORA28, CCDC90B, C16orf80, TSPO, PPP2R2A, ST13, UBE2E1, MRFAP1L1, RRAGC, RALA, PLEKHA5, NAP1L1, RAPGEF2, COMMD3
YIH_RESPONSE_TO_ARSENITE_C2	0.999316	1	-0.154413	-0.370283	3883961	16	TCF12, MCL1, FADD, ABL1, SP3, PPP1CA
MARIADASON_RESPONSE_TO_CURCUMIN_SULINDAC_7	0.996971	1	-0.1755	-0.407664	3933519	14	ARHGEF2, NCKAP1, PPP1R8, CKAP2, DRAM2, TP53, DDX21, KAT7, NFKB2, RPL41, LARP1B, PCBP1, ZNF593, STK3
DER_IFN_GAMMA_RESPONSE_DN	0.994439	1	-0.194521	-0.416898	4067813	10	FEZ1, FBXW4P1, LARP4B, IDI1, PKD1, SNRPB2, TRAF6, COX17, INPP5A, EIF3E
IIZUKA_LIVER_CANCER_PROGRESSION_G2_G3_DN	0.993573	1	-0.205827	-0.418113	4159191	8	CYBA, PIM2
BRACHAT_RESPONSE_TO_METHOTREXATE_DN	0.998784	1	-0.158355	-0.420621	3658894	25	IFITM2, IFITM3, EMILIN2, ENO1, GPI, C11orf73, FKBP3, BCL2, PPIA, ALDOA, HIGD1A, SLC25A1
GLINSKY_CANCER_DEATH_UP	0.992742	1	-0.214135	-0.421306	4212998	7	GBX2, CCNB1, BUB1
NAGY_STAGA_COMPONENTS_HUMAN	0.995845	1	-0.179269	-0.423336	3899490	15	KAT2A, TADA3, ATXN7, TAF6L, SUPT7L, TAF5L
YAO_TEMPORAL_RESPONSE_TO_PROGESTERONE_CLUSTER_10	0.999984	1	-0.134154	-0.428813	3049240	63	RRBP1, RPN2, RANGAP1, TMED2, SSRP1, PSMA4, CANX, SEC61A1, TMEM11, TIMM23, CERS2, HNRNPR, CCT7, SLC1A4, CACYBP, GRWD1, TM9SF3, HIAT1, AP4S1, GCSH, ATF1, SLC30A5
HU_GENOTOXIN_ACTION_DIRECT_VS_INDIRECT_24HR	0.999908	1	-0.141168	-0.429423	3258179	48	HLA-B, PAG1, SLC50A1, MGAT2, TOP2A, RIC8A, TMX1, INCENP, TOMM34, MST1, MTDH, GLRX3, SYNCRIP, DNAJB6, EMP3, API5
GARGALOVIC_RESPONSE_TO_OXIDIZED_PHOSPHOLIPIDS_LIGHTYELLOW_UP	0.992721	1	-0.196159	-0.43015	4020277	11	ABHD3, ZDHHC18
FIGUEROA_AML_METHYLATION_CLUSTER_2_UP	0.999455	1	-0.154108	-0.447685	3415386	38	PMAIP1, OAZ3, PIGZ, SLC39A14, NRP2, PFN2, EXOSC3, CANT1, PIAS2, SAP30BP, TNPO3
MUNSHI_MULTIPLE_MYELOMA_DN	0.980191	1	-0.230052	-0.467323	4103173	8	RAD51, SKIL, DKC1, SMARCA4, CNOT2, HSF1, AGFG2, NPRL2
LUI_TARGETS_OF_PAX8_PPARG_FUSION	0.99827	1	-0.166891	-0.47082	3498802	33	ODC1, B2M, TRIB1, TMBIM6, HLA-G, RTN4
NIKOLSKY_BREAST_CANCER_10Q22_AMPLICON	0.974295	1	-0.243443	-0.478968	4134713	7	PPIF, POLR3A, ZMIZ1, DLG5, EIF5AL1, RPS24, ZCCHC24
CAFFAREL_RESPONSE_TO_THC_UP	0.99767	1	-0.170928	-0.479095	3514665	32	ASNS, VEGFA, TFRC, CENPL, FNTA, KCMF1
VANOEVELEN_MYOGENESIS_SIN3A_TARGETS	1	1	-0.126831	-0.47913	1861168	206	PRRG4, SDC1, C1orf51, GNPTAB, CDH6, HOXC8, SOD2, BTD, TRPV2, RHBDD2, BTBD6, TFB1M, LIF, ZDHHC20, CLCN3, CKS1B, PFKL, PTPLAD1, DPP3, USP5, LDLR, SLC25A40, ANKRD13B, SLC35A5, PMM2, RCN1, ARPC1B, SURF2, SUCLG2, ING5, CLCN5, ZBTB5, VMP1, RIC8A, HMOX1, NRM, RAD51AP1, RAE1, MINK1, NAP1L4, MZT1, TOMM34, NLN, HAX1, E2F6
GROSS_HIF1A_TARGETS_DN	0.990006	1	-0.194793	-0.486238	3766709	19	FST, TPI1, PFKL
TERAMOTO_OPN_TARGETS_CLUSTER_5	0.969145	1	-0.256891	-0.487377	4179607	6	SFT2D3, B3GALNT2, GIGYF2, GON4L, CCDC53, ILDR2
DIAZ_CHRONIC_MEYLOGENOUS_LEUKEMIA_UP	1	1	-0.114829	-0.493745	127522	1297	CDH1, IFITM1, FHL2, MATN2, SPTA1, PRKCQ, IKZF1, PLP2, ZNF22, TGM2, CKB, FSCN1, LMO2, WT1, B3GALNT1, LXN, KCNK5, ADORA2B, SOCS2, GALNT2, MAN2A1, QPCT, STAR, BID, ODC1, ADCY7, TP53I3, TAGLN2, SOD2, IFITM2, HSD17B12, CALU, ITPR2, TCF12, CYP51A1, SLC1A5, SLC7A5, DSTN, DHCR24, TSC22D1, SULT1A1, OXSR1, PCMT1, PISD, APBA2, HMGB3, RPN2, USP11, GRB10, RCC1, CBFB, FBXO7, P4HA1, SDF4, YARS, FADS2, PRKAR2B, …
MOOTHA_TCA	0.984398	1	-0.206428	-0.495016	3825981	16	SDHA, ACO2, IDH3B
MIKHAYLOVA_OXIDATIVE_STRESS_RESPONSE_VIA_VHL_DN	0.964492	1	-0.261691	-0.496483	4159539	6	CALU, PGAM1
SPIELMAN_LYMPHOBLAST_EUROPEAN_VS_ASIAN_DN	1	1	-0.123653	-0.508224	747449	546	OAS2, IFITM1, GLIPR1, ISG20, SYK, APOL1, ZNF22, OAS3, IGF1, MAN2A1, ODC1, PSPH, HSD17B12, STS, FAM129A, P2RX4, OXSR1, EVI2A, ALG6, RPN2, GPR137B, YARS, ALG5, TMED10, XBP1, PIP5K1B, COX10, CLCN3, IL32, PGRMC1, ANXA2, TMBIM6, BAG2, PSAP, PTDSS1, PRMT5, LAPTM4A, NPTN, ADH5, CAP1, SNUPN, TGOLN2, UBAP1, PCYT1A, RALB, SLC25A40, SDHAP1, DDOST, GARS, SPTLC1, SUMO3, M6PR, PRPF4, EIF5, POLR2C, FICD, STK17A…
ZHU_SKIL_TARGETS_DN	0.965132	1	-0.243404	-0.508641	3991682	9	BIRC5, CCNA2, CCNE2, TGFBR3, EMP1
KYNG_RESPONSE_TO_H2O2_VIA_ERCC6	0.979044	1	-0.215569	-0.509057	3833700	15	RCC1, FLOT2, TCF3, CUX1, DNAJB1, UNG, CDC34, CTSS, OAZ2, ORAOV1, PLXNA1, CRYAB, RPL21, RPL7A, RPL31
RAMPON_ENRICHED_LEARNING_ENVIRONMENT_EARLY_DN	0.964619	1	-0.243906	-0.509689	3989563	9	PREP, SPTBN1, RXRA, CIT
AMIT_SERUM_RESPONSE_20_MCF10A	0.980478	1	-0.212743	-0.51016	3810745	16	UBB, ITGB1BP1, SNCA, SLC39A9, SRPR
TURJANSKI_MAPK14_TARGETS	0.96215	1	-0.246412	-0.514927	3979350	9	TP73, FOS
LEE_METASTASIS_AND_RNA_PROCESSING_UP	0.980015	1	-0.212939	-0.517919	3780577	17	EXOSC8, HNRNPA2B1, RAE1, NOP58, ACIN1, PA2G4, GRSF1, RNGTT, COIL, PPIG
CHANDRAN_METASTASIS_TOP50_UP	0.995379	1	-0.18341	-0.520662	3470556	34	TUBA1B, MSI2, GIT1, H2AFV, HN1, G3BP1, U2SURP, GRB2, SDCCAG3, SOD1, EIF1AX, NOL8, AK4, IBTK, BASP1, HSPD1, GNL3L, NUFIP2, SEPT7, NUCKS1, LARP1, CELF1, HSP90AA1, CBX4, GRINA, YY1, BIRC6, DDX17, ZNF605, RALA, IRF2BP2, PCBP2, KIAA1147, PABPC1
WATANABE_RECTAL_CANCER_RADIOTHERAPY_RESPONSIVE_UP	0.999962	1	-0.154443	-0.528713	2677672	96	CDH1, SEL1L3, MANF, B2M, CTSA, WDR1, PIP5K1B, DDR1, LAMP1, MFSD10, CYB5B
KORKOLA_EMBRYONIC_CARCINOMA_VS_SEMINOMA_DN	0.959827	1	-0.243002	-0.532872	3887065	11	RBM24, IRX1, SLC43A1, ST7L
JAIN_NFKB_SIGNALING	0.999636	1	-0.164474	-0.53404	2974639	69	PSPH, VEGFA, CTSC, RCC1, GBA, SLC29A1, ALG3, LMAN2, ORC5, BCAT2, NOC2L
CHIARETTI_T_ALL_RELAPSE_PROGNOSIS	0.972666	1	-0.22322	-0.535284	3780382	16	NDC80, HNRNPH1, BUB1B, H2AFX, USP1, CENPF, TTK, MELK, CDC7, DEK, MYC, SEC31B, CAT, AHNAK, MEF2A, RCBTB2
WAKASUGI_HAVE_ZNF143_BINDING_SITES	0.998967	1	-0.170563	-0.535557	3125490	57	FANCD2, GTF2H5, RAD23B, TDP1, RAD51, FANCL, CHEK2, REV1, POLE, MUS81, MSH3, PMS2, DDB1, UBE2N, APTX, EXO1, RAD1, RECQL4, CHEK1, FEN1, RAD18, RECQL, FANCG, GTF2H4, SHFM1, MUTYH, RAD52, RAD23A, TP53, PRKDC, MSH6, HELQ, MSH5, RAD9A, NEIL2, BRCA1, MSH2, RECQL5, XPC, POLD1, ERCC1, APEX1, POLK, TDG, REV3L, LIG4, ERCC8, POLI, FANCE, PMS1, NTHL1, MRE11A, ERCC4, RAD50, RRM2B, FANCB, POLB
CASTELLANO_HRAS_TARGETS_DN	0.938049	1	-0.295871	-0.537722	4122142	5	SLC1A5, HRAS, FAM103A1
WAKABAYASHI_ADIPOGENESIS_PPARG_RXRA_BOUND_WITH_H4K20ME1_MARK	0.999996	1	-0.150603	-0.538696	2363948	131	PPARG, CERK, HSD17B12, ADIPOR2, SLC1A5, PLOD1, TMCC3, TTYH2, BCAR3, ERP29, FADS2, FAM49B, MSMO1, REEP5, CHCHD3, PFKL, ATP1B3, NFE2L1, ZNF219, PLA2G15, BCAT2, ORMDL3, EIF4G3, NMT1, LRRC8D, MAPKBP1, SETD8, STOM, XRCC3, AGPAT2, EPT1, MLF2
CHEOK_RESPONSE_TO_HD_MTX_DN	0.983455	1	-0.207817	-0.541823	3646613	23	SOCS2, CEP170, CRYZ, TGIF1
SCHAEFFER_PROSTATE_DEVELOPMENT_AND_CANCER_BOX4_UP	0.943985	1	-0.26718	-0.542744	3951611	8	PRKCB, ZMYND8, WAC, SIN3B, KLHDC10, NAV1, NCOA6, IRF2BP2
NIKOLSKY_BREAST_CANCER_12Q24_AMPLICON	0.960652	1	-0.238864	-0.545125	3820791	13	PGAM5, POLE, ANKLE2, PUS1, DDX51, NOC4L, GOLGA3, SFSWAP, MMP17, PXMP2, ULK1, CHFR, EP400
ABRAMSON_INTERACT_WITH_AIRE	0.996273	1	-0.183517	-0.548931	3307084	44	XPOT, TOP2A, SUPT16H, NUP93, LMNB1, SRSF1, RUVBL2, SMC1A, C1QBP, NOP56, KPNB1, EFTUD2, MYBBP1A, GCN1L1, XPO1, SRSF2, TRIM28, SNRPB, RAD21, POLR2B, SRSF3, MCM2, MCM5, PRKDC, MSH6, PARP1, PCNA, HIST1H2BO, GEMIN5, MSH2, RANBP2, HIST1H2AC, SNRPD3, NASP, MCM6, DDX17, RANBP9, SMC3, DDX5, CAND1, IPO7, CHD6, POLR2A, PABPC1
LI_DCP2_BOUND_MRNA	0.999767	1	-0.165153	-0.557958	2759346	88	BID, PHGDH, STRA13, NQO2, PDXK, LSM3, PPIB, ENO1, AP2S1, TRAPPC2L, CYC1, TRIB3, MRPS11, RUVBL2, MRPS12, SAP30BP, HSD17B10, RFC2, NT5DC2, UQCRC1, HSP90B1, GATAD1, NDUFS8, PSMC3, PSMC5, NOP56, FAHD2A
NAGY_TFTC_COMPONENTS_HUMAN	0.971196	1	-0.223936	-0.558985	3695143	19	TAF5, KAT2A, TADA3, ATXN7, TAF6L, SUPT7L, TAF4, TAF5L
KERLEY_RESPONSE_TO_CISPLATIN_DN	0.91831	1	-0.326438	-0.563462	4130806	4	HESX1, HMGCS1, MYC, LPIN1
FAELT_B_CLL_WITH_VH3_21_UP	0.992761	1	-0.192984	-0.563596	3376496	39	SLC7A6, PKMYT1, CALR, TOMM40, PPP5C, VCP, VDAC1, POR, E2F4, UBTF, SMG5, ACTN4, SMARCD1
GRAESSMANN_APOPTOSIS_BY_DOXORUBICIN_DN	1	1	-0.131467	-0.57037	57172	1650	EPHA4, OLFML2B, CADM1, SCARA5, CCL5, MID1IP1, TIMP3, GLI2, HSPB8, NDN, TUBB2B, ADAMTS5, FOXF1, BTC, FAM19A5, DTX3, PLCE1, PLP2, CACHD1, FJX1, COL12A1, LTBP1, ZNF22, ZNF467, CLCF1, TMEM2, ACHE, KIAA1161, TF, IGF1, LOX, CNTF, ATL3, DLK2, SPHK1, RUNX1, NKD2, EMP2, SOCS2, ARHGAP6, THSD1, GALNT2, RHOU, ITGA5, ID3, CGNL1, RGS11, POLR3G, FZD2, VWA1, DCLK1, APBB2, GALNT7, DHRS11, SOD2, PCBP4, ROR1, PPAP2…
BENPORATH_MYC_MAX_TARGETS	1	1	-0.136488	-0.5711	476334	731	ENO2, VGF, SYK, H2BFS, SLC26A4, TMSB4X, SAP30, ARHGEF16, MT2A, DDX58, JMJD7-PLA2G4B, MAN2A1, POLR3G, TAGLN2, TNFRSF21, TCF12, MANF, SMAD3, SLC7A1, FKBP11, PCMT1, SGPL1, ELOVL1, USP11, SLC5A6, CTSC, YWHAH, PREP, LSR, DPM2, ERLIN1, CYBA, PTPRF, FADS3, TRIB1, CLCN2, ZMPSTE24, TRIP13, AIFM1, TMED10, PYCR1, MYCBP, FABP5, MARS, RPS6KA5, SCD, CLCN3, HMMR, SLC43A1, PPT2, SLC31A1, SIGMAR1, CAPZA1, SNX15, …
LEE_LIVER_CANCER_SURVIVAL_DN	0.999997	1	-0.156175	-0.572187	2162121	158	PLP2, TMSB4X, LXN, LAMB1, NFE2L3, ODC1, ZADH2, PHLDA2, YWHAH, HMGB2, CDCA8, ITGB1BP1, FABP5, MTHFD2, KLF5, SERPINH1, SLC44A1, MFSD10, DBNDD2, TUBA1B, EIF4A3, DYRK2, SPC25, CCNA2, IGF1R, PDCD5, SNRPG, NCBP2, HIST1H4A, SFT2D1, DCTPP1, TSPAN3, ECT2, CLIC1, WDR34, CCNB1, RBX1, ACTR3
AMUNDSON_POOR_SURVIVAL_AFTER_GAMMA_RADIATION_8G	0.999256	1	-0.172875	-0.572843	2866506	78	LOXL2, TNFRSF12A, DRAM1, CORO1A, ARHGAP4, SGK1, BCAR3, PSD4, GJC1
MANN_RESPONSE_TO_AMIFOSTINE_DN	0.933406	1	-0.267784	-0.573917	3818155	10	RRM2, HMGN2, CCNB1, MAD2L1
ONGUSAHA_BRCA1_TARGETS_DN	0.93655	1	-0.262971	-0.57666	3792799	11	LUC7L3, MAPKAPK2, SMARCA5, VAMP3, ZNF638, TPR, ZFP62, DUSP12, LYPLA1, CDK8, ARHGAP5
LUI_THYROID_CANCER_PAX8_PPARG_DN	0.992175	1	-0.195026	-0.578015	3324867	42	RAP1GAP, B2M, NUPR1, TRIB1, TMBIM6, TMEM109, EIF5, RTN4
ISHIDA_TARGETS_OF_SYT_SSX_FUSIONS	0.91055	1	-0.305373	-0.579357	3926907	6	HYOU1, NUPR1
HOFMANN_CELL_LYMPHOMA_UP	0.991349	1	-0.196495	-0.57959	3338367	41	IL8, IL1R1, CEBPG, PRKCB, CKS1B, TAF5, DTYMK, TRIM22, MYBL2
WHITFIELD_CELL_CYCLE_M_G1	0.999971	1	-0.162367	-0.5825	2340371	134	IFIT2, IFIT1, ANTXR1, NCS1, C3orf62, AOC2, TSC22D1, ANP32E, AGPAT3, TULP4, AFAP1, GATA2, VANGL1, PLIN3, ZNFX1, SNUPN, TMEM138, PRC1, MRPS2, TROAP, CEP70, ZSCAN5A, TLE3, UBE2S, CNIH4, HMG20B, GRPEL1, G3BP1, KIAA0586, UBE2D3, NUP37, TCERG1, PPP2CA, RHEB, VCL, PSEN1, PBK, ODF2, GNB1, ILF2, KPNB1, SYNCRIP, DNAJB6, ZBTB7A, DKC1, HMGCR, FOPNL, TOB2, PTMS, EIF4E, DYNLL1, WWC1, MORF4L2, RAN
WILLIAMS_ESR2_TARGETS_DN	0.919899	1	-0.280917	-0.587032	3804603	9	SIPA1L2
ZAMORA_NOS2_TARGETS_UP	0.997272	1	-0.183866	-0.587713	3040971	63	TMSB4X, CSRP1, YWHAH, HMGB2, TUBB, STAM, PCSK7, HMOX1, RRM1, H2AFZ, ZNF259, PICK1, RAC1, EIF4E2, IER2, PNP, SRM, RAN, LIG1, DNAJB1, NEDD8
WILLIAMS_ESR1_TARGETS_DN	0.900382	1	-0.323701	-0.5883	3956619	5	EFNB2, ERBB2
KAAB_FAILED_HEART_ATRIUM_UP	0.976945	1	-0.216329	-0.589179	3518068	28	HES2, APOM, FGFR1
DAIRKEE_TERT_TARGETS_UP	1	1	-0.14927	-0.589372	1333545	323	SPNS2, SAMD11, SEMA3G, TERT, ARHGEF4, LHB, ADORA2B, EMP2, CORO1A, PVRL1, GPC1, SLC2A3, IKBKG, SLC1A5, TSC22D1, ADI1, FOSL2, RAB4B, FAM83D, CHRD, ADAP2, CNPY3, N6AMT2, NGRN, PTGER4, PDIA3, BIRC5, LMAN2, ECHS1, PGRMC1, PPIF, EBP, NQO2, RAB40C, CNTROB, LEPRE1, SNCA, LDLR, MANBAL, DDOST, BCAT2, IKBIP, MRPS2, FBF1, NMT1, RAD23B, GEMIN4, ATP5J2, SRA1, ARPC4, PFN1, SH2B2, MLF2, KIF2C, DCTPP1, NOMO1, NUP…
LIN_MELANOMA_COPY_NUMBER_UP	0.996367	1	-0.186625	-0.589655	3090870	59	ECM1, ANO1
WANG_TUMOR_INVASIVENESS_UP	1	1	-0.14878	-0.590001	1272962	340	IFITM1, TGFBI, TUBB2B, FN1, SYK, GLUL, CRABP2, FZD8, LAMB1, PIP4K2A, NCS1, IFITM2, PSPH, PROS1, PLOD1, SGPL1, TUBB6, HSPA5, HMGB2, CRELD2, IFITM3, CDCA3, EZH2, CKS1B, HS6ST1, STAT1, ANXA2, RPN1, CAPZA1, PAPD5, ADH5, CCDC47, PNN, DPP3, TUBA1B, SDHA, KIF20A, ORMDL3, DAZAP1, ANKFY1, MOV10, CA14, ACAT2, SPTBN1, MPDU1, TARDBP, PSMA4, PIGF, TUBB
MARIADASON_REGULATED_BY_HISTONE_ACETYLATION_UP	0.997662	1	-0.18302	-0.59279	2980868	68	ISG15, TGM2, ID3, DLX4, CYP1B1, BCAR3
DAIRKEE_CANCER_PRONE_RESPONSE_BPA	0.99115	1	-0.197492	-0.593318	3273984	45	GLUL, IGFBP2, SORD, SDHA, CSE1L, SNRPA1, TOP2A, TRAP1, NUP93, MOGS, QDPR, NDUFB2, C1QBP, UCK2, MTOR, EIF3B, GSPT1, RANBP1, PSMD1, GOT2, DHX15, MTHFD1, EIF2S2
STEGMEIER_PREMITOTIC_CELL_CYCLE_REGULATORS	0.920789	1	-0.276872	-0.593395	3766542	10	SOCS2
GEORGES_CELL_CYCLE_MIR192_TARGETS	0.996002	1	-0.187907	-0.593704	3089740	59	RAP1GAP, PAPD5, EXTL2, NCAPH, CRK, TUBGCP3, TDP1, RAD51, LMNB2, PAPD7, RACGAP1, MAD2L1, PLS3, CTCF, KIF14, USP1, POLQ, PPP1CA, DBF4B, SMARCB1, NBN, KIF23, BCL2, RAD1, MCM3, MTSS1
NIKOLSKY_BREAST_CANCER_17P11_AMPLICON	0.896054	1	-0.31517	-0.597944	3864391	6	SLC47A1, MAPK7, ALDH3A2, EPN2, ULK2, B9D1
WATANABE_RECTAL_CANCER_RADIOTHERAPY_RESPONSIVE_DN	0.998452	1	-0.180334	-0.598789	2853087	79	TUBB2A, PCOLCE, PSPH, GRB10, RHOBTB3, SIM2, MAP4, FLNA, LYN, RTN4, ACTN1, TYRO3, PFN2, HARS2, SEC23A, NOP2, PSMB6, SPR, ITGB1, PPP1R12A, CFLAR, GLUD1, HSPE1, PPP2CA, CUL1, PSMA6, LGALS1, CHD1, ENSA, ATXN10, TMEM147, CCT6A
BERENJENO_TRANSFORMED_BY_RHOA_FOREVER_DN	0.953443	1	-0.240069	-0.599256	3627597	19	MGP
BOYAULT_LIVER_CANCER_SUBCLASS_G123_UP	0.988582	1	-0.201713	-0.600635	3296927	43	SHC1, FABP5, KIF20A, CCNB2, VIL1, GINS1, SMC4, TMPO, KPNA2, MAP4K3, RFC4, CACYBP, NT5DC2, POGK, CKAP4
KYNG_ENVIRONMENTAL_STRESS_RESPONSE_NOT_BY_UV_IN_WS	0.910073	1	-0.287486	-0.60076	3763966	9	TP53I11
RHEIN_ALL_GLUCOCORTICOID_THERAPY_DN	1	1	-0.151786	-0.601459	1282926	337	PXDN, CD9, MME, SERPINE1, EGR3, LXN, RRM2, TCF12, KLF4, E2F8, PCMT1, ANP32E, HMGB3, HMGN2, NUSAP1, ATP9A, BIRC5, FABP5, LAPTM4B, CHCHD3, CKS1B, FOS, HMMR, TPI1, PDIA6, TUBA1C, RCAN1, CENPN, SORD, TUBA1B, PSMD14, PRC1, EGR1, PKD2, CCNB2, KDELR2, ANP32B, DYRK2, TOP2A, SSR1, ARPC5L, GPR125, FHL1, SSRP1, ZWINT, VDAC1, CANX, RAD51, TUBB, HIST1H3H, BUB1B, CALM1, ENO1, LSM4, PRDX6, NDUFB5, BCAP31, FANCL…
PATIL_LIVER_CANCER	1	1	-0.144538	-0.601633	555849	667	SPP1, STC2, PODXL, NPR1, PPARG, MID1IP1, LOXL2, PLP2, UBD, PIEZO2, NOTCH3, ZDHHC14, OSBP2, FGFR4, TP53I3, PSPH, RRM2, SEMA5A, COL15A1, SHC1, P2RX4, POFUT1, MBOAT7, EFNA1, FKBP11, E2F8, IRAK1, TMCC1, DONSON, KCNQ1OT1, KDELR3, HMGN2, RHOBTB3, TMEM194A, CTSA, DPM2, COLEC12, ERMP1, SLC39A1, CDCA8, FADS2, PTPRF, NUPR1, SLC29A1, PTP4A3, NCSTN, NUSAP1, TRIP13, FAM49B, FABP5, IARS, VAT1, RHBDD3, BAIAP2L2…
MENSSEN_MYC_TARGETS	0.991059	1	-0.198081	-0.604891	3214727	49	PPIF, TRAP1, HSPA1A, ENO1, NUTF2, CCNB1, MRPL3, RUVBL2, HSPE1, C1QBP, NOP56, RRP9, NME1, EPRS, PHB, EFTUD2, SRM, NSF, EIF3B, HSPA9
INAMURA_LUNG_CANCER_SCC_SUBTYPES_DN	0.886373	1	-0.332925	-0.605066	3895059	5	CEP135, PDE12, ASH1L, USP24, SOS1
IKEDA_MIR133_TARGETS_UP	0.985925	1	-0.205446	-0.605991	3320104	41	PTPRD, SLC6A6, ASPH
BRACHAT_RESPONSE_TO_CAMPTOTHECIN_DN	0.985838	1	-0.205561	-0.606332	3319811	41	PSAT1, IFITM2, ANP32E, IFITM3, SLC44A2, RCN1, TUBB, ENO1, GPI, SWI5, C11orf73
GAZDA_DIAMOND_BLACKFAN_ANEMIA_PROGENITOR_UP	0.978281	1	-0.214366	-0.608539	3410942	34	IRF9, FXYD6, SLC2A3, PDE10A, HLA-G, CHMP1B
KIM_WT1_TARGETS_DN	1	1	-0.151684	-0.611196	1045753	414	NRP1, ASNS, BDNF, IFIT1, H2BFS, PMAIP1, LAMB1, FZD2, DAAM1, SOD2, ID1, PSPH, BMPR1A, CYP24A1, MANF, MAGT1, TM2D3, ELOVL1, HSPA5, HMGB2, SDF4, DDIT4, CDCA8, EIF4EBP1, PILRB, ASF1A, C19orf40, NUSAP1, XBP1, RIN2, MARS, CDCA3, ATHL1, ARL6IP1, ZNF302, XYLT1, RANGAP1, BAG2, AURKA, GTF2H5, RSAD1, C5orf28, ST6GALNAC5, HOXB6, TAF5, IFI16, ORC5, OIP5, RBM25, SGMS1, SNAPC1, MEPCE, KIF20A, PRMT7, GAS2L1, TME…
WONG_MITOCHONDRIA_GENE_MODULE	0.999998	1	-0.161809	-0.61216	1843374	209	SOD2, CHDH, SLC9A5, AIFM1, MTHFD2, PDP1, ATP1B1, ECHS1, PPIF, PCK2, UQCR10, NDUFAF1, NME4, ATP1B3, LONP1, SCO1, ATP5G1, SLC16A3, TOMM40, NDUFB3, CRYZ, ATP6AP1, ATP5J2, SFXN5, MRPS18C, NDUFA9, NDUFA12, ATP5B, NDUFB5, SLC25A19, NDUFS5, HCCS, HINT2, GRPEL2, MRPL13, TIMM23, NDUFS6, CYC1, HAX1, MRPL3, NDUFA10, MCEE, NDUFB10, NDUFC2, PDHA1, SEC61G, TUFM, NDUFV2, HSD17B10, GLUD1, PRDX5, CYP27A1, KARS, C…
MARTINEZ_RESPONSE_TO_TRABECTEDIN_DN	1	1	-0.159256	-0.616266	1589383	260	WNT5B, MID1IP1, EGFR, VCAN, FNDC3A, NPAS2, LHFPL2, ARHGEF2, RCC1, JAG1, XBP1, PDGFB, EPS8, BAG2, AURKA, PLK1, RBM25, PSMD14, FZD1, STK17A, RIPK1, CRK, RAD23B, TOP2A, ARPC5L, CCNH, CCNA2, RAD54B, TARDBP, CXXC5, CORO1C, CMPK1, TGIF1, PSMA4, FNTA, UBE2C, MRPL1, HSPA1L, KIF11, UBE2T, PSMB1, UBN1, ZDHHC5, RCOR1, MAP3K4, TMPO, SRSF4, FKBP15, PANX1, ANLN, RAB2A, MAPK14, SACS, RBM14, CFLAR, ARFGAP1, SUPV…
ZHAN_VARIABLE_EARLY_DIFFERENTIATION_GENES_DN	0.969311	1	-0.223344	-0.617379	3451314	30	BCL7B, VDAC1, CCNB1, ELF4, TBCB, DYRK1A, C21orf33, PSMD4, PSMC5, GNAI2, CCT5, SF3A3, CNN2, TOPBP1, SAFB, SNX1, CDK4, RABIF, PPP3CB, ATP13A3, HADHA, NUP160, FXR1, FBL, SRI, MARK2, COX17, ATIC, QARS, NAP1L1
FRIDMAN_SENESCENCE_DN	0.897168	1	-0.295654	-0.617828	3710592	9	LAMA1, ID1
KRIGE_RESPONSE_TO_TOSEDOSTAT_6HR_DN	1	1	-0.147262	-0.619046	410411	794	SDC2, LRG1, RFTN1, TNFRSF1B, IKZF1, MGLL, FJX1, HIVEP3, VAMP8, NEFH, B3GNT7, GALNT14, PPP1R27, BMP8B, FSCN1, WT1, ARHGDIG, DRAM1, GALNT2, LDLRAD3, MT1X, NFE2L3, POLR3G, BID, APBB2, GRAMD4, SOD2, TRNP1, IFITM2, EBF3, PPAPDC1B, RET, POP1, ANKRD18A, TMEM116, DHCR24, DLX4, SLC19A1, PISD, DHCR7, SLC5A6, ARHGEF40, RCC1, PHLDA2, SLC11A2, SLC25A10, SYNGR1, PRR7, ALG1, TIMP2, SLC7A6, N6AMT2, METTL16, PRKA…
OISHI_CHOLANGIOMA_STEM_CELL_LIKE_UP	1	1	-0.157553	-0.619793	1381275	310	SPP1, PDGFD, FRMD4A, CDC42EP1, FGF1, HKDC1, TBC1D8, MAN2A1, GCNT4, FGFR4, PHGDH, IL17RB, SFT2D2, DGCR5, BMPR1A, TMEM209, ARHGAP29, GPR137B, SYNGR1, PTPRF, PGBD5, COX10, RBM34, RANGAP1, GOT1, DEPDC5, ELAC2, NDUFAF1, TCTA, C1orf27, PPP2R3A, BCS1L, PMS2P5, GPATCH4, LCMT2, CRK, TIMM44, TMCO1, GEMIN4, PRKAA2, TIMM17A, SCAMP3, RNMTL1, CRYZ, MRPL35, ACO2
GENTILE_UV_RESPONSE_CLUSTER_D8	0.979955	1	-0.21241	-0.620328	3332941	39	MN1, MT1X, SLC7A6, HNRNPH3, INSIG1, LDLR, TOP2A, PPID, NACC2
LIU_COMMON_CANCER_GENES	0.993943	1	-0.19412	-0.62049	3030820	63	PGF, TLE1, SLFN5, FGFR1, ATP8B1, B2M, TCF7
NIKOLSKY_BREAST_CANCER_15Q26_AMPLICON	0.933783	1	-0.255576	-0.621622	3602228	17	ALDH1A3, LRRK1, TM2D3, PCSK6, SNRPA1, IGF1R
ZAIDI_OSTEOBLAST_TRANSCRIPTION_FACTORS	0.911123	1	-0.277881	-0.622124	3655567	12	RUNX2, FOSL2, FOS
BARIS_THYROID_CANCER_UP	0.949814	1	-0.241104	-0.622353	3544417	22	GLUL, GCHFR
GALI_TP53_TARGETS_APOPTOTIC_DN	0.86547	1	-0.346292	-0.629358	3803200	5	NOL3, FADD, CHEK1
DANG_MYC_TARGETS_UP	0.999694	1	-0.176082	-0.631076	2347168	133	CCND2, TERT, IRF9, ODC1, CTSC, RCC1, PREP, PYCR1, TFRC, ENDOG, EXOSC8, CAD, PPID, UBE2C, ENO1, TXN, PSMB1, HNRNPA2B1, SURF6, CCNB1, SLC39A6, PPAT, RPS6KA2, SRSF1, METTL1, PRDX3, PAX3, XIAP, PRPS2, NUP155, DPY30, HSPE1, RFC2, H2AFZ, DBI, TIMM10, POLD2, DDX18, NME1, NBN, PHB, EIF3C, DKC1, SRM, TK1, EIF4E, CCT5, CDC25A, HSPA9, HMGA1, MRTO4, SHMT1, PPIA, PA2G4, AIMP2, EMP1, CEBPZ, SRSF2
RICKMAN_TUMOR_DIFFERENTIATED_MODERATELY_VS_POORLY_DN	0.913831	1	-0.272048	-0.631932	3605494	14	SRRT, LUC7L3, IPO9, SRSF1, CENPF, MCM3
BANDRES_RESPONSE_TO_CARMUSTIN_WITHOUT_MGMT_24HR_UP	0.8918	1	-0.295092	-0.632444	3647961	10	STS, SNAPC1
CHIANG_LIVER_CANCER_SUBCLASS_UNANNOTATED_DN	0.999972	1	-0.169825	-0.632731	2003250	182	WARS, EPDR1, MANF, FKBP11, SLC29A1, BAG2, PDIA6, XRN2, FUCA2, ADH5, SPOPL, SELT, FAM96A, TPD52L1, CTNNAL1, CCNB2, GPR160, SCAMP3, C1GALT1C1, PIGF, SEC61A1, YAP1, MRPL39, TMEM50A, PRPS1, RAD51AP1, UBE2T, RFC5, TMX1, RAE1, ECT2, MAGED1, SLC39A6, STT3A, MAD2L1, MRPL13, AQP11, PSMD10, RFC3, PSMD8, PRKAB1, NFYC, RFC4, TPX2, MRPS12, PPIL1, DNAJA1, YBX1, MAD2L2, ATG3, CENPH, NUP37, H2AFZ, DBI, PGK1, NUD…
KIM_GLIS2_TARGETS_DN	0.859856	1	-0.366762	-0.633065	3867865	4	BFAR, SMARCA2, STRADB, DNASE1
GROSS_HYPOXIA_VIA_HIF1A_UP	0.994143	1	-0.194568	-0.633287	2945749	70	RRM2, SLC19A1, ELOVL1, CD276, TFRC, PTPLAD1, MGAT2, CCNH, PPID, TARDBP, GART, HRAS, TSR1, NOP2, NOP58, KPNA2, GTF2E1, SRSF1, MOGS, UBE4B, SLC1A4, G3BP1, CACYBP, SHMT2, AKAP8
CHEOK_RESPONSE_TO_MERCAPTOPURINE_DN	0.921343	1	-0.264392	-0.634015	3580910	16	NFASC, LAPTM4B, SORL1
JIANG_HYPOXIA_VIA_VHL	0.966382	1	-0.225052	-0.634898	3387036	33	ENO2
ZHANG_TLX_TARGETS_36HR_DN	0.999965	1	-0.170398	-0.635295	1997444	183	ADAMTS5, IFIT2, EGLN3, SKA1, TGS1, NUSAP1, TRIP13, EZH2, HMMR, TIMELESS, FANCA, CENPN, PRC1, LRR1, RBL1, ERCC6L, TOP2A, SPC25, ORC2, CCNA2, TARDBP, GINS1, SPAG5, CENPK, RAD51AP1, SHCBP1, KIF11, SMC4, INCENP, CHAF1B, UBE2V2, TMPO, POLE, NCAPG, RBM26, PPAT, TIPIN, ARPP19, ANLN, PLK4, SRSF1, USP1, TPX2, FANCI, CENPH, NCAPG2, RAD51C, ZWILCH, TUBGCP5, DNA2, CEP55, CENPF, SUV39H2, CHD1, FIGNL1, BUB1, E…
MARTIN_INTERACT_WITH_HDAC	0.97368	1	-0.218192	-0.637214	3311597	39	RUNX2, CAMK1, GATA2, PPP2R4, ACTN1, NFKBIA, BCL6, KPNA2, MAPK1, PPP1R12A, SRF, SIN3A, ACTN4
PLASARI_TGFB1_TARGETS_1HR_DN	0.855919	1	-0.369303	-0.637452	3850154	4	MEIS2, DDIT3
PIONTEK_PKD1_TARGETS_DN	0.890768	1	-0.292424	-0.641249	3607394	11	HIST1H2AL, CCNA2, TUBB, UHRF1, RRM1
COURTOIS_SENESCENCE_TRIGGERS	0.858972	1	-0.338257	-0.641745	3704465	6	ZHX2
LIU_IL13_MEMORY_MODEL_UP	0.905158	1	-0.276951	-0.643321	3571274	14	MAP4K1
LUI_THYROID_CANCER_PAX8_PPARG_UP	0.970235	1	-0.220652	-0.650845	3267267	41	GABBR2, FSCN1, TP53I11, FBN1, IL1R1, SLC20A2, DDR1, MFSD10, APLP2
LIN_MELANOMA_COPY_NUMBER_DN	0.966474	1	-0.223626	-0.653086	3287089	39	PAPSS2, FNDC3A, B2M, ALG5, PDIA3, CDKN2A, MAF, CLN5
MUELLER_PLURINET	0.999997	1	-0.167866	-0.653358	1518551	276	VAMP8, PMAIP1, PHGDH, POP1, DHCR24, SLC19A1, TRIP13, BIRC5, CKS1B, BIK, HMMR, ANXA2, AURKA, TOE1, PRMT5, ELAC2, ANAPC1, PPAP2C, PNN, FAM136A, TARBP2, MATK, EXOSC8, PSMD11, CCNB2, AURKB, DAZAP1, NOC2L, LSM3, LSM1, PLSCR1, ORC2, CCNA2, RNMTL1, PPID, TGIF1, DDX11, MYBL2, RAD51, BRIX1, SPAG5, PFN1, BUB1B, LUC7L3, PMF1, LSM4, VASP, NOLC1, DCTPP1, RCHY1, NUP50, RFC5, CHEK2, HSPA14, ORC6, TMPO, NOP58, C…
KRIGE_RESPONSE_TO_TOSEDOSTAT_24HR_DN	1	1	-0.15455	-0.653673	323872	895	GAL, LRG1, RFTN1, IKZF1, MGLL, FJX1, HIVEP3, VAMP8, NEFH, B3GNT7, GALNT14, PPP1R27, BMP8B, FSCN1, WT1, ARHGDIG, SAP30, DRAM1, GALNT2, LDLRAD3, MT1X, NFE2L3, POLR3G, BID, APBB2, GRAMD4, SOD2, TRNP1, IFITM2, EBF3, KIAA0020, POP1, ANKRD18A, DHCR24, DLX4, SLC19A1, PISD, DHCR7, SMURF1, SLC5A6, RCC1, SLC11A2, SLC25A10, SYNGR1, PRR7, ALG1, SLC7A6, N6AMT2, METTL16, PRKAR2B, RNF207, STRA13, TRIB1, TGS1, S…
MCCOLLUM_GELDANAMYCIN_RESISTANCE_DN	0.841143	1	-0.378736	-0.653735	3783687	4	NOTCH3
MIKKELSEN_ES_LCP_WITH_H3K27ME3	0.846026	1	-0.404218	-0.654179	3919685	3	MYLK2
FINETTI_BREAST_CANCERS_KINOME_GRAY	0.900052	1	-0.277747	-0.655888	3524387	15	CSNK1A1, CDK17, DYRK1A, MAP4K3, TWF1, SNRK, TRIM33, CHUK, PRPF4B
HOFMANN_MYELODYSPLASTIC_SYNDROM_HIGH_RISK_DN	0.864426	1	-0.314402	-0.657006	3575173	9	DHH, DYRK2, IFNAR1, HLF, STAT2
ENK_UV_RESPONSE_KERATINOCYTE_DN	1	1	-0.161693	-0.657072	918368	464	IFI44L, CCND2, PTHLH, SFRP1, FAT2, BIRC3, ITGB5, ARHGEF4, IFIT1, SEMA3F, MAN2A1, IFI44, PTPRZ1, CEBPD, ADCY7, ID1, PSPH, SLC2A3, CYP51A1, RRBP1, TNFRSF1A, HPS5, PCMT1, JAG2, SLC11A2, BCAR3, AFAP1, TRIP13, PCDH7, MSMO1, FOS, CLIP1, SLC16A1, SERPINE2, SLC31A1, GOT1, TBL2, FEZ1, ELAC2, MARCH7, NPTN, CYB5B, ADH5, ATP1B3, FAT1, PKD2, SORL1, GAS2L1, BCAT2, PRPF4, MAP4, WNT5A, CTNNAL1, CSE1L, ADCY3, MCL…
BORCZUK_MALIGNANT_MESOTHELIOMA_UP	1	1	-0.167963	-0.657411	1447698	293	LOXL2, FSCN1, SAP30, CRABP2, S100A2, CALU, PCMT1, RHOBTB3, P4HA1, PYCR1, MSMO1, CKS1B, PGRMC1, ANXA2, FADS1, PSMD2, XPOT, DDOST, GARS, STK17A, HDGF, WTAP, FLNA, RAP1GDS1, UROS, TOP2A, SSR1, SCAMP3, ZWINT, VDAC1, MRPL28, FNTA, UBE2C, GINS1, ARPC4, BUB1B, PSMB7, NCBP2, H2AFV, EMG1, H2AFY, KIF11, SMC4, RCOR1, SRD5A1, MAGED1, PMS2P1, PSMB6, CCNB1, CAPN7, MAD2L1, AP2S1, QSOX1, ATP2A2, SEPW1, TFDP1, DB…
YAGI_AML_SURVIVAL	0.997957	1	-0.188248	-0.65989	2512207	113	SLC9A7, HOMER3, GRAMD4, CORO2A, PRKAR1B, ADAM17, ZYX, GRIK5, ANP32E, GPR3, BST1, SLC10A3, TYMP, VAT1, RBM34, ORC5, KAT2A, APLP2, PRPF4, GTF2H3, CRYZ, VDAC1, NACC2, CALM1, VASP, HARS2, NFKBIA, PMS2P3, PMS2P1
PUIFFE_INVASION_INHIBITED_BY_ASCITES_UP	0.990032	1	-0.201604	-0.663788	2874195	75	IGFBP4, SAP30, UBB, HMGB3, ABCC2, CDCA8, MARS, F3, PLIN3, KIF20A, HJURP, LYN, SNRPA1, FHL1, GART, CALM1, ENO1, LRRC59, MAN2A2, KPNA2, SKP2, PTBP1, TPX2, PGK1, UBE2G1, SUN1, LEPROTL1, ACIN1, UBFD1, KPNB1, ASCC1
MYLLYKANGAS_AMPLIFICATION_HOT_SPOT_23	0.897965	1	-0.276816	-0.663809	3490049	16	BIRC3
GINESTIER_BREAST_CANCER_ZNF217_AMPLIFIED_DN	0.999995	1	-0.169724	-0.664712	1439437	295	CHRNB2, TMEM132A, CDC42EP1, SEMA6B, ATF5, GRAMD4, C1orf213, CRYGS, SLC4A11, MESP1, ARHGEF2, TMCC1, RCC1, HDAC10, CYBA, LIMD2, RNF207, RAP1GAP2, HIP1R, RANGAP1, FANCA, HAUS8, SUV39H1, DEPDC5, CALR, MIIP, CNTROB, ABCC10, NOTUM, TTC13, DAZAP1, RNF121, DAGLB, ARPC5L, FURIN, GTSE1, TARDBP, DDX11, SAFB2, ZBTB5, SRRT, EHMT2, TYW5, MINK1, KCTD13, KIAA0907, SCAF1, TRMU, SUGP2, ATAD3B, LEMD2, TCF3, MOGS, S…
ACEVEDO_LIVER_CANCER_UP	1	1	-0.157572	-0.664879	356345	854	S1PR1, CXCL10, FOXQ1, CCL5, IFI27, CD9, NDUFA4L2, MYRIP, MGP, SEMA3B, UBD, WARS, PIEZO2, IFIT2, CKB, HMGB1P1, ZNF467, IRF9, LMO2, H2BFS, MAFB, ABCB1, SLC30A1, KCNK5, PGAM4, LAMB1, SLC29A3, IFI44, CTSH, ZHX2, TAGLN2, TCN2, HLA-B, FNDC3B, KIAA0020, CALU, ITPR2, CYP51A1, ABHD3, B2M, TMEM209, FKBP11, ITFG1, IRAK1, NPC1, FAM83D, ALG6, VOPP1, RPN2, RHOBTB3, XYLT2, CNPY3, GLB1, GPR137B, TMED5, HMGB2, GB…
PENG_GLUCOSE_DEPRIVATION_DN	0.999244	1	-0.183783	-0.664906	2268796	143	DAPK2, RRBP1, ANP32E, GPR3, FOSL2, ASF1A, COMT, FABP5, GMPR, HIP1R, TMBIM6, ELMO1, AURKA, CAPZA1, IFI16, OIP5, MAP4, RNF6, TIMM17A, GORASP2, CALM1, ESPL1, H2AFV, KIF11, TSPAN3, SMC4, MAD2L1, E2F4, ATP6V0B, ATP2A2, DYRK1A, RAB2A, GTF2A2, SRSF1, HNRNPR, TUSC2, G3BP1, FUBP1, FANCI, DNAJA1, HLF, BMP1, PGK1, BCL3, CHTOP, PICK1, XRCC5, UBE2N, FZR1, PSMA5, ERAL1, DNAJB6, PHB, TMEM66, LPAR2, ARF4
MYLLYKANGAS_AMPLIFICATION_HOT_SPOT_27	0.856106	1	-0.318763	-0.666118	3540761	9	FLT4, ARHGAP26
PUJANA_BREAST_CANCER_LIT_INT_NETWORK	0.995331	1	-0.194608	-0.667271	2655938	97	FHL2, SMAD3, FANCD2, STAT1, AURKA, FANCA, PLK1, TUBG1, FLNA, CCNA2, RAD51, BUB1B, NFKBIA, CHEK2, CCNB1, E2F4, CLSPN, XRCC6, ELK1, KPNA2, HMG20B, H2AFX, RFC4, RFC2, SMC1A, MED1, ABL1, BCCIP, CSNK2A1, NBN, BRCA2, ATF1, RPA2, CDC25A, MCM3, RBBP4, JAK2, BRAP, TERF2, DHX9, BLM
ZHANG_BREAST_CANCER_PROGENITORS_DN	0.997885	1	-0.189114	-0.667684	2459745	119	IFI27, SEMA7A, CACHD1, FNDC3A, PHGDH, PTPRB, POFUT2, PPL, VAT1, CXCL16, ZNF18, GTF2H5, DAG1, BSCL2, POLR3K, NFKBIZ, GALNT1, SOCS3, BANF1
GINESTIER_BREAST_CANCER_ZNF217_AMPLIFIED_UP	0.986717	1	-0.205575	-0.670707	2911252	71	EMILIN3, APBB2, BTD, EDEM1, TK2, BAIAP3, KCTD20
JOHNSTONE_PARVB_TARGETS_3_DN	1	1	-0.159003	-0.670786	358851	851	COCH, NOG, ASNS, MGP, BDNF, ZNF22, PCDHGA8, FSCN1, TUBB2A, ATL3, SLC6A6, PSAT1, RFFL, MAN2A1, ID3, ODC1, SERTAD4, ID1, RASAL2, ZNF23, SLC7A11, PPAP2B, DPY19L2P2, RRM2, TCF12, BMPR1A, ASPH, ANKRD28, SLC7A1, SLC7A5, LYSMD3, TMEM209, ADI1, E2F8, PCMT1, ANP32E, GPX8, FOSL2, TM2D3, CTSC, CBFB, NAPEPLD, MAGOHB, SKA3, PHTF2, YARS, CDCA8, PRKAR2B, LCTL, EME1, NUSAP1, MYCBP, BIRC5, IARS, MTHFD2, ATP1B1, Z…
GALLUZZI_PERMEABILIZE_MITOCHONDRIA	0.954934	1	-0.230954	-0.670925	3263247	38	PMAIP1, BID, SOD2, SHC1, CLIC4, MCL1, PPID, VDAC1
LIN_TUMOR_ESCAPE_FROM_IMMUNE_ATTACK	0.844908	1	-0.330511	-0.671393	3536865	8	HTRA1, KHDRBS3, JAG1, NRP2
PYEON_HPV_POSITIVE_TUMORS_UP	0.991351	1	-0.200522	-0.672469	2778579	84	SYK, SYNGR3, NOTCH1, NEURL1B, IL17RB, LINC00342, DONSON, MAP7D2, TMEM194A, EZH2, CDKN2A, ZNF789, TARDBP, UHRF1, CAMTA1, CENPK, WDR76, FANCL, BTNL9, KIF15, MPHOSPH9, GEN1, SCAI, PRDM15, USP1, FUBP1
FIGUEROA_AML_METHYLATION_CLUSTER_7_UP	0.989427	1	-0.20271	-0.673087	2827298	79	COCH, SGK494, MT2A, PMAIP1, EDEM1, OAZ3, TUBB6, PIGZ, SLC39A14, DBNDD2, ISCA1, CNTROB, NRP2
IVANOVA_HEMATOPOIESIS_EARLY_PROGENITOR	1	1	-0.166425	-0.674254	964668	445	ZNF536, NPB, SLCO3A1, ADAMTS5, CHD5, PTPRD, ADCY5, RFTN1, VIPR2, C8orf48, TJP3, LXN, NXPH4, SLC4A8, CRTAC1, ARHGAP6, GNPTAB, LDLRAD3, IFITM10, BID, CSRP1, TAGLN2, GCHFR, FGFR1, SH2D5, PLEKHA4, MANF, DHCR7, ECHDC3, HPN, CBFB, PREP, TIMP2, METTL16, NPEPL1, PSD4, MGAT5, TMED10, ALG3, MLEC, RPS6KA5, RBM34, TXNDC12, PPIF, SLC38A10, G6PC3, CYB5B, PFAS, NUDT15, SLC35B2, PPFIBP1, MEPCE, POGLUT1, CDCA2, P…
MCBRYAN_TERMINAL_END_BUD_DN	0.824235	1	-0.371065	-0.674381	3621999	5	CORO1A, PHGDH
ALONSO_METASTASIS_UP	0.999644	1	-0.181892	-0.675059	2040628	176	CXCL12, GOLT1A, VCAN, ATL3, SHB, PTPRZ1, ANO6, TP53I3, DHRS11, IFITM2, SEMA5A, LHFPL2, EPB41L3
MYLLYKANGAS_AMPLIFICATION_HOT_SPOT_12	0.86086	1	-0.307975	-0.675348	3486274	11	ERBB2, TAF15, ASPSCR1, RNF213, ETV4, MLLT6, CLTC, LASP1, BRCA1, SUZ12, NF1
YAO_TEMPORAL_RESPONSE_TO_PROGESTERONE_CLUSTER_13	0.999427	1	-0.183681	-0.676004	2119267	164	PSAT1, CSRP1, TAGLN2, C17orf49, CYBA, EIF4EBP1, FAM49B, REEP5, ANXA2, EBP, UQCR10, CYB5B, SLC35B2, POLR3K, TMEM205, FAM96A, SUMO3, LSM3, NMT1, ECH1, PSME2, SEP15, MRPL35, MRPL28, PPIB, NACC2, PDCD5, SNRPG, NDUFA9, TMED3, SMTN, NCBP2, NDUFB5, NUDT16L1, CD320, MRPL13, MRPL52, GTF2A2, HNRNPL, RBM14, TXNDC17, SPCS1, H2AFZ, DBI, COX7B, NDUFAB1, PSMA6, FKBP3, C19orf60, LGALS1, MIEN1, ABCC1, PSMA5, PARK…
ACEVEDO_LIVER_TUMOR_VS_NORMAL_ADJACENT_TISSUE_UP	1	1	-0.161128	-0.67686	420134	784	S1PR1, SDC2, FOXQ1, CCL5, MID1IP1, CD9, NDUFA4L2, UBD, IFIT2, ACE2, LMO2, H2BFS, MAFB, DRAM1, SLC29A3, UBB, ODC1, ANO6, TAGLN2, HLA-B, ITPR2, SOX13, FKBP11, IRAK1, SPTAN1, NPC1, FAM83D, VOPP1, USP11, EFNB2, CNPY3, GPR137B, HMGB2, GBA, SLC39A1, HYOU1, STRA13, PPL, ZMPSTE24, NUSAP1, PIGT, TMED10, PEA15, MARS, HIATL1, ATP1B1, RBM34, NEDD4L, CKS1B, AIF1L, SLC50A1, SERPINH1, C1orf198, TIMELESS, PKP2, …
GOERING_BLOOD_HDL_CHOLESTEROL_QTL_TRANS	0.852587	1	-0.315934	-0.677113	3487557	10	CYP4F35P, FLT4
SCHAEFFER_PROSTATE_DEVELOPMENT_AND_CANCER_BOX2_DN	0.824797	1	-0.357806	-0.678833	3557081	6	TLE1
TCGA_GLIOBLASTOMA_MUTATED	0.837373	1	-0.33444	-0.679375	3505324	8	EGFR
IIZUKA_LIVER_CANCER_PROGRESSION_G1_G2_DN	0.914167	1	-0.258762	-0.681181	3369621	24	RPN1, AARS, GORASP2, PPIB, ACTB, ATP2A2, SFPQ, SP3, TPD52L2, CCT6A, FDPS
SESTO_RESPONSE_TO_UV_C2	0.966318	1	-0.22179	-0.682426	3105129	51	OAS1, PCMT1, USP11, JAG1, F3, ZNF185, FAT1, PSMD14, PLSCR1, FNTA
YAO_TEMPORAL_RESPONSE_TO_PROGESTERONE_CLUSTER_4	0.84041	1	-0.326777	-0.682865	3475846	9	BARX1, LDLR, DAZAP1, FKBP10
IM_SREBF1A_TARGETS	0.815706	1	-0.375946	-0.683252	3584519	5	DPY19L3, SREBF1
HEIDENBLAD_AMPLIFIED_IN_PANCREATIC_CANCER	0.921271	1	-0.252991	-0.683526	3335935	27	REP15, ITPR2, PPFIBP1, ECH1, PAK4, PSMC4, PAF1, ERGIC2, MRPS12
SCHAEFFER_SOX9_TARGETS_IN_PROSTATE_DEVELOPMENT_DN	0.940696	1	-0.239317	-0.683527	3263363	35	SFRP1, IGF1, RRM2, OLFM1
SANA_RESPONSE_TO_IFNG_DN	0.981314	1	-0.210556	-0.683669	2920117	69	APLN, ANTXR1, ODC1, FGFR1, PGAM2, FABP5, PEA15, ANXA2, TFRC, UQCR10, HDGF, CTNNAL1, CSE1L, KDELR2, RTN4, TIMM17A
PUJANA_BRCA1_PCC_NETWORK	1	1	-0.158356	-0.683679	93438	1434	OAS2, CXCR4, WNT11, SEMA7A, MAP4K1, BMP7, RSAD2, RFTN1, ASNS, SYK, IKZF1, WARS, ZNF22, ARC, GFI1, TP73-AS1, WAS, AFF2, B4GALNT1, SAP30, BFSP1, ADAM19, RUNX1, SLC6A6, PMAIP1, GALNT2, CORO1A, PVRL1, GNB3, LTK, POLR3G, ODC1, GRAMD4, LPXN, CBFA2T3, PCBP4, TBX6, NPAS1, SEL1L3, RRM2, EFNB1, EDEM1, SFT2D2, KIAA0020, AOC2, CYP51A1, SLC1A5, ADAM17, SLC7A1, SLC7A5, SLC16A6, OXSR1, IRAK1, PCMT1, SLC19A1, AN…
NIKOLSKY_BREAST_CANCER_12Q13_Q21_AMPLICON	0.939975	1	-0.239644	-0.684461	3260863	35	KCNMB4, CYP27B1, PTPRR, PTPRB, AGAP2, XPOT, DYRK2, OS9
PURBEY_TARGETS_OF_CTBP1_AND_SATB1_DN	0.998425	1	-0.189162	-0.686208	2244697	146	CMPK2, MGLL, LEPREL1, TREH, VWA1, ICOSLG, TLN2, CCDC62, HYAL3, HPN, GBA, TMED1, NUPR1, PILRB, ZMPSTE24, HYAL2, PPIF, CDKN2A, CENPN, SORD, SERINC3, PDXK, SLC30A6, FICD, MAP4, PNPO, LSM3, CNTN4, CACNA1C, MRPL1, UHRF1, LRCH3, EXOSC3, ARHGAP1, TIMM23, SNRNP40, EIF3J, HAX1, MYO5A, PAF1, HNRNPL, GLI4
BENPORATH_NANOG_TARGETS	1	1	-0.162845	-0.687835	341599	872	CDH1, RUNX1T1, MRAP2, LRAT, SALL3, LYPD1, SULF1, PODXL, PAPSS2, IGFBP3, UNC5D, DCX, SFRP1, BMP7, WARS, CACHD1, NEBL, COL12A1, TNFRSF12A, FGFR2, IL1RAPL1, VCAN, LRRN1, NAP1L2, VLDLR, LINGO1, GNPTAB, FZD8, CELF2, NFE2L3, LRP2, NPAS2, POLR3G, FZD2, ID1, APOM, PHGDH, ROR1, SLC7A11, C1orf213, FGFR1, HSD17B12, B3GALT4, WDR62, TMEM43, LARGE, SMAD3, B2M, SLC7A5, TSC22D1, DHCR7, FAM20C, PPP1R16B, VOPP1, E…
DANG_BOUND_BY_MYC	1	1	-0.161781	-0.687996	254949	998	CCND2, FUT1, NTN3, ENO2, GAL, VGF, ITGA6, SERPINE1, ISG20, BIRC3, SYK, EGR3, MFI2, HSD11B2, TERT, IRF9, ACHE, H2BFS, SLC26A4, WT1, SAP30, MT2A, DDX58, MAN2A1, ID3, APP, MUC1, POLR3G, FGFR4, ODC1, SERPINB8, TAGLN2, TCF12, MANF, SMAD3, SLC7A1, WNT10B, PCMT1, SLC19A1, SGPL1, PCBD2, ELOVL1, USP11, SLC5A6, CTSC, RCC1, HMGN2, YWHAH, PREP, FOXM1, LSR, DPM2, ERLIN1, CYBA, FADS3, TRIB1, CLCN2, SLC2A4RG, A…
WU_HBX_TARGETS_1_DN	0.887825	1	-0.276216	-0.689486	3377939	19	PPP5C, HSPA1L, TGFB1, EIF2AK2, YWHAE, STK25, BCL2L1, RAB5C, PRKCD, PDS5B, MAP2K3, RYBP, CDC42BPA, NCOA3, CSNK1G2, PRKCI, MAP3K1, KLF6, PTPN14
EPPERT_PROGENITOR	0.996011	1	-0.195008	-0.690125	2438284	121	SPTA1, ANK1, ODC1, LHFPL2, CALU, STEAP3, P2RY1, FBXO7, PRKAR2B, TRIP13, MTHFD2, LRRFIP2, SCD, FAM171A1, TFRC, SORD, KCNQ5, CCNB2, NDC80, GPR125, ZWINT, MRPL35, STAM, SUPT16H, RACGAP1, CHEK2, EIF5B, TIPIN, PLK4, HMGB1, HNRNPR, RFC3, HBS1L, FANCI, SART3, EIF2AK1, RRM1, MSH3, TM9SF3, SMC1A
BYSTRYKH_SCP2_QTL	0.806972	0.997292	-0.399856	-0.690189	3629975	4	PSMB6, GGNBP2, KIF1C
LEE_CALORIE_RESTRICTION_MUSCLE_DN	0.950603	1	-0.231843	-0.690351	3170267	43	FBLN2, FBN1, IRAK1, CYP1B1
FU_INTERACT_WITH_ALKBH8	0.857963	1	-0.302589	-0.690554	3412370	13	CCT7, DBI, CCT6A, CCT5, TCP1, CCT2, CCT4, TRMT112, CCT3, CCT8, HSP90AA1, ECSIT, ALKBH8
VANHARANTA_UTERINE_FIBROID_WITH_7Q_DELETION_DN	0.93659	1	-0.240741	-0.691607	3232755	36	CADM1, APBB2, AKAP6, CLIC4, CLN5, IFI16, PDE8A, PRRG1, B4GALT7
HOFFMANN_IMMATURE_TO_MATURE_B_LYMPHOCYTE_UP	0.924546	1	-0.248676	-0.692266	3274164	31	NGEF
NICK_RESPONSE_TO_PROC_TREATMENT_UP	0.803279	0.994522	-0.402087	-0.694039	3613363	4	CRELD2
DAZARD_UV_RESPONSE_CLUSTER_G5	0.839253	1	-0.31808	-0.697507	3398768	11	TYMP, ACO2, GPI, NUCB1, H2AFX, HIST1H2BF
TIEN_INTESTINE_PROBIOTICS_2HR_DN	0.983269	1	-0.208987	-0.698151	2776741	82	CADM1, CLU, CEBPD, FNDC3B, FKBP11, E2F8
SPIELMAN_LYMPHOBLAST_EUROPEAN_VS_ASIAN_UP	1	1	-0.172291	-0.698713	949946	451	CCND2, MGAT3, IL27RA, LMO2, FBN1, GCHFR, ATP8B1, CYP51A1, CD70, MBOAT7, B2M, TAX1BP3, DHCR24, DHCR7, NPC1, TCF7, SGPL1, HMGB3, CNPY3, EIF4EBP1, EZH2, CLIP1, ICMT, TUBB3, EBP, RPN1, AURKA, FANCA, DNAJB5, PCK2, MYL6, CALR, TAF5, CYB5B, NME4, IFI16, NAGLU, NFE2L1, CYB5R3, PKD2, KIF20A, BCAT2, KIF22, CDC20, GTF2H3, MAP4, RAB8A, SPG7, DAZAP1, TADA3, AP3S2, EIF4G3, TOMM40, TROAP, BANF1, NSDHL, RTN4, ND…
GARY_CD5_TARGETS_DN	0.999996	1	-0.174318	-0.701843	1056234	410	RUNX1T1, OAS1, IKZF1, IFIT1, MT1X, IFI35, POLR3G, DAAM1, GALNT7, SOD2, SH3TC1, RRM2, KIAA0020, MANF, MAGT1, ADI1, HSPA5, SLC11A2, MAGOHB, BIRC5, TM2D2, QTRTD1, BAG2, PDIA6, TFRC, SLC44A1, CYB5B, OIP5, RBM25, ISCA1, SGMS1, PNN, MRPL30, DNAJC9, CDK2AP1, OTUD6B, PBRM1, FBXO5, MESDC2, EIF5, IKBIP, STK17A, GPATCH4, FASTKD2, BRI3BP, LCMT2, SP140, PIGW, MGAT2, DTYMK, ERCC6L, DYRK2, INTS2, PRELID1, GEMIN…
MIKHAYLOVA_OXIDATIVE_STRESS_RESPONSE_VIA_VHL_UP	0.80794	0.997769	-0.357155	-0.702693	3428734	7	HYOU1, ATP5B, EIF5A, CLIC1
AMIT_EGF_RESPONSE_240_HELA	0.957469	1	-0.226171	-0.703238	3035710	54	THBS1, SHB, SLC7A11, PPAP2B, SH2B3, TNFRSF1A, SOX13, VAV2, PCDH7, LRP8, TBX3
CHEN_HOXA5_TARGETS_9HR_UP	0.999534	1	-0.186357	-0.704686	1848586	208	STC2, IL8, BIRC3, ASNS, IRF7, PMAIP1, CHAC1, DAAM1, ZNF23, VEGFA, TSC22D1, FOSL2, CARS, CEBPG, LIF, NEDD9, KLF5, FOS, TNFAIP3, F3, RCAN1, TBX3, MARCH7, IFI16, C1orf27
MIKKELSEN_NPC_WITH_LCP_H3K27ME3	0.942251	1	-0.528898	-0.705209	4712565	1	C9orf169
SCIAN_CELL_CYCLE_TARGETS_OF_TP53_AND_TP73_DN	0.880275	1	-0.276278	-0.705612	3305746	21	AURKA, KIF22, CDC20, DTYMK, CCNA2, GTSE1, UBE2C, CCNB1, TPX2
SMITH_TERT_TARGETS_UP	0.995981	1	-0.196156	-0.705786	2307204	137	CCNA1, ASNS, EGFR, CEBPD, APBB2, LHFPL2, SLC1A5, NPC1, HSPA5, COL11A1, CEBPG, HYOU1, XBP1, PYCR1, MTHFD2, MARS, EPS8, KLF5, CDKN2A, GOT1, BCL7B, AARS, PSMD11, SNRPA1, CCNH, TGIF1, PSMD9, SMAD1, PSMD7, RAE1, RCOR1, GSS, ELF4, TOMM34, ATF3, CYC1, UBE2S, DYRK1A, EWSR1, GFPT1
GROSS_HYPOXIA_VIA_ELK3_ONLY_UP	0.891037	1	-0.268198	-0.70602	3284363	24	FST, SLC7A11, EGLN3, SLC20A1
HONRADO_BREAST_CANCER_BRCA1_VS_BRCA2	0.852494	1	-0.299135	-0.706396	3338159	15	EGFR, BIRC5, CDKN2A, TOP2A, CCNA2, CCNB1, SKP2
PUJANA_BRCA2_PCC_NETWORK	0.999992	1	-0.176467	-0.707712	1114279	390	CXCR4, PRKCQ, GFRA1, RUNX1, CHI3L2, FZD2, DPY19L2P2, RRM2, SLC7A1, ANP32E, TCF7, TMEM194A, NINL, HMGB2, FOXM1, STRA13, ASF1A, KCTD20, EZH2, INSIG1, HMMR, TIMELESS, AURKA, FANCA, PTDSS1, FADS1, CYB5B, FAT1, PNN, DNAJC9, NCAPH, KIF22, PRPF4, DBF4, CDC20, FASTKD2, EXOSC8, CCNB2, AURKB, IL23A, DTYMK, TROAP, CAD, ACAT2, NDC80, SNRPA1, TOP2A, SPC25, ORC2, STIL, SSRP1, CCNA2, ZWINT, GTSE1, DDX11, TUBGCP…
CHEN_HOXA5_TARGETS_6HR_UP	0.814036	0.999727	-0.339438	-0.709324	3366767	9	IL8
GRAESSMANN_RESPONSE_TO_MC_AND_DOXORUBICIN_DN	1	1	-0.169935	-0.710267	494386	716	CCL5, TIMP3, TUBB2B, DTX3, PLP2, FJX1, HIVEP3, ZNF22, CLCF1, ACHE, RUNX1, NKD2, SOCS2, THSD1, RHOU, ITGA5, CGNL1, ROR1, GRTP1, RUNX2, PDSS1, KIAA0020, P2RX4, ANKRD28, POFUT1, PDGFRA, ADAM17, IL1R1, DHCR24, TMEM209, FKBP11, SPTAN1, FOSL2, RAB4B, IL15RA, CYP1B1, SLC25A10, CEBPG, PIPOX, FOXM1, MAGOHB, ERLIN1, N6AMT2, PTPRF, SKA1, TRIB1, TMEM216, TRIP13, IARS, MTHFD2, PIGO, ALG3, SLC39A11, TIMELESS, …
RASHI_RESPONSE_TO_IONIZING_RADIATION_1	0.924742	1	-0.244719	-0.710912	3160074	38	FOXQ1, VEGFA, COL15A1, SGK1, FOS
BYSTROEM_CORRELATED_WITH_IL5_UP	0.922419	1	-0.246103	-0.711006	3167675	37	VAMP8, CTSH, LYL1, HIP1R, GATA2, HDGF, PTPN2, GORASP2
POMEROY_MEDULLOBLASTOMA_PROGNOSIS_UP	0.914376	1	-0.250864	-0.712148	3188127	34	NDN, TMSB4X, PLOD1, PTK7, NBL1, REEP5, MYL6, GPS2, ECH1, ACADVL, CRMP1, IRF3
PURBEY_TARGETS_OF_CTBP1_AND_SATB1_UP	0.968887	1	-0.218609	-0.713232	2858644	71	ASNS, LTBP1, CBLN1, GPR135, DCT, ALDH1A3, SLC2A3
WONG_PROTEASOME_GENE_MODULE	0.94297	1	-0.233568	-0.713259	3058740	49	USP11, PSMD14, CDC20, PSMA4, UBE2C, PSMB3, PSMD3, UBE2T, PSMD12, PSMB6, PSMD10, PSMD8, USP1, UBE2G1, USP10, UBE3A, PSMC3, PSMC5, PSMA5, SIAH2, PSMA7, UBE2D2, USP39, PSMB10, PSMD1, USP8, PSME3, PSMB2, PSME1
KAUFFMANN_DNA_REPLICATION_GENES	0.994771	1	-0.198447	-0.714026	2304400	137	IL8, CCL2, TERT, ACHE, IGF1, RRM2, TYMP, SUV39H1, UBP1, PPP2R3B, ORC5, CDK2AP1, POLE4, ORC2, PAPD7, EIF5A, SMC4, RFC5, TMX1, CHAF1B, ORC6, REV1, REPIN1, TREX1, RFC3, RBM14, RFC4, RRM1, RFC2, PPP2CA, CTBP2, POLG, SMC1A, CENPF, S100A11, POLQ, PPP2R1A, POLA2, POLD2, MCM9, RPA4, CDC6, CHTF18, MYBBP1A, PTMS, RPA2, MCM3, POLE3, POLA1, LIG1, ABCF2, MCM7, RBBP4, PPIA, UBE2A, BLM, POLD3
HOLLEMAN_VINCRISTINE_RESISTANCE_ALL_DN	0.861172	1	-0.286711	-0.715684	3276531	19	RASGRP2
MATHEW_FANCONI_ANEMIA_GENES	0.81839	1	-0.327187	-0.717478	3314280	11	FANCD2, FANCA, FANCC, FANCL
SCHAEFFER_PROSTATE_DEVELOPMENT_AND_CANCER_BOX1_UP	0.840526	1	-0.30384	-0.717505	3291298	15	TLE1
MULLIGHAN_NPM1_MUTATED_SIGNATURE_2_DN	0.960359	1	-0.223324	-0.717791	2905078	65	MAP4K1, PSG9, LRRN2, SYNJ2, OAZ3, PPP1R16B, TCF7, NBL1, WDR1
BYSTRYKH_HEMATOPOIESIS_STEM_CELL_AND_BRAIN_QTL_TRANS	0.996252	1	-0.196632	-0.71983	2160949	157	SALL3, IGFBP4, SLC16A2, HSD11B2, IFIT1, SDC1, EPB41L4B, PDLIM7, IGFBPL1, E2F8, TAMM41, C17orf96, CYBA, COMT, FABP5, SLC38A10, RPN1, ST8SIA1, PCK2, PSMD14, XPOT, ORMDL3, RAP1GDS1, MOV10, TPST1
BILANGES_SERUM_SENSITIVE_VIA_TSC2	0.90652	1	-0.253683	-0.72015	3160735	34	TUBB2B
WANG_NFKB_TARGETS	0.814891	1	-0.328675	-0.720742	3300110	11	ITGB5, NOTCH1
MULLIGAN_NTF3_SIGNALING_VIA_INSR_AND_IGF1R_UP	0.866672	1	-0.279683	-0.721938	3234157	22	CCL2
RASHI_RESPONSE_TO_IONIZING_RADIATION_5	0.987975	1	-0.205724	-0.72375	2460292	116	EPHA4, STC2, SERPINE1
IRITANI_MAD1_TARGETS_DN	0.928143	1	-0.240127	-0.724472	3051700	46	ASS1, E2F8, SLC5A6, SLC16A1, LONP1, CAD, RAD23B, GGA2, BABAM1, DCTPP1
MOOTHA_ROS	0.784985	0.989024	-0.368547	-0.725106	3331320	7	SOD2, PRDX6, PRDX3, GPX1, GPX4
CHEOK_RESPONSE_TO_MERCAPTOPURINE_AND_LD_MTX_UP	0.797417	0.99445	-0.346992	-0.72511	3298033	9	GALNT1, TM9SF2, EFR3A, RBM19, HTATSF1, MLLT10, YY1, STK24, MRPL33
NUNODA_RESPONSE_TO_DASATINIB_IMATINIB_DN	0.815468	1	-0.324073	-0.725539	3271785	12	STAT1, TNFAIP3, CDK2AP1, IKBKE
KOHOUTEK_CCNT1_TARGETS	0.909631	1	-0.250093	-0.726524	3108433	38	FHL2, KRT14, HTRA1, PROS1, CLDN4, CAPNS1, CXCL16, TBX3
DIERICK_SEROTONIN_FUNCTION_GENES	0.906897	1	-0.546609	-0.728825	4535746	1	BRD2
PELLICCIOTTA_HDAC_IN_ANTIGEN_PRESENTATION_DN	0.928692	1	-0.238863	-0.729428	3012425	49	TAPBPL, HLA-B, PDIA3, PDIA6, PSMD14, PSMC1, KDELR1, PSMD11, PDIA5, PSME2, PSMA4, CANX, TAP1, TMED4, PSMD7, TAPBP, PSMB6, PSMD8, PSMA6, PSMC3, PSMA3, PSMC5
ABE_INNER_EAR	0.906324	1	-0.251194	-0.729723	3097134	38	COCH, MGP, CLU
EHLERS_ANEUPLOIDY_UP	0.904742	1	-0.251716	-0.731239	3091729	38	PDGFD, FNDC3A, FAM129A, ERMAP, PHTF2, TMEM47, EXTL2
MODY_HIPPOCAMPUS_PRENATAL	0.907904	1	-0.248949	-0.73431	3057368	41	CCND2
SHAFFER_IRF4_TARGETS_IN_PLASMA_CELL_VS_MATURE_B_LYMPHOCYTE	0.942507	1	-0.231168	-0.734768	2899566	61	TNFRSF12A, BMP6, TERT, MAN2A1, FZD2, F12, VEGFA, ITPKA, FKBP11, TIMP2, PDIA4, AVPI1, TNFAIP3, DNAJB5, C11orf24, PIM2
SHI_SPARC_TARGETS_DN	0.786117	0.989722	-0.351987	-0.735547	3251295	9	SEMA3B, ITGB2
CAIRO_HEPATOBLASTOMA_CLASSES_UP	1	1	-0.17853	-0.736501	692176	577	IL1RAPL1, ODC1, PSPH, RRM2, PDSS1, CALU, P4HB, HMGB3, RPN2, RCC1, HMGB2, CDCA8, MAN1B1, TGS1, PTP4A3, NUSAP1, TRIP13, MYCBP, BIRC5, PDIA4, IARS, KIF4A, LAPTM4B, EZH2, SLCO4A1, NCLN, HMMR, TIMELESS, TPI1, PDIA6, PLIN3, AURKA, FANCA, TFRC, AGPAT5, TBL2, PTDSS1, PRMT5, PLK1, CENPN, CCDC47, PFAS, OIP5, LEPREL4, C8orf33, DNAJC9, PRC1, TUBG1, FAM136A, PRMT3, KIF20A, DDOST, FBXO5, KIF22, DBF4, CDC20, AA…
AMIT_SERUM_RESPONSE_40_MCF10A	0.860987	1	-0.277324	-0.736624	3154094	25	THBS1, GLUL, CLIC4, FOS, PVR, EGR1, MCL1, SLC16A4, NR4A2
CHUANG_OXIDATIVE_STRESS_RESPONSE_UP	0.860517	1	-0.277475	-0.737025	3152375	25	H19, EPS8L2, MT1X, CYP1B1, LIF, EGR1, HSPA1B, HMOX1, PSMD3, PSMD12
TURJANSKI_MAPK1_AND_MAPK2_TARGETS	0.800712	0.994522	-0.329906	-0.738597	3212584	12	SMAD3, FOS, SMAD1, ELK1
BAFNA_MUC4_TARGETS_UP	0.769067	0.981233	-0.456707	-0.739126	3563131	3	S100A11, NEK6, ATF7IP
VARELA_ZMPSTE24_TARGETS_DN	0.843007	1	-0.289408	-0.739148	3165792	21	IFI27
MARKS_HDAC_TARGETS_DN	0.793818	0.991893	-0.337315	-0.739689	3214768	11	VEGFA, BIRC5, CCNA2, CFLAR, XIAP
DACOSTA_UV_RESPONSE_VIA_ERCC3_COMMON_UP	0.952237	1	-0.225789	-0.741782	2775898	74	LHX2, IFIT1, GLUL, CEBPD, TP53I3, FGFR3, NPTXR, TSPYL2, KCNJ4, EFNA1
MYLLYKANGAS_AMPLIFICATION_HOT_SPOT_14	0.766393	0.979995	-0.458513	-0.742049	3550744	3	RECQL4, EXT1, MYC
BROWNE_HCMV_INFECTION_14HR_UP	0.989238	1	-0.205361	-0.7423	2253341	142	EPHA4, CCNA1, BMP6, HOXB2, TSPYL2, SLC7A5, ANP32E, SMURF1, RCC1, CEBPG, SLC39A14, PDIA4, FOS, NDEL1, TAF5, PNN, M6PR, BCL7B, DBF4, FICD, ZNF410, EIF4A3, TIMM44, VCP, SAFB2, SRRT, UBE2M, LUC7L3, GLA, PAPD7, HMOX1, RCHY1, UBN1, PRPF3, ZNF20, ATP6V0B, UBE2S, TARS, CCNE2, TUSC2, RBM14, C19orf26, GRPEL1, CDR2, USP1, FGFR1OP, HERPUD1
DORN_ADENOVIRUS_INFECTION_12HR_DN	0.869542	1	-0.268867	-0.743218	3096077	30	FHL2, TNFRSF12A
CHOW_RASSF1_TARGETS_DN	0.859248	1	-0.275283	-0.743752	3111349	27	BST2, P4HB, LRPAP1, PYCR1
LAU_APOPTOSIS_CDKN2A_UP	0.923374	1	-0.239229	-0.743838	2927608	54	CLU, TNFRSF12A, BID, CARD10, MYCBP, TNFAIP3, CASP8, TP53BP2, MYBL2, PAK4, TRAF3, NFKBIA, CFLAR, FADD, PDCD11, DIABLO, ACIN1, PDCD6, TNFSF9, BNIP2, TRAF5, DAP, APAF1, PAK2
JI_CARCINOGENESIS_BY_KRAS_AND_STK11_DN	0.770632	0.982865	-0.366345	-0.744186	3225941	8	FN1, FGFR1, NEDD9, TIMP1, LOXL3
BUCKANOVICH_T_LYMPHOCYTE_HOMING_ON_TUMOR_DN	0.818628	1	-0.306275	-0.744934	3158000	17	PAPSS2
LEE_LIVER_CANCER	0.813045	0.999393	-0.310836	-0.745388	3159998	16	SLC22A1, PPAP2B, FAM20C, ACAA1, RCAN1
PARK_HSC_VS_MULTIPOTENT_PROGENITORS_DN	0.802213	0.994522	-0.321362	-0.746482	3165109	14	EZH2, CALM1, SFT2D1, KPNA2, TMEM60, UBE3A, PTPN12, RAD21, CNN2
RAMALHO_STEMNESS_UP	0.996082	1	-0.198899	-0.748121	1899728	198	ITGA6, CPXM1, SOCS2, ADAM9, FKBP11, YWHAH, PHTF2, EIF4EBP1, SLC7A6, TGS1, IARS, LAPTM4B, LAPTM4A, NDUFAF1, MARCH7, RRN3, TARS2, XPOT, CDK2AP1, PKD2, GARS, PSMD11, RCN1, MRPS2, SUCLG2, DTYMK, CAD, RAD23B, ACAT2, PTPN2, FHL1, MPDU1, LIMA1, YAP1, STAM, SMAD1, DCTPP1, RNF4, SEC23A, UBE2T, PSMD12, NOP58, PLS3, EIF3J, ITGB1, SNRPC, MRPL3, RNF145, CTTN, MAP4K3, ZZZ3, RARS2, GRWD1, CTBP2, RSRC2, LSM2, PL…
MOOTHA_GLYCOLYSIS	0.809547	0.999017	-0.312046	-0.74829	3146401	16	ENO2, BID, PGAM2, TPI1
ZHANG_TLX_TARGETS_DN	0.958563	1	-0.222205	-0.749341	2655280	87	SKA1, TRIP13, EZH2, HMMR, TIMELESS, FANCA, CENPN, LRR1, RBL1, ERCC6L, TOP2A, ORC2, CCNA2, TARDBP, GINS1, SPAG5, CENPK, RAD51AP1, SHCBP1, KIF11, SMC4, INCENP, CHAF1B, TMPO, POLE, NCAPG, PPAT, TIPIN, ANLN, PLK4, SRSF1, USP1, FANCI, NCAPG2, RAD51C, ZWILCH, DNA2, CEP55, CENPF, FIGNL1, BUB1, HAUS6, EXO1, TTK, POLA1, LIG1, SHMT1, NUP85, BLM, RAD54L, MASTL
IKEDA_MIR1_TARGETS_UP	0.910343	1	-0.243667	-0.752431	2912377	52	BDNF, IGF1, FNDC3A, FNDC3B, RRBP1, ANP32E, EFNB2, JAG1
HAMAI_APOPTOSIS_VIA_TRAIL_UP	0.999991	1	-0.183529	-0.752945	776233	531	SPP1, CDH1, PENK, PODXL, PAPSS2, MATN2, GLIPR1, ITGA6, IGFBP4, BMP7, MGLL, ST6GALNAC1, PIEZO2, ZNF22, SLC27A3, FST, FGF13, ZNF257, KIAA1598, B3GALNT1, IGF1
PETRETTO_LEFT_VENTRICLE_MASS_QTL_CIS_UP	0.756508	0.973187	-0.465268	-0.752981	3504946	3	H2AFY, PAK1IP1
LEE_CALORIE_RESTRICTION_NEOCORTEX_DN	0.936106	1	-0.231945	-0.753118	2785590	69	MDK, TUBB2B, HIVEP3, CHRM4, KCNH1, ZYX, IARS, CLIC4, TFRC, PCK2, NAGLU, KIF20A
KANG_DOXORUBICIN_RESISTANCE_DN	0.810864	0.999017	-0.306256	-0.754856	3105651	18	PSAT1, CEBPD, CLIC4, CRIM1
MARSON_FOXP3_TARGETS_UP	0.903704	1	-0.245838	-0.756421	2903928	51	S100A4, ECM1, CELF2, CORO1A, SLC2A3, DDIT4, MYO1C, PTPLAD1, SERINC3, TGFBR1, MCL1
BENPORATH_ES_CORE_NINE_CORRELATED	0.950839	1	-0.225147	-0.756457	2654528	85	SAP30, TFCP2L1, TLE1, IRF1, NFE2L3, E2F8, HMGB3, CBFB, CEBPG, HMGB2, FOXM1, TRIP13, EZH2, KLF5, STAT1
LI_CYTIDINE_ANALOG_PATHWAY	0.768401	0.981113	-0.353095	-0.756757	3143189	10	RRM2, SLC29A1, CMPK1, NT5C, RRM1, NT5C2
STAMBOLSKY_BOUND_BY_MUTATED_TP53	0.798073	0.994498	-0.315929	-0.757601	3101806	16	VIPR2, FRAS1
NIELSEN_LIPOSARCOMA_UP	0.765409	0.979995	-0.354283	-0.759302	3130954	10	HSD11B2, DLL4
KYNG_RESPONSE_TO_H2O2_VIA_ERCC6_DN	0.875109	1	-0.259045	-0.760305	2961341	40	FOXF1, TP53I3, CYP51A1, RCC1
RUAN_RESPONSE_TO_TNF_DN	0.923805	1	-0.236142	-0.761015	2783505	66	PPARG, RASD1, ITGA6, GPD1, CFD, COL15A1, CEBPG, FABP5, REEP5, SCD
IKEDA_MIR30_TARGETS_UP	0.966631	1	-0.217942	-0.762063	2450893	111	CCND2, LPHN3, BDNF, FNDC3A, SLC6A6, CELF2, PIP4K2A, GALNT7, FNDC3B, LARGE
KINSEY_TARGETS_OF_EWSR1_FLII_FUSION_UP	1	1	-0.17822	-0.762322	182866	1141	CCND2, LYPD1, LRFN5, TIMP3, MN1, FRMD5, FAM19A5, ASNS, SV2B, ISM2, PLP2, APCDD1, FJX1, RAP1GAP, C1orf95, FGF13, C1orf226, NGFR, MAFB, NTN4, DPYSL5, EMP2, PSAT1, LBH, FBXO43, PMAIP1, GRIK2, TOX2, IFI44, APBB2, PRR5L, ROR1, TRNP1, CLSTN2, ZNF788, CRYGS, RRM2, VEGFA, MRO, PI15, SH2B3, SRD5A3, ABHD3, POP1, SLC1A5, E2F8, SLC19A1, PISD, ANP32E, PPP1R16B, FAM83D, ALG6, DONSON, NETO2, TUBB6, HMGB3, GRB10…
WEIGEL_OXIDATIVE_STRESS_BY_TBH_AND_H2O2	0.837536	1	-0.28028	-0.763353	3016044	28	ITGB5, CAPN2, MMP11, SLC7A5, ZYX
CHUNG_BLISTER_CYTOTOXICITY_UP	0.964217	1	-0.218987	-0.763765	2462482	109	HCST, GALNT2, ATF5, GCHFR, TCF12, IRAK1, TMED9, USP11, CTSC, ADAP2, SLC11A2, GPR137B, STRA13, FABP5, CHCHD3, TPI1, TNFAIP3, TBL2, PCK2, PSMD2, SLC35B2, PSMD14, PSMC1, SDHAP1, ZNF410, GGA2, CLPTM1L, SUPT16H, FANCL, EHD4, RACGAP1, NANS, CISD2, TIMM23, PSMD13, SNX9, TUBB4B, BORA, SLC1A4, CTSB, NUP37, DIABLO, ZWILCH, COPS8, CHTOP, ANAPC11, CPSF3, CHID1, PDE4A
MURAKAMI_UV_RESPONSE_6HR_UP	0.846128	1	-0.274373	-0.763801	2996457	31	CD9, PGF
VETTER_TARGETS_OF_PRKCA_AND_ETS1_UP	0.780838	0.9871	-0.328866	-0.763914	3080774	14	FN1, RUNX1, RHOBTB3, INSIG1
MARIADASON_RESPONSE_TO_BUTYRATE_SULINDAC_6	0.881373	1	-0.254463	-0.764476	2911367	45	MAPK4, MDGA1, IFITM2, CHDH, ITPR2, HMGB2
SLEBOS_HEAD_AND_NECK_CANCER_WITH_HPV_UP	0.92545	1	-0.23491	-0.764592	2742204	70	ASS1, NEFH, SYNGR3
SMITH_TERT_TARGETS_DN	0.925582	1	-0.234703	-0.765739	2730875	71	NEFL, TAGLN, PGF, ATP1A3
BACOLOD_RESISTANCE_TO_ALKYLATING_AGENTS_DN	0.896337	1	-0.247205	-0.76603	2854745	53	CXCR4, PDIA2, CDC42EP1, VCAN, TLN2, INA
LINDGREN_BLADDER_CANCER_CLUSTER_3_UP	0.998591	1	-0.195793	-0.766097	1449972	292	ASS1, PPP1R14C, GNB3, IL17RB, RRM2, ADAM17, E2F8, FAM83D, NETO2, SSX1, HMGN2, SLC11A2, TMEM194A, BCAR3, TMED5, HMGB2, YARS, CDCA8, NUPR1, TRIP13, PYCR1, BIRC5, KIF4A, NEDD9, MTHFD2, SPATA13, EZH2, CKS1B, PIK3AP1, INSIG1, EBP, RPN1, NQO2, AURKA, RCAN1, TFRC, PLK1, CENPN, NAA50, PRC1, XPOT, FAM136A, SLC25A40, DBF4, PSMD11, CCNB2, RBL1, TOP2A, ZWINT, MYBL2, RAD51, UBE2C, BRIX1, MNS1, PSMC4, HIST1H3H…
MARSON_BOUND_BY_E2F4_UNSTIMULATED	0.999998	1	-0.184204	-0.768137	528374	688	CXCL10, HIST1H3C, FAM46B, CADPS, RND2, NOTCH1, UBB, APOM, RRM2, CCDC163P, CALU, SHC1, ANP32E, FAM72A, HMGB3, RPN2, PCDHGC5, ITPRIP, SLC11A2, SLC25A10, TMEM194A, KATNAL2, SLC9A5, SYNGR1, C12orf60, MAGOHB, SKA3, CDCA8, SKA1, TFB1M, C19orf40, EME1, NUSAP1, BIRC5, KIF4A, CASC5, VAT1, CDCA3, EZH2, SP9, RPS6KA5, ARHGAP11A, CKS1B, TXNDC12, STAT1, TUBE1, HIST1H2AL, HMMR, QTRTD1, RANGAP1, PIF1, AURKA, SLC…
AMIT_EGF_RESPONSE_40_HELA	0.862199	1	-0.263037	-0.768183	2932437	39	CCNA1, EGR3, ID1, SLC2A3, SGK1
SESTO_RESPONSE_TO_UV_C6	0.84657	1	-0.271203	-0.769887	2951709	34	TGFBI, ITGB5, DHCR24, TSC22D1, HMGN2
MATZUK_MATERNAL_EFFECT	0.741381	0.966785	-0.475877	-0.77015	3434858	3	UBE2A, ZFP36L2, HSF1
HE_PTEN_TARGETS_UP	0.766998	0.980053	-0.337867	-0.771064	3050574	13	FGF1, MAF, ECT2, ITGB1
IWANAGA_CARCINOGENESIS_BY_KRAS_DN	0.93282	1	-0.230917	-0.772895	2624400	83	ITGA6, NKX2-4, ITGB5, ABCB1, ZNF23, MAB21L1, NEURL1B, CFD, PDSS1, LHFPL2, KLF4, SULT1A1, SLC43A2, HTR2B
GINESTIER_BREAST_CANCER_20Q13_AMPLIFICATION_DN	0.979859	1	-0.211672	-0.774283	2132186	156	PODXL, PHF11, DAPK2, TNFRSF25, GRAMD4, C1orf213, PARP6, CYBA, LIMD2, HNRNPH3, QSOX2, CALML4, QTRTD1, XPO6, PNN, POGLUT1, RPS6KA1, DAZAP1, FURIN, DDX11, EHMT2, TYW5, RAPGEF1, FANCL, RAB35, SMC4, PLXND1, PPHLN1, TAPBP, RBM26, BTN2A1, KIAA0907, NSUN5P2, EWSR1, PTBP1, ZMIZ2, FBXL19, NSUN5P1, FUBP1, XPO5, MBD4, SFPQ, TCIRG1, ANKLE2, NSUN5, SMARCD1, CHTOP, ATXN7, TCOF1
WILSON_PROTEASES_AT_TUMOR_BONE_INTERFACE_DN	0.737146	0.965392	-0.478925	-0.775084	3415238	3	CTSH
WANG_TUMOR_INVASIVENESS_DN	0.988233	1	-0.207146	-0.776027	1925675	191	SPP1, CDH1, CD9
CALVET_IRINOTECAN_SENSITIVE_VS_REVERTED_UP	0.720845	0.962503	-0.428141	-0.778113	3167663	5	PGF
WHITESIDE_CISPLATIN_RESISTANCE_DN	0.747293	0.97117	-0.355166	-0.778833	3026356	11	IFI6
MORI_MATURE_B_LYMPHOCYTE_DN	0.896724	1	-0.24384	-0.779416	2734371	63	GFRA1, LXN, NOTCH1, CAPN2, RRM2, TAX1BP3, HMGB2, PREP, MTHFD2, EZH2, CKS1B, SLC16A1, PSMC1, CCNB2, NCBP2, H2AFV, KIF2C, PRPS1, TXN, LITAF, CCNB1, ANLN, EWSR1, SNRPC, LMNB1, PSMD8, GPAM, NEK2
MATZUK_IMPLANTATION_AND_UTERINE	0.750628	0.971759	-0.348483	-0.780188	3011638	12	LPAR3, TERT
PANGAS_TUMOR_SUPPRESSION_BY_SMAD1_AND_SMAD5_DN	0.960739	1	-0.219662	-0.781641	2310537	126	INHBB, TXK, CHST8, CACHD1, CNTF, ID1, OLFM1, FOSL2, HMGB2, WFS1, TMED1, FAM49B, CBS, PIGO, ARL6IP1, IGFBP2, LRP8, PPT2, SLC16A1, C11orf24, RCE1, CNTROB, LDLR, HSD17B1, ITFG3, TMX2, NIPA2, MAPKBP1, COL4A3BP, IGF2R, IGF1R, SUPT16H, SREBF2, TMX1, PARL, TMEM39A, MFAP3, TMEM185B, QSOX1, MUS81, ALG12, DUSP9
GENTILE_RESPONSE_CLUSTER_D3	0.886436	1	-0.247453	-0.781845	2749849	59	PODXL, ID3, C2CD2, STK17A, MCL1, RIPK1, TRIM13, TUBGCP3, GINS1, RNF4, ELF4, BLCAP, PLK4, LMNB1, CDR2, RFC4, HERPUD1
MINGUEZ_LIVER_CANCER_VASCULAR_INVASION_UP	0.753125	0.971759	-0.342654	-0.78199	2995397	13	XPOT, NOMO2, KDELR1, GORASP2, UBE2C, NDUFS8, HDLBP
APPEL_IMATINIB_RESPONSE	0.803156	0.994522	-0.292297	-0.783202	2924747	26	PPARG, CTSH, APOC1, CTSA, GBA
CAIRO_HEPATOBLASTOMA_POOR_SURVIVAL	0.731128	0.965392	-0.375039	-0.783719	3023866	9	C1S
YOSHIOKA_LIVER_CANCER_EARLY_RECURRENCE_UP	0.801708	0.994522	-0.292663	-0.784181	2919473	26	SLCO3A1, ANK1
MOTAMED_RESPONSE_TO_ANDROGEN_DN	0.713022	0.956972	-0.432318	-0.785704	3133290	5	ACHE
VANDESLUIS_COMMD1_TARGETS_GROUP_4_DN	0.732404	0.965392	-0.367189	-0.786963	2995942	10	UNC5A, CKB
AMIT_SERUM_RESPONSE_480_MCF10A	0.792325	0.991893	-0.296779	-0.788302	2902563	25	COX10, SIGMAR1, PVR, FTSJ2, GPR64, TIMM23, COPS8, ACTN4, HSPBP1, B4GALT4, SLC26A2
GEISS_RESPONSE_TO_DSRNA_DN	0.737808	0.965392	-0.353023	-0.790351	2960203	12	TP53I3, PRKAR1B, PCK2, STAM
JAERVINEN_AMPLIFIED_IN_LARYNGEAL_CANCER	0.810671	0.999017	-0.28208	-0.790643	2855889	32	PLCH2
NIKOLSKY_BREAST_CANCER_22Q13_AMPLICON	0.742028	0.966882	-0.346454	-0.79066	2951263	13	HDAC10, CRELD2, MAPK12, PANX2, ALG12
SHIPP_DLBCL_VS_FOLLICULAR_LYMPHOMA_UP	0.837246	1	-0.266836	-0.790846	2805686	42	SLC1A5, PLOD1, P4HB, SLC29A1, PGAM1, MTHFD2, TFRC, PSMC1, PSME2, TRAP1, PFKP, ENO1, CTSD, CCNB1, IFI30, KPNA2
KOHOUTEK_CCNT2_TARGETS	0.826582	1	-0.272309	-0.791061	2824634	38	SALL3, FST, CRLF1, EPDR1
GALIE_TUMOR_STEMNESS_GENES	0.707333	0.952811	-0.435407	-0.791318	3108287	5	KRT14, PDGFRA
PHONG_TNF_TARGETS_DN	0.71214	0.956685	-0.402696	-0.792294	3022179	7	ID1, SNCA
FIGUEROA_AML_METHYLATION_CLUSTER_5_UP	0.715583	0.958305	-0.390293	-0.792835	2995497	8	PMAIP1, NRP2, CANT1, PIAS2
TONKS_TARGETS_OF_RUNX1_RUNX1T1_FUSION_SUSTAINDED_IN_ERYTHROCYTE_UP	0.799018	0.994522	-0.287407	-0.794466	2844972	30	ECM1, VCAN, HOMER3, ID1, SLC7A11, IL17RB, P2RX4
RAMPON_ENRICHED_LEARNING_ENVIRONMENT_EARLY_UP	0.732155	0.965392	-0.355008	-0.794797	2937521	12	HSPA5, AP2M1, HNRNPM, CALM3, MAP4K3, MFAP1
FOURNIER_ACINAR_DEVELOPMENT_LATE_UP	0.709034	0.954384	-0.404099	-0.795053	3009000	7	MAFB
MIZUKAMI_HYPOXIA_DN	0.705777	0.952547	-0.460686	-0.795187	3174774	4	IL8
BENPORATH_CYCLING_GENES	0.999926	1	-0.192361	-0.795214	660642	596	CADM1, MATN2, HSPB8, ITGB3, SV2B, TMEM132A, CDC42EP1, IFIT1, KIAA1598, CDH24, SAP30, SDC1, TUBB2A, CSGALNACT1, RUNX1, ANTXR1, GAS1, MUC1, NCS1, CFD, RRM2, WDR62, AOC2, SHC1, TSC22D1, MAGT1, E2F8, ANP32E, AGPAT3, FAM83D, DONSON, HMGB3, RHOBTB3, YWHAH, SGK1, TULP4, HMGB2, FOXM1, ABCC2, CDCA8, AFAP1, NUSAP1, TRIP13, BIRC5, CDCA3, ARL6IP1, FANCD2, ARHGAP11A, CKS1B, SLC44A2, STAT1, NMB, HMMR, RANGAP1,…
AMUNDSON_POOR_SURVIVAL_AFTER_GAMMA_RADIATION_2G	0.961278	1	-0.218875	-0.796044	2140470	149	ATP2A3, ANXA2P1, ARHGAP15, IKZF1, TNFRSF12A, ZNF22, LAMB1, CORO1A, GPC1, PCBP4, PDSS1, MYOF, SLC19A1, ARHGAP29, ARHGAP4
CHOI_ATL_CHRONIC_VS_ACUTE_DN	0.755282	0.973065	-0.323106	-0.796388	2892770	18	LBH, IARS, SPTBN1, LRRC8D, CMTM6
BOYAULT_LIVER_CANCER_SUBCLASS_G3_UP	0.974722	1	-0.213959	-0.797165	1952667	182	SLC7A1, ANP32E, PHLDA2, ITGB1BP1, NGRN, TRIP13, EZH2, HMMR, PRMT5, CYB5B, PSMD14, PSMD11, EIF4A3, SLC16A3, HJURP, NDC80, SNRPA1, CCNA2, TGIF1, PIGF, NCAPD2, ARPC4, PSMC4, NARS, GLA, ENO1, PFN2, KIF2C, RAD51AP1, TXN, LRRC59, TMX1, CLIC1, HGS, UBE2V2, GOLT1B, MAD2L1, NCAPG, TMEM185B, TIPIN, ARPP19, SLC38A6, HN1, CANT1, HNRNPR, RFC3, UGCG, SEC61G, NUP107, NUP155, FANCI, SAP30BP, CASC3, CENPM, AIMP1,…
BURTON_ADIPOGENESIS_PEAK_AT_8HR	0.804664	0.995301	-0.281187	-0.798229	2805596	34	TUBB2A, ITGA5, VDR, SLC7A6, KLF5, SLC16A1, IFI16
CASORELLI_ACUTE_PROMYELOCYTIC_LEUKEMIA_UP	0.944776	1	-0.224206	-0.798691	2264474	127	GLIPR1, CCNA1, MRC2, GFI1, FGF13, AFF2, SAP30, UBB, CEBPD, CFD, FNDC3B, SIK1, ABHD3, EVI2A, TRIB1, JAG1, XBP1, RAP1GAP2, ATP1B1, FOS
STEARMAN_LUNG_CANCER_EARLY_VS_LATE_UP	0.931051	1	-0.228514	-0.799028	2360679	111	CADM1, PTPRD, APBB2, HTRA1, PARP6, C6orf120, PGRMC1, JKAMP, AGPAT5, PNN, APLP2, PKD2, RCN1, RNF6, TPST1, TMCO1, HNRNPH1, PTPRS, KLF13, H2AFV, VPS4A, UBE2V2, KDR, SPPL3, RNF149, MAPK1, CTCF, SRSF1
BILANGES_RAPAMYCIN_SENSITIVE_GENES	0.811449	0.999017	-0.276599	-0.799111	2786593	37	ITGA6, KIAA1598, HAP1, TMEM179, OXSR1, N4BP3, INSIG1
JAZAG_TGFB1_SIGNALING_VIA_SMAD4_UP	0.895441	1	-0.240226	-0.799268	2548581	80	HCN4, LHX2, TP53I11, CELF2, PILRA, CDH6, IFI35, HAS3, RAB4B, CYP1B1, CNPY3
KOBAYASHI_EGFR_SIGNALING_6HR_DN	0.740638	0.966785	-0.334006	-0.80095	2878580	16	TGFA, VEGFA, PHLDA2, F3
HUMMERICH_SKIN_CANCER_PROGRESSION_DN	0.88548	1	-0.243069	-0.802025	2560194	76	MYL9, GPX3, EPHB3, EFNB1, PDGFRA, B2M, ZYX, PTPRF, ECHS1, NRP2, TCAP, RPS6KA1, SPTBN1, ECH1, FHL1, ATP5J2, PTPRS
THUM_MIR21_TARGETS_HEART_DISEASE_UP	0.70291	0.950996	-0.395675	-0.803767	2942449	8	CRLF1, LOX, SVEP1, RCAN1
HELLER_SILENCED_BY_METHYLATION_DN	0.890714	1	-0.240324	-0.805948	2496511	84	RFPL2, ASNS, WARS, THBS1, PSAT1, CHAC1, PHGDH, SLC7A11, RRM2, FAM129A, PLEKHA8P1, CRELD2, DDIT4, EIF4EBP1, CBS, MARS, SERPINH1, GOT1, MAF, LRP2BP
NAM_FXYD5_TARGETS_DN	0.737275	0.965392	-0.331566	-0.806448	2844164	17	CCL2
KIM_ALL_DISORDERS_OLIGODENDROCYTE_NUMBER_CORR_UP	0.999934	1	-0.193698	-0.806993	542544	677	NELL1, OMG, ASS1, NPTX1, CD9, ENO2, PADI2, NDN, KIAA1045, NECAB2, MYRIP, DNM1, GABRD, CHST15, ASNS, EGR3, SCN1B, NEFH, CKB, SYNGR3, IRF9, ABHD14A, TUBB2A, PPFIA4, CORO1A, UBB, CTSH, CRYM, DCLK1, CSRP1, HTRA1, DPY19L2P2, INA, NPTXR, EPB41L3, ITPKA, PPM1H, KAL1, OLFM1, DTX4, DSTN, DHCR24, SULT1A1, RUNDC3A, IRAK1, SPTAN1, PISD, DHCR7, PPP1R16B, APBA2, USP11, LRPAP1, C16orf45, CAMK1, CTSA, UTP14C, ER…
GROSS_HYPOXIA_VIA_ELK3_AND_HIF1A_UP	0.932783	1	-0.227135	-0.80738	2251582	125	ENO2, ANGPTL4, PGF, ARX, LXN, VWA1, PPAP2B, VEGFA, KLF4, SLC19A1, SGK1, P4HA1, JAG1, PTGER4, PGAM1, FAM49B, NEDD9, RPS6KA5, NEDD4L, MERTK, FOS, CSRNP1, ANXA2, TPI1, RCAN1
NADLER_HYPERGLYCEMIA_AT_OBESITY	0.816597	1	-0.268357	-0.809641	2684941	46	NPTX1, SERPINE1
DITTMER_PTHLH_TARGETS_UP	0.912753	1	-0.232829	-0.809878	2347952	107	TIMP3, ECM1, VAMP8, LTBP1, TBC1D8, GALNT7, PPAP2B, TSC22D1, SGPL1, GRB10, JAG1, CDCA3, TPI1, LAMP1, AP2M1, NPTN, FAT1, AP1S1
PEPPER_CHRONIC_LYMPHOCYTIC_LEUKEMIA_UP	0.727424	0.962503	-0.337965	-0.810443	2827221	16	CEBPD, VEGFA, EPB41L3, FAM49B, DCAKD, HIST1H4A, RBM26, PLS3, LPHN1, KIF26B
XU_CREBBP_TARGETS_UP	0.748229	0.971759	-0.314193	-0.811017	2792164	22	LRG1, LRRN1, ALG3, NME4, XPOT, RCN1
TSUDA_ALVEOLAR_SOFT_PART_SARCOMA	0.702547	0.95088	-0.378506	-0.811218	2873810	10	HSPB8
BURTON_ADIPOGENESIS_12	0.778065	0.9871	-0.289522	-0.811504	2741023	32	CYP1B1, KITLG, MOB1B, C3orf58, TMEM68, LUC7L3, PUM2, UBE2V2, HNRNPM, CAPN7, ARGLU1, SP3, BUB1, KIAA1524, SRSF10
KYNG_ENVIRONMENTAL_STRESS_RESPONSE_DN	0.72171	0.962503	-0.343793	-0.811854	2826044	15	SYK, SGPL1
PYEON_HPV_POSITIVE_TUMORS_DN	0.686115	0.940526	-0.428363	-0.812695	2958989	6	PTHLH, NAP1L2
RASHI_RESPONSE_TO_IONIZING_RADIATION_2	0.904624	1	-0.234727	-0.813171	2352981	104	TIMP3, BIRC3, MGLL, THBS1, B4GALNT1, TUBB2A, SOCS2, IRF1, RHOU, CEBPD, TAGLN2
ROVERSI_GLIOMA_COPY_NUMBER_UP	0.856361	1	-0.250472	-0.813275	2548290	69	MDK, VIPR2, RELN, CHRM4, GALNT7, ACP2, SLC7A11, GALNT10, APOC1, SLC27A5
MAHAJAN_RESPONSE_TO_IL1A_DN	0.844479	1	-0.254223	-0.814882	2564948	64	ITGB5, VCAN, CRABP2, GALNT2, SYNJ2, SLC2A3, KDELR3, SLC29A1, FOS, PPT2, CHST10, SORD, ADH5, CTNNAL1, DYNC1LI2, DYRK2
WANG_ADIPOGENIC_GENES_REPRESSED_BY_SIRT1	0.735365	0.965392	-0.322673	-0.815004	2779707	20	IGFBP4, EGLN3, TPI1, PFKP, ENO1, PDXP, ERO1L, GPI, TRIB3, PGK1
JAZAERI_BREAST_CANCER_BRCA1_VS_BRCA2_UP	0.800812	0.994522	-0.2729	-0.81629	2658259	44	LOX, RUNX1, CALU, PISD, NCSTN, RNF167, NOC2L, GART, SPCS3, TATDN2, MPV17L2, PAF1, TUFM, IL17RA, DLGAP5, NT5DC2
HAHTOLA_MYCOSIS_FUNGOIDES_DN	0.690381	0.943926	-0.391293	-0.817685	2855342	9	IKZF1
IWANAGA_CARCINOGENESIS_BY_KRAS_PTEN_UP	0.918802	1	-0.229944	-0.818226	2209681	126	NTF4, PLCH2, KCNK6, SERPINE1, CDHR1, ADAMTS10, HES2, ADAM19, TFCP2L1, ODC1
BENPORATH_MYC_TARGETS_WITH_EBOX	0.964784	1	-0.217103	-0.81883	1811888	203	CCND2, NTN3, SERPINE1, ISG20, EGR3, MFI2, HSD11B2, TERT, WT1, ID3, APP, MUC1, FGFR4, TCF12, SLC19A1, RCC1, HMGN2, FOXM1, EEF1A2, ICAM1, CBS, OCA2, EBP, SIGMAR1, TFRC, PLK1, GALNS, PIM2, CASP8
IGLESIAS_E2F_TARGETS_DN	0.684304	0.939855	-0.403507	-0.819676	2864563	8	IGF1, MT2A, SYT3
KOKKINAKIS_METHIONINE_DEPRIVATION_48HR_DN	0.819088	1	-0.262235	-0.820759	2573513	56	PDGFD, IGFBP4, IRF7, FGFR1, IRAK1, CEBPG, BIRC5, RPS6KA5, EBP, MAP3K14, AURKB, DTYMK, RAD54B
BURTON_ADIPOGENESIS_6	0.933686	1	-0.225558	-0.821761	2065683	151	PARM1, ITGA6, RARRES2, MGLL, GPD1, PSAT1, CFD, HSD17B12, APOC1, COL15A1, SLC19A1, DHCR7, AGPAT3, SLC25A10, PHTF2, FAM49B, REEP5, CD151, CHCHD3, SCD, SGCD, UQCR10, CYB5B, ISCA1, NR1H3, SDHA, BCAT2
LEE_DOUBLE_POLAR_THYMOCYTE	0.712497	0.95679	-0.338666	-0.823718	2748580	17	RASD1, CALN1, LHFPL2, RIPK4, EFNB2
BOYLAN_MULTIPLE_MYELOMA_D_UP	0.85278	1	-0.248598	-0.823762	2446319	78	DTX1, MXRA8, ITGA6, NEFH, SERTAD4, TLN2, CLMN, EBF3, ASPH, DHCR24, FUT11, ARHGAP29, TGS1, C14orf159, AFAP1
MOOTHA_GLUCONEOGENESIS	0.733526	0.965392	-0.313214	-0.824523	2703777	24	ENO2, GPD1, BID, PGAM2, TPI1, PCK2
IIZUKA_LIVER_CANCER_PROGRESSION_G2_G3_UP	0.733183	0.965392	-0.313295	-0.824735	2702513	24	BAAT, RARRES2, SDC1, APOC1, PCSK6, PGRMC1, TMED2, KDELR2, TIMM17A
BYSTROEM_CORRELATED_WITH_IL5_DN	0.811966	0.999141	-0.263524	-0.824793	2551136	56	SYK, IKZF1, ZNF22
KAUFFMANN_DNA_REPAIR_GENES	0.965115	1	-0.216848	-0.825781	1713015	222	TERT, DMC1, NEIL1, TP53I3, TP73, RRM2, HMGB2, EME1, FANCD2, GTF2H5, FANCA, PMS2P5, GTF2H3, FANCC, RAD23B, POLE4, TOP2A, MAD1L1, CCNH, SSRP1, RAD54B, TDP1, RAD51, RAD51D, XRCC3, PAPD7, SUPT16H, FANCL, RAD51AP1, SMC4, RFC5, CHEK2, CHAF1B, PMS2P3, REV1, UBE2V2, PMS2P1, POLE, MAD2L1, MUS81, XRCC6, TREX1, HMGB1, RFC3, RAD51B, H2AFX, RUVBL2, RFC4, UBE2L3, GTF2H1, RRM1, MBD4, MAD2L2, RFC2, UBE2D3, RAD51…
YANG_BREAST_CANCER_ESR1_LASER_DN	0.788649	0.991155	-0.273727	-0.825844	2593048	46	CXCR4, ARHGEF4, FSCN1, ODC1, SEL1L3, FNDC3B, ANP32E
RUAN_RESPONSE_TO_TROGLITAZONE_UP	0.719047	0.961441	-0.326973	-0.825864	2718025	20	RASD1
OXFORD_RALA_AND_RALB_TARGETS_UP	0.677927	0.934238	-0.39619	-0.827918	2803834	9	WNT10B, CCNE2, SMYD5, MBD2
EHRLICH_ICF_SYNDROM_UP	0.674206	0.931846	-0.407742	-0.828279	2822290	8	FHL2
HOLLERN_PAPILLARY_BREAST_TUMOR	0.673965	0.931846	-0.407835	-0.828468	2821283	8	WNT5B, PLCE1, ALDH1A3
BYSTRYKH_HEMATOPOIESIS_STEM_CELL_QTL_TRANS	0.999638	1	-0.19883	-0.829193	526836	689	PRRX2, NPR3, ANKRD2, CDH1, CXCL10, NEFL, DGKA, INHA, NOG, HIST1H1T, ITGA6, CCNA1, CCL2, ITGB3, ASNS, SYK, SCN1B, GFRA1, COL12A1, H19, TGM2, GLUL, B3GALNT1, VTN, LRRN1, TFCP2L1, VLDLR, CTNNA2, MAN2A1, CKMT1B, CDH6, HAND2, RGS11, STAR, GRIN2C, BID, CSRP1, HTRA1, PHGDH, CAPN2, NPAS1, FGFR1, EBF3, SYT3, BMPR1A, SLC1A5, TNFRSF1A, PTPRR, WNT10B, IGFBPL1, GRIK5, SULT1A1
ROSS_AML_OF_FAB_M7_TYPE	0.790687	0.991893	-0.269973	-0.830681	2540761	51	FHL2, TIMP3, ANK1
KAYO_CALORIE_RESTRICTION_MUSCLE_UP	0.816278	1	-0.258723	-0.831566	2469235	65	S100A4, ITGB8, IGFBP4, FN1, GAS1, APP, TCF12, SPTAN1
ZHANG_TLX_TARGETS_UP	0.8557	1	-0.245319	-0.831645	2343434	90	SPNS2, SLCO3A1, S100A4, CRLF1, SPHK1, TMEM38A, TCN2, OLFM1, TAX1BP3, TSC22D1, KLF4, APBA2, DDIT4, KIF1A, TIMP2, CPPED1, PTP4A3, C14orf159
YAO_TEMPORAL_RESPONSE_TO_PROGESTERONE_CLUSTER_11	0.855906	1	-0.245124	-0.832372	2334702	91	ANGPTL4, TUBB2A, IGF1, LRP2, TNFRSF21, KIAA0020, OLFM1, MANF, DHCR24, HSPA5, MARS, ATP1B1, PDIA6, HOMER2, RPN1, TFRC, ADH5, AARS, CSE1L, CAD, FTSJ3, CLCN5, SRRT, LRRC59, MAK16, SYNPO, DNAJB11, NOP58
MYLLYKANGAS_AMPLIFICATION_HOT_SPOT_3	0.691013	0.943926	-0.514418	-0.832525	3201504	3	TCF12
FERRARI_RESPONSE_TO_FENRETINIDE_DN	0.728266	0.962503	-0.560012	-0.832663	3501748	2	LDLR
DAIRKEE_CANCER_PRONE_RESPONSE_BPA_E2	0.863397	1	-0.242512	-0.834023	2286180	99	PARM1, S100A4, ITGB1BP2, PLP2, NEIL1, FBXL22, DCLK1, TMEM38A, RRM2, ITPKA, PGAM2, HMGN2, HMGB2, EIF4EBP1
ABE_VEGFA_TARGETS_30MIN	0.703522	0.95111	-0.33413	-0.834048	2676712	19	EGR3, TKTL1, TRIB1, RCAN1, EGR1
LASTOWSKA_COAMPLIFIED_WITH_MYCN	0.740128	0.966785	-0.297574	-0.834072	2607375	32	FAM84A, ODC1, RRM2, FOSL2, FAM49A
PAPASPYRIDONOS_UNSTABLE_ATEROSCLEROTIC_PLAQUE_UP	0.754739	0.973065	-0.287184	-0.834274	2579130	38	PAPSS2, RSAD2, GLUL, SOD2, IFIT3, SEL1L3, RPN2, SGK1, MLEC, PLEKHB2, LAMP1, HLA-G
GARCIA_TARGETS_OF_FLI1_AND_DAX1_DN	0.91608	1	-0.228723	-0.834673	2013502	153	NDN, PCSK2, NEFH, IGF1, RFFL, SLC7A11, RRM2, SLC5A6, RCC1, SLC25A10, STRA13, CHCHD3, TOE1, CYB5B, CDCA5, PRELID1, ZWINT, PSMC3IP, E2F2, MYBL2, PPCDC, C3orf14, HPDL, NOLC1, WDR76, NUP50, TEX19, CHAF1B, TMPO, TIPIN, MRPL24, SNRPC, SCLY, LMNB1, HAUS2, BICD2, SKP2, PPIL1, ZNF93, CENPM, NAGPA, TRMT61A, H2AFZ, ZWILCH, C11orf84, TIMM10, FDXACB1, ZNF114, NOP56, WDR5, SCFD1, RRP9, CDC6, NCAPH2, DNAJA4, HO…
OLSSON_E2F3_TARGETS_UP	0.702159	0.950867	-0.33449	-0.834948	2671528	19	PVRL1, ECE1, SERPINH1, C1orf198, DAG1
JOHANSSON_BRAIN_CANCER_EARLY_VS_LATE_UP	0.662289	0.92687	-0.459533	-0.835165	2910350	5	RRM2, FOS, RACGAP1, TACC3
DARWICHE_PAPILLOMA_RISK_HIGH_VS_LOW_UP	0.660707	0.92687	-0.440729	-0.836157	2849414	6	ICAM1, TRAF2, GLT8D1
LEE_AGING_MUSCLE_DN	0.743623	0.968235	-0.292836	-0.836384	2579699	35	NDN, BMP8B, PTH1R, APBB2, PTPRR
MULLIGHAN_MLL_SIGNATURE_1_UP	0.978361	1	-0.212746	-0.836699	1355084	309	CSF2RA, CXCR4, TGFA, S100A4, SYK, IKZF1, SLC27A3, EPHB3, ITGB2, HOMER3, ITGA7, TBC1D8, PILRA, STAR, FZD2, BID, ADCY7, SERPINB8, FXYD6, SEL1L3, HOXB9, STS, RRBP1, ELMO3, IRAK1, PLOD1, EVI2A, P4HB, FOSL2, RAB4B, BEGAIN, TOR3A, TK2, ARHGEF40, CBFB, CNPY3, CEBPG, CTSA, SDF4, CYBA, PSD4, SNRNP25, ARHGAP11A, LMAN2, PLXNC1, PPIF, MKL1, RCAN1, LAMP1, ARPC2, TGOLN2, PCYT1A, M6PR, RPS6KA1, PSMD11, FLNA, TA…
AMUNDSON_GAMMA_RADIATION_RESPONSE	0.752215	0.971759	-0.286617	-0.837045	2558369	39	AURKA, PLK1, PRC1, CCNB2, AURKB, CCNA2, UBE2C, BUB1B, ESPL1, KIF2C, CCNB1, MAD2L1, H2AFX, NEK2, RRP1, TACC3, TSN, CENPF, BUB1, LBR, KIF23, TTK, AIMP2, KIFC1, CENPA, CCNF, GTPBP1
BRUINS_UVC_RESPONSE_LATE	0.999918	1	-0.197631	-0.837789	292328	938	TLR4, CCND2, CPA4, MYL9, PLXDC2, DGKA, PXDN, TGFBI, TGFA, NPTX1, WNT11, MATN2, PARM1, SEMA7A, SLCO3A1, HIC1, SYTL1, CRISPLD2, LOXL2, FN1, SFRP1, VASN, ANGPTL4, RFTN1, CPXM1, ANO1, COL12A1, EPS8L2, CTHRC1, LOX, ABCB1, ATL3, NEIL1, SOCS2, PSAT1, FAM83G, TFCP2L1, COPZ2, FBXO43, GALNT2, SMOC2, CKMT1B, PVRL1, ATF5, SH3D21, APP, IFI35, PTPRZ1, PCOLCE, PRR5L, SERPINB8, ICAM5, CSRP1, CYGB, PSPH, TLN2, LE…
CHIBA_RESPONSE_TO_TSA	0.7602	0.976278	-0.281372	-0.837833	2535272	43	CLU, TGM2, ID3, RRM2, IFITM3, STAT1, TPI1, BSCL2, DHRS2
INAMURA_LUNG_CANCER_SCC_UP	0.667521	0.92815	-0.391488	-0.83904	2730533	10	KRT14, PVRL1, CDCA5, TOP2A, EPT1
MEISSNER_NPC_ICP_WITH_H3_UNMETHYLATED	0.659257	0.926312	-0.414005	-0.841003	2759714	8	TSSK3, PLEKHG4, LYL1
RIZKI_TUMOR_INVASIVENESS_3D_DN	0.938978	1	-0.222776	-0.841166	1753284	205	HCN4, SLCO2B1, CCDC19, BMP7, SCN1B, RAP1GAP, OAS3, TMEM2, LMO2, SLC26A4, WT1, LRRN2, ABCB1, JMJD7-PLA2G4B, DCT, RRM2, INA, ITPR2, OLFM1, MANF, IL1R1, PROS1, TMED9, IRX5, SGK1, ALG1, FADS3, NBL1, JAG1, PEA15, IL32, PLXNC1, LRP8, ICMT
BILD_SRC_ONCOGENIC_SIGNATURE	0.776929	0.9871	-0.270623	-0.841454	2463297	54	PTHLH, COL8A2
STEIN_ESRRA_TARGETS	0.994187	1	-0.206468	-0.841503	871005	483	NPR3, CXCL12, ATP2A3, HSPB8, ZNF750, PSG9, BMP7, ASNS, SCN1B, RAP1GAP, CKB, NDRG4, SYNGR3, TMEM132A, FSCN1, TJP3, MAFB, SOCS2, CYP27B1, ADCY1, LAMB1, VDR, FZD2, DHRS11, SOD2, PDSS1, FGFR3, VEGFA, CALU, SIK1, ASPH, CYP24A1, STEAP3, ANKRD28, MANF, SULT1A1, TUBB6, EGLN3, ADRA2C, CYP1B1, CTSC, SYNGR1, PRKAR2B, PPL, SLC39A14, MARCH3, RHOF, AIFM1, RAP1GAP2, COX10, PEA15, ATP1B1, CHCHD3, ZNF302, PPIF, S…
SASSON_RESPONSE_TO_GONADOTROPHINS_UP	0.823133	1	-0.252494	-0.841796	2333665	81	ALPL, COL18A1, PPFIA4, STAR, ACP2, COL15A1, DHCR7, SGK1, PTPRF, MSMO1, PGRMC1, NOL3, TMBIM6, TNFAIP3, P4HA2, PLIN3
WIEMANN_TELOMERE_SHORTENING_AND_CHRONIC_LIVER_DAMAGE_UP	0.655081	0.925819	-0.42833	-0.842728	2780033	7	TUBB2A, AURKA
YAO_TEMPORAL_RESPONSE_TO_PROGESTERONE_CLUSTER_9	0.779848	0.9871	-0.268424	-0.842831	2439929	57	ISG15, VAMP8, IRF9, IFIT1, EMB, LXN, IRF7, NFE2L3
RODRIGUES_THYROID_CARCINOMA_ANAPLASTIC_UP	0.998583	1	-0.20268	-0.843088	564401	660	XAF1, STC2, NOG, MME, FRMD5, FN1, IL8, BIRC3, ASNS, PLP2, WARS, IFIT2, TNFRSF12A, TGM2, EGFR, ADORA1, MKX, CTHRC1, VCAN, NXPH4, RUNX1, ADORA2B, DDX58, PSAT1, PMAIP1, TOX2, NFE2L3, SLFN5, S100A2, BID, ROR1, IFIT3, RASAL2, SLC7A11, PSPH, RUNX2, EDEM1, KIAA0020, CALU, HOXB9, SLC1A5, SLC7A1, SLC7A5, IRAK1, GPX8, SMURF1, LGALS8, RCC1, CBFB, RHOBTB3, CARS, TMEM194A, CEBPG, CTSA, FOXM1, SKA3, ERLIN1, YA…
FARDIN_HYPOXIA_9	0.654389	0.925819	-0.428645	-0.843347	2777095	7	VEGFA, DDIT4
SESTO_RESPONSE_TO_UV_C1	0.784452	0.989024	-0.266115	-0.843393	2423335	60	IFIT1, GLUL, SOD2, PEA15, ATP1B1, TNFAIP3, C20orf24, MAPK6, PSMC1, SNRPA1, RNF4, NAMPT, PPP2CA, COPS8, UBE2G1, PSMA6, CSNK2A1, PSMA5, MFAP1, IER2, ETF1, UBE2D2, GSPT1, EMP1, CTGF, SRSF2, TBCC, DDX1, PSMC2, UBE2I
DACOSTA_UV_RESPONSE_VIA_ERCC3_TTD_UP	0.783755	0.988563	-0.265738	-0.844647	2411173	61	MDK, THBS1, PGF, GALNT2, PDLIM7, STAT1, PPIF, PVR, WBSCR22, FLNA, MPDU1, MRPL28, MYBL2, TMX4, ARPC4, MVD, PLXNA3, ERBB2
NADERI_BREAST_CANCER_PROGNOSIS_UP	0.725967	0.962503	-0.297684	-0.845059	2531205	34	IL20RB, TMEM208, CDCA8, TIMELESS, EBP, PSMD2, CENPN, CDCA5, PSMD14, KIF20A, NDC80, SEMA4C, MYBL2, SPAG5, UHRF1, RACGAP1, HSPA14
YAO_TEMPORAL_RESPONSE_TO_PROGESTERONE_CLUSTER_7	0.793143	0.991893	-0.26168	-0.845443	2379401	67	FZD2, SOD2, SULT1A1, ITGB1BP1, TM2D2, ARL8B, FAM136A, TPD52L1, BCAT2, MGAT2, ANP32B, ARPC5L, AMOTL2, BRIX1, HRAS, HNRNPA2B1, EIF3J, SMG5, MRPS26, RAMP1, SERTAD1, PPP1R15B, ARHGAP35, GNB1, HNRNPC, NCDN, ETF1
GRANDVAUX_IRF3_TARGETS_DN	0.668594	0.929145	-0.364802	-0.847389	2637917	14	TIMP3, FGF1, ADAM9
FUJII_YBX1_TARGETS_DN	0.921664	1	-0.226091	-0.847485	1790571	192	CXCR4, TIMP3, BMP7, GPX3, DMKN, ODC1, RRM2, CALU, HMGB3, YWHAH, FOXM1, PRKAR2B, NUSAP1, TRIP13, FABP5, KIF4A, FANCD2, CLCN3, CKS1B, TIMELESS, CXCL16, BAG2, PPP2R2C, CENPN, OIP5, NUDT15, FBXO5, NCAPH, FLNA, RDH10, DTYMK, RAD23B, TOP2A, SSR1, SPC25, SSRP1, ZWINT, RAD54B, MYBL2, RAD51, XRCC3, UHRF1, BUB1B, MSI2, CENPK, NCBP2, H2AFV, NRM, SHCBP1, KIF11, SLC25A19, RFC5, MAD2L1, MPHOSPH9, TIPIN, DBN1, …
HSIAO_HOUSEKEEPING_GENES	0.98117	1	-0.212081	-0.847954	1138478	375	IFITM1, CCND2, NEFL, ISG20, RFTN1, MGP, SCN1B, PLP2, WARS, CLU, GLUL, TMSB4X, MT2A, CHI3L2, UBB, TAGLN2, HTRA1, CAPN2, B2M, DSTN, IRAK1, RPN2, USP11, HMGN2, YWHAH, ITPK1, NCSTN, TMED10, XBP1, PGAM1, COMT, COX10, CD151, ARL6IP1, CAPNS1, HYAL2, ECHS1, ANXA2, TMBIM6, PSAP, CAPZA1, LAMP1, IQGAP1, PTDSS1, PSMD2, ARPC2, CAP1, PSMC1, CYB5R3, APLP2, GPS2, AARS, ATP5G1, FLNA, EIF4A3, ANP32B, SPTBN1, OS9, …
KAPOSI_LIVER_CANCER_MET_UP	0.671753	0.930264	-0.354128	-0.849201	2610849	16	PLCE1, TUBB6, CAP1, ARPC1B
VERNELL_RETINOBLASTOMA_PATHWAY_UP	0.7837	0.988563	-0.263514	-0.849228	2361356	66	FST, RRM2, DONSON, HMGB2, EZH2, EPS8, FANCA, PTPLAD1, CDCA5, EGR1, FBXO5, E2F2, CENPK, FANCL, RAD51AP1, TMPO, TFDP1, CLSPN, SNTB2, RFC3, SKP2, RFC4, RRM1, KANK2, ASF1B, ZNF367, ESCO2, CDC25A, MANEAL, RECQL4, MCM7, PBX3, BTG3, BLM, POLD3, DCK
LINDGREN_BLADDER_CANCER_CLUSTER_2A_DN	0.858822	1	-0.240054	-0.849542	2102439	121	IFITM1, GLIPR1, PRKCQ, LMO2, NOV, MAFB, MT2A, TBC1D8, CELF2, TOX2, MT1X
WONG_ENDMETRIUM_CANCER_UP	0.654043	0.925819	-0.396462	-0.8497	2675401	10	BST2, S100A2, KIF1A, VIL1, PITX1, ZIC1
MOHANKUMAR_HOXA1_TARGETS_UP	0.978622	1	-0.212804	-0.849882	1150310	370	SULF1, TIMP3, PADI2, HSPB8, GAL, ADCY5, FRMD4A, SEMA3B, PLBD1, CLU, LXN, NKAIN1, CRABP2, KCNK2, IFITM10, PIP4K2A, TMEM38A, PPAP2B, RRM2, PLEKHO1, MBOAT7, LARGE, ANP32E, PIEZO1, RPN2, SULF2, HOXC6, RCC1, IRX5, PNPLA3, GLB1, ITPK1, NGRN, ZMPSTE24, SLC20A1, CLN6, LRP8, PGRMC1, ICMT, TUBA1C, PLK1, SLC44A1, CALR, NPTN, CYB5B, PPAP2C, CCDC47, SELT, ATP1B3, FAT1, DPP3, TMED2, NAA50, USP5, ABTB2, MEPCE, …
CASORELLI_ACUTE_PROMYELOCYTIC_LEUKEMIA_DN	0.99603	1	-0.205757	-0.850785	655020	598	NPR3, FHL2, ENO2, TIMP3, NDN, MGAT3, TUBB2B, WARS, NEFH, CDHR1, THBS1, LMO2, GLUL, LOX, SOCS2, PSAT1, ARHGAP6, COPZ2, FBN1, MUC1, ODC1, CSRP1, RRM2, APOC1, CYP51A1, ADIPOR2, SLC27A5, DHCR24, PROS1, DHCR7, VOPP1, HMGB3, LGALS8, CYP1B1, FAM57A, YWHAH, CAMK1, FOXM1, FADS2, CHMP4A, PRKAR2B, LIF, SNRNP25, NUSAP1, TRIP13, AIFM1, PDIA3, HNRNPH3, BIRC5, KIF4A, LRRFIP2, LAPTM4B, MSMO1, CHCHD3, SCD, LMAN2,…
VANASSE_BCL2_TARGETS_UP	0.692702	0.945009	-0.320547	-0.851433	2537608	25	SLC16A9, RELN, PILRA
TONG_INTERACT_WITH_PTTG1	0.758799	0.975395	-0.27297	-0.85157	2394739	55	PHF11, FGF13, PPFIBP2, AIFM3, HMGN2, ADAP2, AURKA, C7orf50, ARPC1B, TRIM41, RNPC3, CNP, DDX47, RPS26, FAM64A
RIZKI_TUMOR_INVASIVENESS_2D_DN	0.753134	0.971759	-0.275784	-0.851607	2409434	52	IGFBP3, COL8A2, TMEM2
SCIBETTA_KDM5B_TARGETS_DN	0.791256	0.991893	-0.259373	-0.852116	2306617	74	GAL, ISG15, FJX1, MT1X, LIMCH1, DHCR24, ITGB1BP1, ASF1A, FABP5, NEDD9, CDCA3, IGFBP2, INSIG1, NMB, HMMR, NOL3, AURKA, OIP5, FBXO5, NCAPH, NDC80, TOP2A, FHL1, TUBB, SERINC5, SNRPG, BUB1B, KIF2C, PRPS1, ECT2, CCNB1, EIF5B, PLS3, DPY19L1
SILIGAN_TARGETS_OF_EWS_FLI1_FUSION_UP	0.660907	0.92687	-0.367175	-0.8529	2607588	14	VGF, TCF12, RHOBTB3, ATP1B1, NAA35
MOOTHA_PGC	0.977051	1	-0.213326	-0.853607	1121038	379	NRP1, SPP1, ATP2A3, MXRA8, HSPB8, PTPRD, SCN1B, VAMP8, NDRG4, MT2A, BID, PCOLCE, SOD2, LRP5L, RRM2, TCN2, VEGFA, PLEKHO1, ITPR2, MANF, AGPAT3, HMGB3, HSPA5, INPP5J, FOXM1, DDIT4, EEF1A2, ITPK1, AIFM1, TYMP, PGAM1, COMT, SLC20A1, MTHFD2, LRRFIP2, MARS, ATP1B1, AVPI1, SCD, FOS, RANGAP1, TPI1, P4HA2, SLC31A1, TFRC, RAB40C, UQCR10, NDUFAF1, IFI16, ISCA1, LONP1
BOYAULT_LIVER_CANCER_SUBCLASS_G23_UP	0.737943	0.965392	-0.281866	-0.854035	2415839	47	COCH, NDUFA4L2, NPC1, IARS, KIF4A, SLC50A1, TFRC, OIP5, TUBG1, DDOST, DBF4, BUB1B, ECT2, SLC39A6, UBE2S, MAPK1, CCNE2, USP1, NEK2, DLGAP5, RRM1, H2AFZ
SASSON_RESPONSE_TO_FORSKOLIN_UP	0.794177	0.991893	-0.256678	-0.855744	2251570	81	ALPL, COL18A1, TUBB2A, PPFIA4, STAR, ACP2, COL15A1, DHCR7, SGK1, MSMO1, PGRMC1, NOL3, TMBIM6, TNFAIP3, P4HA2, PLIN3
CHANG_POU5F1_TARGETS_UP	0.648748	0.924432	-0.390253	-0.855773	2627269	11	FN1
GRUETZMANN_PANCREATIC_CANCER_DN	0.877975	1	-0.234197	-0.856677	1910486	156	CXCL12, CCND2, RARRES2, ISG15, GPX3, CLU, H19, ZNF22, PTH1R, CHRNA7, MT1X, F12, KCNJ4, DSTN, P4HB, LGALS8, GRB10, SGK1, CYBA, HYOU1, PRKAR2B, TMED10, XBP1
HINATA_NFKB_TARGETS_KERATINOCYTE_DN	0.652901	0.925819	-0.375399	-0.856718	2596777	13	PTHLH, THBS1, RUNX1
RICKMAN_HEAD_AND_NECK_CANCER_D	0.642094	0.919154	-0.410159	-0.857109	2655631	9	TCN1, CLU, TF
DER_IFN_ALPHA_RESPONSE_DN	0.63769	0.916474	-0.451907	-0.857363	2750148	6	PPAP2B, FEZ1, FBXW4P1
FUKUSHIMA_TNFSF11_TARGETS	0.65362	0.925819	-0.369397	-0.858061	2578836	14	DLL4, NOTCH3, NOTCH1, JAG2, JAG1
FIGUEROA_AML_METHYLATION_CLUSTER_4_DN	0.638617	0.916474	-0.422544	-0.858349	2673311	8	CSGALNACT1, GBX2, PTPRS
LIU_PROSTATE_CANCER_UP	0.779516	0.9871	-0.260732	-0.85847	2263037	75	CADM1, VSTM2L, RAP1GAP, GALNT7, ALDH1A3, SLC19A1, HPN, HOXC6, TRIB1, PTP4A3, PYCR1, MTHFD2, SIM2, SLC43A1, CALR, SLC35B2, RPL22L1, GOLM1
KIM_ALL_DISORDERS_DURATION_CORR_UP	0.636283	0.916474	-0.45259	-0.858658	2744083	6	DNAJB14, RNF115, ANKRD11
VALK_AML_CLUSTER_2	0.677984	0.934238	-0.326213	-0.858743	2499050	24	GLI2, CLU, KCNK5, HOXB2, GRB10, PTP4A3, JAG1, LAPTM4B
TSAI_RESPONSE_TO_IONIZING_RADIATION	0.836651	1	-0.243275	-0.858905	2062310	119	IFITM1, CXCL10, FN1, BIRC3, IRF9, KRT14, ATF5, TP53I3, FGFR1, AKAP5, SMAD3, KLF4
GENTILE_UV_HIGH_DOSE_DN	0.949676	1	-0.219457	-0.859221	1371021	294	CXCL12, PODXL, HTR6, ITGA6, ISG15, BDNF, THBS1, RUNX1, FSTL3, TLE1, PMAIP1, ID3, GAS1, C2CD2, IL4R, HOXB2, FZD2, CEBPD, ID1, PPAP2B, VEGFA, LHFPL2, BMPR1A, ASPH, TNFRSF1A, PDGFRA, SMAD3
NIELSEN_SYNOVIAL_SARCOMA_DN	0.646689	0.923033	-0.38382	-0.859301	2594616	12	ITGB2, IFI35, MYOF, NUPR1, C7
BOYAULT_LIVER_CANCER_SUBCLASS_G12_UP	0.704451	0.951578	-0.299153	-0.859414	2431498	36	FGFR4, SYNJ2, EFNA1, TOR3A, SLC29A1, RBM34, TTC13, SCAMP3, GORASP2
FIGUEROA_AML_METHYLATION_CLUSTER_4_UP	0.778863	0.9871	-0.260488	-0.859503	2251931	76	ZFP3, COCH, SGK494, MT2A, PMAIP1
ABE_VEGFA_TARGETS_2HR	0.675549	0.932382	-0.326782	-0.86024	2490073	24	PPAP2B, TKTL1, CARS, PPL, RCAN1, ZCCHC14, LDLR
DITTMER_PTHLH_TARGETS_DN	0.756226	0.973187	-0.268035	-0.861496	2287576	65	ITGA6, SERPINE1, SAP30, MT2A, MT1X, FBXO7, ZDHHC7, TIMELESS, MAPK6, ARPC2, FAT1
RUAN_RESPONSE_TO_TNF_UP	0.6354	0.916474	-0.474025	-0.861504	2792186	5	SOD2, STAT1
GUILLAUMOND_KLF10_TARGETS_UP	0.691237	0.943926	-0.307493	-0.861874	2435138	32	SCARA5, ASNS, MOXD1, MT2A
ZHANG_RESPONSE_TO_CANTHARIDIN_UP	0.650429	0.924889	-0.365067	-0.862093	2546924	15	PMAIP1, PPP1R16B, NFE2L1, TRIM13, TRAF3, LITAF, NAMPT
UEDA_PERIFERAL_CLOCK	0.853008	1	-0.238532	-0.862203	1943028	142	CD9, TNFRSF1B, COL18A1, IRF9, KIAA1161, FGF1, TUBB2A, TLE1, ATF5, IL4R, TSC22D1, DHCR7, NPC1, HMGB3, ST3GAL1, SLC11A2, LSR, SLC29A1, PDIA4, INCA1, SPATA13
TERAMOTO_OPN_TARGETS_CLUSTER_4	0.639475	0.916876	-0.39347	-0.862827	2589716	11	S100A4, PMEPA1, LRPAP1
IIZUKA_LIVER_CANCER_PROGRESSION_L0_L1_UP	0.64937	0.92455	-0.365381	-0.862832	2542777	15	TUBB2B, FN1, S100A2
CREIGHTON_ENDOCRINE_THERAPY_RESISTANCE_1	0.978023	1	-0.21324	-0.863171	955771	440	CXCL12, CADM1, STC2, SULF1, MID1IP1, VGF, CRISPLD2, ASNS, MGP, SEMA3B, EGR3, PLP2, MAMLD1, GFRA1, COL12A1, LTBP1, ZNF22, THSD4, FGFR2, BMP8B, C1orf226, EMB, HOMER3, CALHM2, NAP1L2, SYTL4, EMP2, SOCS2, FSTL3, ADCY1, LDLRAD3, RFFL, ATF5, PIP4K2A, STARD13, DMKN, APBB2
CLIMENT_BREAST_CANCER_COPY_NUMBER_UP	0.653346	0.925819	-0.355073	-0.863624	2520395	17	TG, FGFR1, JAG1, PREX1
RAMASWAMY_METASTASIS_DN	0.70226	0.950867	-0.295889	-0.864123	2388468	39	STAC, RUNX1, ROR1, LIMCH1
DARWICHE_PAPILLOMA_PROGRESSION_RISK	0.717215	0.95974	-0.285366	-0.864641	2347980	47	RAMP2, TNFRSF12A, RELN
MYLLYKANGAS_AMPLIFICATION_HOT_SPOT_5	0.631995	0.914246	-0.475848	-0.864817	2777226	5	MSI2, HLF
LU_AGING_BRAIN_DN	0.824716	1	-0.244342	-0.865671	2011455	122	RASGRF1, PENK, GRIN2A, PARM1, GABRD, FGF13, B3GALNT1, CORO1A, ANK2, TNFRSF21, ITPKA, TSPYL2
WENG_POR_TARGETS_GLOBAL_DN	0.650267	0.924889	-0.355926	-0.865698	2508519	17	MGLL, ATF5, NAT6, EGR1, GRN, ELOVL5, RAD51B, HSD17B10
KYNG_DNA_DAMAGE_BY_4NQO	0.684981	0.939855	-0.307143	-0.866485	2400766	33	HSPB8, FBLN2, ITGB5, ID1, CYP51A1, RHOBTB3, TMEM158, PCK2
ACEVEDO_LIVER_TUMOR_VS_NORMAL_ADJACENT_TISSUE_DN	0.874416	1	-0.233124	-0.866941	1768842	179	IGF2, IGFBP3, TRPM8, RAP1GAP, VAMP8, RELN, PTH1R, GPD1, MT2A, SLC22A1, DGAT2, C2orf82, MT1X, ATF5, ACP2, PHGDH, F12, TNFRSF21, SH3TC1, RAB26, SLC7A5, MAGT1, PCMT1, PIEZO1, ERLIN1, CHPF, TRIB1, MAN2B2, ATHL1, AVPI1, HOGA1, FOS, ECHS1, CSRNP1, C7, ACAA1
MCBRYAN_PUBERTAL_TGFB1_TARGETS_UP	0.849447	1	-0.238222	-0.867147	1885312	150	TAGLN, ECM1, FN1, VASN, ANO1, CLU, GFRA1, TGM2, TMEM2, VCAN, RUNX1, SOCS2, GALNT2, PCOLCE, HTRA1
COLDREN_GEFITINIB_RESISTANCE_UP	0.765991	0.979995	-0.261205	-0.867318	2188826	79	ID3, QPCT, WDR62, OLFM1, SLC7A1, TAMM41, C16orf45, ITPRIP, CEBPG, SLC39A14, IARS, PPIF, FAM101B, TMEM158, GOT1, LEPRE1, TTL, IKBIP, PRELID1, KCTD15, SRRT, UBE2M, TRNT1, SLC47A1, MAP1B, C10orf76, SACS, PDHA1, SUPV3L1, RABEPK, CDH2, PDCD11
CHANG_POU5F1_TARGETS_DN	0.626673	0.912234	-0.441046	-0.867747	2659476	7	PPAPDC1B, SOCS3
CREIGHTON_AKT1_SIGNALING_VIA_MTOR_DN	0.657016	0.925819	-0.336589	-0.868826	2451783	22	TNFRSF12A, DHCR7, CTSA, PFKL, GOT1, ATP6AP1, GPI, ATP6V0B, TUBB4B, MRPS7, PPP2R1A
ZUCCHI_METASTASIS_DN	0.679714	0.935869	-0.308159	-0.869351	2382304	33	RASD1, IL8, SEMA3B
KANG_GIST_WITH_PDGFRA_DN	0.63605	0.916474	-0.504118	-0.870155	2861125	4	RPS6KA1, SVIL, NAMPT
BASSO_B_LYMPHOCYTE_NETWORK	0.81844	1	-0.24397	-0.871763	1941372	130	CCND2, S100A4, ASNS, TNFRSF1B, IL27RA, QPCT, CTSH, ITPR2, SLC7A5, ZYX, SUN2, RCC1, PRKCB, SLC39A14, TRIP13, SAR1A, PSMD2, ORC5, TGOLN2, PSMD14, XPOT, TUBG1, GARS, DBF4, CSE1L, LSM3, TOMM40, TIMM17A, SSRP1, CCNA2, HHEX, PSMB7, EMG1, MAP1B, BUD31, LITAF, PRSS53, CCNB1, RPS26, MAD2L1, CYC1, UBE2S, MRPL3, SRSF1, PRDX3, RUVBL2, RFC4, TPX2, HNRNPAB, MRPS12
SHAFFER_IRF4_TARGETS_IN_ACTIVATED_B_LYMPHOCYTE	0.750326	0.971759	-0.26435	-0.872246	2169423	76	TNFRSF12A, BMP6, TERT, TBC1D8, TAGLN2, VEGFA, CYP51A1, ST3GAL1, YARS, TIMP2, RIN2, MSMO1, MARS, SCD, INSIG1, AURKA, SLC31A1, FADS1, LONP1, XPOT, LDLR, GARS, GNPDA1, VDAC1, GART, CANX
BOYLAN_MULTIPLE_MYELOMA_PCA1_DN	0.621072	0.909157	-0.44353	-0.872634	2635703	7	LHX2
IIZUKA_LIVER_CANCER_PROGRESSION_L1_G1_UP	0.63665	0.916474	-0.364131	-0.873189	2474415	16	IGFBP3, IGFBP4, C6orf120, FOS, SLC31A1, MAF
WHITFIELD_CELL_CYCLE_LITERATURE	0.693681	0.945009	-0.292073	-0.873638	2302643	44	RRM2, BIRC5, AURKA, PLK1, KIF20A, CDC20, CCNB2, TOP2A, CCNA2, BUB1B, RACGAP1, CCNB1, CCNE2, RRM1, CENPF, BUB1, CDC6, BRCA2
YORDY_RECIPROCAL_REGULATION_BY_ETS1_AND_SP100_DN	0.71347	0.956972	-0.280051	-0.873661	2251684	55	HSPB8, IFI6, ANGPTL4, IRF9, NOV
FIGUEROA_AML_METHYLATION_CLUSTER_7_DN	0.688601	0.943304	-0.655791	-0.874403	3443965	1	MARVELD1
SHARMA_ASTROCYTOMA_WITH_NF1_SYNDROM	0.653467	0.925819	-0.540334	-0.874466	3027550	3	IFNGR1, SRGAP2
LEE_AGING_NEOCORTEX_DN	0.700436	0.949899	-0.285667	-0.875733	2261411	50	ECM1, FLNC, GPX3, BMP8B, RET, PTPRR, RCC1, FABP5, NMB
STARK_HYPPOCAMPUS_22Q11_DELETION_UP	0.698386	0.948245	-0.286801	-0.875819	2265375	49	OLFML2B, GRIN2B, FJX1
GENTILE_UV_RESPONSE_CLUSTER_D6	0.669395	0.929504	-0.3071	-0.877125	2322195	35	CXCL12, FZD2, PDGFRA, SMAD3, BCAR3, EPS8
STEIN_ESRRA_TARGETS_UP	0.938002	1	-0.220741	-0.877703	1159842	351	NPR3, ATP2A3, ZNF750, PSG9, ASNS, SCN1B, RAP1GAP, CKB, NDRG4, SYNGR3, TMEM132A, FSCN1, TJP3, MAFB, SOCS2, CYP27B1, ADCY1, DHRS11, SOD2, PDSS1, VEGFA, CALU, SIK1, CYP24A1, STEAP3, ANKRD28, MANF, SULT1A1, EGLN3, CTSC, SYNGR1, MARCH3, RHOF, AIFM1, RAP1GAP2, COX10, ATP1B1, CHCHD3, PPIF, SLC16A1, ACAA1, EBP, NQO2, PLEKHB2, PLIN3, AURKA, SLC31A1, GOT1, ISCA1, SDHA, RNF34, SLC25A40, ENDOG, SDHAP1, GAS2L…
LIANG_HEMATOPOIESIS_STEM_CELL_NUMBER_LARGE_VS_TINY_UP	0.665066	0.927788	-0.309421	-0.878381	2318864	34	RASGRP2, LRRN1, MANF, IL1R1, FKBP11, GBA, ITGB1BP1, PGAM1, JKAMP, SERPINE2, FADS1
WANG_PROSTATE_CANCER_ANDROGEN_INDEPENDENT	0.696279	0.946884	-0.285519	-0.878514	2237395	51	SDC2, FN1, ITGB5, SOD2, COL15A1, UGT8, PRKAR2B
RIZ_ERYTHROID_DIFFERENTIATION_12HR	0.663661	0.927178	-0.308172	-0.880188	2302305	35	NDN, HIC1, ZNF22, ARX, TFCP2L1, NOTCH1, HAND2
FINAK_BREAST_CANCER_SDPP_SIGNATURE	0.612514	0.902268	-0.464175	-0.880639	2641572	6	SPP1
LAIHO_COLORECTAL_CANCER_SERRATED_UP	0.76336	0.979054	-0.255337	-0.880767	2006709	101	PXDN, IFI27, C1S, LAMB1, TAGLN2, B2M, DDX60, ANP32E, RIN2, ATP1B1, RBM34, ANXA2, PDIA6, PLEKHB2, ARL8B, CAPZA1, IQGAP1, AP2M1, MYL6, NPTN, ARPC2, SELT
BROWNE_HCMV_INFECTION_1HR_UP	0.675344	0.932382	-0.297295	-0.88112	2263137	42	RASGRP1, IL24, IL8, C1orf95, AFF2, PCBP4, FGFR3, SIK1, RET, FSCN2
FERREIRA_EWINGS_SARCOMA_UNSTABLE_VS_STABLE_DN	0.721309	0.962503	-0.270264	-0.881761	2128180	71	OAS1, MXRA8, CKB, EPS8L2, IRF9
WONG_ENDOMETRIAL_CANCER_LATE	0.671987	0.930264	-0.593216	-0.882032	3231137	2	IL23A
GRESHOCK_CANCER_COPY_NUMBER_UP	0.898163	1	-0.226699	-0.882343	1363910	276	CDH1, RUNX1T1, CCND2, PPARG, MN1, BIRC3, SYK, IKZF1, FGFR2, EGFR, LMO2, WT1, MAFB, RUNX1, FSTL3, NOTCH1, MUC1, CBFA2T3, FGFR1, FGFR3, TCF12, BMPR1A, RET, FLT4, PDGFRA
SAKAI_CHRONIC_HEPATITIS_VS_LIVER_CANCER_DN	0.638342	0.916474	-0.335242	-0.882511	2352929	24	NTF4, CLU, ACHE, JMJD7-PLA2G4B, FZD2, EFNB1, FOXM1, STAT1, KITLG
NIKOLSKY_BREAST_CANCER_19Q13.4_AMPLICON	0.645527	0.922143	-0.545391	-0.882651	2990763	3	TFPT, PRPF31, NDUFA3
RUAN_RESPONSE_TO_TNF_TROGLITAZONE_UP	0.609729	0.901143	-0.422769	-0.88346	2521772	9	SOD2, COL15A1, STAT1
ENK_UV_RESPONSE_KERATINOCYTE_UP	0.951561	1	-0.218367	-0.883925	929911	440	FHL2, TAGLN, NPR1, GAL, MGAT3, ECM1, ISG20, ISG15, CCNA1, ASNS, TNFRSF1B, VAMP8, TGM2, CKB, PTH1R, EPHB3, CRABP2, KCND3, QPCT, UBB, MUC1, ODC1, SERPINB8, CSRP1, TAGLN2, GCHFR, TCF15, EFNB1, B2M, TSC22D1, EFNA1, P2RY11, P4HB, KCNG1, CRHR1, TKTL1, PHLDA2, SGK1, CEBPG, DPM2, CYBA, TRIB1, CLDN4, XBP1, COMT, VAT1, PEA15, KLF5, FOS, ECHS1, HIST1H2AL, NDEL1, PPIF, TUBB3, ANXA2, ACAA1, TNFAIP3, RPN1, PLI…
HOLLERN_ADENOMYOEPITHELIAL_BREAST_TUMOR	0.613324	0.902268	-0.394878	-0.884057	2460751	12	MYL9, RELN
KAYO_AGING_MUSCLE_UP	0.812783	0.999393	-0.241579	-0.884373	1762989	157	PTHLH, PENK, SERPINE1, CCL2, ITGB3, ASNS, MAMLD1, RELN, FGFR2, EPHB3, CDH4, PTPRU, GNB3, LTK
BERNARD_PPAPDC1B_TARGETS_UP	0.655699	0.925819	-0.309665	-0.884452	2274681	35	PENK, FRMD4A, PIP4K2A, AGPAT3, SMURF1
MARCHINI_TRABECTEDIN_RESISTANCE_DN	0.666599	0.92815	-0.29991	-0.884627	2244773	41	GABRA5, NOTCH3, PPAP2B, HLA-B, SLC1A5, SLC7A5, HSPA5, PYCR1, MARS, CALR, SLC16A3, CAD, PTTG1IP
YAMANAKA_GLIOBLASTOMA_SURVIVAL_DN	0.607676	0.90061	-0.435489	-0.884643	2543791	8	IRF9, ITGB2
FEVR_CTNNB1_TARGETS_DN	0.961094	1	-0.216684	-0.884938	812234	497	SDC2, CCND2, LRAT, CARD11, PPARG, PAPSS2, MATN2, SFRP1, FRAS1, EGFR, EPHB3, FGF1, SMOC2, NOTCH1, CRYM, ACP2, PHGDH, IFITM2, RRM2, SEMA5A, TCF12, MAGT1, SLC19A1, SYCP3, ALG6, HMGB3, CBFB, HMGN2, RHOBTB3, NINL, HMGB2, FOXM1, SKA1, TRIP13, BIRC5, EZH2, TUBE1, TIMELESS, SERPINE2, HAUS8, CENPO, XRN2, NDUFAF1, PNN, ANKRD10, HIST2H2BF, TGFBR1, PRC1, UBAP1, PPP2R3A, FAM136A, KAT2A, KIF20A, FBXO5, KIF22, …
PILON_KLF1_TARGETS_UP	0.925857	1	-0.222139	-0.885773	1108832	363	SDC2, MYL9, IGF2, PXDN, PODXL, WNT11, TIMP3, NDN, SPTA1, LOXL2, PTPRD, FN1, SV2B, COL18A1, CLU, FGFR2, TF, VTN, SLC30A1, MFSD2B
AMIT_EGF_RESPONSE_60_HELA	0.665181	0.927788	-0.29902	-0.886231	2229081	42	SERPINE1, PMAIP1, SOD2, VEGFA, SLC2A3, FOSL2, LIF, SLC20A1
ODONNELL_TARGETS_OF_MYC_AND_TFRC_DN	0.666704	0.92815	-0.297627	-0.886235	2223462	43	FOXM1, BIRC5, CD151, SCD, ARHGAP11A, CKS1B, AURKA, TFRC, DBF4, CDC20, AURKB, ERCC6L, TOP2A, SPC25, CCNA2, MYBL2, BUB1B, CCNB1, PLK4, FUS, G3BP1, WHSC1, DNA2, CENPF
TOOKER_GEMCITABINE_RESISTANCE_UP	0.711978	0.956685	-0.27106	-0.886437	2092257	72	ASS1, ISG15, IFI6, IRF9, ABHD14A, ODC1
JU_AGING_TERC_TARGETS_UP	0.641681	0.918947	-0.547822	-0.886585	2972942	3	TNFRSF19
RATTENBACHER_BOUND_BY_CELF1	0.908094	1	-0.224741	-0.886627	1220743	320	EPHA4, RUNX1T1, CXCR4, PENK, CD9, IKZF1, TRPM8, PIEZO2, DMC1, C20orf201, NFASC, AFF2, RTDR1, ITGA7, TLE1, CELF2, RFFL, EPDR1, BID, DCT, SH3TC1, SLC4A11, FNDC3B, SYT17, SOX13, LINC00205, ZADH2, FOSL2, CNTNAP1, PCDHGC5, NAPEPLD, CEBPG, TULP4, HTN1
OHASHI_AURKA_TARGETS	0.606047	0.8991	-0.467366	-0.886693	2613682	6	AURKA, DLGAP5, CENPA, MBD3, LATS2
LI_LUNG_CANCER	0.644183	0.921375	-0.318563	-0.886819	2281293	31	IGFBP3, HAP1, S100A2, P4HB, EEF1A2, FABP5, CALR, MAP4, TUBB, EIF5A, KIF11, PSMB6
RUAN_RESPONSE_TO_TROGLITAZONE_DN	0.614861	0.903571	-0.375561	-0.886873	2407647	15	PPARG, SOD2
INAMURA_LUNG_CANCER_SCC_SUBTYPES_UP	0.612929	0.902268	-0.381813	-0.886904	2418293	14	P4HA1, DNAJC9, CIT, MEAF6, WAPAL, CPSF2, PA2G4, DHFR
GAVIN_IL2_RESPONSIVE_FOXP3_TARGETS_DN	0.641122	0.91853	-0.548168	-0.887144	2970354	3	KIF1B, YARS2
LU_TUMOR_VASCULATURE_DN	0.604279	0.897663	-0.45106	-0.887448	2564439	7	PLN, ARX, CELF2
DAVICIONI_PAX_FOXO1_SIGNATURE_IN_ARMS_DN	0.607853	0.90061	-0.396698	-0.888133	2438801	12	IGFBP3, CCL2, MOXD1
ZHAN_MULTIPLE_MYELOMA_HP_DN	0.652639	0.925819	-0.304775	-0.890074	2219699	39	S100A4, IL27RA, PLP2, WARS, CALHM2, NES, TAGLN2, SGPL1, ST3GAL1, CKS1B, TMBIM6, PDIA6, TIMP1, TP53BP2
HUMMEL_BURKITTS_LYMPHOMA_DN	0.600731	0.895761	-0.416069	-0.891723	2457327	10	CTSH, NFKBIA, CFLAR, BCL3, S100A11
MULLIGHAN_NPM1_MUTATED_SIGNATURE_1_DN	0.737455	0.965392	-0.257852	-0.892007	1924896	103	RUNX1T1, MAP4K1, PSG9, LRRN2, TNFRSF25, PMAIP1, OAZ3, ZMYND10, PLEKHO1, SPTAN1, PPP1R16B, TCF7, SUN2, NBL1, ATP9A, PCSK6, TPPP3, FAM171A1
VICENT_METASTASIS_UP	0.60092	0.895761	-0.406921	-0.892324	2433580	11	COCH, THSD7A, QPCT
OXFORD_RALA_OR_RALB_TARGETS_DN	0.612832	0.902268	-0.357712	-0.892916	2331664	19	CLU, FSCN1, VEGFA
KAYO_AGING_MUSCLE_DN	0.738059	0.965392	-0.257065	-0.893012	1905742	106	RARRES2, EGFR, WT1, TMSB4X, VLDLR, UBB, CTSH, SOD2, SLC2A3, IRX5, COMT, MERTK, MAPK6, IFI16, SERINC3
JU_AGING_TERC_TARGETS_DN	0.634528	0.915977	-0.552298	-0.893829	2939806	3	CCL5
BROWNE_HCMV_INFECTION_2HR_UP	0.618256	0.906617	-0.33982	-0.894562	2278892	24	RARRES2, IL8, IRF1, ADCY1, CFD, SLC29A1, ICAM1, FOS, EGR1, MAP3K8
BOYAULT_LIVER_CANCER_SUBCLASS_G5_DN	0.612865	0.902268	-0.350466	-0.895089	2301527	21	TGM2, CELF2, IFI44, SEL1L3, CYBA, ICAM1, PTGER4, STAT1, IFI16
BROWNE_HCMV_INFECTION_16HR_UP	0.819201	1	-0.23729	-0.895471	1534034	204	PTHLH, NPTX2, ENO2, PARM1, IFI6, GPX3, IL27RA, RND2, NACAD, B3GALNT1, SAP30, ABCB1, SOCS2, VLDLR, NFE2L3, IFI44, VEGFA, INA, ABHD3, OLFM1, SLC7A1, KHDRBS3
TESAR_JAK_TARGETS_MOUSE_ES_D3_UP	0.656504	0.925819	-0.671813	-0.895766	3283432	1	BCL2
MIKI_COEXPRESSED_WITH_CYP19A1	0.600405	0.895761	-0.493123	-0.896213	2638405	5	VDR
DURCHDEWALD_SKIN_CARCINOGENESIS_DN	0.824179	1	-0.235988	-0.897338	1475778	219	CADM1, TGFBI, VGLL3, NPTX1, ITGA6, APLN, RAP1GAP, MYO5B, DAPK2, LXN, HOMER3, RUNX1, FAM83G, CRABP2, PMAIP1, PTPRZ1, ODC1, ZHX2, PMEPA1, ALDH1A3, TMEM43, LARGE, FBLIM1, RIPK4, SMURF1, BCAR3, GPR137B, GBA, ADAM12, PIP5K1B, EPS8, FOS, CLIP1, LRP8, HMMR, CSRNP1, TMX3
GERHOLD_ADIPOGENESIS_UP	0.638573	0.916474	-0.30351	-0.899541	2139913	42	PPARG, IGF1, ITGA7, VLDLR, CFD, VEGFA, FABP5, SCD, STAT1, ANAPC1
WEIGEL_OXIDATIVE_STRESS_BY_HNE_AND_H2O2	0.626724	0.912234	-0.315113	-0.900013	2174166	35	ITGA7, FGFR1, NFE2L1, CDC20, MYBL2, DDR2, ERBB2, ELK1, CDH2, GNB1, CTNNB1, PHB, CDC25A
FERREIRA_EWINGS_SARCOMA_UNSTABLE_VS_STABLE_UP	0.760551	0.976278	-0.24727	-0.900863	1682639	151	SLCO5A1, LAMA1, SAP30, ATP2B3, HAND2, ANK2, AKAP5, PAG1, HMGN2, HMGB2, GJC1, NUSAP1, CASC5, FANCD2, SLCO4A1, ARHGAP11A, CSRNP1, PIF1, NCAPH, DBF4, DAZAP1, HJURP, NDC80, SNRPA1, TOP2A, SPC25, CCNA2, ZWINT, CLCN5, NCAPD2, XRCC3, SPCS3, NDUFA9, CLPTM1L, ESPL1, CENPK, KIF2C, H2AFY, PIGS, UBE2T, KIF15, TMPO, NOP58, CCNB1, RPS26, NCAPG, ANLN, KPNA2, LMNB1, NAMPT, TPX2, ZNF93, DLGAP5, NCAPG2, EAF1, H2AF…
FERRARI_RESPONSE_TO_FENRETINIDE_UP	0.594304	0.892888	-0.381662	-0.901281	2327149	15	IRF1, SLC7A5, ST3GAL1, DDIT4
TARTE_PLASMA_CELL_VS_PLASMABLAST_DN	0.855098	1	-0.230353	-0.901323	1241618	292	CCND2, GLIPR1, ASNS, WARS, IGF1, CORO1A, SOD2, RRM2, CD70, SLC7A5, TAX1BP3, DHCR24, SLC19A1, YWHAH, SGK1, HMGB2, FOXM1, YARS, PRKCB, TRIP13, MYCBP, FABP5, MTHFD2, EZH2, CLCN3, CKS1B, HMMR, PPIF, SLC16A1, EBP, ELMO1, TFRC, IQGAP1, MAPK6, ATP1B3, PSMD14, TUBG1, LDLR, GARS, KIF22, EIF5, CDC20, ZNF410, CSE1L, FLNA, MAPKAPK3, GALNT1, DTYMK, TROAP, TOP2A, SSR1, TIMM17A, STIL, PSME2, CCNA2, SLC39A7, PSM…
HOLLERN_SOLID_NODULAR_BREAST_TUMOR_DN	0.601756	0.896227	-0.35319	-0.902047	2259810	21	IFITM1, IGFBP4
CASTELLANO_NRAS_TARGETS_DN	0.590087	0.889282	-0.395423	-0.902416	2346947	13	FBLN2, HTRA1, PLEKHO1
KYNG_ENVIRONMENTAL_STRESS_RESPONSE_NOT_BY_GAMMA_IN_WS	0.611956	0.902268	-0.329049	-0.902992	2191209	29	ITGB8, SYK, TP53I11, EFNB1
PETRETTO_BLOOD_PRESSURE_UP	0.585802	0.885693	-0.444629	-0.903212	2452221	8	NXPH4
BROWNE_HCMV_INFECTION_48HR_UP	0.75206	0.971759	-0.248177	-0.903384	1669166	150	CXCR4, IFI27, SLC6A12, IL24, BMP6, LMO2, SAP30, TLE1, CTNNA2, PDE8B, APOM, PPM1H, ITPR2, RET, PTPRR, TMEM194A, PLCG2, COL9A3, SLC39A14, IGFBP2, PPT2, ELAC2, SORD, OIP5, SNAPC1, SNCA, ZC3HAV1, PSMD11, OTUD3
NAKAMURA_LUNG_CANCER	0.584637	0.885158	-0.459986	-0.90501	2481080	7	COL11A1, AURKA, TOP2A
FLORIO_HUMAN_NEOCORTEX	0.583365	0.884206	-0.433123	-0.905098	2412733	9	MAP1LC3C, APOL1
GUILLAUMOND_KLF10_TARGETS_DN	0.597699	0.895761	-0.350771	-0.905434	2230430	22	PAPSS2, TMSB4X, GPD1
OUILLETTE_CLL_13Q14_DELETION_UP	0.656979	0.925819	-0.281251	-0.906387	1979535	66	LONRF3, GLIPR1, ARL10, TBC1D8, RASGEF1B, ADAM17
KYNG_DNA_DAMAGE_BY_UV	0.637147	0.916474	-0.294597	-0.906445	2047384	51	SLC6A12, EPS8L1, LMO2, ST6GALNAC2, QPCT, DLX4, SNX8, ADAM12
STEINER_ERYTHROCYTE_MEMBRANE_GENES	0.58261	0.883844	-0.413361	-0.906446	2359428	11	SPTA1, ANK1
MORI_PLASMA_CELL_UP	0.628314	0.912234	-0.301852	-0.906844	2075458	45	RRBP1, MANF, MAGT1, PGAM2, CRELD2, SURF4, QPCTL, EBP, RPN1, SLC44A1, CCDC47, TMED2, DDOST, M6PR, MGAT2, GPR160, SPCS3, NANS, TMEM39A, STT3A, CTSB, SPCS1, GMPPB
KIM_GERMINAL_CENTER_T_HELPER_DN	0.592425	0.891629	-0.359066	-0.906924	2239388	20	S1PR1
PRAMOONJAGO_SOX4_TARGETS_DN	0.628674	0.912234	-0.300737	-0.907334	2067055	46	GLUL, CTSC, BIRC5, LAPTM4B, MLEC, SIGMAR1, LAMP1, TMED2, KIF20A, KCNQ2, CANX, METRN, CCNB1, UBE2S, ADAM15, HNRNPL, SKP2, PTBP1, MRPS12, DLGAP5, MCCC2, ANAPC5, LSM2
BROWNE_HCMV_INFECTION_24HR_UP	0.717859	0.960227	-0.255093	-0.907717	1726420	126	ZNF536, WNT11, RASGRP1, GAL, IFI6, IL8, SYNGR3, BID, ZHX2, ALDH1A3, RRM2, NPTXR, OLFM1
LIU_TOPBP1_TARGETS	0.579938	0.881872	-0.423748	-0.90818	2372270	10	IGFBP3, HIC1, TP73
KANG_AR_TARGETS_UP	0.57765	0.880217	-0.424606	-0.91002	2362914	10	FGFR2, VDR
DACOSTA_UV_RESPONSE_VIA_ERCC3_UP	0.829829	1	-0.232152	-0.910318	1181314	299	MDK, LHX2, ISG15, THBS1, PGF, IFIT1, GLUL, ABHD14A, IRF1, PMAIP1, GALNT2, GAS1, CEBPD, TP53I3, IFITM2, FGFR3, NPTXR, TSPYL2, PDLIM7, SLC1A5, MBOAT7, KCNJ4, EFNA1, SULT1A1, CYP1B1, PHLDA2, TMED1, EIF4EBP1, CLCN2, NCLN, HYAL2, SERPINH1, PPIF, TUBB3, ACAA1, TMBIM6, RPN1, PKMYT1, TMEM109, SIGMAR1, FADS1, PIM2, CYB5B, HLA-G, PVR, NFE2L1, WBSCR22, PRPF4, RAB8A, FLNA, UROS, TRIM13, MPDU1, PSMC3IP, MEA1,…
PENG_RAPAMYCIN_RESPONSE_UP	0.733959	0.965392	-0.249334	-0.910618	1607733	154	IFITM1, CADM1, ATP2A3, ASS1, SSTR2, IFIT1, RUNX1, GNB3, IL4R, DAAM1, SEL1L3, PTPRH, TNFRSF1A
KALMA_E2F1_TARGETS	0.57709	0.880217	-0.415316	-0.910734	2337075	11	TOP2A, RFC4, POLA2, RPA2, FEN1, MCM2
PATTERSON_DOCETAXEL_RESISTANCE	0.589787	0.889222	-0.349443	-0.91107	2186909	23	CLU, VAMP8, CTSH, STAT1, DDR1, IFI16, HLA-G
ONDER_CDH1_TARGETS_1_UP	0.701191	0.950216	-0.258125	-0.911335	1728406	119	STC2, ZNF750, CCNA1, GPX3, ASNS, THSD4, EGFR, EPHB3, SEMA3F, CHAC1, LINC00115, GPC1, PHGDH, C1QL1, CD70, KDELR3, CYP1B1, TMEM214
LEE_INTRATHYMIC_T_PROGENITOR	0.576785	0.880217	-0.39974	-0.912268	2294042	13	NDN, HIVEP3, GXYLT2
RICKMAN_HEAD_AND_NECK_CANCER_B	0.579854	0.881872	-0.375343	-0.912925	2236886	17	COCH, SFRP4
KAYO_CALORIE_RESTRICTION_MUSCLE_DN	0.643144	0.920273	-0.282568	-0.912931	1929408	67	ADCY2, PSG9, BMP6, ACHE, VLDLR
GARGALOVIC_RESPONSE_TO_OXIDIZED_PHOSPHOLIPIDS_MAGENTA_UP	0.588145	0.887136	-0.343975	-0.913664	2154579	25	RASD1
SANCHEZ_MDM2_TARGETS	0.573133	0.87841	-0.408356	-0.914232	2299498	12	INHBB
HEDENFALK_BREAST_CANCER_HEREDITARY_VS_SPORADIC	0.61137	0.902268	-0.305757	-0.914571	2029414	44	ITGB8, ZNF22, VLDLR, FOXM1, PDGFB, FAM136A, TP53BP2, CAD, CXXC5, PFKP
KESHELAVA_MULTIPLE_DRUG_RESISTANCE	0.645409	0.922143	-0.279083	-0.914769	1888969	73	PTHLH, OAS1, FN1
DUNNE_TARGETS_OF_AML1_MTG8_FUSION_UP	0.584639	0.885158	-0.344767	-0.915766	2141737	25	CXCR4, RASGRP2
VISALA_AGING_LYMPHOCYTE_UP	0.571498	0.877911	-0.465943	-0.91673	2425324	7	TMSB4X, CYP1B1
NIKOLSKY_BREAST_CANCER_20Q12_Q13_AMPLICON	0.658891	0.926177	-0.269348	-0.917642	1783740	93	BMP7, HMGB1P1, C20orf201, CDH4, PMEPA1, LIME1, CYP24A1, KCNG1, SULF2, EEF1A2, COL9A3, NPEPL1, GATA5, SLC2A4RG, ATP9A, SAMD10, SLCO4A1, AURKA, PREX1
THEILGAARD_NEUTROPHIL_AT_SKIN_WOUND_UP	0.623004	0.910169	-0.289664	-0.918024	1924588	60	IL8, CCL2, EGR3, VDR, VEGFA, CALU, IL1R1, OXSR1, TRIB1, MTHFD2, TGFBR1, M6PR, EIF5
KUROKAWA_LIVER_CANCER_EARLY_RECURRENCE_DN	0.569483	0.877526	-0.466858	-0.91853	2416772	7	HLA-B, LCLAT1, IGF2R
LANDIS_ERBB2_BREAST_PRENEOPLASTIC_DN	0.607691	0.90061	-0.301989	-0.91863	1980148	48	CXCL12, PENK, GPX3, HTRA1, ADIPOR2, TMEM43, PTPRB, EIF4EBP1, UQCR10, ATP1B3, NR1H3, APLP2, BCAT2
SHI_SPARC_TARGETS_UP	0.572188	0.878141	-0.368332	-0.919425	2177024	19	MME, AHRR, PRKCB
WANG_RESPONSE_TO_BEXAROTENE_DN	0.573735	0.878941	-0.356548	-0.920347	2141006	22	EDIL3, ITGB2, ADORA2B, HYAL3
MALONEY_RESPONSE_TO_17AAG_DN	0.635604	0.916474	-0.278384	-0.920506	1830361	77	SYK, LTBP1, TMSB4X, RRM2, IARS, TPI1, PLK1, SNCA, UBE2C, PDCD5, SNRPG, HNRNPA2B1, SYNPO, SEC62, HNRNPM, MAD2L1, TIMM23, KPNA2, GTF2A2, PRDX3, HNRNPAB
LINDGREN_BLADDER_CANCER_WITH_LOH_IN_CHR9Q	0.662945	0.926933	-0.264759	-0.920944	1705351	107	ASS1, PRKCQ, ANK2, CORO2A, ITPR2, GPR107, NUP188, FOXM1, IARS, HIATL1, ISCA1, TGFBR1, ENDOG, SPTLC1, PRPF4, SLC35A5, PNPO, ANP32B, RAD23B, ARPC5L, TOR1A, RXRA, PSMB7, LRRC8A, TMOD1, NANS, IPPK
LOPEZ_TRANSLATION_VIA_FN1_SIGNALING	0.587407	0.88679	-0.322462	-0.921003	2037771	35	SSTR2, THBS1, HOMER3, SOCS2
DUAN_PRDM5_TARGETS	0.616486	0.905421	-0.289925	-0.921524	1896581	61	ENO2, ALX4, CDH4, RUNX1, NOTCH1, S100A2, EMID1, RUNX2, SIK1, WNT10B, LRRC37A3
SANSOM_APC_TARGETS_REQUIRE_MYC	0.72297	0.962503	-0.246635	-0.92179	1426500	187	PTHLH, SLCO3A1, SYTL1, BMP7, SEMA3B, LFNG, TNFRSF12A, ARX, BID, PHGDH, PCBP4, GALNT10, CCDC163P, WDR62, C17orf49, POFUT1, TMEM209, DHX58, FADS2, SKA1, FADS3, TRIB1, LRP8, QTRTD1, TIMELESS, SIGMAR1, FANCA
WELCSH_BRCA1_TARGETS_DN	0.684814	0.939855	-0.256439	-0.921802	1591611	136	GAL, SMAD6, FGFR3, P2RX4, SLC1A5, MANF, SLC7A5, DHCR24, SLC19A1, PIEZO1, NUP188, RCC1, SLC29A1, ALG3, MLEC, NAT6, USP5, KAT2A, MCL1, NMT1, CAD, NSDHL, SNRPA1, SSRP1, SLC39A7, VDAC1, TRAP1, LMNB2, HRAS, AGPAT2, RXRA, NARS, NOLC1, EMG1, RAE1, PPAT, CYC1, MOGS, RABEPK, PMPCA, MRPS12, PDCD11, HSP90B1, POLG, CKAP4, SRSF11, TCOF1, XRCC5, EDC4, HDLBP, PWP2, GCSH, CDC123, SRM, UBAP2L
MARIADASON_REGULATED_BY_HISTONE_ACETYLATION_DN	0.596208	0.894574	-0.308255	-0.922043	1979086	44	RUNX1T1, FGFR4, DCT
VANHARANTA_UTERINE_FIBROID_UP	0.586413	0.885693	-0.319477	-0.922988	2013797	37	SULF1, LOXL2, FN1, STARD13, PDE8B, MMP11, EFNB2, HTR2B, PRKCB
VANLOO_SP3_TARGETS_UP	0.567405	0.875505	-0.486502	-0.922998	2447032	6	DMC1, NUPR1
BURTON_ADIPOGENESIS_PEAK_AT_2HR	0.593464	0.892801	-0.30753	-0.923903	1960341	45	SERPINE1, TNFRSF1B, THBS1, ID3, CEBPD, ID1, VEGFA, KLF4
PECE_MAMMARY_STEM_CELL_UP	0.670992	0.930264	-0.259377	-0.92398	1608258	127	TUBB2B, MGP, CLU, EPS8L2, KRT14, TUBB2A, MT2A, GNPTAB, MT1X, S100A2, IL4R, CEBPD, SOD2
DANG_REGULATED_BY_MYC_DN	0.728086	0.962503	-0.244272	-0.924617	1338151	210	CXCL10, OAS1, SERPINE1, FN1, RSAD2, MGP, BDNF, THBS1, IFIT1, TMSB4X, LXN, LOX, IRF7, VLDLR, PMAIP1, ID3, GAS1, APP, IFI35, GPC1, JPH2, TCN2, VEGFA, PDLIM7, FAM129A, PDGFRA, KLF4, SPTAN1, FOSL2, WFS1, TIMP2, FADS2, MYO1C, PYCR1, PEA15, PDGFB, CD151
YOSHIMURA_MAPK8_TARGETS_DN	0.780413	0.9871	-0.235206	-0.925542	1075103	311	NPR3, SDC2, FHL2, TGFA, PAPSS2, TIMP3, FN1, ARL10, VIPR2, BDNF, CHGA, CNTF, SLC6A6, PSAT1, APP, CEBPD, ODC1, DCLK1, FGFR1, VEGFA, CYP51A1, ADIPOR2, PDGFRA, MAGT1, PLOD1, EGLN3, LGALS8, RPN2, COL11A1, TMEM214, CEBPG, P4HA1, PTPRF, NUPR1, PTPRJ, JAG1, TMED10, MSMO1, SCD, SCG2, INSIG1, SERPINH1, SLC16A1, TMBIM6, PSAP, TFRC
AMIT_EGF_RESPONSE_480_MCF10A	0.581101	0.882942	-0.320449	-0.925796	1995555	37	PTHLH, FST, CYP27B1, PMAIP1, ODC1, VEGFA, GRB10, PHLDA2, RHOF
SAKAI_TUMOR_INFILTRATING_MONOCYTES_DN	0.620039	0.908066	-0.281233	-0.925972	1800056	75	HIST1H1T, IFI6, DCT, HSPA5, PPP2R2C, KAT2A, GTF2H3, TOP2A, GEMIN4, PPIB, PRDX6, TXN, HNRNPA2B1, ERO1L, KDR, IFI30, SRSF1, PRDX3, NUP107, DNAJA1, CDKL1, RAD51C, RBM8A, FKBP3, PSMA5, DDX20, MGST2, TBP, TAF6L
BANDRES_RESPONSE_TO_CARMUSTIN_WITHOUT_MGMT_24HR_DN	0.558839	0.870482	-0.456	-0.92631	2339353	8	RCN1, ACTN1, FNTA, TLE3
BANDRES_RESPONSE_TO_CARMUSTIN_MGMT_24HR_DN	0.565019	0.873707	-0.355288	-0.926311	2095069	23	GABRA2, MDK, ICAM5, IKBKG
MILI_PSEUDOPODIA_CHEMOTAXIS_UP	0.60979	0.901143	-0.286359	-0.927499	1821964	68	XAF1, CCND2
AMIT_SERUM_RESPONSE_120_MCF10A	0.600404	0.895761	-0.292856	-0.92814	1854771	60	CXCL10, CLCF1, SPHK1, ID3, ID1, ATP8B1, SIK1, KLF4, BCAR3, LIF, NEDD9, KLF5
LEE_LIVER_CANCER_DENA_UP	0.578944	0.881796	-0.316362	-0.928532	1959128	40	SPP1, FBLN2, THBS1, NOTCH3, TAGLN2, ID1
GRAESSMANN_APOPTOSIS_BY_DOXORUBICIN_UP	0.937071	1	-0.218782	-0.928777	258445	964	OAS2, CXCL10, FOXQ1, PTHLH, CXCR4, DGKA, INHBB, FHL2, OASL, ASS1, NPTX1, ENO2, PADI2, C1S, ITGA6, BST2, IGFBP4, IL24, RDH5, ECM1, LHX2, CMPK2, ISG20, ISG15, VASN, RSAD2, CCL2, COL18A1, SCN1B, RAP1GAP, TGM2, OAS3, CLSTN3, NDRG4, HSD11B2, TRIM7, TMEM132A, THBS1, PGF, IFIT1, CRLF1, RASSF5, GLUL, MAFB, KRT14, SAP30, SDC1, GPD1, SLC30A1, DRAM1, IRF7, CALHM2, DGAT2, CRABP2, TFCP2L1, TBC1D8, KCNK2, CHAC…
TAKADA_GASTRIC_CANCER_COPY_NUMBER_UP	0.560917	0.871467	-0.489709	-0.929081	2419051	6	FGFR2, SDC1
MATTIOLI_MGUS_VS_MULTIPLE_MYELOMA	0.554603	0.868732	-0.393512	-0.929264	2171693	15	IL8, CAD, ORC2, HN1L
IKEDA_MIR30_TARGETS_DN	0.55869	0.870482	-0.360226	-0.92984	2084860	22	LPHN3, PPP1R14C
MITSIADES_RESPONSE_TO_APLIDIN_DN	0.725496	0.962503	-0.242207	-0.93059	1214635	242	PODXL, CD9, ENO2, SYK, ZNF22, CERK, RRM2, GPR161, SLC7A1, DHCR24, PPP1R16B, NUP188, CBFB, FOXM1, CDCA8, NUSAP1, TRIP13, PGAM1, BIRC5, KIF4A, SCD, AURKA, RCAN1, AGPAT5, IQGAP1, PSMD2, MAPK6, ANKRD10, SUMO3, FBXO5, NCAPH, PDXK, ZC3HAV1, HDGF, CSE1L, NUP210, HJURP, ERCC6L, CAD, NSDHL, SPTBN1, TOP2A, CCNA2, ZWINT, TARDBP, CMPK1, HN1L, MYBL2, GINS1, TUBB, NCAPD2, BUB1B, SUPT16H, TRAF3, NF2, WDR76, RAB…
ZHENG_IL22_SIGNALING_DN	0.563534	0.873707	-0.339163	-0.930747	2017827	29	HIST1H1T, PDE7B, FGF13, DPYSL5, PRTG, COL11A1
ABBUD_LIF_SIGNALING_1_DN	0.554904	0.868732	-0.372874	-0.930763	2111261	19	S100A4, ITGA6, SYTL4
HERNANDEZ_ABERRANT_MITOSIS_BY_DOCETACEL_4NM_UP	0.552027	0.868195	-0.400706	-0.930789	2178006	14	TIMP3, RASGRP1
JIANG_HYPOXIA_CANCER	0.604292	0.897663	-0.285331	-0.930919	1782928	71	FN1, ISG15, TGM2, TMSB4X, TMEM51, SH3BGRL3, RPN2, KIF4A, ATP1B1, TTLL3, ARL8B, PRMT5, TMEM205, KDELR2, SUCLG2, TGIF1, LUC7L3, PRDX6, PSMD7
FARMER_BREAST_CANCER_CLUSTER_7	0.551788	0.868195	-0.388495	-0.931615	2144591	16	CDH1
ITO_PTTG1_TARGETS_UP	0.552748	0.868732	-0.458619	-0.931631	2313856	8	THBS1, SLC2A3, CALU
NIELSEN_LEIOMYOSARCOMA_DN	0.551974	0.868195	-0.383157	-0.931929	2129335	17	MN1, SFRP1, LIMCH1
LU_TUMOR_ENDOTHELIAL_MARKERS_UP	0.54826	0.865049	-0.409039	-0.933489	2180588	13	COL5A3, VCAN, PMAIP1, TNFRSF21, ADAP2, ADAM12
SHEPARD_CRUSH_AND_BURN_MUTANT_DN	0.648628	0.924432	-0.258076	-0.935342	1462860	145	S1PR1, MDK, CHD5, SFRP1, MT2A, RASGEF1A, FZD9, GAS1, FGFR4, ST8SIA2, C17orf49, SMAD3, IRX1, FOXM1, JAG1, BIRC5, CASC5, CDCA3, ZIC2, SLC44A2, PIF1, OIP5, PRC1, CDCA2, FBXO5, CDC20, CCNB2, AURKB, ANP32B, NDUFB3, GTSE1, LMNB2, BUB1B, SMTN, KIF2C, SHCBP1, KIF11, RACGAP1, ECT2, TMPO, CCNB1
NIKOLSKY_BREAST_CANCER_17Q11_Q21_AMPLICON	0.602711	0.89726	-0.279569	-0.935738	1695671	83	IGFBP4, CCL2, SGK494, EFCAB5, RAPGEFL1, SRCIN1, PIPOX, TBC1D3F, CORO6, TLCD1, ANKRD13B, TCAP, ORMDL3, TOP2A, SPAG5, PSMB3, GIT1, FLOT2, PSMD3, PIGS, ERBB2, SOCS7, ALDOC, TADA2A, CASC3, SMARCE1, STARD3, MED1, SLC46A1, PGAP3, KIAA0100, MIEN1, CACNB1, ERAL1, ABHD15, CDC6, SDF2, GOSR1
ROYLANCE_BREAST_CANCER_16Q_COPY_NUMBER_DN	0.545552	0.863708	-0.390321	-0.935993	2120354	16	IRX6, CDYL2, CNTNAP4, ITFG1, NETO2, MAF, GPT2, SHCBP1, ORC6
FOSTER_TOLERANT_MACROPHAGE_DN	0.740871	0.966785	-0.236731	-0.937818	953150	336	CCND2, DGKA, CXCL11, SLCO3A1, ITGB8, TMEM171, LHX2, PTPRD, SERPINE1, FRMD4A, IKZF1, COL18A1, TNFRSF12A, TMEM2, FSCN1, VCAN, MT2A, SLC30A1, DRAM1, SPHK1, FNDC3A, SOCS2, DDX58, RFFL, NOTCH1, SLFN5, IL4R, COL27A1, CEBPD, ODC1, PRR5L, PMEPA1, DAAM1, ICOSLG, PDSS1, JDP2, PLEKHA4, FAM129A, ZYX, ARHGAP26, TANC1, SPSB1
YORDY_RECIPROCAL_REGULATION_BY_ETS1_AND_SP100_UP	0.543725	0.86306	-0.375836	-0.938156	2068729	19	ATF5, SCARA3, RAP1GDS1, MEA1, ERO1L, VSIG10, RASSF2, SS18L2, IGFBP6
RIZKI_TUMOR_INVASIVENESS_2D_UP	0.571773	0.877911	-0.300949	-0.938855	1804494	55	TG, IGF2, CYP27B1, PPAP2B, SPTAN1, DPM2
NAKAMURA_CANCER_MICROENVIRONMENT_UP	0.542867	0.862497	-0.449323	-0.93895	2245241	9	H19, RET
MORI_PRE_BI_LYMPHOCYTE_DN	0.576218	0.880217	-0.295498	-0.93924	1772700	61	S1PR1, DTX1, BIRC3, IL4R, ADCY7, FAM107B
JIANG_VHL_TARGETS	0.625343	0.912234	-0.263404	-0.93929	1493655	128	ALPL, ENO2, IGFBP3, IRF1, SHISA8, PDGFRA, SLC7A5, HMGN2, PGAM1, PEA15, LAMP1, NFE2L1, IKBKE, BCL7B, RPS6KA1, KDELR1, C1orf159, LSM3, TROAP, FBXL5, HN1L, CANX, BRIX1, PNKD, TCTN3, CMTM3, HIRIP3, TMEM50A, RAB11A, SYDE1, SLC3A2, TRAPPC2L, EWSR1, GTF2A2, SPG21, CERS5, COTL1, PTBP1, AZIN1
GALI_TP53_TARGETS_APOPTOTIC_UP	0.54615	0.863708	-0.477537	-0.939542	2317751	7	BIRC3
MEISSNER_BRAIN_HCP_WITH_H3K4ME2_AND_H3K27ME3	0.544478	0.863455	-0.353882	-0.939977	1994612	25	FLNC, LOXL2, IL27RA, LPAR3, SPHK1, FAM83G, EMID1
CHESLER_BRAIN_D6MIT150_QTL_TRANS	0.568979	0.877144	-0.544823	-0.940416	2559420	4	RELN, MAPK6
HATADA_METHYLATED_IN_LUNG_CANCER_DN	0.53951	0.859328	-0.439005	-0.940879	2206898	10	NGEF, FRMD4A
HASLINGER_B_CLL_WITH_6Q21_DELETION	0.539329	0.859328	-0.377015	-0.941099	2052002	19	HIST1H2AL, HIST1H2BM, RAP1GDS1, UFL1, ARHGAP1, HIST1H2BI, EXOSC10, SEC63, SNX3, NUP98
JIANG_TIP30_TARGETS_UP	0.550714	0.867324	-0.322819	-0.942772	1873041	39	IGFBP3, ITGA6, VCAN, LAMB1, IFITM2, P4HA1, JAG1, NEDD9, ANXA2
RAHMAN_TP53_TARGETS_PHOSPHORYLATED	0.537178	0.858177	-0.369319	-0.943239	2017293	21	PHGDH, MAGOHB, PGAM1, PDIA6, ACTB, PSMB6, HNRNPL, PRDX3, RUVBL2, NME1, TPM3, PARK7, CCT6A
GHANDHI_BYSTANDER_IRRADIATION_DN	0.538175	0.858225	-0.46487	-0.944329	2252851	8	EPHA4, SMAD6, EPHB3
PEPPER_CHRONIC_LYMPHOCYTIC_LEUKEMIA_DN	0.531518	0.854769	-0.422629	-0.946188	2132533	12	NEFL, CHST8, APBB2, PROS1, PDE10A
HOWLIN_CITED1_TARGETS_1_DN	0.534047	0.856559	-0.353349	-0.94679	1944770	26	PDGFD, THBS1, TRIM34, ASPH
NAKAJIMA_MAST_CELL	0.534239	0.856559	-0.347841	-0.947357	1923844	28	ENO2, CCL2, CLU, FST
ZHANG_GATA6_TARGETS_DN	0.547679	0.865049	-0.31268	-0.947399	1792963	47	SLCO3A1, ANO1, GALNT14, EGFR, MUC1, FZD2, ADCY7, THBS3, AKAP5, DHCR7, RHOF, FABP5, MSMO1, AIF1L, INSIG1
BARRIER_CANCER_RELAPSE_TUMOR_SAMPLE_UP	0.528828	0.853901	-0.401362	-0.9478	2070762	15	IL8, CKS1B, LYN, ATP6V0E1, MRPL24, H2AFZ
HAHTOLA_MYCOSIS_FUNGOIDES_CD4_UP	0.548058	0.865049	-0.310394	-0.947866	1777751	49	PADI2, GLIPR1, BST2, IL8, GLUL, CEBPD, SOD2, KLF4, SLC16A6, FAM49A
SCHLOSSER_MYC_TARGETS_AND_SERUM_RESPONSE_DN	0.545857	0.863708	-0.314209	-0.94798	1794758	46	ODC1, IRAK1, FABP5, BAG2, HDGF, CSE1L, ADCY3, PDIA5, TIMM17A, PPAT, TFDP1, CUL1, PAICS, SYNCRIP, DKC1, FTSJ1, HSPA9, RAN, PA2G4, CEBPZ, PRNP, NOP14, PRKRIR, EIF1AX, EBNA1BP2, LDHA, TRIM14, NCL
SHETH_LIVER_CANCER_VS_TXNIP_LOSS_PAM1	0.625934	0.912234	-0.254932	-0.948042	1266193	179	CXCR4, CD9, SSTR2, APLN, VASN, SCN1B, UBD, NEBL, TGM2, FST, ABCG5, LOX, KLRAP1, CYP27B1, PHGDH, PSPH, RRM2, SLC2A3, PDLIM7, RRBP1, SH3BGRL3, DDIT4, PYCR1, NEDD9, REEP5, CD151, AVPI1, HIP1R, FAM101B, PLIN3, TFRC, IQGAP3, FBXO6, PPAP2C, DBNDD2, CDCA5, TUBA1B, PVR, SNCA, PSMC1, IKBKE, CDC20
HONMA_DOCETAXEL_RESISTANCE	0.53498	0.856559	-0.338391	-0.948478	1884667	32	IFI6, RPN2, HSPA5, CALR, TUBA1B, C19orf10, TUBB, PDCD5, CLPTM1L, ENO1
OSWALD_HEMATOPOIETIC_STEM_CELL_IN_COLLAGEN_GEL_DN	0.64526	0.922143	-0.248791	-0.948734	1135054	225	SPP1, STC2, ATP2A3, ASS1, CD9, IFI6, ASNS, THBS1, MT2A, VLDLR, MT1X, ATF5, IFI44, APP, FZD2, ID1, PPAP2B, IL17RB, CFD, SLC2A3
GILMORE_CORE_NFKB_PATHWAY	0.526633	0.852514	-0.408751	-0.949476	2077814	14	IKBKG, IKBKE, NFKBIZ, NFKBIA, BCL3
DAZARD_RESPONSE_TO_UV_NHEK_UP	0.626801	0.912234	-0.253204	-0.949687	1214218	193	OAS2, TAGLN, TCN1, CCNA1, IL8, TUBB2A, PMAIP1, QPCT, UBB, ODC1, CSRP1, GCHFR, APC2, TSC22D1, COL11A1, PHLDA2, SGK1, GBA, CYBA, TRIB1, CLDN4, TYMP, XBP1, CAPNS1, IGFBP2, FOS, ECHS1, HIST1H2AL, PPIF, TUBB3, ANXA2, TNFAIP3, PCK2, MYL6
RHEIN_ALL_GLUCOCORTICOID_THERAPY_UP	0.541766	0.862346	-0.312522	-0.950671	1765331	48	GLIPR1, IL8, BIRC3, GLUL, SEL1L3, SLC7A5, FOSL2
BHAT_ESR1_TARGETS_VIA_AKT1_DN	0.557106	0.870149	-0.291391	-0.950689	1643708	71	NRP1, CHST15, GABBR2, MKX, AFAP1L2, TLE1, LAMB1, SLC29A3, CDYL2, PPAP2B, GALNT10, IL1R1, EFNA1, EFNB2, BCAR3, PPL, ATP1B1, EPS8, C6orf165, ZDHHC7
TAKEDA_TARGETS_OF_NUP98_HOXA9_FUSION_16D_DN	0.563848	0.873707	-0.284615	-0.950794	1592301	82	OLFML2B, PARM1, TCN1, IGFBP4, FRMD4A, ITGA9, SYNJ2, CORO2A, RASAL2, PPAP2B, FGFR1, KAL1, LINC00342, ANKRD18A
KRIEG_KDM3A_TARGETS_NOT_HYPOXIA	0.609075	0.901079	-0.25818	-0.950896	1287454	165	OAS1, PHF11, CRISPLD2, ASNS, VAMP8, GBP3, IRF1, LDLRAD3, IFI44, IFI35, ALDH1A3, IFIT3, FAM129A, B2M, FAM132B, LGALS8, CYP1B1, HMGN2, DHX58, MAGOHB, CRELD2, TCTEX1D2, CHMP4A, NUPR1, TMEM216, PDP1, WDR73, STAT1, PGRMC1
TESAR_ALK_AND_JAK_TARGETS_MOUSE_ES_D4_UP	0.557715	0.870149	-0.551265	-0.951536	2508750	4	DCX
MARTENS_BOUND_BY_PML_RARA_FUSION	0.685743	0.940393	-0.238755	-0.952031	821265	363	CDH23, SLC9A3, WNT5B, MN1, RASGRP2, CHST15, MGLL, LFNG, HIVEP3, B3GNT7, ADAMTS10, LMO2, DAPK2, MAFB, ITGB2, RUNX1, SLC6A6, IRF1, CELF2, TOX2, PVRL1, TSSK3, TAGLN2, FXYD6, ID1, ECE1, CORO2A, TRNP1, TBX6, C1orf132, KIAA0020, PLEKHO1, ITPR2, SIK1, SMAD3, WNT9A, SLC7A5, ANP32E, FOSL2, SH3BGRL3, ARHGEF2, STRADA, SULF2, TK2, NUAK2, GBA, IFITM3, DDIT4, PLCG2, TIMP2, ICAM1, PTPRJ, ADC, RAP1GAP2, LYL1, CD…
BRUINS_UVC_RESPONSE_VIA_TP53_GROUP_B	0.698279	0.948245	-0.236928	-0.952316	755480	401	SPP1, FAM20A, DTX1, COL5A3, MXRA8, SEMA7A, S100A4, SERPINE1, RASD2, VASN, CCNA1, NOS1AP, MGP, ANO1, SCN1B, TNFRSF12A, NDRG4, GALNT14, CRLF1, NOV, ARX, TJP3, TMSB4X, FGF1, DRAM1, COPZ2, ANTXR1, PMAIP1, APP, PRR5L, PMEPA1, JPH2, EBF3, EDEM1, CALU, SH2B3, P2RX4, PDGFRA, SULT1A1, PTK7, ECHDC3, SLC35A2, ELOVL1, LGALS8, IL15RA, FAM159B, NUAK2, CTSA, SOX1, GBA, WFS1, TIMP2, FADS2, CHPF, LIF, KIAA1199, A…
HEIDENBLAD_AMPLIFIED_IN_BONE_CANCER	0.544198	0.863411	-0.524204	-0.952699	2391412	5	CCND2
JEPSEN_SMRT_TARGETS	0.522545	0.84936	-0.355971	-0.953815	1902882	26	DCX, TNFRSF12A, ARL8B, TIMP1, EGR1, IGF2R, ZBTB5, CGREF1, HMOX1, METRN
CASTELLANO_HRAS_AND_NRAS_TARGETS_UP	0.542782	0.862497	-0.524986	-0.954121	2385188	5	CRABP2
GALE_APL_WITH_FLT3_MUTATED_UP	0.536091	0.857261	-0.310161	-0.954335	1722653	51	PHF11, RFTN1, SOCS2, TCF12, PMM2, GEMIN4, CSNK1A1, HNRNPH1, LUC7L3, NOLC1, NSUN5P2, AVL9, RFC3, FANCI, LARS2, SRSF11, ABCC1, KPNB1, PIGB, ATF6
YAO_TEMPORAL_RESPONSE_TO_PROGESTERONE_CLUSTER_17	0.600812	0.895761	-0.257674	-0.9544	1238234	173	RAMP2, CKB, IFI35, CAPN2, HSD17B12, RPN2, LRPAP1, ERP29, N6AMT2, ALG5, TMED10, CKS1B, TMEM109, C8orf82, PTPLAD1, PTDSS1, RPS6KA4, DPP3, PSMD14, POLR3K, DDOST, WTAP, EIF4A3, TPM4, PRELID1, CORO1C, CMPK1, TUBB, TWF2, CALM1, PSMB7, LSM4, SAE1, SLC39A9, ACTB, PARL, PSMB6, SLIRP, NDUFS6, PSMD13, UBE2S, MRPL2, COPE, MRPS11, MRPS22, PSMD8, SLC39A4, GRPEL1, STARD7, USP1, MRPS12, NDUFV2, AURKAIP1, MAPKAPK…
SCHAEFFER_PROSTATE_DEVELOPMENT_AND_CANCER_BOX3	0.542113	0.862497	-0.525359	-0.954798	2382250	5	ZNF22, PDIA4, IGF1R
DARWICHE_PAPILLOMA_RISK_HIGH_VS_LOW_DN	0.517885	0.845945	-0.378362	-0.95566	1957625	20	COL5A3, SCN1B
MCCLUNG_CREB1_TARGETS_UP	0.547774	0.865049	-0.288573	-0.956221	1571366	78	SEMA7A, SSTR2, PTPRD, SCN1B, BDNF, CADPS, NOV, SIPA1L2, CERK, INA, HSD17B12, SYT17, OLFM1
BOYLAN_MULTIPLE_MYELOMA_C_CLUSTER_DN	0.519045	0.846227	-0.353946	-0.956283	1879470	27	SPP1, CCND2
SCHLOSSER_MYC_AND_SERUM_RESPONSE_SYNERGY	0.519937	0.846875	-0.341458	-0.957076	1831671	32	ZNF22, TAGLN2, PYCR1, NCLN, NME4, TOMM40, SCAMP3
FLECHNER_PBL_KIDNEY_TRANSPLANT_REJECTED_VS_OK_UP	0.533174	0.856301	-0.304055	-0.957722	1660968	58	PLP2, TUBB2A, B2M, TAX1BP3, ANP32E, ITPK1, TMED10, REEP5, SERPINE2, PSMD14, LYN, CANX, AGPAT1, LITAF, KPNA2, MTDH, SRF, POLR1C, XRCC5, OTUD4
BROWNE_HCMV_INFECTION_10HR_UP	0.545486	0.863708	-0.287311	-0.957872	1546508	81	CXCL11, CCL5, IL24, PTPRD, IFI6, CRLF1, LRRN3
FOSTER_KDM1A_TARGETS_DN	0.590356	0.889296	-0.256593	-0.959009	1164836	187	SLC6A9, ATP2A3, GLI2, RARRES2, SYTL1, WARS, TGM2, SAP30, DND1, C1orf51, CORO1A, SHISA8
DORMOY_ELAVL1_TARGETS	0.509351	0.837193	-0.407419	-0.962103	1994497	15	BAAT
JUBAN_TARGETS_OF_SPI1_AND_FLI1_DN	0.535041	0.856559	-0.288063	-0.962312	1510950	82	IGF2, CARD11, TNFRSF1B, DAPK2, PDSS1, JAG2, PHLDA2, FADS2, TPI1, ARPC2, NOL6, NAA50, S1PR2, KAT2A
HOEGERKORP_CD44_TARGETS_TEMPORAL_UP	0.513868	0.84179	-0.461106	-0.963574	2125301	9	MME
NAKAMURA_METASTASIS_MODEL_DN	0.508359	0.836726	-0.346154	-0.963628	1800291	31	PTHLH, LEPREL1, OSBP2, PTPRZ1, RUNX2, FABP5, SLCO4A1, SERPINB1, EOMES, LDLR
KRIEG_HYPOXIA_NOT_VIA_KDM3A	0.701224	0.950216	-0.23174	-0.963788	398159	658	CADM1, STC2, NEFL, SPNS2, TGFA, ENO2, IGFBP3, C2orf15, LOXL2, ISG20, CAMK1D, ANGPTL4, APOL1, MGLL, PLP2, CACHD1, FJX1, IFIT2, REC8, EGFR, ITGB5, MMP24, OLFML2A, CDC42EP1, FSCN1, NOV, CTHRC1, SAP30, SDC1, ITGB2, KCNIP3, LOX, BFSP1, DRAM1, SUSD1, SPHK1, RUNX1, TBC1D8, PPFIA4, ANTXR1, ELFN2, IFITM10, SCARA3, STARD13, MUC1, BID, ZHX2, ANO6, PMEPA1, FAM107B, SOD2, ITGA3, SEMA5A, LHFPL2, GPR161, RGMB, …
VALK_AML_WITH_CEBPA	0.504197	0.832294	-0.377872	-0.965084	1893439	21	HOXB2, PRR5L, SEL1L3, TUBB6, TRIB1, SLC16A1, SUCLG2
GRYDER_PAX3FOXO1_TOP_ENHANCERS	0.63068	0.913627	-0.239969	-0.965811	669775	408	SDC2, OLFML2B, IGF2, PXDN, WSCD1, ASS1, PODXL, CD9, MN1, CHST15, VIPR2, ST6GAL2, PGF, FSCN1, SDC1, WBSCR17, ADAM19, TLE1, GALNT2, CELF2, GAS1, APP, SHB, CGNL1, IL4R, STARD13, APBB2, CSRP1, ALDH1A3, SPSB4, BTD, LIMCH1, PPM1H, TCF12, SIK1, SLC7A1, IGFBPL1, ARHGAP26, FAM83D, GPR107, PDZRN3, TMCC3, SULF2, FAM49A, GRB10, LRPAP1, DPY19L3, C16orf45, BCAR3, PIPOX, CDON, KIAA1614
LE_EGR2_TARGETS_DN	0.527291	0.852863	-0.287468	-0.965847	1472076	85	TGFA, CD9, SLCO3A1, SEMA3B, GFRA1, FGF1, LOX, ABCB1, MT2A, EMP2, EMID1, LIMCH1, CYP51A1, SLC1A5, DHCR24, SULT1A1, PCMT1
SUZUKI_CTCFL_TARGETS_UP	0.513682	0.84179	-0.475495	-0.965913	2150320	8	SEPT1, UBP1, DBNDD2
KOYAMA_SEMA3B_TARGETS_DN	0.610289	0.901492	-0.2437	-0.966152	778878	339	PRRX2, FAM196A, MYL9, IGF2, COCH, FBLN2, NECAB2, LHX2, FN1, BIRC3, NEFH, SYNGR3, TERT, SMAD6, RASGEF1A, LEAP2, ADORA2B, NKD2, KLRAP1, ZDHHC14, TWIST2, CTSH, PRR5L, GRAMD4, GPC1, PMEPA1, SERTAD4, TAGLN2, EGFL7, ROR1, RASAL2, TCF15, ICOSLG, DPY19L2P2, INA, CALU, PLEKHO1, CD70, EFNA1, MESP1, KHDRBS3, CELSR1, JAG2, KCNG1, CBFB, HMGN2, IRX5, SYNGR1, PRKAR2B, ATP8B3, ADC, JAG1, PDIA4, SLCO4A1, C17orf97…
ONDER_CDH1_TARGETS_3_UP	0.503177	0.832294	-0.409348	-0.966659	1970320	15	STC2, KDELR3, CYP1B1
BRUNEAU_HEART_GREAT_VESSELS_AND_VALVULOGENESIS	0.530061	0.854048	-0.531895	-0.966677	2329287	5	NOTCH1, JAG1
NIELSEN_GIST_AND_SYNOVIAL_SARCOMA_DN	0.512029	0.839983	-0.476234	-0.967412	2143403	8	SFRP4, ITGB2
SCHLESINGER_METHYLATED_IN_COLON_CANCER	0.555831	0.869608	-0.59794	-0.967695	2575197	3	SFRP1
CHEN_ETV5_TARGETS_TESTIS	0.499556	0.829848	-0.398207	-0.968535	1927122	17	DMC1, TKTL1, TGFBR1, RBL1, RAD51, MAD2L1, CCNE2
LY_AGING_MIDDLE_UP	0.527347	0.852863	-0.533389	-0.969393	2317361	5	IL8, HTRA1, COL15A1, CRYBB2
AMIT_EGF_RESPONSE_40_MCF10A	0.497824	0.828526	-0.388352	-0.969399	1894087	19	EGR3, THBS1
BASSO_CD40_SIGNALING_DN	0.503689	0.832294	-0.31998	-0.969519	1648949	47	RUNX1T1, RASGRP2, ISG20, BMP7, SYK, TTC9, ID3, ID1, NPAS1
PUJANA_CHEK2_PCC_NETWORK	0.658479	0.926177	-0.232441	-0.972073	318872	724	WNT11, SYK, ZNF22, AFF2, PVRL1, GNB3, POLR3G, ODC1, LPXN, RRM2, KIAA0020, SLC7A1, SLC7A5, OXSR1, IRAK1, PCMT1, ANP32E, HMGB3, TTYH2, RCC1, CBFB, HMGN2, TMEM194A, CEBPG, HMGB2, FOXM1, PLCG2, SLC7A6, ASF1A, PTPRJ, TRIP13, FABP5, IARS, MTHFD2, EZH2, ARHGAP11A, RBM34, CKS1B, BIK, SAR1A, INSIG1, HMMR, TIMELESS, SLC16A1, AURKA, TFRC, TOE1, CAPZA1, FADS1, PLK1, ELAC2, TAF5, PFAS, ORC5, OIP5, PNN, TUBA1B…
QI_HYPOXIA	0.52428	0.85046	-0.274088	-0.972099	1273893	123	IGFBP3, COL12A1, SLC27A3, CDHR1, PGF, SAP30, LOX, MT2A, C1orf51, VLDLR, KCNK2, VEGFA, CYP51A1, ADIPOR2, EFNA1, PLOD1, EGLN3, KDELR3, GPR146, FAM57A, P4HA1, DDIT4, ITPK1, PGAM1, SCD, INSIG1, PKP2, P4HA2, PFKL, ELMO1
CONCANNON_APOPTOSIS_BY_EPOXOMICIN_UP	0.549605	0.866736	-0.256817	-0.972104	1010121	210	SPP1, C1S, SLCO3A1, FLNC, SERPINE1, GPX3, WARS, CLU, PGF, LMO2, ACHE, ITGA7, SYNJ2, SERPINB8, LPXN, SLC7A11, SEL1L3, TSPYL2, ABHD3, AKAP6, MBOAT7, SLC7A1, SLC7A5, ZYX, ARHGEF2, SSX1, LGALS8, PHLDA2, CEBPG, KCTD20, RHBDD3, SUSD5, FOS, SERPINH1, ANXA2, P4HA2, NQO2, KITLG, ZNF185, BSCL2, FAT1, RRN3, PCYT1A, MAP3K14, EIF5, STK17A, PSMD11, SLC16A3
TERAMOTO_OPN_TARGETS_CLUSTER_8	0.510099	0.838019	-0.494335	-0.972591	2164756	7	SPP1
KIM_ALL_DISORDERS_CALB1_CORR_UP	0.608783	0.901079	-0.238697	-0.972702	534547	482	NELL1, OMG, NEFL, GABRA2, FHL2, ASS1, NPTX1, GABRA5, GRIN2A, ENO2, NDN, KIAA1045, NECAB2, DNM1, GABRD, ASNS, EGR3, NDRG4, SYNGR3, GABBR2, CHGA, ABHD14A, B3GALNT1, TUBB2A, AMPH, ATP1A3, UBB, CRYM, DCLK1, ICAM5, DPY19L2P2, INA, PPM1H, SYT17, DSTN, DHCR24, KHDRBS3, RUNDC3A, PCMT1, PISD, PPP1R16B, RAB4B
ZEMBUTSU_SENSITIVITY_TO_NIMUSTINE	0.499128	0.829848	-0.443642	-0.97285	2021345	11	GRIK3
HERNANDEZ_MITOTIC_ARREST_BY_DOCETAXEL_2_UP	0.495774	0.827569	-0.318903	-0.973852	1608157	49	ASNS, LAMA1, MT2A, MT1X, S100A2, DCT, SOD2, SLC1A5, MBOAT7, IL32, ELMO1, TMEM158, MAF, PLK1
[truncated: 1,429 more rows]
