# Supplementary material for: Molecular profiling of driver events in metastatic uveal melanoma
Source: Nat Commun. 2020 Apr 20;11:1894. doi: 10.1038/s41467-020-15606-0 (PMC7171146; doi:10.1038/s41467-020-15606-0)
Supplement: Supplementary file 9 — Supplementary Data 6 [file 41467_2020_15606_MOESM9_ESM.xlsx]

## Sheet: Proteins
Supplementary Data 6
Human proteins quantified with peptides passing 1% FDR, n=7889
Protein FDR Confidence: Combined	Accession	Description	# Peptides	# PSMs	# Unique Peptides	MW [kDa]	Abundances (Normalized), Control, repl. 1	Abundances (Normalized), Control, repl. 2	Abundances (Normalized), Control, repl. 3	Abundances (Normalized), BAP1 reintroduced, repl. 1	Abundances (Normalized), BAP1 reintroduced, repl. 2	Abundances (Normalized), BAP1 reintroduced, repl. 3
High	Q15149	Plectin OS=Homo sapiens OX=9606 GN=PLEC PE=1 SV=3	186	420	185	531.5	149404	145805	158497	207843	192573	207585
High	Q09666	Neuroblast differentiation-associated protein AHNAK OS=Homo sapiens OX=9606 GN=AHNAK PE=1 SV=2	155	343	154	628.7	167295	178041	183527	207747	206049	206867
High	Q14204	Cytoplasmic dynein 1 heavy chain 1 OS=Homo sapiens OX=9606 GN=DYNC1H1 PE=1 SV=5	144	392	144	532.1	148471	154062	163779	186060	177287	179472
High	Q01082	Spectrin beta chain, non-erythrocytic 1 OS=Homo sapiens OX=9606 GN=SPTBN1 PE=1 SV=2	100	374	91	274.4	154151	167682	154028	144444	154989	146174
High	P78527	DNA-dependent protein kinase catalytic subunit OS=Homo sapiens OX=9606 GN=PRKDC PE=1 SV=3	130	407	130	468.8	192279	185970	184396	153572	160176	154546
High	Q13813	Spectrin alpha chain, non-erythrocytic 1 OS=Homo sapiens OX=9606 GN=SPTAN1 PE=1 SV=3	100	325	100	284.4	140079	150875	144913	131681	139874	131664
High	P21333	Filamin-A OS=Homo sapiens OX=9606 GN=FLNA PE=1 SV=4	104	310	92	280.6	115534	125012	131493	152618	151708	156687
High	P35579	Myosin-9 OS=Homo sapiens OX=9606 GN=MYH9 PE=1 SV=4	77	356	60	226.4	117580	120714	112962	129045	121819	123684
High	Q9Y490	Talin-1 OS=Homo sapiens OX=9606 GN=TLN1 PE=1 SV=3	87	217	74	269.6	58135.8	62074.4	65959.9	81335.8	76925.7	78779.8
High	Q8WXH0	Nesprin-2 OS=Homo sapiens OX=9606 GN=SYNE2 PE=1 SV=3	106	136	105	795.9	43487.1	41299	44835.1	34991.9	38036.8	35910.4
High	Q9UPN3	Microtubule-actin cross-linking factor 1, isoforms 1/2/3/5 OS=Homo sapiens OX=9606 GN=MACF1 PE=1 SV=4	92	142	89	837.8	48505.6	50125.9	52589.2	50221.2	50972.7	49978.4
High	P49327	Fatty acid synthase OS=Homo sapiens OX=9606 GN=FASN PE=1 SV=3	77	224	77	273.3	104490	107738	108941	113429	103036	107276
High	P49792	E3 SUMO-protein ligase RanBP2 OS=Homo sapiens OX=9606 GN=RANBP2 PE=1 SV=2	77	140	55	358	42043.5	39275.6	41923.4	39416.4	40606.8	39767.4
High	Q92616	eIF-2-alpha kinase activator GCN1 OS=Homo sapiens OX=9606 GN=GCN1 PE=1 SV=6	75	160	75	292.6	69405	72741.5	70897.8	68557.4	67392.3	67142.8
High	Q7Z6Z7	E3 ubiquitin-protein ligase HUWE1 OS=Homo sapiens OX=9606 GN=HUWE1 PE=1 SV=3	72	135	72	481.6	34093.9	35783.2	37901.4	38552.8	38676.4	38100.1
High	P12270	Nucleoprotein TPR OS=Homo sapiens OX=9606 GN=TPR PE=1 SV=3	62	118	61	267.1	50711.3	48452.7	48370.3	45030.9	47796.8	46389.2
High	P46013	Proliferation marker protein Ki-67 OS=Homo sapiens OX=9606 GN=MKI67 PE=1 SV=2	75	123	75	358.5	63133.9	57743	53737.2	36526.7	41179.3	37822.7
High	Q14980	Nuclear mitotic apparatus protein 1 OS=Homo sapiens OX=9606 GN=NUMA1 PE=1 SV=2	65	134	65	238.1	44227.5	41020.6	42166.7	34461.3	38150.6	36313.4
High	O75369	Filamin-B OS=Homo sapiens OX=9606 GN=FLNB PE=1 SV=2	67	136	57	278	51481.6	54214.1	53538.3	34134.7	36082.2	34263.4
High	Q00610	Clathrin heavy chain 1 OS=Homo sapiens OX=9606 GN=CLTC PE=1 SV=5	52	170	52	191.5	66591.4	69227.4	68833.7	71312.5	70394.8	70586.9
High	P35580	Myosin-10 OS=Homo sapiens OX=9606 GN=MYH10 PE=1 SV=3	58	148	42	228.9	25147.4	25804.7	26417.8	27422.8	27213.8	27017.7
High	Q6P2Q9	Pre-mRNA-processing-splicing factor 8 OS=Homo sapiens OX=9606 GN=PRPF8 PE=1 SV=2	57	147	57	273.4	62874.5	60277.2	60700.4	52462.5	56217.8	54963.3
High	P27816	Microtubule-associated protein 4 OS=Homo sapiens OX=9606 GN=MAP4 PE=1 SV=3	52	221	52	120.9	129317	134724	122887	117424	110708	109903
High	P46940	Ras GTPase-activating-like protein IQGAP1 OS=Homo sapiens OX=9606 GN=IQGAP1 PE=1 SV=1	51	159	47	189.1	73604	78428.6	72890	64768.5	65867	62895.6
High	Q14789	Golgin subfamily B member 1 OS=Homo sapiens OX=9606 GN=GOLGB1 PE=1 SV=2	70	97	70	375.8	35480.3	34853.9	37127.8	30392.1	32495.9	31035.7
High	P18206	Vinculin OS=Homo sapiens OX=9606 GN=VCL PE=1 SV=4	47	145	47	123.7	73983.4	77234.5	79549.7	85802	80733.2	82032.8
High	Q9P2E9	Ribosome-binding protein 1 OS=Homo sapiens OX=9606 GN=RRBP1 PE=1 SV=5	64	175	62	152.4	69394.2	67198.2	68568.7	67734	66966.3	67640.5
High	P48681	Nestin OS=Homo sapiens OX=9606 GN=NES PE=1 SV=2	54	171	54	177.3	81381	78112.6	78275.2	63836.5	65846.3	62269.7
High	Q5T4S7	E3 ubiquitin-protein ligase UBR4 OS=Homo sapiens OX=9606 GN=UBR4 PE=1 SV=1	60	94	60	573.5	27267.6	28566.3	29873.7	27800.3	28085.4	27363.8
High	P52272	Heterogeneous nuclear ribonucleoprotein M OS=Homo sapiens OX=9606 GN=HNRNPM PE=1 SV=3	33	196	33	77.5	93239.4	87793.1	92837.3	85654.3	89208.7	86543.1
High	Q63HN8	E3 ubiquitin-protein ligase RNF213 OS=Homo sapiens OX=9606 GN=RNF213 PE=1 SV=3	63	91	62	591	28073.6	28743.6	29227.2	19842.4	21110.5	19805.1
High	Q9Y4I1	Unconventional myosin-Va OS=Homo sapiens OX=9606 GN=MYO5A PE=1 SV=2	58	134	49	215.3	68492.9	72284	54111.3	42245	43526.6	42254
High	P42704	Leucine-rich PPR motif-containing protein, mitochondrial OS=Homo sapiens OX=9606 GN=LRPPRC PE=1 SV=3	50	160	50	157.8	90434	84584.3	82362.2	73685.1	76759.4	74695.6
High	O75643	U5 small nuclear ribonucleoprotein 200 kDa helicase OS=Homo sapiens OX=9606 GN=SNRNP200 PE=1 SV=2	54	112	53	244.4	59211.2	55053.9	55170	49169.9	52112.5	50171
High	Q07954	Prolow-density lipoprotein receptor-related protein 1 OS=Homo sapiens OX=9606 GN=LRP1 PE=1 SV=2	56	101	56	504.3	31682.8	31195.2	34116.4	33642.8	36630.3	34553.2
High	Q7Z406	Myosin-14 OS=Homo sapiens OX=9606 GN=MYH14 PE=1 SV=2	56	105	47	227.7	19014.1	20435.6	21502.3	23895.1	22784.5	23221.5
High	P27708	CAD protein OS=Homo sapiens OX=9606 GN=CAD PE=1 SV=3	51	109	49	242.8	37284.7	38787.7	39725.3	31338.6	30858.1	30759.5
High	P07814	Bifunctional glutamate/proline--tRNA ligase OS=Homo sapiens OX=9606 GN=EPRS PE=1 SV=5	40	103	40	170.5	51041.2	50810.5	53538.4	50861.2	51306.6	50173.7
High	P34932	Heat shock 70 kDa protein 4 OS=Homo sapiens OX=9606 GN=HSPA4 PE=1 SV=4	39	167	38	94.3	90077.6	90784.5	84541.2	87046.4	83500	83945
High	Q86UP2	Kinectin OS=Homo sapiens OX=9606 GN=KTN1 PE=1 SV=1	48	100	48	156.2	48600.8	47334.3	48138.9	49411.6	50539.7	49520.4
High	Q13315	Serine-protein kinase ATM OS=Homo sapiens OX=9606 GN=ATM PE=1 SV=4	57	91	57	350.5	28187.2	27338.3	29099.8	27601.5	28781.2	27996
High	P53396	ATP-citrate synthase OS=Homo sapiens OX=9606 GN=ACLY PE=1 SV=3	43	178	43	120.8	78993.5	81610.2	85213.9	91839.8	82921.3	88405.9
High	Q14008	Cytoskeleton-associated protein 5 OS=Homo sapiens OX=9606 GN=CKAP5 PE=1 SV=3	50	108	50	225.4	57675.9	58588.8	55613.7	53264	54776.2	53663.4
High	P46939	Utrophin OS=Homo sapiens OX=9606 GN=UTRN PE=1 SV=2	61	83	59	394.2	22223.6	23634.7	24820	39915.3	37891.1	40121.4
High	Q9Y4G6	Talin-2 OS=Homo sapiens OX=9606 GN=TLN2 PE=1 SV=4	52	92	38	271.4	13957.1	14845.1	15676.9	9424	9653.8	9122.6
High	Q13439	Golgin subfamily A member 4 OS=Homo sapiens OX=9606 GN=GOLGA4 PE=1 SV=1	54	83	54	261	31487.6	34069.9	32340.4	31788.7	31824.5	31278.8
High	A5YKK6	CCR4-NOT transcription complex subunit 1 OS=Homo sapiens OX=9606 GN=CNOT1 PE=1 SV=2	52	91	52	266.8	27590.9	27254	29696.2	26151.5	25942.9	25382.5
High	O43707	Alpha-actinin-4 OS=Homo sapiens OX=9606 GN=ACTN4 PE=1 SV=2	43	145	29	104.8	43829.7	45372.1	48011	55297.7	52577.4	52896.2
High	P10809	60 kDa heat shock protein, mitochondrial OS=Homo sapiens OX=9606 GN=HSPD1 PE=1 SV=2	27	249	27	61	131543	125299	108516	117583	119012	119689
High	Q99996	A-kinase anchor protein 9 OS=Homo sapiens OX=9606 GN=AKAP9 PE=1 SV=4	49	71	49	452.7	17163.1	17317.3	19114.5	26509	26653.5	26403
High	O15020	Spectrin beta chain, non-erythrocytic 2 OS=Homo sapiens OX=9606 GN=SPTBN2 PE=1 SV=3	45	68	37	271.2	11026.7	11559.3	12158.1	12239.4	12520.3	12230.7
High	Q13423	NAD(P) transhydrogenase, mitochondrial OS=Homo sapiens OX=9606 GN=NNT PE=1 SV=3	37	183	37	113.8	110310	103253	98772.1	108689	107936	110988
High	Q01484	Ankyrin-2 OS=Homo sapiens OX=9606 GN=ANK2 PE=1 SV=4	45	85	38	433.4	22583.7	24263.2	26225.2	34886.7	33343.1	34694.5
High	P13639	Elongation factor 2 OS=Homo sapiens OX=9606 GN=EEF2 PE=1 SV=4	35	177	34	95.3	98836.1	102005	97279.4	103185	96046.6	99897.1
High	O75165	DnaJ homolog subfamily C member 13 OS=Homo sapiens OX=9606 GN=DNAJC13 PE=1 SV=5	47	94	47	254.3	39748.3	39967.3	38778.2	28735.7	30073.7	28819.1
High	Q92614	Unconventional myosin-XVIIIa OS=Homo sapiens OX=9606 GN=MYO18A PE=1 SV=3	48	86	48	233	27144.8	27537.3	29369.9	25653.5	26015.5	25474.9
High	P38646	Stress-70 protein, mitochondrial OS=Homo sapiens OX=9606 GN=HSPA9 PE=1 SV=2	33	196	32	73.6	95474.8	95606.3	76028.6	77735.2	83330.5	80932.4
High	P08670	Vimentin OS=Homo sapiens OX=9606 GN=VIM PE=1 SV=4	32	483	28	53.6	111330	107264	117200	162914	161228	164061
High	P02545	Prelamin-A/C OS=Homo sapiens OX=9606 GN=LMNA PE=1 SV=1	34	195	33	74.1	76509.4	73087	77639.9	88414.6	90488.3	91891.3
High	P05023	Sodium/potassium-transporting ATPase subunit alpha-1 OS=Homo sapiens OX=9606 GN=ATP1A1 PE=1 SV=1	35	124	35	112.8	59794.2	58298.6	60584.7	55591.9	56840.8	53097.2
High	P08238	Heat shock protein HSP 90-beta OS=Homo sapiens OX=9606 GN=HSP90AB1 PE=1 SV=4	25	345	7	83.2	23646.8	24336.3	24835.4	23026.4	22389.2	21763.6
High	Q13459	Unconventional myosin-IXb OS=Homo sapiens OX=9606 GN=MYO9B PE=1 SV=3	46	83	45	243.2	24184.4	25222.9	26396.6	22151.6	22979.4	22352.2
High	Q6UVK1	Chondroitin sulfate proteoglycan 4 OS=Homo sapiens OX=9606 GN=CSPG4 PE=1 SV=2	38	62	38	250.4	16361.6	16210.7	17295	17132	18378.5	17680.6
High	P11717	Cation-independent mannose-6-phosphate receptor OS=Homo sapiens OX=9606 GN=IGF2R PE=1 SV=3	50	93	50	274.2	41346.4	42354.7	34641.1	28973.7	30426.9	29709.4
High	P11586	C-1-tetrahydrofolate synthase, cytoplasmic OS=Homo sapiens OX=9606 GN=MTHFD1 PE=1 SV=3	39	108	38	101.5	58484.9	61047	53388.1	53398.9	51012.4	51071.3
High	P11142	Heat shock cognate 71 kDa protein OS=Homo sapiens OX=9606 GN=HSPA8 PE=1 SV=1	27	262	16	70.9	91375.6	91282.1	85647.5	90526.4	86887.3	87399
High	P07900	Heat shock protein HSP 90-alpha OS=Homo sapiens OX=9606 GN=HSP90AA1 PE=1 SV=5	27	336	14	84.6	93606.8	98901.4	79791	82867.9	81716.8	80586.3
High	Q08211	ATP-dependent RNA helicase A OS=Homo sapiens OX=9606 GN=DHX9 PE=1 SV=4	36	111	36	140.9	42447.6	40477.5	41346	35172.1	37111.3	36112.1
High	O60271	C-Jun-amino-terminal kinase-interacting protein 4 OS=Homo sapiens OX=9606 GN=SPAG9 PE=1 SV=4	39	93	39	146.1	41272.4	43205.7	40982.6	42502	40920.7	41165.3
High	Q14839	Chromodomain-helicase-DNA-binding protein 4 OS=Homo sapiens OX=9606 GN=CHD4 PE=1 SV=2	42	90	29	217.9	22737.2	21113.7	21506.1	18148.3	19531.8	18681
High	Q9NYU2	UDP-glucose:glycoprotein glucosyltransferase 1 OS=Homo sapiens OX=9606 GN=UGGT1 PE=1 SV=3	39	89	38	177.1	41500.2	41222.3	40250.4	35163.2	36729.8	35281.2
High	Q14683	Structural maintenance of chromosomes protein 1A OS=Homo sapiens OX=9606 GN=SMC1A PE=1 SV=2	42	80	42	143.1	36573.6	34353.1	35932.3	29216.5	30931.3	29302.8
High	Q9NZM1	Myoferlin OS=Homo sapiens OX=9606 GN=MYOF PE=1 SV=1	47	67	47	234.6	20244.9	21833.3	22203.1	28399.1	28482.4	27733.4
High	P11216	Glycogen phosphorylase, brain form OS=Homo sapiens OX=9606 GN=PYGB PE=1 SV=5	36	106	28	96.6	26552.1	28371.2	30049.2	47235.1	37301.5	44117.1
High	Q14676	Mediator of DNA damage checkpoint protein 1 OS=Homo sapiens OX=9606 GN=MDC1 PE=1 SV=3	44	75	44	226.5	34177.7	32065.5	32468	23374.2	25773.9	24062.8
High	Q9C0C2	182 kDa tankyrase-1-binding protein OS=Homo sapiens OX=9606 GN=TNKS1BP1 PE=1 SV=4	42	66	42	181.7	18419.7	19175.9	20518.6	16975.6	16970.3	16428.1
High	P33176	Kinesin-1 heavy chain OS=Homo sapiens OX=9606 GN=KIF5B PE=1 SV=1	33	82	26	109.6	23757.6	25047.3	26513.6	26697.9	25603.7	25609.1
High	P14618	Pyruvate kinase PKM OS=Homo sapiens OX=9606 GN=PKM PE=1 SV=4	29	178	29	57.9	81162.4	89754.1	73612.7	71461.8	70267.8	69523.6
High	Q14203	Dynactin subunit 1 OS=Homo sapiens OX=9606 GN=DCTN1 PE=1 SV=3	33	69	33	141.6	24220.7	25621.8	27223.2	31867.6	30634.2	33617.1
High	P12814	Alpha-actinin-1 OS=Homo sapiens OX=9606 GN=ACTN1 PE=1 SV=2	36	124	19	103	27912.4	29799.2	30126.3	30352.5	30413.5	29635.7
High	Q12906	Interleukin enhancer-binding factor 3 OS=Homo sapiens OX=9606 GN=ILF3 PE=1 SV=3	26	116	22	95.3	49061.8	45387.3	45898	43543.6	44547.2	43959.2
High	O15061	Synemin OS=Homo sapiens OX=9606 GN=SYNM PE=1 SV=2	40	66	40	172.7	17761.7	17874.3	19525	26892.4	27998.6	27245.9
High	Q15154	Pericentriolar material 1 protein OS=Homo sapiens OX=9606 GN=PCM1 PE=1 SV=5	40	66	39	228.4	19877.7	19873.2	18945.5	17836	17938.7	17587.3
High	Q04637	Eukaryotic translation initiation factor 4 gamma 1 OS=Homo sapiens OX=9606 GN=EIF4G1 PE=1 SV=4	36	106	30	175.4	33740.4	34499.8	36299.6	34232.4	34519	34085.7
High	Q13085	Acetyl-CoA carboxylase 1 OS=Homo sapiens OX=9606 GN=ACACA PE=1 SV=2	44	65	44	265.4	25604.7	26718.7	27132.6	24629.8	24301.2	24060.9
High	P49588	Alanine--tRNA ligase, cytoplasmic OS=Homo sapiens OX=9606 GN=AARS PE=1 SV=2	29	115	29	106.7	63061.5	67342.7	60894	52647.5	51377.1	49324.1
High	Q9UQE7	Structural maintenance of chromosomes protein 3 OS=Homo sapiens OX=9606 GN=SMC3 PE=1 SV=2	37	70	37	141.5	30323.4	29380.5	30126.2	24961.3	27076	25962.5
High	P20700	Lamin-B1 OS=Homo sapiens OX=9606 GN=LMNB1 PE=1 SV=2	28	101	26	66.4	43075.8	39096.6	39110.4	35632.4	37849.7	36091.7
High	P26038	Moesin OS=Homo sapiens OX=9606 GN=MSN PE=1 SV=3	27	127	19	67.8	37659.8	39319.3	40972.4	47075.4	43921.9	44715
High	O75533	Splicing factor 3B subunit 1 OS=Homo sapiens OX=9606 GN=SF3B1 PE=1 SV=3	33	79	33	145.7	35590.6	34146	34993.5	30362.8	32114.2	30956.2
High	Q14690	Protein RRP5 homolog OS=Homo sapiens OX=9606 GN=PDCD11 PE=1 SV=3	38	76	38	208.6	31818.7	30557.6	27722.5	26542.8	27842.2	27484.9
High	P19367	Hexokinase-1 OS=Homo sapiens OX=9606 GN=HK1 PE=1 SV=3	36	115	32	102.4	47747.2	45919.6	46511.7	49575.3	50182.2	49869.5
High	Q9UQ35	Serine/arginine repetitive matrix protein 2 OS=Homo sapiens OX=9606 GN=SRRM2 PE=1 SV=2	43	86	43	299.4	28500.4	27834.6	29253	25250.9	27186.6	26220.8
High	Q14152	Eukaryotic translation initiation factor 3 subunit A OS=Homo sapiens OX=9606 GN=EIF3A PE=1 SV=1	35	101	35	166.5	41709.4	43384.7	43299.1	43335.3	44013.9	43272.1
High	Q93008	Probable ubiquitin carboxyl-terminal hydrolase FAF-X OS=Homo sapiens OX=9606 GN=USP9X PE=1 SV=3	42	78	42	292.1	24957.1	26265.9	27068.3	27929.2	27541.8	27265.7
High	Q03001	Dystonin OS=Homo sapiens OX=9606 GN=DST PE=1 SV=4	50	58	47	860.1	7993.3	7934.5	9250.6	18562.2	18110.3	18235.3
High	P40939	Trifunctional enzyme subunit alpha, mitochondrial OS=Homo sapiens OX=9606 GN=HADHA PE=1 SV=2	29	130	29	82.9	64742.9	60913.4	62503	61012.5	62293.1	61745.9
High	P42858	Huntingtin OS=Homo sapiens OX=9606 GN=HTT PE=1 SV=2	35	61	35	347.4	16002.7	16339.8	17992.2	18782.8	18338.8	17933.7
High	P54652	Heat shock-related 70 kDa protein 2 OS=Homo sapiens OX=9606 GN=HSPA2 PE=1 SV=1	30	177	20	70	37627.6	38235.9	39934.7	49617	45326.8	47824.4
High	Q9Y6D6	Brefeldin A-inhibited guanine nucleotide-exchange protein 1 OS=Homo sapiens OX=9606 GN=ARFGEF1 PE=1 SV=2	35	62	24	208.6	14691.3	15407.3	16226.4	18715.2	17165.1	18668.1
High	P51610	Host cell factor 1 OS=Homo sapiens OX=9606 GN=HCFC1 PE=1 SV=2	35	73	34	208.6	29746	28223.1	28574.9	26260.8	27554.7	27169.5
High	Q15075	Early endosome antigen 1 OS=Homo sapiens OX=9606 GN=EEA1 PE=1 SV=2	41	65	41	162.4	20632.5	21122.1	23062.1	26811	27396	25851.1
High	O00410	Importin-5 OS=Homo sapiens OX=9606 GN=IPO5 PE=1 SV=4	29	82	27	123.6	28192.1	28305.2	29557.3	25587.4	25231.2	24941
High	P47897	Glutamine--tRNA ligase OS=Homo sapiens OX=9606 GN=QARS PE=1 SV=1	30	96	30	87.7	32032.8	31631.6	33474.5	32638.9	32487.4	31833.3
High	P08237	ATP-dependent 6-phosphofructokinase, muscle type OS=Homo sapiens OX=9606 GN=PFKM PE=1 SV=2	24	85	22	85.1	31744.6	33412.3	35465.2	36921.4	35948.3	36924.9
High	P09874	Poly [ADP-ribose] polymerase 1 OS=Homo sapiens OX=9606 GN=PARP1 PE=1 SV=4	31	109	31	113	56440.3	55027.1	55105.7	47883.8	50240.6	48734
High	Q00341	Vigilin OS=Homo sapiens OX=9606 GN=HDLBP PE=1 SV=2	34	79	34	141.4	40592	42865.2	40104.8	40649.7	39929.4	40116.4
High	Q14160	Protein scribble homolog OS=Homo sapiens OX=9606 GN=SCRIB PE=1 SV=4	37	71	35	174.8	20828.8	21042.7	22817	23558.1	23847.8	23296.8
High	P11388	DNA topoisomerase 2-alpha OS=Homo sapiens OX=9606 GN=TOP2A PE=1 SV=3	39	74	25	174.3	23306.7	20930.2	21686.9	15151.7	17197.2	15916.4
High	P50851	Lipopolysaccharide-responsive and beige-like anchor protein OS=Homo sapiens OX=9606 GN=LRBA PE=1 SV=4	36	58	33	318.9	13125.5	13853.1	14699.7	16004.9	16076.7	15775.5
High	Q15233	Non-POU domain-containing octamer-binding protein OS=Homo sapiens OX=9606 GN=NONO PE=1 SV=4	18	91	16	54.2	33664.7	30667.8	31403.3	30707.5	31472.3	31001.2
High	P04264	Keratin, type II cytoskeletal 1 OS=Homo sapiens OX=9606 GN=KRT1 PE=1 SV=6	23	114	21	66	25312.1	24929.6	28211.7	44337.8	78013.6	75529.9
High	Q9P265	Disco-interacting protein 2 homolog B OS=Homo sapiens OX=9606 GN=DIP2B PE=1 SV=3	36	67	34	171.4	22270.5	22559.5	23259.2	20091.6	19610.6	19280.8
High	Q9NR09	Baculoviral IAP repeat-containing protein 6 OS=Homo sapiens OX=9606 GN=BIRC6 PE=1 SV=2	44	59	43	529.9	15364	16227	16239.6	15723.6	15481.8	15270.9
High	P53621	Coatomer subunit alpha OS=Homo sapiens OX=9606 GN=COPA PE=1 SV=2	35	79	35	138.3	35569.4	37418	37654	37411.4	36282.2	36454.3
High	P50990	T-complex protein 1 subunit theta OS=Homo sapiens OX=9606 GN=CCT8 PE=1 SV=4	28	108	28	59.6	52933	54777.7	51809.2	50709.7	50006.9	49060.2
High	Q13885	Tubulin beta-2A chain OS=Homo sapiens OX=9606 GN=TUBB2A PE=1 SV=1	19	186	4	49.9	4377.3	4802.2	5160.2	6805.4	6471	6458
High	P68371	Tubulin beta-4B chain OS=Homo sapiens OX=9606 GN=TUBB4B PE=1 SV=1	20	199	1	49.8	3644.8	3761.7	4043.4	4641.8	4349.9	4490.2
High	P07437	Tubulin beta chain OS=Homo sapiens OX=9606 GN=TUBB PE=1 SV=2	20	222	4	49.6	12561.6	13277.7	14314.1	14640.3	14373.1	14502.5
High	Q9P2J5	Leucine--tRNA ligase, cytoplasmic OS=Homo sapiens OX=9606 GN=LARS PE=1 SV=2	33	77	33	134.4	36558.7	36215.5	36086.2	35964.7	35636.4	35116.3
High	O95782	AP-2 complex subunit alpha-1 OS=Homo sapiens OX=9606 GN=AP2A1 PE=1 SV=3	31	79	21	107.5	31313.4	31643.7	32354.3	32820.9	32819.4	32733.6
High	P60709	Actin, cytoplasmic 1 OS=Homo sapiens OX=9606 GN=ACTB PE=1 SV=1	17	318	1	41.7	588.6	572	589.1	558.5	640.6	590.3
High	P63261	Actin, cytoplasmic 2 OS=Homo sapiens OX=9606 GN=ACTG1 PE=1 SV=1	17	319	1	41.8	836.3	950.3	845.8	929.3	1019.8	987.2
High	Q9Y6D5	Brefeldin A-inhibited guanine nucleotide-exchange protein 2 OS=Homo sapiens OX=9606 GN=ARFGEF2 PE=1 SV=3	38	62	27	201.9	20340	20500	19033.9	18762.9	18551.3	18590.7
High	P04350	Tubulin beta-4A chain OS=Homo sapiens OX=9606 GN=TUBB4A PE=1 SV=2	20	176	3	49.6	10942.3	13298.8	10834.5	11963.3	11861.1	12102.9
High	Q86VP6	Cullin-associated NEDD8-dissociated protein 1 OS=Homo sapiens OX=9606 GN=CAND1 PE=1 SV=2	34	91	34	136.3	42799.4	44076.5	47226.7	63636.1	50461.2	60433.5
High	Q02880	DNA topoisomerase 2-beta OS=Homo sapiens OX=9606 GN=TOP2B PE=1 SV=3	43	75	29	183.2	19257.6	17837.9	19213.4	19355.3	19928.7	19595.7
High	P26640	Valine--tRNA ligase OS=Homo sapiens OX=9606 GN=VARS PE=1 SV=4	34	103	34	140.4	40400.8	41614.1	44147.5	47231.6	45680.5	45444
High	Q16555	Dihydropyrimidinase-related protein 2 OS=Homo sapiens OX=9606 GN=DPYSL2 PE=1 SV=1	23	101	20	62.3	27375.1	29998.1	33064.9	78563.6	56027	71946.6
High	P78347	General transcription factor II-I OS=Homo sapiens OX=9606 GN=GTF2I PE=1 SV=2	34	86	34	112.3	49790.6	45875	46065.2	40186.9	41938.8	40761.3
High	P55265	Double-stranded RNA-specific adenosine deaminase OS=Homo sapiens OX=9606 GN=ADAR PE=1 SV=4	36	69	36	136	27647.5	27842.6	27310	24032.7	26515	25489.1
High	P35658	Nuclear pore complex protein Nup214 OS=Homo sapiens OX=9606 GN=NUP214 PE=1 SV=2	32	57	32	213.5	25438.5	25502.7	24777.1	23399	24570.1	24318.3
High	Q99698	Lysosomal-trafficking regulator OS=Homo sapiens OX=9606 GN=LYST PE=1 SV=3	46	73	46	428.9	17559.7	17643.9	19473.9	27115.6	26305.4	26568.8
High	P06576	ATP synthase subunit beta, mitochondrial OS=Homo sapiens OX=9606 GN=ATP5F1B PE=1 SV=3	18	155	18	56.5	63790	62829.7	61222.5	58294.7	61791.7	60061.1
High	Q13428	Treacle protein OS=Homo sapiens OX=9606 GN=TCOF1 PE=1 SV=3	38	70	38	152	40912.5	37135.7	37477.8	34597.4	35872.5	35547.7
High	P55072	Transitional endoplasmic reticulum ATPase OS=Homo sapiens OX=9606 GN=VCP PE=1 SV=4	30	95	30	89.3	32942.8	33363	35626	37297.2	36992.5	36185.4
High	P08133	Annexin A6 OS=Homo sapiens OX=9606 GN=ANXA6 PE=1 SV=3	29	102	29	75.8	37858.2	38800.9	42794.8	60621.7	51954.7	58987
High	Q15393	Splicing factor 3B subunit 3 OS=Homo sapiens OX=9606 GN=SF3B3 PE=1 SV=4	34	88	34	135.5	42045.5	39650.1	40489.3	36354.3	38170.5	37332.9
High	A6NHR9	Structural maintenance of chromosomes flexible hinge domain-containing protein 1 OS=Homo sapiens OX=9606 GN=SMCHD1 PE=1 SV=2	43	72	43	226.2	30173.9	28785.9	29110.8	24064.1	26102.7	24937.9
High	Q9UIA9	Exportin-7 OS=Homo sapiens OX=9606 GN=XPO7 PE=1 SV=3	31	81	31	123.8	29907.9	29599.8	31963	28421.8	27786.9	27401.2
High	Q9UKX2	Myosin-2 OS=Homo sapiens OX=9606 GN=MYH2 PE=1 SV=1	35	57	12	222.9	2055.4	1980.2	2250	2272	2484.7	28428.1
High	P46821	Microtubule-associated protein 1B OS=Homo sapiens OX=9606 GN=MAP1B PE=1 SV=2	33	52	33	270.5	18660.8	19099.1	21589.8	24715.3	22514.1	23574.5
High	Q08378	Golgin subfamily A member 3 OS=Homo sapiens OX=9606 GN=GOLGA3 PE=1 SV=2	33	53	33	167.3	16812.9	17054.3	18409.9	18009.3	17873.1	18405.1
High	P28331	NADH-ubiquinone oxidoreductase 75 kDa subunit, mitochondrial OS=Homo sapiens OX=9606 GN=NDUFS1 PE=1 SV=3	29	87	29	79.4	48709.8	45754.4	48460.7	48477.9	49740.4	50199
High	Q12931	Heat shock protein 75 kDa, mitochondrial OS=Homo sapiens OX=9606 GN=TRAP1 PE=1 SV=3	23	94	22	80.1	35239.9	33819.2	33713.5	26173.6	27466.8	26789
High	Q7KZF4	Staphylococcal nuclease domain-containing protein 1 OS=Homo sapiens OX=9606 GN=SND1 PE=1 SV=1	32	118	32	101.9	54509.3	55222.5	56719.6	55898.1	56254.7	54747.5
High	A3KMH1	von Willebrand factor A domain-containing protein 8 OS=Homo sapiens OX=9606 GN=VWA8 PE=1 SV=2	39	60	39	214.7	23721.7	22677.4	23861.7	23081.4	23809.5	23547.8
High	P11940	Polyadenylate-binding protein 1 OS=Homo sapiens OX=9606 GN=PABPC1 PE=1 SV=2	28	111	21	70.6	33919.4	34404.5	36041	34597.8	33602.9	33193.5
High	Q16822	Phosphoenolpyruvate carboxykinase [GTP], mitochondrial OS=Homo sapiens OX=9606 GN=PCK2 PE=1 SV=4	25	82	25	70.7	33939.3	32394.5	30695.6	20412.4	22505.5	21065.2
High	O75592	E3 ubiquitin-protein ligase MYCBP2 OS=Homo sapiens OX=9606 GN=MYCBP2 PE=1 SV=4	45	60	45	513.3	18500.7	19064.2	20226.1	20271.8	20734.9	20207.8
High	Q9BTC0	Death-inducer obliterator 1 OS=Homo sapiens OX=9606 GN=DIDO1 PE=1 SV=5	36	57	36	243.7	21591.4	19369.7	19570	16038.2	17227.5	16798
High	P02786	Transferrin receptor protein 1 OS=Homo sapiens OX=9606 GN=TFRC PE=1 SV=2	27	92	27	84.8	51058.5	51120	45635.5	30663.6	33265	31253.3
High	Q96N67	Dedicator of cytokinesis protein 7 OS=Homo sapiens OX=9606 GN=DOCK7 PE=1 SV=4	34	61	31	242.4	13889.6	14176.9	15379.6	15350.9	15741.1	15527.1
High	Q9Y520	Protein PRRC2C OS=Homo sapiens OX=9606 GN=PRRC2C PE=1 SV=4	43	68	41	316.7	28492.6	27931	28252.6	28111.9	27944.4	27642.3
High	Q08J23	tRNA (cytosine(34)-C(5))-methyltransferase OS=Homo sapiens OX=9606 GN=NSUN2 PE=1 SV=2	29	68	29	86.4	34374.8	34575.7	33159.4	33927.1	34238.9	34147.7
High	P42224	Signal transducer and activator of transcription 1-alpha/beta OS=Homo sapiens OX=9606 GN=STAT1 PE=1 SV=2	23	70	23	87.3	34098.3	34808.7	31387.1	27605.9	28736.1	26566.3
High	Q9P0K7	Ankycorbin OS=Homo sapiens OX=9606 GN=RAI14 PE=1 SV=2	34	66	33	110	26913.4	27412.7	29309.5	32508.7	31959.2	32479.5
High	P41252	Isoleucine--tRNA ligase, cytoplasmic OS=Homo sapiens OX=9606 GN=IARS PE=1 SV=2	31	81	31	144.4	38953.2	44134.3	34624.8	37392.2	38158.4	38646
High	Q9UIG0	Tyrosine-protein kinase BAZ1B OS=Homo sapiens OX=9606 GN=BAZ1B PE=1 SV=2	40	77	40	170.8	34867.7	31754.8	31686.8	23727.5	25873.3	24987.4
High	Q92945	Far upstream element-binding protein 2 OS=Homo sapiens OX=9606 GN=KHSRP PE=1 SV=4	28	87	25	73.1	32357.1	30500.6	31330.6	30170.9	30420.8	29775.9
High	Q9Y2J2	Band 4.1-like protein 3 OS=Homo sapiens OX=9606 GN=EPB41L3 PE=1 SV=2	28	74	21	120.6	17344.5	18663.3	19942.1	19235.7	19852.7	19305.8
High	Q15155	Nodal modulator 1 OS=Homo sapiens OX=9606 GN=NOMO1 PE=1 SV=5	27	64	27	134.2	30672.1	29672.9	31085.5	25792.9	26445	25755
High	P11021	Endoplasmic reticulum chaperone BiP OS=Homo sapiens OX=9606 GN=HSPA5 PE=1 SV=2	27	126	24	72.3	60414	57838.3	50626.1	48519.8	50732.9	48142.6
High	P07237	Protein disulfide-isomerase OS=Homo sapiens OX=9606 GN=P4HB PE=1 SV=3	28	143	28	57.1	103347	105037	79788.3	81290.2	84845.1	80595.9
High	P04406	Glyceraldehyde-3-phosphate dehydrogenase OS=Homo sapiens OX=9606 GN=GAPDH PE=1 SV=3	15	225	14	36	76239.9	80216.1	74606.9	75616.7	71389.6	74108.8
High	Q92900	Regulator of nonsense transcripts 1 OS=Homo sapiens OX=9606 GN=UPF1 PE=1 SV=2	31	55	30	124.3	22475.3	22847.1	23857.4	24397	24048.6	23809.4
High	P31939	Bifunctional purine biosynthesis protein PURH OS=Homo sapiens OX=9606 GN=ATIC PE=1 SV=3	25	79	25	64.6	24134.7	25482.9	27559.6	25088.2	24901.5	24211.4
High	P35908	Keratin, type II cytoskeletal 2 epidermal OS=Homo sapiens OX=9606 GN=KRT2 PE=1 SV=2	24	71	19	65.4	11903.9	10039.2	11532.8	12668.7	40149	24794.7
High	Q8NFC6	Biorientation of chromosomes in cell division protein 1-like 1 OS=Homo sapiens OX=9606 GN=BOD1L1 PE=1 SV=2	33	51	32	330.3	11746.7	11286.1	12197.5	11231.6	12116.2	11229.1
High	P55786	Puromycin-sensitive aminopeptidase OS=Homo sapiens OX=9606 GN=NPEPPS PE=1 SV=2	28	89	28	103.2	38735.7	40077.9	41299.5	39624.7	37561.8	37434.7
High	P17844	Probable ATP-dependent RNA helicase DDX5 OS=Homo sapiens OX=9606 GN=DDX5 PE=1 SV=1	27	85	20	69.1	23848.9	22308.4	23060.1	20809.5	21731.4	21121.7
High	Q99798	Aconitate hydratase, mitochondrial OS=Homo sapiens OX=9606 GN=ACO2 PE=1 SV=2	25	90	25	85.4	34905.5	33330.5	34745.6	30230.1	32180.6	31248.5
High	O95757	Heat shock 70 kDa protein 4L OS=Homo sapiens OX=9606 GN=HSPA4L PE=1 SV=3	31	70	28	94.5	23192	24094.2	25025.4	22769.2	22586.2	21845.1
High	Q12830	Nucleosome-remodeling factor subunit BPTF OS=Homo sapiens OX=9606 GN=BPTF PE=1 SV=3	38	48	37	338.1	15089.1	14275.3	14938.6	12972	13760.6	13467.1
High	Q9Y2A7	Nck-associated protein 1 OS=Homo sapiens OX=9606 GN=NCKAP1 PE=1 SV=1	28	62	28	128.7	26083.1	26178.4	27935.8	29273.1	27586.1	27949.6
High	Q9H583	HEAT repeat-containing protein 1 OS=Homo sapiens OX=9606 GN=HEATR1 PE=1 SV=3	32	60	32	242.2	24681.7	23344.7	23861.8	19540	20582.9	20179.2
High	Q01813	ATP-dependent 6-phosphofructokinase, platelet type OS=Homo sapiens OX=9606 GN=PFKP PE=1 SV=2	22	65	18	85.5	21593.4	24693.3	22344.5	19251.5	20244.3	19230.5
High	Q9H3S7	Tyrosine-protein phosphatase non-receptor type 23 OS=Homo sapiens OX=9606 GN=PTPN23 PE=1 SV=1	35	60	35	178.9	18294.6	19213.6	20531	22273.5	22686.1	22120.7
High	P16615	Sarcoplasmic/endoplasmic reticulum calcium ATPase 2 OS=Homo sapiens OX=9606 GN=ATP2A2 PE=1 SV=1	24	73	14	114.7	22021.7	20854.8	21717	18351	18919.9	17856.7
High	P54136	Arginine--tRNA ligase, cytoplasmic OS=Homo sapiens OX=9606 GN=RARS PE=1 SV=2	30	72	30	75.3	32242.8	32288.8	33827.1	34231.5	33741.6	33277.7
High	Q9NR30	Nucleolar RNA helicase 2 OS=Homo sapiens OX=9606 GN=DDX21 PE=1 SV=5	28	77	26	87.3	52788.7	50030.5	42848.9	38505.3	41004.6	39558.1
High	O75691	Small subunit processome component 20 homolog OS=Homo sapiens OX=9606 GN=UTP20 PE=1 SV=3	39	63	39	318.2	26344	25141.2	24081.6	20754.9	22653.7	21983.5
High	P36776	Lon protease homolog, mitochondrial OS=Homo sapiens OX=9606 GN=LONP1 PE=1 SV=2	21	67	21	106.4	38879.9	37133.9	38153.1	30006.6	31416.1	30719.6
High	Q12888	TP53-binding protein 1 OS=Homo sapiens OX=9606 GN=TP53BP1 PE=1 SV=2	30	44	30	213.4	15376.6	14456.6	16000.8	16077.1	16959.4	16318.9
High	Q709C8	Vacuolar protein sorting-associated protein 13C OS=Homo sapiens OX=9606 GN=VPS13C PE=1 SV=1	40	52	40	422.1	15125.3	16212.8	17064.2	19443.3	19970.1	19881.4
High	P0DMV8	Heat shock 70 kDa protein 1A OS=Homo sapiens OX=9606 GN=HSPA1A PE=1 SV=1	24	128	19	70	49705.7	47230.7	48148.2	47532.1	45574.7	45447.9
High	O95071	E3 ubiquitin-protein ligase UBR5 OS=Homo sapiens OX=9606 GN=UBR5 PE=1 SV=2	37	50	37	309.2	15112.5	14132.1	15579.1	13093.8	13583	13231.6
High	P22626	Heterogeneous nuclear ribonucleoproteins A2/B1 OS=Homo sapiens OX=9606 GN=HNRNPA2B1 PE=1 SV=2	19	132	17	37.4	48834.4	46266.8	49730.3	41368.2	44084.4	42676.7
High	Q7Z460	CLIP-associating protein 1 OS=Homo sapiens OX=9606 GN=CLASP1 PE=1 SV=1	30	50	26	169.3	12740.7	13177.2	13916.9	13998	13946.2	13689.1
High	Q9BUF5	Tubulin beta-6 chain OS=Homo sapiens OX=9606 GN=TUBB6 PE=1 SV=1	16	101	7	49.8	9276.1	9884.1	10368.7	10904.7	10622.4	10752
High	O75874	Isocitrate dehydrogenase [NADP] cytoplasmic OS=Homo sapiens OX=9606 GN=IDH1 PE=1 SV=2	19	98	18	46.6	54104	58834.5	55273.6	61242.5	56397.6	58354.2
High	O43143	Pre-mRNA-splicing factor ATP-dependent RNA helicase DHX15 OS=Homo sapiens OX=9606 GN=DHX15 PE=1 SV=2	25	75	25	90.9	37927.3	36786.8	36177.7	31746.1	32769.5	32424.8
High	Q9H3U1	Protein unc-45 homolog A OS=Homo sapiens OX=9606 GN=UNC45A PE=1 SV=1	33	61	33	103	19945.3	20474.9	21282.1	20970.3	20281	19869.3
High	O75116	Rho-associated protein kinase 2 OS=Homo sapiens OX=9606 GN=ROCK2 PE=1 SV=4	35	59	30	160.8	17959.7	17835.8	17549	18424.2	18159.4	18392.8
High	Q7L014	Probable ATP-dependent RNA helicase DDX46 OS=Homo sapiens OX=9606 GN=DDX46 PE=1 SV=2	31	60	31	117.3	27999.9	26304.1	27615.8	27344.7	27880.8	27582.8
High	O75179	Ankyrin repeat domain-containing protein 17 OS=Homo sapiens OX=9606 GN=ANKRD17 PE=1 SV=3	32	53	20	274.1	6021.2	6330	6748.7	5321.2	5558.4	5216.2
High	Q9BQG0	Myb-binding protein 1A OS=Homo sapiens OX=9606 GN=MYBBP1A PE=1 SV=2	31	65	31	148.8	31117.3	30166.1	24629.3	26122.4	26700	27432.6
High	Q13509	Tubulin beta-3 chain OS=Homo sapiens OX=9606 GN=TUBB3 PE=1 SV=2	17	133	5	50.4	2867.6	3841.8	3649	3839.6	4646.2	4481.8
High	P49411	Elongation factor Tu, mitochondrial OS=Homo sapiens OX=9606 GN=TUFM PE=1 SV=2	23	94	23	49.5	61062.5	57366.7	55509.2	52604.8	53819.5	53229.3
High	Q16891	MICOS complex subunit MIC60 OS=Homo sapiens OX=9606 GN=IMMT PE=1 SV=1	30	88	30	83.6	44638.8	46898	40522.7	39016.7	42670.5	41332.2
High	P13667	Protein disulfide-isomerase A4 OS=Homo sapiens OX=9606 GN=PDIA4 PE=1 SV=2	25	89	25	72.9	46239.6	47033	42541.1	40367.3	42079.6	40712.5
High	Q03252	Lamin-B2 OS=Homo sapiens OX=9606 GN=LMNB2 PE=1 SV=4	29	66	27	69.9	22296.5	20969.7	20120.9	19654.7	20867	20061.3
High	O95347	Structural maintenance of chromosomes protein 2 OS=Homo sapiens OX=9606 GN=SMC2 PE=1 SV=2	27	55	27	135.6	25951.8	26683.3	26992.3	21103.3	21731.5	21123
High	P38606	V-type proton ATPase catalytic subunit A OS=Homo sapiens OX=9606 GN=ATP6V1A PE=1 SV=2	20	77	20	68.3	24899.9	25955.1	27444.3	25667.5	26708.4	25596.7
High	Q7LBC6	Lysine-specific demethylase 3B OS=Homo sapiens OX=9606 GN=KDM3B PE=1 SV=2	34	52	32	191.5	21762.9	21564.4	22767.3	19470.6	20495.6	19978.6
High	P14625	Endoplasmin OS=Homo sapiens OX=9606 GN=HSP90B1 PE=1 SV=1	25	117	24	92.4	47926.6	47890.5	48216.7	47802.7	49751.4	48636.5
High	Q14966	Zinc finger protein 638 OS=Homo sapiens OX=9606 GN=ZNF638 PE=1 SV=2	31	52	31	220.5	22257	20489.7	22003.6	19399.2	20587.2	20087.4
High	P04075	Fructose-bisphosphate aldolase A OS=Homo sapiens OX=9606 GN=ALDOA PE=1 SV=2	19	129	15	39.4	43622.3	43759.8	43053.2	47928.5	42905.7	46164.5
High	P25705	ATP synthase subunit alpha, mitochondrial OS=Homo sapiens OX=9606 GN=ATP5F1A PE=1 SV=1	24	147	24	59.7	82258.5	76432	75148.8	73619.7	74035.3	74279.2
High	P63010	AP-2 complex subunit beta OS=Homo sapiens OX=9606 GN=AP2B1 PE=1 SV=1	24	71	15	104.5	16980	17417.6	17665.8	16985.9	17541.7	17069.4
High	P23246	Splicing factor, proline- and glutamine-rich OS=Homo sapiens OX=9606 GN=SFPQ PE=1 SV=2	22	91	21	76.1	38061.7	35908.2	33763.5	34749.9	35663.3	35383.5
High	Q9H2P0	Activity-dependent neuroprotector homeobox protein OS=Homo sapiens OX=9606 GN=ADNP PE=1 SV=1	23	43	23	123.5	22423.6	21257.4	19831.9	16068.6	17578.2	16807.6
High	O60610	Protein diaphanous homolog 1 OS=Homo sapiens OX=9606 GN=DIAPH1 PE=1 SV=2	28	66	28	141.3	28257.8	28809.7	28935.7	25391.6	25304.6	24309.3
High	P52948	Nuclear pore complex protein Nup98-Nup96 OS=Homo sapiens OX=9606 GN=NUP98 PE=1 SV=4	32	66	32	197.5	25728.7	24298	25620	22356.8	24225.9	23498.8
High	Q96RW7	Hemicentin-1 OS=Homo sapiens OX=9606 GN=HMCN1 PE=1 SV=2	38	46	38	613	14695.7	14944.5	15536.4	12564.5	13218.7	13065.3
High	Q8N1F7	Nuclear pore complex protein Nup93 OS=Homo sapiens OX=9606 GN=NUP93 PE=1 SV=2	30	65	30	93.4	36684.9	33986.4	32242.6	30456.3	31737.9	31037
High	Q7Z417	Nuclear fragile X mental retardation-interacting protein 2 OS=Homo sapiens OX=9606 GN=NUFIP2 PE=1 SV=1	21	48	21	76.1	25346.6	24385.8	24149	19741.2	19775.2	19752.9
High	Q9HAV4	Exportin-5 OS=Homo sapiens OX=9606 GN=XPO5 PE=1 SV=1	25	61	25	136.2	31403.7	31238	29262.8	25852.1	25955.1	25436
High	Q92598	Heat shock protein 105 kDa OS=Homo sapiens OX=9606 GN=HSPH1 PE=1 SV=1	25	92	23	96.8	46515.2	45691.9	46295.5	45921	42907	43650.3
High	Q8IWZ3	Ankyrin repeat and KH domain-containing protein 1 OS=Homo sapiens OX=9606 GN=ANKHD1 PE=1 SV=1	34	50	22	269.3	9512.7	9990.4	10605.1	9678.3	9946	9545.9
High	O60264	SWI/SNF-related matrix-associated actin-dependent regulator of chromatin subfamily A member 5 OS=Homo sapiens OX=9606 GN=SMARCA5 PE=1 SV=1	27	69	27	121.8	40368.7	37967.5	35883.8	31658.3	33022.3	32786.7
High	Q92621	Nuclear pore complex protein Nup205 OS=Homo sapiens OX=9606 GN=NUP205 PE=1 SV=3	35	54	35	227.8	23920.6	23263.5	22545	19418.7	21298.6	20436.3
High	P49736	DNA replication licensing factor MCM2 OS=Homo sapiens OX=9606 GN=MCM2 PE=1 SV=4	23	56	23	101.8	25663.3	24194.6	24882.2	18810.5	19651.2	18619.1
High	O60343	TBC1 domain family member 4 OS=Homo sapiens OX=9606 GN=TBC1D4 PE=1 SV=2	24	47	22	146.5	18336.8	18707.4	20054.2	16984.6	16982	16428.5
High	Q6ZRV2	Protein FAM83H OS=Homo sapiens OX=9606 GN=FAM83H PE=1 SV=3	29	48	29	127	15574.7	15828.3	16062.7	12957.8	13488.9	13164.9
High	P49454	Centromere protein F OS=Homo sapiens OX=9606 GN=CENPF PE=1 SV=3	38	43	38	357.3	12191.3	11633.3	12436.4	10565.4	11334.4	10554.8
High	Q12789	General transcription factor 3C polypeptide 1 OS=Homo sapiens OX=9606 GN=GTF3C1 PE=1 SV=4	34	47	34	238.7	15967.3	14788.8	16081.7	11699.2	12514.4	12012.4
High	P30622	CAP-Gly domain-containing linker protein 1 OS=Homo sapiens OX=9606 GN=CLIP1 PE=1 SV=2	31	52	27	162.1	21106.6	21752.3	20703.5	16616.5	16708.8	16075
High	O43432	Eukaryotic translation initiation factor 4 gamma 3 OS=Homo sapiens OX=9606 GN=EIF4G3 PE=1 SV=2	31	55	25	176.5	10055.9	10501.7	10856.6	9241.6	9316	9285.5
High	P43304	Glycerol-3-phosphate dehydrogenase, mitochondrial OS=Homo sapiens OX=9606 GN=GPD2 PE=1 SV=3	27	69	27	80.8	27529.2	26218.6	28295.2	32490.4	32114	33316.7
High	O95602	DNA-directed RNA polymerase I subunit RPA1 OS=Homo sapiens OX=9606 GN=POLR1A PE=1 SV=2	31	41	30	194.7	11814.1	11405.5	12223.3	12031.5	12633.2	12407.8
High	P55060	Exportin-2 OS=Homo sapiens OX=9606 GN=CSE1L PE=1 SV=3	26	89	26	110.3	43843.2	44096.8	41638.9	37714	37439.4	36172.6
High	Q29RF7	Sister chromatid cohesion protein PDS5 homolog A OS=Homo sapiens OX=9606 GN=PDS5A PE=1 SV=1	27	59	24	150.7	20889	19412.3	19574.1	16077.4	17167.8	16597.6
High	Q92841	Probable ATP-dependent RNA helicase DDX17 OS=Homo sapiens OX=9606 GN=DDX17 PE=1 SV=2	24	83	17	80.2	27573.2	25603	25865.3	24288.4	25261.8	24855.2
High	Q13308	Inactive tyrosine-protein kinase 7 OS=Homo sapiens OX=9606 GN=PTK7 PE=1 SV=2	27	56	27	118.3	21910.5	21574.5	22762.2	19195.8	19799.2	18398.1
High	Q7RTP6	[F-actin]-monooxygenase MICAL3 OS=Homo sapiens OX=9606 GN=MICAL3 PE=1 SV=2	33	51	33	224.2	13935.3	14231.9	15575.4	13742	14288.4	13670.8
High	O00567	Nucleolar protein 56 OS=Homo sapiens OX=9606 GN=NOP56 PE=1 SV=4	21	73	21	66	26208.6	25395.3	26191	23826.8	26057.4	25018.2
High	Q8WUY3	Protein prune homolog 2 OS=Homo sapiens OX=9606 GN=PRUNE2 PE=1 SV=3	32	45	32	340.4	5791.6	5908.4	6980.5	15107.4	15524.7	14920.9
High	Q7Z2W4	Zinc finger CCCH-type antiviral protein 1 OS=Homo sapiens OX=9606 GN=ZC3HAV1 PE=1 SV=3	27	57	27	101.4	27468.9	29256.6	26637.3	22372.7	21760.8	21934.5
High	Q13464	Rho-associated protein kinase 1 OS=Homo sapiens OX=9606 GN=ROCK1 PE=1 SV=1	32	52	27	158.1	11896.7	12410.4	13298	12975.8	13096.7	12466
High	P52701	DNA mismatch repair protein Msh6 OS=Homo sapiens OX=9606 GN=MSH6 PE=1 SV=2	32	56	32	152.7	24380.3	24255.4	24833.4	19718.5	21042.2	20134.3
High	Q12768	WASH complex subunit 5 OS=Homo sapiens OX=9606 GN=WASHC5 PE=1 SV=1	28	52	28	134.2	18546.5	18810.6	20511.6	21538.1	20875.2	21071.2
High	P21359	Neurofibromin OS=Homo sapiens OX=9606 GN=NF1 PE=1 SV=2	35	47	34	319.2	15786.8	16921.9	15663.7	16025	15952.8	15967.4
High	P35221	Catenin alpha-1 OS=Homo sapiens OX=9606 GN=CTNNA1 PE=1 SV=1	22	50	22	100	21735.7	21735.9	23682.2	25061.7	24703.5	24364.2
High	Q9Y5B9	FACT complex subunit SPT16 OS=Homo sapiens OX=9606 GN=SUPT16H PE=1 SV=1	25	52	25	119.8	25390.8	23346.4	23240.8	19940	20546	19872
High	Q9UPU5	Ubiquitin carboxyl-terminal hydrolase 24 OS=Homo sapiens OX=9606 GN=USP24 PE=1 SV=3	32	42	31	294.2	10631.4	11159.1	12124	10394.8	10610.3	10269
High	Q9Y4A5	Transformation/transcription domain-associated protein OS=Homo sapiens OX=9606 GN=TRRAP PE=1 SV=3	37	49	37	437.3	14908.8	14246.5	15258	12085.8	12958.5	12414.6
High	Q8TEQ6	Gem-associated protein 5 OS=Homo sapiens OX=9606 GN=GEMIN5 PE=1 SV=3	31	50	31	168.5	17799.1	18247.4	18555.7	17253.9	17468.6	16926.1
High	P53618	Coatomer subunit beta OS=Homo sapiens OX=9606 GN=COPB1 PE=1 SV=3	24	58	24	107.1	22165.7	22920.6	24473.9	23176.6	23054.1	22513
High	O00159	Unconventional myosin-Ic OS=Homo sapiens OX=9606 GN=MYO1C PE=1 SV=4	31	62	31	121.6	25524.9	24530.8	26170.2	26392.2	26298.9	25480.8
High	O60313	Dynamin-like 120 kDa protein, mitochondrial OS=Homo sapiens OX=9606 GN=OPA1 PE=1 SV=3	26	52	26	111.6	21381.4	20407.9	21724.7	21436.7	22314.3	21794.4
High	Q15643	Thyroid receptor-interacting protein 11 OS=Homo sapiens OX=9606 GN=TRIP11 PE=1 SV=3	32	49	32	227.4	16516.4	16196.4	17317.1	13591.8	13551.6	13114.1
High	P49368	T-complex protein 1 subunit gamma OS=Homo sapiens OX=9606 GN=CCT3 PE=1 SV=4	18	65	18	60.5	32004.4	33814.1	30706.4	32271	32250.6	32047
High	P48634	Protein PRRC2A OS=Homo sapiens OX=9606 GN=PRRC2A PE=1 SV=3	32	51	30	228.7	8938.4	8868.4	9798.7	9380.1	9786.9	9439.5
High	Q6P2E9	Enhancer of mRNA-decapping protein 4 OS=Homo sapiens OX=9606 GN=EDC4 PE=1 SV=1	25	43	25	151.6	13750.5	13558.8	14624.8	12043.5	12733.5	12262.6
High	P42356	Phosphatidylinositol 4-kinase alpha OS=Homo sapiens OX=9606 GN=PI4KA PE=1 SV=4	31	42	31	236.7	9069.9	8911.4	9805	11006	11198.5	10817.4
High	Q641Q2	WASH complex subunit 2A OS=Homo sapiens OX=9606 GN=WASHC2A PE=1 SV=3	24	43	7	147.1	1860.5	1938.6	2151.6	2318.9	2213.5	2171.1
High	Q00839	Heterogeneous nuclear ribonucleoprotein U OS=Homo sapiens OX=9606 GN=HNRNPU PE=1 SV=6	21	118	21	90.5	88911.6	86796.2	64637.8	76939	76882.5	78422.8
High	Q1KMD3	Heterogeneous nuclear ribonucleoprotein U-like protein 2 OS=Homo sapiens OX=9606 GN=HNRNPUL2 PE=1 SV=1	20	59	20	85.1	26651.2	25255.2	26141.4	22534.6	23553.1	23504.1
High	Q9UHB9	Signal recognition particle subunit SRP68 OS=Homo sapiens OX=9606 GN=SRP68 PE=1 SV=2	23	58	23	70.7	23624.5	24417.2	23361.6	23885.7	24109.6	23705.7
High	Q12929	Epidermal growth factor receptor kinase substrate 8 OS=Homo sapiens OX=9606 GN=EPS8 PE=1 SV=1	23	52	23	91.8	15831.5	16977.4	17218.1	13592.8	13988	13313.6
High	P14868	Aspartate--tRNA ligase, cytoplasmic OS=Homo sapiens OX=9606 GN=DARS PE=1 SV=2	25	73	25	57.1	31805.4	31667.6	33744.5	38847.8	37409	38953
High	P68363	Tubulin alpha-1B chain OS=Homo sapiens OX=9606 GN=TUBA1B PE=1 SV=1	17	176	1	50.1	437.5	547.6	589	649.7	575	637.2
High	Q5SW79	Centrosomal protein of 170 kDa OS=Homo sapiens OX=9606 GN=CEP170 PE=1 SV=1	29	42	29	175.2	13338.5	13489.4	14362.8	10143.1	10731.3	10145.9
High	Q6PKG0	La-related protein 1 OS=Homo sapiens OX=9606 GN=LARP1 PE=1 SV=2	33	68	33	123.4	29874.4	31671.7	26543.1	27206.7	27805	27513.5
High	P51659	Peroxisomal multifunctional enzyme type 2 OS=Homo sapiens OX=9606 GN=HSD17B4 PE=1 SV=3	23	70	23	79.6	27361.1	26123.1	27373.6	24727.1	25599.5	25243.8
High	Q9NSE4	Isoleucine--tRNA ligase, mitochondrial OS=Homo sapiens OX=9606 GN=IARS2 PE=1 SV=2	25	74	25	113.7	41765.8	40121.6	41931.2	42879.2	43799.7	43944
High	P49790	Nuclear pore complex protein Nup153 OS=Homo sapiens OX=9606 GN=NUP153 PE=1 SV=2	32	46	32	153.8	22123.2	19662	20423.5	16712.6	17937.5	17926.2
High	Q8NE71	ATP-binding cassette sub-family F member 1 OS=Homo sapiens OX=9606 GN=ABCF1 PE=1 SV=2	21	57	20	95.9	18460.4	19435.3	20104.1	20248.5	19687.8	19388.9
High	Q7Z3T8	Zinc finger FYVE domain-containing protein 16 OS=Homo sapiens OX=9606 GN=ZFYVE16 PE=1 SV=3	25	45	25	168.8	14818.7	14951.1	16296.9	20242.9	19504.5	19424.7
High	O95831	Apoptosis-inducing factor 1, mitochondrial OS=Homo sapiens OX=9606 GN=AIFM1 PE=1 SV=1	20	78	20	66.9	38125	36939	34859.7	36011.4	36632.1	36333.6
High	P06733	Alpha-enolase OS=Homo sapiens OX=9606 GN=ENO1 PE=1 SV=2	19	186	17	47.1	97284.9	107294	78687.9	96651.5	90747.2	92611.6
High	P00558	Phosphoglycerate kinase 1 OS=Homo sapiens OX=9606 GN=PGK1 PE=1 SV=3	22	134	22	44.6	55689.2	58956.9	55387.1	61840.9	58066.8	58747
High	Q99613	Eukaryotic translation initiation factor 3 subunit C OS=Homo sapiens OX=9606 GN=EIF3C PE=1 SV=1	24	69	24	105.3	23284.2	23790.1	24043.8	24703.3	24525.2	24709.7
High	Q14764	Major vault protein OS=Homo sapiens OX=9606 GN=MVP PE=1 SV=4	25	45	25	99.3	20379.2	22165.8	21736.4	21849	21931.7	21788.7
High	P78371	T-complex protein 1 subunit beta OS=Homo sapiens OX=9606 GN=CCT2 PE=1 SV=4	20	67	20	57.5	36212.5	40057	35442.6	34887.7	35694.4	35161.4
High	Q16531	DNA damage-binding protein 1 OS=Homo sapiens OX=9606 GN=DDB1 PE=1 SV=1	28	65	28	126.9	28137.6	28212.8	28137.6	26922.9	27337.2	27336.2
High	Q8IY21	Probable ATP-dependent RNA helicase DDX60 OS=Homo sapiens OX=9606 GN=DDX60 PE=1 SV=3	29	43	25	197.7	13418.6	13838.4	14338.4	12336.2	13076.5	12575
High	Q9NZB2	Constitutive coactivator of PPAR-gamma-like protein 1 OS=Homo sapiens OX=9606 GN=FAM120A PE=1 SV=2	26	51	25	121.8	17290.7	17967.7	18804.3	18801.2	19106.6	19015.3
High	P42166	Lamina-associated polypeptide 2, isoform alpha OS=Homo sapiens OX=9606 GN=TMPO PE=1 SV=2	21	56	16	75.4	13731.2	14562.6	13936.6	8994.5	10381.8	9737.8
High	Q5TZA2	Rootletin OS=Homo sapiens OX=9606 GN=CROCC PE=1 SV=1	32	45	32	228.4	10212.7	10079.3	11056.7	9307.4	9696.6	9272.5
High	P26639	Threonine--tRNA ligase, cytoplasmic OS=Homo sapiens OX=9606 GN=TARS PE=1 SV=3	26	64	25	83.4	36981.1	39075.4	38236.2	40003.7	37608.1	38297
High	Q99832	T-complex protein 1 subunit eta OS=Homo sapiens OX=9606 GN=CCT7 PE=1 SV=2	18	60	18	59.3	35648.1	36145.4	32625.5	34022.5	32617.4	32863
High	Q9Y485	DmX-like protein 1 OS=Homo sapiens OX=9606 GN=DMXL1 PE=1 SV=3	33	43	32	337.6	10777.6	11150	12010.6	15604.1	15339	15358.4
High	Q9NTZ6	RNA-binding protein 12 OS=Homo sapiens OX=9606 GN=RBM12 PE=1 SV=1	17	51	17	97.3	19154.8	19066.5	20363.7	19954.5	20299.8	19756.5
High	P12882	Myosin-1 OS=Homo sapiens OX=9606 GN=MYH1 PE=1 SV=3	24	43	1	223	2.6	2.9	3.2	3	5.3	229.2
High	Q5VYK3	Proteasome adapter and scaffold protein ECM29 OS=Homo sapiens OX=9606 GN=ECPAS PE=1 SV=2	27	49	27	204.2	12643.5	12682.5	14096.1	13305	13012.5	13088.5
High	Q13263	Transcription intermediary factor 1-beta OS=Homo sapiens OX=9606 GN=TRIM28 PE=1 SV=5	23	77	23	88.5	47537.5	44496.7	44138.4	44744.8	44958.9	45059.6
High	O14981	TATA-binding protein-associated factor 172 OS=Homo sapiens OX=9606 GN=BTAF1 PE=1 SV=2	30	39	30	206.8	10278.1	10420.2	11182	9936.1	10776.5	10460.9
High	Q86XP3	ATP-dependent RNA helicase DDX42 OS=Homo sapiens OX=9606 GN=DDX42 PE=1 SV=1	24	51	24	102.9	23445.8	24502.8	21730.7	21056.3	22435.4	21927.1
High	Q14974	Importin subunit beta-1 OS=Homo sapiens OX=9606 GN=KPNB1 PE=1 SV=2	20	72	20	97.1	31608.5	32675.8	30619.2	27978.1	27572.4	27212
High	Q13435	Splicing factor 3B subunit 2 OS=Homo sapiens OX=9606 GN=SF3B2 PE=1 SV=2	23	59	23	100.2	32108.5	30798.5	30277.8	26687.5	28335.8	27555.8
High	Q96AE4	Far upstream element-binding protein 1 OS=Homo sapiens OX=9606 GN=FUBP1 PE=1 SV=3	25	71	21	67.5	26140.7	25222.1	27686.8	25841.7	25686.9	25203.6
High	P51532	Transcription activator BRG1 OS=Homo sapiens OX=9606 GN=SMARCA4 PE=1 SV=2	28	53	18	184.5	16334.1	16510.6	13305.8	12559.5	13669.2	12988
High	Q6P996	Pyridoxal-dependent decarboxylase domain-containing protein 1 OS=Homo sapiens OX=9606 GN=PDXDC1 PE=1 SV=2	22	58	16	86.7	14990.6	15210.6	14774	10723.5	11114.3	10722.3
High	P42345	Serine/threonine-protein kinase mTOR OS=Homo sapiens OX=9606 GN=MTOR PE=1 SV=1	39	46	39	288.7	13485.7	14072.6	14890.1	14675.8	14568.1	14335.9
High	P35606	Coatomer subunit beta' OS=Homo sapiens OX=9606 GN=COPB2 PE=1 SV=2	26	59	26	102.4	27102.6	27100.4	27150.9	29534.4	27722.4	28888.5
High	P22314	Ubiquitin-like modifier-activating enzyme 1 OS=Homo sapiens OX=9606 GN=UBA1 PE=1 SV=3	26	100	26	117.8	48223.9	49774.3	50519.8	53259.1	50007.3	50910.3
High	Q07065	Cytoskeleton-associated protein 4 OS=Homo sapiens OX=9606 GN=CKAP4 PE=1 SV=2	26	68	26	66	26157.2	25503	26899.5	27460.6	28430.4	27622.1
High	Q8N163	Cell cycle and apoptosis regulator protein 2 OS=Homo sapiens OX=9606 GN=CCAR2 PE=1 SV=2	26	64	26	102.8	27787.4	26941.4	26536.1	25561.5	26330.8	25875.7
High	P17980	26S proteasome regulatory subunit 6A OS=Homo sapiens OX=9606 GN=PSMC3 PE=1 SV=3	17	53	17	49.2	27810.4	28004.2	28660.7	28164.4	27574.6	27826.5
High	O95425	Supervillin OS=Homo sapiens OX=9606 GN=SVIL PE=1 SV=2	28	39	28	247.6	10887.9	11134.7	11840.7	11245.6	12023.4	11315.3
High	P13010	X-ray repair cross-complementing protein 5 OS=Homo sapiens OX=9606 GN=XRCC5 PE=1 SV=3	22	79	22	82.7	43524.9	45171.4	40120.3	39680.7	40714.8	40365.5
High	Q9Y4L1	Hypoxia up-regulated protein 1 OS=Homo sapiens OX=9606 GN=HYOU1 PE=1 SV=1	23	61	23	111.3	24517.3	24649.3	26361	24860	24146.9	23266.3
High	Q9NU22	Midasin OS=Homo sapiens OX=9606 GN=MDN1 PE=1 SV=2	35	40	34	632.4	8494.2	8648.2	9135.2	7636.9	8199.8	7893.2
High	O94826	Mitochondrial import receptor subunit TOM70 OS=Homo sapiens OX=9606 GN=TOMM70 PE=1 SV=1	23	55	23	67.4	30873.9	29948.9	28177.7	29310.8	31026.5	29997.2
High	Q15436	Protein transport protein Sec23A OS=Homo sapiens OX=9606 GN=SEC23A PE=1 SV=2	19	55	18	86.1	16628.5	16785.9	17301.3	17901.3	17587.2	17897.6
High	P50991	T-complex protein 1 subunit delta OS=Homo sapiens OX=9606 GN=CCT4 PE=1 SV=4	19	63	19	57.9	26992.4	29390.1	26488.4	24889.8	25366.2	24975
High	Q92499	ATP-dependent RNA helicase DDX1 OS=Homo sapiens OX=9606 GN=DDX1 PE=1 SV=2	24	70	24	82.4	24528.6	23849	26966.9	29002.6	29614.9	29139.7
High	Q9NW13	RNA-binding protein 28 OS=Homo sapiens OX=9606 GN=RBM28 PE=1 SV=3	25	55	25	85.7	26394.6	25086.1	23963.1	21407.7	22932.3	22668.8
High	O14617	AP-3 complex subunit delta-1 OS=Homo sapiens OX=9606 GN=AP3D1 PE=1 SV=1	23	52	23	130.1	19971.2	20661.2	20994.3	21808	21703	21737.4
High	Q99460	26S proteasome non-ATPase regulatory subunit 1 OS=Homo sapiens OX=9606 GN=PSMD1 PE=1 SV=2	21	52	21	105.8	27212.5	26032.5	28116.6	27140.6	26067.7	25955
High	Q9H0A0	RNA cytidine acetyltransferase OS=Homo sapiens OX=9606 GN=NAT10 PE=1 SV=2	25	53	25	115.7	28007.3	26621.4	25238.8	22353.1	23916.1	23244.3
High	Q9Y230	RuvB-like 2 OS=Homo sapiens OX=9606 GN=RUVBL2 PE=1 SV=3	18	67	18	51.1	34005.4	34125.7	33746.4	34295.1	34429	33544.8
High	Q6PGP7	Tetratricopeptide repeat protein 37 OS=Homo sapiens OX=9606 GN=TTC37 PE=1 SV=1	28	45	28	175.4	14882.3	15524.3	16843.6	21902.8	20812.5	21115.7
High	P22102	Trifunctional purine biosynthetic protein adenosine-3 OS=Homo sapiens OX=9606 GN=GART PE=1 SV=1	23	56	23	107.7	28034.9	31964.1	28348.8	27052.6	26605.8	26578.9
High	P14866	Heterogeneous nuclear ribonucleoprotein L OS=Homo sapiens OX=9606 GN=HNRNPL PE=1 SV=2	18	79	17	64.1	31465.3	29475.8	31303.1	27623.2	28964.9	28112.2
High	O94804	Serine/threonine-protein kinase 10 OS=Homo sapiens OX=9606 GN=STK10 PE=1 SV=1	25	53	23	112.1	26569.1	27744.4	23391.9	24336.5	23537.4	24053.8
High	P68133	Actin, alpha skeletal muscle OS=Homo sapiens OX=9606 GN=ACTA1 PE=1 SV=1	14	230	5	42	4425.8	4542.9	5078.9	4528.7	4786.1	13367.3
High	P30876	DNA-directed RNA polymerase II subunit RPB2 OS=Homo sapiens OX=9606 GN=POLR2B PE=1 SV=1	22	39	22	133.8	13859.6	13605	14586.7	13065.2	13037.8	12838.1
High	Q5JTH9	RRP12-like protein OS=Homo sapiens OX=9606 GN=RRP12 PE=1 SV=2	27	61	27	143.6	20001.3	21197.5	19687.1	18419.4	21070.4	19333.7
High	O00203	AP-3 complex subunit beta-1 OS=Homo sapiens OX=9606 GN=AP3B1 PE=1 SV=3	29	60	29	121.2	21875.6	22213.1	23987.9	24267.1	22956.1	23381.5
High	Q9NVI7	ATPase family AAA domain-containing protein 3A OS=Homo sapiens OX=9606 GN=ATAD3A PE=1 SV=2	20	76	8	71.3	15957.8	14064.7	15719.3	14433.6	14538.7	14364.1
High	Q9GZR7	ATP-dependent RNA helicase DDX24 OS=Homo sapiens OX=9606 GN=DDX24 PE=1 SV=1	26	61	26	96.3	24713.5	22378.5	23193.1	22287.4	22514.4	22408.5
High	P54886	Delta-1-pyrroline-5-carboxylate synthase OS=Homo sapiens OX=9606 GN=ALDH18A1 PE=1 SV=2	22	50	22	87.2	23086.3	22037.7	23286.6	26215.4	25684.1	26663.3
High	P50570	Dynamin-2 OS=Homo sapiens OX=9606 GN=DNM2 PE=1 SV=2	24	50	12	98	11866.1	12039.5	12860.5	11735.5	11690.3	11450.5
High	O95714	E3 ubiquitin-protein ligase HERC2 OS=Homo sapiens OX=9606 GN=HERC2 PE=1 SV=2	33	39	33	526.9	9015.7	8715.1	9776.4	8982.4	8796.3	8946.2
High	Q13616	Cullin-1 OS=Homo sapiens OX=9606 GN=CUL1 PE=1 SV=2	25	56	25	89.6	24346.3	26214.5	22377.7	25518.9	22703.8	24895.4
High	O75976	Carboxypeptidase D OS=Homo sapiens OX=9606 GN=CPD PE=1 SV=2	28	43	28	152.8	13844.7	13117.7	14382.2	19278	19385.1	19730.9
High	P40926	Malate dehydrogenase, mitochondrial OS=Homo sapiens OX=9606 GN=MDH2 PE=1 SV=3	15	163	15	35.5	81737.9	77937.3	69664.5	74815.1	75433.1	77329.7
High	O43390	Heterogeneous nuclear ribonucleoprotein R OS=Homo sapiens OX=9606 GN=HNRNPR PE=1 SV=1	23	66	15	70.9	23227.8	22169	23422.3	20280.9	21593.6	20738.2
High	Q15021	Condensin complex subunit 1 OS=Homo sapiens OX=9606 GN=NCAPD2 PE=1 SV=3	27	47	27	157.1	13263.5	13462.8	14065.2	10368.8	10623.8	10296.5
High	P46459	Vesicle-fusing ATPase OS=Homo sapiens OX=9606 GN=NSF PE=1 SV=3	27	58	26	82.5	29113.5	29286.1	27884.9	27619.5	28535.5	27769.9
High	O60716	Catenin delta-1 OS=Homo sapiens OX=9606 GN=CTNND1 PE=1 SV=1	23	49	23	108.1	16561.9	17255.8	17933.7	15092.3	15113	14480
High	Q92896	Golgi apparatus protein 1 OS=Homo sapiens OX=9606 GN=GLG1 PE=1 SV=2	22	54	21	134.5	20338.1	19551	19202.9	16286.3	17173.9	16744.9
High	P55884	Eukaryotic translation initiation factor 3 subunit B OS=Homo sapiens OX=9606 GN=EIF3B PE=1 SV=3	20	65	20	92.4	39192	40969.4	36837.4	38789.5	36311.7	37486.7
High	Q07866	Kinesin light chain 1 OS=Homo sapiens OX=9606 GN=KLC1 PE=1 SV=2	21	43	14	65.3	15791.6	16644.7	16920.4	16809	16558.8	16369.7
High	Q9BQE3	Tubulin alpha-1C chain OS=Homo sapiens OX=9606 GN=TUBA1C PE=1 SV=1	16	161	3	49.9	4673.5	5079.1	5462.6	5528.9	5330.3	5222.4
High	Q7L2E3	ATP-dependent RNA helicase DHX30 OS=Homo sapiens OX=9606 GN=DHX30 PE=1 SV=1	29	51	29	133.9	19927	19247.5	20228.8	18202.4	18844.2	18528.3
High	Q14697	Neutral alpha-glucosidase AB OS=Homo sapiens OX=9606 GN=GANAB PE=1 SV=3	25	70	25	106.8	35717.2	35299.7	35937.4	29919	32058.4	30486.3
High	Q5UIP0	Telomere-associated protein RIF1 OS=Homo sapiens OX=9606 GN=RIF1 PE=1 SV=2	31	51	31	274.3	18314.4	16451	16829.2	12211.7	12816.5	12382.3
High	A2RRP1	Neuroblastoma-amplified sequence OS=Homo sapiens OX=9606 GN=NBAS PE=1 SV=2	29	39	29	268.4	11955.8	11587.5	12590	12707	13143	13070.2
High	Q15029	116 kDa U5 small nuclear ribonucleoprotein component OS=Homo sapiens OX=9606 GN=EFTUD2 PE=1 SV=1	27	62	26	109.4	30493.8	29726.6	29872.6	26676	28122.6	27753
High	Q14247	Src substrate cortactin OS=Homo sapiens OX=9606 GN=CTTN PE=1 SV=2	24	68	24	61.5	32244	34243.5	34664.6	37832.7	36397.6	36293.2
High	P19338	Nucleolin OS=Homo sapiens OX=9606 GN=NCL PE=1 SV=3	28	122	28	76.6	83429.7	80485.5	74669.4	74943.4	76129.1	75480
High	Q14315	Filamin-C OS=Homo sapiens OX=9606 GN=FLNC PE=1 SV=3	30	43	19	290.8	6722.3	7177	7313.7	3938.3	4296.4	7528.1
High	Q15477	Helicase SKI2W OS=Homo sapiens OX=9606 GN=SKIV2L PE=1 SV=3	23	42	23	137.7	14709	16101.6	16373.9	20792.5	19294.3	20867.2
High	O15294	UDP-N-acetylglucosamine--peptide N-acetylglucosaminyltransferase 110 kDa subunit OS=Homo sapiens OX=9606 GN=OGT PE=1 SV=3	22	40	22	116.9	18187.2	18710.1	18493.7	17353.9	17431.6	17866.2
High	P31943	Heterogeneous nuclear ribonucleoprotein H OS=Homo sapiens OX=9606 GN=HNRNPH1 PE=1 SV=4	15	99	8	49.2	15974.6	16731.7	15145.8	14293.7	15129.7	14826.3
High	Q5JTZ9	Alanine--tRNA ligase, mitochondrial OS=Homo sapiens OX=9606 GN=AARS2 PE=1 SV=1	27	50	26	107.3	15645.2	16488.9	15330.8	14498.7	15568.4	15058.7
High	Q92538	Golgi-specific brefeldin A-resistance guanine nucleotide exchange factor 1 OS=Homo sapiens OX=9606 GN=GBF1 PE=1 SV=2	28	40	28	206.3	12499.3	12881.3	13587.6	13884.6	14292.6	14045.8
High	P16435	NADPH--cytochrome P450 reductase OS=Homo sapiens OX=9606 GN=POR PE=1 SV=2	22	84	22	76.6	39257.4	35845.8	36838.1	31817.2	31885.1	31520.8
High	Q9H223	EH domain-containing protein 4 OS=Homo sapiens OX=9606 GN=EHD4 PE=1 SV=1	16	49	15	61.1	21425.1	22586.2	23544.3	20242.7	20686.7	19706.5
High	A0AVT1	Ubiquitin-like modifier-activating enzyme 6 OS=Homo sapiens OX=9606 GN=UBA6 PE=1 SV=1	23	40	23	117.9	17196.6	18131	19328.8	19653.1	19068.9	19237.7
High	O75410	Transforming acidic coiled-coil-containing protein 1 OS=Homo sapiens OX=9606 GN=TACC1 PE=1 SV=2	26	38	23	87.7	12810.3	12868.2	13920.1	12710.3	13573.6	12863.2
High	Q9H2M9	Rab3 GTPase-activating protein non-catalytic subunit OS=Homo sapiens OX=9606 GN=RAB3GAP2 PE=1 SV=1	23	46	23	155.9	18064.7	18155.4	20046.2	21146.2	20721.4	20544.3
High	Q9NTJ3	Structural maintenance of chromosomes protein 4 OS=Homo sapiens OX=9606 GN=SMC4 PE=1 SV=2	28	40	28	147.1	17696.4	18271.3	16210	14168.7	14684.7	14031.4
High	P31942	Heterogeneous nuclear ribonucleoprotein H3 OS=Homo sapiens OX=9606 GN=HNRNPH3 PE=1 SV=2	12	80	12	36.9	15348.7	14674.8	15780.4	12880.5	13812.8	13163.7
High	O43795	Unconventional myosin-Ib OS=Homo sapiens OX=9606 GN=MYO1B PE=1 SV=3	29	53	29	131.9	24457.5	23793.7	25146.7	28633.6	27573.3	28341.1
High	P62333	26S proteasome regulatory subunit 10B OS=Homo sapiens OX=9606 GN=PSMC6 PE=1 SV=1	15	49	15	44.1	21905.5	22099.9	23298	22488.7	21877.7	21323.1
High	Q9Y4E1	WASH complex subunit 2C OS=Homo sapiens OX=9606 GN=WASHC2C PE=1 SV=4	24	39	7	144.8	2230.6	2452	2190.7	2512.2	2471.4	2448.4
High	P68104	Elongation factor 1-alpha 1 OS=Homo sapiens OX=9606 GN=EEF1A1 PE=1 SV=1	16	148	7	50.1	39772.9	41351.6	41686.2	43149.2	41501.7	43194.7
High	O94979	Protein transport protein Sec31A OS=Homo sapiens OX=9606 GN=SEC31A PE=1 SV=3	22	57	22	132.9	21951.3	22235	23716.6	24599.5	24219.5	24441.8
High	P30153	Serine/threonine-protein phosphatase 2A 65 kDa regulatory subunit A alpha isoform OS=Homo sapiens OX=9606 GN=PPP2R1A PE=1 SV=4	20	77	17	65.3	37651.2	39846.1	36790.3	40708.2	38244.4	38694.4
High	P19174	1-phosphatidylinositol 4,5-bisphosphate phosphodiesterase gamma-1 OS=Homo sapiens OX=9606 GN=PLCG1 PE=1 SV=1	25	43	25	148.4	16151.3	17052.5	18293	17499.5	17339.7	17127.3
High	P26358	DNA (cytosine-5)-methyltransferase 1 OS=Homo sapiens OX=9606 GN=DNMT1 PE=1 SV=2	28	46	28	183.1	16612.7	16363.9	17849.1	12813.4	13583.8	12962.5
High	Q9BXJ9	N-alpha-acetyltransferase 15, NatA auxiliary subunit OS=Homo sapiens OX=9606 GN=NAA15 PE=1 SV=1	21	49	15	101.2	20640	21182.7	18783.2	19745.5	19277	19312.1
High	Q8WYP5	Protein ELYS OS=Homo sapiens OX=9606 GN=AHCTF1 PE=1 SV=3	25	37	25	252.3	10365	9807.9	10301.3	8448.5	9078.3	8721.5
High	Q14669	E3 ubiquitin-protein ligase TRIP12 OS=Homo sapiens OX=9606 GN=TRIP12 PE=1 SV=1	26	44	26	220.3	12017.8	11378.1	12446.3	10359.5	10545.2	10214.9
High	P55084	Trifunctional enzyme subunit beta, mitochondrial OS=Homo sapiens OX=9606 GN=HADHB PE=1 SV=3	17	72	17	51.3	39770.8	37828.5	39907.2	36631.3	38883.7	38036.7
High	Q14517	Protocadherin Fat 1 OS=Homo sapiens OX=9606 GN=FAT1 PE=1 SV=2	29	32	29	506	8378.2	7681	8728.2	6578.8	7379.3	6847.8
High	P27987	Inositol-trisphosphate 3-kinase B OS=Homo sapiens OX=9606 GN=ITPKB PE=1 SV=5	23	42	23	102.3	9830.6	10061.6	11007.1	8198	8245.5	7864.4
High	P25205	DNA replication licensing factor MCM3 OS=Homo sapiens OX=9606 GN=MCM3 PE=1 SV=3	25	51	25	90.9	21733.3	20340.5	20993.6	16620	17377.3	16332.8
High	P12956	X-ray repair cross-complementing protein 6 OS=Homo sapiens OX=9606 GN=XRCC6 PE=1 SV=2	20	99	20	69.8	46561.9	45435.6	48691.6	42609.5	44158.5	42772.4
High	P61978	Heterogeneous nuclear ribonucleoprotein K OS=Homo sapiens OX=9606 GN=HNRNPK PE=1 SV=1	18	100	18	50.9	47121.1	44767.6	45019.9	43345.6	44536.2	43740.6
High	P54577	Tyrosine--tRNA ligase, cytoplasmic OS=Homo sapiens OX=9606 GN=YARS PE=1 SV=4	25	70	25	59.1	44845.6	48676.6	38929	34033.9	34181.7	32382.5
High	P49321	Nuclear autoantigenic sperm protein OS=Homo sapiens OX=9606 GN=NASP PE=1 SV=2	21	51	21	85.2	13828	14009.2	14389.6	12979.8	13084.9	12905
High	Q9UPQ9	Trinucleotide repeat-containing gene 6B protein OS=Homo sapiens OX=9606 GN=TNRC6B PE=1 SV=4	21	27	21	193.9	5233.8	5667.7	6072.9	5710	6062.7	5863.3
High	P31948	Stress-induced-phosphoprotein 1 OS=Homo sapiens OX=9606 GN=STIP1 PE=1 SV=1	23	89	23	62.6	51875.4	52071	45929.2	47763.2	45443.9	45452.9
High	O00429	Dynamin-1-like protein OS=Homo sapiens OX=9606 GN=DNM1L PE=1 SV=2	24	45	24	81.8	16685.7	17482.1	18790.8	18930.8	18381.7	18203.7
High	Q03701	CCAAT/enhancer-binding protein zeta OS=Homo sapiens OX=9606 GN=CEBPZ PE=1 SV=3	19	38	19	120.9	19947.3	18347	17031.2	16607.9	17554.1	17131.7
High	Q86VI3	Ras GTPase-activating-like protein IQGAP3 OS=Homo sapiens OX=9606 GN=IQGAP3 PE=1 SV=2	26	44	24	184.6	10209.9	10062.7	11076.1	10751.2	11230.3	10535.4
High	P30101	Protein disulfide-isomerase A3 OS=Homo sapiens OX=9606 GN=PDIA3 PE=1 SV=4	18	89	18	56.7	46806	43746.6	39166.8	39233.2	40902.4	39047.7
High	P08758	Annexin A5 OS=Homo sapiens OX=9606 GN=ANXA5 PE=1 SV=2	19	223	18	35.9	54914.8	55644.4	62158.2	83950.9	62733.2	78450.3
High	P50454	Serpin H1 OS=Homo sapiens OX=9606 GN=SERPINH1 PE=1 SV=2	16	65	16	46.4	34689.4	35618.6	30869	26891.4	28252.5	27633.9
High	Q05397	Focal adhesion kinase 1 OS=Homo sapiens OX=9606 GN=PTK2 PE=1 SV=2	25	45	24	119.2	20925.9	21534	22239.1	22483	21083.4	21818
High	O43776	Asparagine--tRNA ligase, cytoplasmic OS=Homo sapiens OX=9606 GN=NARS PE=1 SV=1	18	70	18	62.9	34833.6	37305.3	32849.9	34321.7	34136.5	33486.1
High	Q7L576	Cytoplasmic FMR1-interacting protein 1 OS=Homo sapiens OX=9606 GN=CYFIP1 PE=1 SV=1	27	55	16	145.1	8801.6	8950	8976.4	8990.4	8800.2	8914.9
High	P29144	Tripeptidyl-peptidase 2 OS=Homo sapiens OX=9606 GN=TPP2 PE=1 SV=4	22	41	22	138.3	15419.2	17457.2	16094.7	17862.5	18579.9	17825
High	Q9H0D6	5'-3' exoribonuclease 2 OS=Homo sapiens OX=9606 GN=XRN2 PE=1 SV=1	21	63	21	108.5	27562.3	25647.2	27455.8	22164	23207.9	22270.3
High	P22033	Methylmalonyl-CoA mutase, mitochondrial OS=Homo sapiens OX=9606 GN=MMUT PE=1 SV=4	19	43	19	83.1	20027.2	18773.5	20413.9	24634.6	24640.5	24758.1
High	O75694	Nuclear pore complex protein Nup155 OS=Homo sapiens OX=9606 GN=NUP155 PE=1 SV=1	25	42	25	155.1	15619.3	14801.1	15368.1	12919.8	13498	13224.9
High	Q9NTI5	Sister chromatid cohesion protein PDS5 homolog B OS=Homo sapiens OX=9606 GN=PDS5B PE=1 SV=1	24	43	21	164.6	11516.3	10705.4	11099.1	9543.9	10114.3	9655.5
High	Q96HY7	Probable 2-oxoglutarate dehydrogenase E1 component DHKTD1, mitochondrial OS=Homo sapiens OX=9606 GN=DHTKD1 PE=1 SV=2	18	40	18	103	14508.7	14122.3	13968.6	13448.5	14360.6	14352.6
High	Q9Y265	RuvB-like 1 OS=Homo sapiens OX=9606 GN=RUVBL1 PE=1 SV=1	15	70	15	50.2	31163.2	31699.6	32662.3	30629.2	31071.8	30442.1
High	P35527	Keratin, type I cytoskeletal 9 OS=Homo sapiens OX=9606 GN=KRT9 PE=1 SV=3	16	56	15	62	10708.5	10489.8	10402.5	17337.6	25932.2	30140.1
High	P11387	DNA topoisomerase 1 OS=Homo sapiens OX=9606 GN=TOP1 PE=1 SV=2	19	53	17	90.7	31712.8	28322.5	27371.9	23310.4	24540.4	23459.9
High	Q03164	Histone-lysine N-methyltransferase 2A OS=Homo sapiens OX=9606 GN=KMT2A PE=1 SV=5	26	29	26	431.5	6452.7	5957.5	6584.7	4483	4932.1	4633.3
High	Q27J81	Inverted formin-2 OS=Homo sapiens OX=9606 GN=INF2 PE=1 SV=2	23	41	22	135.5	8880.4	9228	9973.3	10803	10700.6	10629.4
High	Q96KR1	Zinc finger RNA-binding protein OS=Homo sapiens OX=9606 GN=ZFR PE=1 SV=2	20	43	20	116.9	16301.5	15082.4	15704.8	14285.9	14724.4	14597.7
High	Q9HAU0	Pleckstrin homology domain-containing family A member 5 OS=Homo sapiens OX=9606 GN=PLEKHA5 PE=1 SV=1	26	41	26	127.4	12069.2	12272.1	13332	13561	14067.6	13306.1
High	Q9HCE0	Ectopic P granules protein 5 homolog OS=Homo sapiens OX=9606 GN=EPG5 PE=1 SV=2	26	42	26	292.3	15887.5	18539.1	15995.2	12564.9	13606.9	13108.6
High	Q15365	Poly(rC)-binding protein 1 OS=Homo sapiens OX=9606 GN=PCBP1 PE=1 SV=2	14	63	10	37.5	12620.2	13467.8	14442.1	12696	13535.8	13081.7
High	Q5JTV8	Torsin-1A-interacting protein 1 OS=Homo sapiens OX=9606 GN=TOR1AIP1 PE=1 SV=2	21	52	20	66.2	13305.5	12609.4	13330.1	11597	12523.5	12083.9
High	Q06210	Glutamine--fructose-6-phosphate aminotransferase [isomerizing] 1 OS=Homo sapiens OX=9606 GN=GFPT1 PE=1 SV=3	21	43	19	78.8	15150	16516.8	16442.1	12776	12418.4	12239.4
High	Q08379	Golgin subfamily A member 2 OS=Homo sapiens OX=9606 GN=GOLGA2 PE=1 SV=3	20	36	20	113	8727.1	8405.2	9200.3	8260.3	8483.4	8169.3
High	Q14157	Ubiquitin-associated protein 2-like OS=Homo sapiens OX=9606 GN=UBAP2L PE=1 SV=2	20	41	20	114.5	16098.4	16163.7	17114	15787.7	15738.5	15811.6
High	O75150	E3 ubiquitin-protein ligase BRE1B OS=Homo sapiens OX=9606 GN=RNF40 PE=1 SV=5	22	36	21	113.6	14648	14216.4	15250.6	12050.6	12699.1	12148.5
High	Q9HD20	Manganese-transporting ATPase 13A1 OS=Homo sapiens OX=9606 GN=ATP13A1 PE=1 SV=2	27	52	27	132.9	17392.4	16669.7	17873.2	15802.1	16700.1	16065.5
High	P33992	DNA replication licensing factor MCM5 OS=Homo sapiens OX=9606 GN=MCM5 PE=1 SV=5	21	51	21	82.2	21615.1	22850.1	17951.2	15794.5	17219.7	16317.1
High	Q9Y678	Coatomer subunit gamma-1 OS=Homo sapiens OX=9606 GN=COPG1 PE=1 SV=1	22	47	22	97.7	17438.8	17322.9	19085.6	18897.1	18251	18115.5
High	Q9UKV3	Apoptotic chromatin condensation inducer in the nucleus OS=Homo sapiens OX=9606 GN=ACIN1 PE=1 SV=2	26	48	26	151.8	20919.7	19432.2	19805.6	17023.6	17897.1	17569.2
High	P08240	Signal recognition particle receptor subunit alpha OS=Homo sapiens OX=9606 GN=SRPRA PE=1 SV=2	20	51	20	69.8	27427.2	28153.4	24419.8	20226.7	22334.7	21430.2
High	Q9BSJ8	Extended synaptotagmin-1 OS=Homo sapiens OX=9606 GN=ESYT1 PE=1 SV=1	25	54	25	122.8	18883.5	18693.7	19965.4	20823.2	21845.4	21148.3
High	Q9BQ52	Zinc phosphodiesterase ELAC protein 2 OS=Homo sapiens OX=9606 GN=ELAC2 PE=1 SV=2	21	39	21	92.2	12742.5	12497.6	13583.7	10319.3	10818.5	10297.4
High	Q7Z478	ATP-dependent RNA helicase DHX29 OS=Homo sapiens OX=9606 GN=DHX29 PE=1 SV=2	26	39	25	155.1	13261.5	13541.5	14162.6	14373.3	13875.1	14116.3
High	P42285	Exosome RNA helicase MTR4 OS=Homo sapiens OX=9606 GN=MTREX PE=1 SV=3	24	43	24	117.7	21469.7	20457.5	21406.7	17994.1	18852.8	18078.2
High	Q9NVP1	ATP-dependent RNA helicase DDX18 OS=Homo sapiens OX=9606 GN=DDX18 PE=1 SV=2	17	46	17	75.4	27073.8	24867	25577.6	20094.2	21307.6	20610.2
High	P04843	Dolichyl-diphosphooligosaccharide--protein glycosyltransferase subunit 1 OS=Homo sapiens OX=9606 GN=RPN1 PE=1 SV=1	22	69	22	68.5	27811.2	27315.8	26018.8	22626.2	24599.5	23230.5
High	O14980	Exportin-1 OS=Homo sapiens OX=9606 GN=XPO1 PE=1 SV=1	22	56	22	123.3	22855.8	23604.8	23270.3	22041.1	22026.4	21693.1
High	O14920	Inhibitor of nuclear factor kappa-B kinase subunit beta OS=Homo sapiens OX=9606 GN=IKBKB PE=1 SV=1	20	45	19	86.5	12601.2	13271.9	14268.3	15777.7	15049	15109
High	Q93009	Ubiquitin carboxyl-terminal hydrolase 7 OS=Homo sapiens OX=9606 GN=USP7 PE=1 SV=2	23	35	23	128.2	15874.1	15538.7	15670.1	13908	14629.3	13906.4
High	O15031	Plexin-B2 OS=Homo sapiens OX=9606 GN=PLXNB2 PE=1 SV=3	23	40	22	205	12825.3	13241.8	13372.1	13719.8	14319.6	13923.9
High	Q6PL18	ATPase family AAA domain-containing protein 2 OS=Homo sapiens OX=9606 GN=ATAD2 PE=1 SV=1	23	38	21	158.5	18066.1	16580.3	16737	12844.1	14645.8	13952.7
High	O75122	CLIP-associating protein 2 OS=Homo sapiens OX=9606 GN=CLASP2 PE=1 SV=3	24	42	20	141	12021.2	12331.7	12861.7	12480.2	12172.6	12016.2
High	Q9UJS0	Calcium-binding mitochondrial carrier protein Aralar2 OS=Homo sapiens OX=9606 GN=SLC25A13 PE=1 SV=2	16	66	12	74.1	29080.6	26787.4	28374.4	29137.5	29462.3	30362.5
High	Q5VTR2	E3 ubiquitin-protein ligase BRE1A OS=Homo sapiens OX=9606 GN=RNF20 PE=1 SV=2	24	40	23	113.6	17249	16686.5	17703.6	14938.5	15493.3	14612.4
High	Q9UQ80	Proliferation-associated protein 2G4 OS=Homo sapiens OX=9606 GN=PA2G4 PE=1 SV=3	16	71	16	43.8	37664.5	38720.2	38146.5	38472.3	37849.6	37504.7
High	Q9Y3I0	tRNA-splicing ligase RtcB homolog OS=Homo sapiens OX=9606 GN=RTCB PE=1 SV=1	18	59	18	55.2	33810	33835.8	34940.1	39792.8	37325.3	39370.9
High	P53992	Protein transport protein Sec24C OS=Homo sapiens OX=9606 GN=SEC24C PE=1 SV=3	21	50	20	118.2	14162.6	14850.9	15606.8	16731	15356.6	15179.6
High	O75534	Cold shock domain-containing protein E1 OS=Homo sapiens OX=9606 GN=CSDE1 PE=1 SV=2	26	42	26	88.8	18385.3	19730.1	17971.6	17069.1	16677.2	16482.2
High	O60506	Heterogeneous nuclear ribonucleoprotein Q OS=Homo sapiens OX=9606 GN=SYNCRIP PE=1 SV=2	21	53	13	69.6	13537.8	13866.5	15108.8	11854.9	12345.2	11947
High	P17480	Nucleolar transcription factor 1 OS=Homo sapiens OX=9606 GN=UBTF PE=1 SV=1	23	50	23	89.4	22559.5	21031.5	22223.2	20660.3	21875.5	21006.2
High	O95239	Chromosome-associated kinesin KIF4A OS=Homo sapiens OX=9606 GN=KIF4A PE=1 SV=3	22	35	22	139.8	8305	7872.9	8819	6207.2	6848.7	6299.6
High	Q13177	Serine/threonine-protein kinase PAK 2 OS=Homo sapiens OX=9606 GN=PAK2 PE=1 SV=3	17	47	13	58	19212.1	20307.4	21160.4	18983.1	17940	17793.1
High	O94964	Protein SOGA1 OS=Homo sapiens OX=9606 GN=SOGA1 PE=1 SV=2	26	33	26	159.7	8204.2	8493.9	9162.5	7732.3	8109.9	7699.5
High	O75083	WD repeat-containing protein 1 OS=Homo sapiens OX=9606 GN=WDR1 PE=1 SV=4	20	60	20	66.2	30008.2	32934.7	29852	31527.7	29557.2	30379.2
High	P46063	ATP-dependent DNA helicase Q1 OS=Homo sapiens OX=9606 GN=RECQL PE=1 SV=3	22	42	21	73.4	14001.7	14497	15303.2	15521.3	16367.5	16072.9
High	Q9H4M9	EH domain-containing protein 1 OS=Homo sapiens OX=9606 GN=EHD1 PE=1 SV=2	16	39	15	60.6	15580.2	16340	17211	22304.8	21280.2	21686.7
High	Q9UHB6	LIM domain and actin-binding protein 1 OS=Homo sapiens OX=9606 GN=LIMA1 PE=1 SV=1	26	48	25	85.2	20805.3	20870.2	21679.9	21676	22786.4	22089.7
High	Q8NCM8	Cytoplasmic dynein 2 heavy chain 1 OS=Homo sapiens OX=9606 GN=DYNC2H1 PE=1 SV=4	29	37	29	492.3	5492.6	5865	6274.6	8662.8	8932.5	8334.2
High	P24928	DNA-directed RNA polymerase II subunit RPB1 OS=Homo sapiens OX=9606 GN=POLR2A PE=1 SV=2	29	37	29	217	13390.7	12476.7	12580.2	11126.4	11580.3	11519.9
High	P78344	Eukaryotic translation initiation factor 4 gamma 2 OS=Homo sapiens OX=9606 GN=EIF4G2 PE=1 SV=1	24	47	24	102.3	17567.2	17591.6	16689.9	16604.6	16435.1	16481.4
High	Q13200	26S proteasome non-ATPase regulatory subunit 2 OS=Homo sapiens OX=9606 GN=PSMD2 PE=1 SV=3	24	51	24	100.1	20277	20711.7	20675.1	19138.4	19275.2	18862
High	Q9BUQ8	Probable ATP-dependent RNA helicase DDX23 OS=Homo sapiens OX=9606 GN=DDX23 PE=1 SV=3	20	48	20	95.5	22271	21711.6	21609	17991.7	19826.9	19049.3
High	O60287	Nucleolar pre-ribosomal-associated protein 1 OS=Homo sapiens OX=9606 GN=URB1 PE=1 SV=4	23	34	23	254.2	7598.5	7154.6	7628.8	6627.1	7232.9	6949.8
High	P35251	Replication factor C subunit 1 OS=Homo sapiens OX=9606 GN=RFC1 PE=1 SV=4	22	40	22	128.2	14364.8	13287.5	13815.7	10877.9	11606.1	11306.7
High	Q96JH7	Deubiquitinating protein VCIP135 OS=Homo sapiens OX=9606 GN=VCPIP1 PE=1 SV=2	26	34	26	134.2	9847.1	9980.4	10935.3	10383.8	10212.5	9969.1
High	O95248	Myotubularin-related protein 5 OS=Homo sapiens OX=9606 GN=SBF1 PE=1 SV=4	25	33	25	208.3	8289	8572.7	9229.5	9667.8	9928.7	9596.5
High	Q5JRA6	Transport and Golgi organization protein 1 homolog OS=Homo sapiens OX=9606 GN=MIA3 PE=1 SV=1	25	40	25	213.6	16157.3	15333.9	16701.7	17726	17730.1	17906.9
High	Q10567	AP-1 complex subunit beta-1 OS=Homo sapiens OX=9606 GN=AP1B1 PE=1 SV=2	20	53	11	104.6	10422.1	10842.3	11449.2	10921.5	11049.1	10961.3
High	Q02809	Procollagen-lysine,2-oxoglutarate 5-dioxygenase 1 OS=Homo sapiens OX=9606 GN=PLOD1 PE=1 SV=2	23	40	22	83.5	22223.6	25784.8	17415.6	15827.3	17216.6	16291.1
High	Q9HCK8	Chromodomain-helicase-DNA-binding protein 8 OS=Homo sapiens OX=9606 GN=CHD8 PE=1 SV=5	24	34	17	290.3	5249.5	5289.9	5638.6	4981.9	4904.9	4656.5
High	O00571	ATP-dependent RNA helicase DDX3X OS=Homo sapiens OX=9606 GN=DDX3X PE=1 SV=3	24	69	6	73.2	7019.4	6898.9	6671.6	7040.5	6940.7	6835.9
High	P11137	Microtubule-associated protein 2 OS=Homo sapiens OX=9606 GN=MAP2 PE=1 SV=4	26	38	26	199.4	2599.1	2874.8	3211.5	25298.3	17966.3	21846.1
High	Q6ZU35	Cancer-related regulator of actin dynamics OS=Homo sapiens OX=9606 GN=CRAD PE=1 SV=3	23	29	23	136.7	4609	4626	5177	8102.8	7744.8	7967.3
High	P34897	Serine hydroxymethyltransferase, mitochondrial OS=Homo sapiens OX=9606 GN=SHMT2 PE=1 SV=3	21	62	19	56	25240.2	24102	20061.1	17991.8	20265.5	18807.1
High	Q15019	Septin-2 OS=Homo sapiens OX=9606 GN=SEPTIN2 PE=1 SV=1	15	59	15	41.5	27379.8	28746.5	29979.8	32906.8	32256.7	32065.1
High	Q9UJU6	Drebrin-like protein OS=Homo sapiens OX=9606 GN=DBNL PE=1 SV=1	14	48	14	48.2	18492.3	20391.4	21168.8	23284.6	22515.3	22167.5
High	P52789	Hexokinase-2 OS=Homo sapiens OX=9606 GN=HK2 PE=1 SV=2	19	49	15	102.3	7576.9	7512.6	7952.8	7605.5	8025.8	7535.4
High	O94901	SUN domain-containing protein 1 OS=Homo sapiens OX=9606 GN=SUN1 PE=1 SV=3	18	32	18	90	13641.7	12743.7	13150.1	11203.8	11649.1	11204.5
High	Q01780	Exosome component 10 OS=Homo sapiens OX=9606 GN=EXOSC10 PE=1 SV=2	27	40	27	100.8	17841.4	17402.8	17893.5	15086	15924.9	15275.5
High	P13645	Keratin, type I cytoskeletal 10 OS=Homo sapiens OX=9606 GN=KRT10 PE=1 SV=6	17	52	12	58.8	8331.7	7430.1	9640.6	12078.5	27616.1	21669.8
High	P08582	Melanotransferrin OS=Homo sapiens OX=9606 GN=MELTF PE=1 SV=2	23	40	23	80.2	26735.9	33436.8	18486	9406.8	12016.6	10282.5
High	Q02818	Nucleobindin-1 OS=Homo sapiens OX=9606 GN=NUCB1 PE=1 SV=4	19	50	19	53.8	24531.3	23118.3	19451.1	18514.6	19538.1	18506.8
High	Q8TCS8	Polyribonucleotide nucleotidyltransferase 1, mitochondrial OS=Homo sapiens OX=9606 GN=PNPT1 PE=1 SV=2	16	34	16	85.9	14634	13903.7	14772.1	12749.6	13705.4	13239.5
High	Q9UHD8	Septin-9 OS=Homo sapiens OX=9606 GN=SEPTIN9 PE=1 SV=2	26	72	26	65.4	27129.2	27762.7	29719.2	31857.6	31189.5	30843
High	P49915	GMP synthase [glutamine-hydrolyzing] OS=Homo sapiens OX=9606 GN=GMPS PE=1 SV=1	22	46	22	76.7	20284.1	20611.8	21657.2	18213.7	18726.8	18060.6
High	P17858	ATP-dependent 6-phosphofructokinase, liver type OS=Homo sapiens OX=9606 GN=PFKL PE=1 SV=6	18	51	13	85	11047.6	11564.2	12267.5	10586.3	10412.8	10088.2
High	Q8TEW0	Partitioning defective 3 homolog OS=Homo sapiens OX=9606 GN=PARD3 PE=1 SV=2	22	36	22	151.3	8548.8	8941.7	9364	9846.1	9487.8	9377.1
High	O60486	Plexin-C1 OS=Homo sapiens OX=9606 GN=PLXNC1 PE=1 SV=1	23	39	22	175.6	14396.8	13866.9	15059.6	12637.2	12880.8	12301.4
High	Q86V48	Leucine zipper protein 1 OS=Homo sapiens OX=9606 GN=LUZP1 PE=1 SV=2	21	30	21	120.2	9203.2	9461.4	10017.7	9303	9748.7	9177
High	O75153	Clustered mitochondria protein homolog OS=Homo sapiens OX=9606 GN=CLUH PE=1 SV=2	24	37	24	146.6	13360.3	13696.2	14145.8	11027.8	10703.7	10478.2
High	P18583	Protein SON OS=Homo sapiens OX=9606 GN=SON PE=1 SV=4	22	40	21	263.7	15655.4	14762.4	15886	13534.6	14469.2	13857.5
High	O60341	Lysine-specific histone demethylase 1A OS=Homo sapiens OX=9606 GN=KDM1A PE=1 SV=2	19	34	19	92.8	11634	10870.1	11684.9	8340.9	8870.9	8533.2
High	O14578	Citron Rho-interacting kinase OS=Homo sapiens OX=9606 GN=CIT PE=1 SV=2	25	33	25	231.3	8264	8395.6	8956.7	6926.7	7381.7	6893.7
High	Q13310	Polyadenylate-binding protein 4 OS=Homo sapiens OX=9606 GN=PABPC4 PE=1 SV=1	20	51	13	70.7	12062.7	12300.3	12991.6	13163.2	12700.1	12703
High	P17987	T-complex protein 1 subunit alpha OS=Homo sapiens OX=9606 GN=TCP1 PE=1 SV=1	18	50	18	60.3	22134.8	22910	23672.5	21740.2	21437.7	21266.6
High	P01023	Alpha-2-macroglobulin OS=Homo sapiens OX=9606 GN=A2M PE=1 SV=3	25	42	22	163.2	16043.2	15800.3	16694.3	15272.8	16057.4	16070.6
High	P68366	Tubulin alpha-4A chain OS=Homo sapiens OX=9606 GN=TUBA4A PE=1 SV=1	13	121	1	49.9	87.5	94	96.7	130.4	127.3	130.6
High	Q02790	Peptidyl-prolyl cis-trans isomerase FKBP4 OS=Homo sapiens OX=9606 GN=FKBP4 PE=1 SV=3	21	75	21	51.8	36038.4	37454	36530.3	34614.3	34065.1	33654.4
High	O60333	Kinesin-like protein KIF1B OS=Homo sapiens OX=9606 GN=KIF1B PE=1 SV=5	21	34	10	204.3	2369	2353	2643	3155.8	3048.6	2884.2
High	Q9BQS8	FYVE and coiled-coil domain-containing protein 1 OS=Homo sapiens OX=9606 GN=FYCO1 PE=1 SV=3	23	35	23	166.9	8254.6	8574	9239.6	12131.4	11950.8	11950.6
High	Q9HD67	Unconventional myosin-X OS=Homo sapiens OX=9606 GN=MYO10 PE=1 SV=3	27	43	27	237.2	16082.6	16449	17373.3	20800.7	20094.1	20163.8
High	Q4V328	GRIP1-associated protein 1 OS=Homo sapiens OX=9606 GN=GRIPAP1 PE=1 SV=2	21	31	21	95.9	8203.2	8679	9440.7	9612.7	9711.7	9482
High	O75955	Flotillin-1 OS=Homo sapiens OX=9606 GN=FLOT1 PE=1 SV=3	14	42	14	47.3	15375.2	15094.7	16268.2	13601	14678.9	14076.1
High	Q9HCC0	Methylcrotonoyl-CoA carboxylase beta chain, mitochondrial OS=Homo sapiens OX=9606 GN=MCCC2 PE=1 SV=1	16	54	16	61.3	22887.2	21578.9	23482.8	19508.7	20450.7	19336.7
High	P49916	DNA ligase 3 OS=Homo sapiens OX=9606 GN=LIG3 PE=1 SV=2	25	48	25	112.8	24268.1	23533.8	22726.4	21205.7	22946.9	22197.4
High	O95155	Ubiquitin conjugation factor E4 B OS=Homo sapiens OX=9606 GN=UBE4B PE=1 SV=1	25	39	24	146.1	12335	12601.8	12052.5	14072.2	12982.9	13803.6
High	Q01518	Adenylyl cyclase-associated protein 1 OS=Homo sapiens OX=9606 GN=CAP1 PE=1 SV=5	20	81	19	51.9	43554.4	46673.7	45321.2	46529.5	45080.2	45039.5
High	Q02218	2-oxoglutarate dehydrogenase, mitochondrial OS=Homo sapiens OX=9606 GN=OGDH PE=1 SV=3	21	40	15	115.9	7583.6	7888.6	8183.5	6600.4	7725.2	7324.2
High	P06756	Integrin alpha-V OS=Homo sapiens OX=9606 GN=ITGAV PE=1 SV=2	20	43	20	116	13332.7	13802.4	14315.4	14191.7	14590.9	13867.2
High	O75717	WD repeat and HMG-box DNA-binding protein 1 OS=Homo sapiens OX=9606 GN=WDHD1 PE=1 SV=1	23	37	23	125.9	15102.3	14464.2	15633.2	13623	14217.9	13485.2
High	Q9Y618	Nuclear receptor corepressor 2 OS=Homo sapiens OX=9606 GN=NCOR2 PE=1 SV=3	25	35	24	273.5	9893.8	9865.3	9972.5	7874.4	8889.7	8195.8
High	Q9UNF0	Protein kinase C and casein kinase substrate in neurons protein 2 OS=Homo sapiens OX=9606 GN=PACSIN2 PE=1 SV=2	16	61	15	55.7	33412.1	37371	29084	27574.1	27989.6	26811.6
High	P28838	Cytosol aminopeptidase OS=Homo sapiens OX=9606 GN=LAP3 PE=1 SV=3	19	63	19	56.1	35489.8	36147.2	34923.1	33865.9	32958.6	32588
High	P51812	Ribosomal protein S6 kinase alpha-3 OS=Homo sapiens OX=9606 GN=RPS6KA3 PE=1 SV=1	22	41	14	83.7	11967.6	12513	12401	14374	12761	13804.4
High	P40123	Adenylyl cyclase-associated protein 2 OS=Homo sapiens OX=9606 GN=CAP2 PE=1 SV=1	16	52	15	52.8	19330.9	21457.9	22651.1	23429.7	23475	23088.4
High	P23526	Adenosylhomocysteinase OS=Homo sapiens OX=9606 GN=AHCY PE=1 SV=4	16	74	15	47.7	39147.1	41213	37943.4	36111.5	35019.7	35441.6
High	P20810	Calpastatin OS=Homo sapiens OX=9606 GN=CAST PE=1 SV=4	18	41	18	76.5	12692.1	13655.2	14398.5	18168.7	17440.8	17765.3
High	Q9BXW6	Oxysterol-binding protein-related protein 1 OS=Homo sapiens OX=9606 GN=OSBPL1A PE=1 SV=2	25	43	25	108.4	19169.9	19663.3	19999.6	18566.7	18859.6	18364.9
High	O60763	General vesicular transport factor p115 OS=Homo sapiens OX=9606 GN=USO1 PE=1 SV=2	20	39	20	107.8	12618.9	12654.5	14023.9	13336.6	12846.1	12605.4
High	Q99536	Synaptic vesicle membrane protein VAT-1 homolog OS=Homo sapiens OX=9606 GN=VAT1 PE=1 SV=2	12	71	12	41.9	29227.9	29905.8	28110	24535.4	25275.5	24465.3
High	Q9Y5S2	Serine/threonine-protein kinase MRCK beta OS=Homo sapiens OX=9606 GN=CDC42BPB PE=1 SV=2	21	34	17	194.2	9450.5	10132.4	10507	11440.9	11276.8	11041.6
High	P46100	Transcriptional regulator ATRX OS=Homo sapiens OX=9606 GN=ATRX PE=1 SV=5	22	31	22	282.4	8920	8574.8	9364.6	7863.4	8322.3	8322.9
High	P40763	Signal transducer and activator of transcription 3 OS=Homo sapiens OX=9606 GN=STAT3 PE=1 SV=2	18	34	18	88	12686.2	13859.5	14160.2	14595.1	14123.2	14142.8
High	Q16181	Septin-7 OS=Homo sapiens OX=9606 GN=SEPTIN7 PE=1 SV=2	13	71	12	50.6	14133	14813.1	15992.6	16885.3	17686.4	16726.9
High	Q13045	Protein flightless-1 homolog OS=Homo sapiens OX=9606 GN=FLII PE=1 SV=2	21	47	21	144.7	16738.3	16561.8	18359.9	21173.9	19292.4	20210.2
High	P46087	Probable 28S rRNA (cytosine(4447)-C(5))-methyltransferase OS=Homo sapiens OX=9606 GN=NOP2 PE=1 SV=2	20	45	20	89.2	27220.2	24669.4	24744.7	21562.5	22322.2	22102.1
High	P35241	Radixin OS=Homo sapiens OX=9606 GN=RDX PE=1 SV=1	22	58	12	68.5	13751.6	14337.6	14500.1	17315.6	14925.6	16599.2
High	P13647	Keratin, type II cytoskeletal 5 OS=Homo sapiens OX=9606 GN=KRT5 PE=1 SV=3	18	50	13	62.3	6589.8	6588.2	7082.8	11969.7	26491.6	19021.9
High	P07954	Fumarate hydratase, mitochondrial OS=Homo sapiens OX=9606 GN=FH PE=1 SV=3	16	53	16	54.6	30466.3	29146	30217.2	33123.9	32738.9	33755.1
High	Q9BYT8	Neurolysin, mitochondrial OS=Homo sapiens OX=9606 GN=NLN PE=1 SV=1	16	51	16	80.6	28845.4	28621	28646.5	31260.9	29451.5	30588.6
High	O43242	26S proteasome non-ATPase regulatory subunit 3 OS=Homo sapiens OX=9606 GN=PSMD3 PE=1 SV=2	22	56	22	60.9	26370.7	26557.2	26719.7	27736.3	26608.6	27102.9
High	P33991	DNA replication licensing factor MCM4 OS=Homo sapiens OX=9606 GN=MCM4 PE=1 SV=5	20	43	20	96.5	19678.2	19702.5	20230.3	15977.7	15585.8	16020.1
High	Q14166	Tubulin--tyrosine ligase-like protein 12 OS=Homo sapiens OX=9606 GN=TTLL12 PE=1 SV=2	17	45	17	74.4	20975	22296.3	21741.3	20020.5	20004.6	19468.6
High	Q7KZ85	Transcription elongation factor SPT6 OS=Homo sapiens OX=9606 GN=SUPT6H PE=1 SV=2	27	39	27	198.9	11300.9	11064.3	12311.8	10591.5	11030.8	10561.8
High	Q8N1G4	Leucine-rich repeat-containing protein 47 OS=Homo sapiens OX=9606 GN=LRRC47 PE=1 SV=1	19	44	19	63.4	18724.5	19939.9	19974.9	19477.1	19679.2	19425
High	O94906	Pre-mRNA-processing factor 6 OS=Homo sapiens OX=9606 GN=PRPF6 PE=1 SV=1	21	51	21	106.9	22782.3	21717.3	20947.1	18808.8	20143.6	19023.7
High	O14497	AT-rich interactive domain-containing protein 1A OS=Homo sapiens OX=9606 GN=ARID1A PE=1 SV=3	26	37	26	241.9	9896.8	9292.6	9762.2	8835.2	9400.9	9253.6
High	P13797	Plastin-3 OS=Homo sapiens OX=9606 GN=PLS3 PE=1 SV=4	20	53	17	70.8	29168.7	31247.1	28177.1	33361.8	29652.9	31520.4
High	P24752	Acetyl-CoA acetyltransferase, mitochondrial OS=Homo sapiens OX=9606 GN=ACAT1 PE=1 SV=1	13	43	13	45.2	21628.5	21220.4	21750.8	24988.4	25299.9	26131.8
High	Q13620	Cullin-4B OS=Homo sapiens OX=9606 GN=CUL4B PE=1 SV=4	25	43	17	103.9	11073.6	11111.8	11718.5	10458.9	10760.4	10551.1
High	P31150	Rab GDP dissociation inhibitor alpha OS=Homo sapiens OX=9606 GN=GDI1 PE=1 SV=2	13	46	9	50.6	11505.8	12265.6	13389.7	15449.3	14663	14323.8
High	P11177	Pyruvate dehydrogenase E1 component subunit beta, mitochondrial OS=Homo sapiens OX=9606 GN=PDHB PE=1 SV=3	11	55	11	39.2	30994	29138.4	29867.8	32300.9	32196.4	33287.3
High	Q8WUM0	Nuclear pore complex protein Nup133 OS=Homo sapiens OX=9606 GN=NUP133 PE=1 SV=2	22	37	22	128.9	12971.5	12045	12978.2	11330	12017.4	11538.8
High	Q9UDT6	CAP-Gly domain-containing linker protein 2 OS=Homo sapiens OX=9606 GN=CLIP2 PE=1 SV=1	23	31	19	115.8	7893	7985.5	8637.9	8834.9	8541.4	8450.4
High	P35998	26S proteasome regulatory subunit 7 OS=Homo sapiens OX=9606 GN=PSMC2 PE=1 SV=3	17	52	17	48.6	23285.3	23771.3	24785.4	23015.2	22855.4	22453.8
High	Q3V6T2	Girdin OS=Homo sapiens OX=9606 GN=CCDC88A PE=1 SV=2	25	33	25	215.9	7751.1	7936	8540.4	8655.8	8854.9	8233.8
High	P46777	60S ribosomal protein L5 OS=Homo sapiens OX=9606 GN=RPL5 PE=1 SV=3	9	64	9	34.3	31086.2	33714.3	30537.1	30739.3	32288.8	31191.6
High	P46937	Transcriptional coactivator YAP1 OS=Homo sapiens OX=9606 GN=YAP1 PE=1 SV=2	12	38	12	54.4	10586.1	10539.9	9996.8	12557.1	11018.1	11889.3
High	Q86YP4	Transcriptional repressor p66-alpha OS=Homo sapiens OX=9606 GN=GATAD2A PE=1 SV=1	17	45	16	68	13151.6	11895.7	13346.3	12356.9	12832.1	12264.5
High	Q8TEM1	Nuclear pore membrane glycoprotein 210 OS=Homo sapiens OX=9606 GN=NUP210 PE=1 SV=3	25	42	25	205	17222.3	16330.9	17124.2	10595.7	11511.5	10851
High	O76094	Signal recognition particle subunit SRP72 OS=Homo sapiens OX=9606 GN=SRP72 PE=1 SV=3	19	51	19	74.6	19817.3	20125.5	21086.3	19078.7	19634.2	18787.4
High	Q8N573	Oxidation resistance protein 1 OS=Homo sapiens OX=9606 GN=OXR1 PE=1 SV=2	18	27	18	97.9	5537.2	5759.6	6193.8	10227.2	9929.6	9907.4
High	P55809	Succinyl-CoA:3-ketoacid coenzyme A transferase 1, mitochondrial OS=Homo sapiens OX=9606 GN=OXCT1 PE=1 SV=1	13	49	13	56.1	35561.4	32933.6	33839.9	30076.3	31197.2	31209.4
High	Q05682	Caldesmon OS=Homo sapiens OX=9606 GN=CALD1 PE=1 SV=3	18	52	18	93.2	14141.2	14669.7	16278.3	30550.4	21746.8	27371.4
High	Q9Y266	Nuclear migration protein nudC OS=Homo sapiens OX=9606 GN=NUDC PE=1 SV=1	15	54	15	38.2	39893.9	42428.8	34287	37582.9	35670.3	35986.4
High	Q93050	V-type proton ATPase 116 kDa subunit a isoform 1 OS=Homo sapiens OX=9606 GN=ATP6V0A1 PE=1 SV=3	17	46	16	96.4	18937.5	18204.1	19460.7	19199	19506	19387.9
High	Q9HCE1	Helicase MOV-10 OS=Homo sapiens OX=9606 GN=MOV10 PE=1 SV=2	26	42	26	113.6	15574.5	15485.6	15274.9	12131.8	12487.2	11879.6
High	Q86U86	Protein polybromo-1 OS=Homo sapiens OX=9606 GN=PBRM1 PE=1 SV=1	27	37	27	192.8	15805.9	14198.9	14284.6	12505.3	13047.9	12499.1
High	Q12797	Aspartyl/asparaginyl beta-hydroxylase OS=Homo sapiens OX=9606 GN=ASPH PE=1 SV=3	20	45	20	85.8	25469.3	28804.8	19072.3	14376.7	15771.5	14978.9
High	P07355	Annexin A2 OS=Homo sapiens OX=9606 GN=ANXA2 PE=1 SV=2	16	91	16	38.6	28398	28411.8	32110.1	90723.8	56338.4	79144.1
High	P38159	RNA-binding motif protein, X chromosome OS=Homo sapiens OX=9606 GN=RBMX PE=1 SV=3	21	92	6	42.3	10349	9488.9	9434.8	8826.2	9230.8	9131.5
High	P62195	26S proteasome regulatory subunit 8 OS=Homo sapiens OX=9606 GN=PSMC5 PE=1 SV=1	18	51	16	45.6	11947.7	12087.2	12581.6	11622.7	11997.8	11747.2
High	P43246	DNA mismatch repair protein Msh2 OS=Homo sapiens OX=9606 GN=MSH2 PE=1 SV=1	24	49	24	104.7	19307.7	18318.1	17982.9	16038.4	16653.5	15937.8
High	Q9UI12	V-type proton ATPase subunit H OS=Homo sapiens OX=9606 GN=ATP6V1H PE=1 SV=1	14	42	14	55.8	17549.1	18205.7	19341	20491.4	19600.6	19794
High	Q9UHX1	Poly(U)-binding-splicing factor PUF60 OS=Homo sapiens OX=9606 GN=PUF60 PE=1 SV=1	18	46	18	59.8	19878.2	19624.5	21572.3	18403.9	18584.1	18348
High	Q99459	Cell division cycle 5-like protein OS=Homo sapiens OX=9606 GN=CDC5L PE=1 SV=2	16	30	16	92.2	13737	12914.9	13656.2	11683.5	12396.5	11801.4
High	Q8TAQ2	SWI/SNF complex subunit SMARCC2 OS=Homo sapiens OX=9606 GN=SMARCC2 PE=1 SV=1	25	41	17	132.8	13795.7	12990.2	13398.6	12054.2	12826.3	12524.8
High	Q15046	Lysine--tRNA ligase OS=Homo sapiens OX=9606 GN=KARS PE=1 SV=3	17	52	17	68	30201.2	31706.4	28524.3	28528.6	28413.6	28502.6
High	P49750	YLP motif-containing protein 1 OS=Homo sapiens OX=9606 GN=YLPM1 PE=1 SV=4	21	37	20	241.5	12198.3	11819.1	11382.6	11494.3	12566.4	12276.2
High	Q9P260	RAB11-binding protein RELCH OS=Homo sapiens OX=9606 GN=RELCH PE=1 SV=2	20	34	20	134.5	11981.9	12698.7	12592.5	12594.1	12400.4	12511
High	P13798	Acylamino-acid-releasing enzyme OS=Homo sapiens OX=9606 GN=APEH PE=1 SV=4	16	45	16	81.2	17541.8	18434	19430	19324.1	18846.3	19005
High	P0DJD1	RANBP2-like and GRIP domain-containing protein 2 OS=Homo sapiens OX=9606 GN=RGPD2 PE=2 SV=1	21	40	1	197.2	107.5	131.8	133.5	114	127.2	115.8
High	P29401	Transketolase OS=Homo sapiens OX=9606 GN=TKT PE=1 SV=3	17	78	17	67.8	40150.7	40839.9	43198.5	49746.1	45433.9	49898.5
High	P48643	T-complex protein 1 subunit epsilon OS=Homo sapiens OX=9606 GN=CCT5 PE=1 SV=1	20	56	20	59.6	28226.8	29777.9	26947.4	26730.4	26818.4	26259.1
High	Q8IUD2	ELKS/Rab6-interacting/CAST family member 1 OS=Homo sapiens OX=9606 GN=ERC1 PE=1 SV=1	20	31	20	128	9283.6	9752.1	10274.3	8634.5	8710	8416.3
High	Q96KP4	Cytosolic non-specific dipeptidase OS=Homo sapiens OX=9606 GN=CNDP2 PE=1 SV=2	14	46	14	52.8	24608.5	26470	26145.5	26806.8	25048.5	26164.6
High	O00267	Transcription elongation factor SPT5 OS=Homo sapiens OX=9606 GN=SUPT5H PE=1 SV=1	23	32	23	120.9	9174.7	8856.9	9638	8853	9026.6	8718.8
High	P09651	Heterogeneous nuclear ribonucleoprotein A1 OS=Homo sapiens OX=9606 GN=HNRNPA1 PE=1 SV=5	15	74	12	38.7	19104.2	23802.3	18749.5	16685.2	21455.1	19596.4
High	P78357	Contactin-associated protein 1 OS=Homo sapiens OX=9606 GN=CNTNAP1 PE=1 SV=1	18	31	18	156.2	11945.9	11643.7	12043.6	8141.3	8698.2	8295.8
High	Q12756	Kinesin-like protein KIF1A OS=Homo sapiens OX=9606 GN=KIF1A PE=1 SV=2	21	31	10	190.9	3239.1	3380.1	3727.7	3350.6	3259.5	3276.2
High	Q06124	Tyrosine-protein phosphatase non-receptor type 11 OS=Homo sapiens OX=9606 GN=PTPN11 PE=1 SV=2	18	31	18	68.4	13753	14532.2	15054.4	15125.9	14774.3	14552.4
High	P13861	cAMP-dependent protein kinase type II-alpha regulatory subunit OS=Homo sapiens OX=9606 GN=PRKAR2A PE=1 SV=2	15	40	13	45.5	8879.2	8824.5	9971.1	9920.7	9993.5	9502.6
High	Q96JI7	Spatacsin OS=Homo sapiens OX=9606 GN=SPG11 PE=1 SV=3	25	33	25	278.7	8507.9	8439.8	9073.1	9862.6	10294.1	10018.7
High	Q14498	RNA-binding protein 39 OS=Homo sapiens OX=9606 GN=RBM39 PE=1 SV=2	16	40	14	59.3	22489.8	21035.9	21178.6	18234.7	18795.5	18404.2
High	Q5T9A4	ATPase family AAA domain-containing protein 3B OS=Homo sapiens OX=9606 GN=ATAD3B PE=1 SV=1	19	55	7	72.5	2486	2331.8	2522.9	2228.2	2312.6	2226.1
High	P21281	V-type proton ATPase subunit B, brain isoform OS=Homo sapiens OX=9606 GN=ATP6V1B2 PE=1 SV=3	15	69	15	56.5	20795	20288.6	21695.3	21991.2	21137.2	20942.8
High	Q5JRX3	Presequence protease, mitochondrial OS=Homo sapiens OX=9606 GN=PITRM1 PE=1 SV=3	22	43	22	117.3	21236.2	20783.4	21772.9	21088	22542.7	21663.3
High	P49189	4-trimethylaminobutyraldehyde dehydrogenase OS=Homo sapiens OX=9606 GN=ALDH9A1 PE=1 SV=3	15	47	15	53.8	17845.1	18129	19010.8	20691.4	19849.9	20109.7
High	Q96GQ7	Probable ATP-dependent RNA helicase DDX27 OS=Homo sapiens OX=9606 GN=DDX27 PE=1 SV=2	21	45	21	89.8	20675.3	19122.9	20058.2	17938.1	18853.9	18338.8
High	P48444	Coatomer subunit delta OS=Homo sapiens OX=9606 GN=ARCN1 PE=1 SV=1	16	54	16	57.2	26246.2	26803.9	28480.8	28441.4	26849	27142.6
High	Q05639	Elongation factor 1-alpha 2 OS=Homo sapiens OX=9606 GN=EEF1A2 PE=1 SV=1	15	94	6	50.4	9936.3	11847.2	9515.3	5316.3	5644.9	5382.3
High	Q9H4A3	Serine/threonine-protein kinase WNK1 OS=Homo sapiens OX=9606 GN=WNK1 PE=1 SV=2	19	34	17	250.6	9643.4	10023	10778.8	9888.1	9990.1	9783
High	P49748	Very long-chain specific acyl-CoA dehydrogenase, mitochondrial OS=Homo sapiens OX=9606 GN=ACADVL PE=1 SV=1	21	49	21	70.3	20028.9	19464.8	20022.3	21667.8	22406.4	22462.9
High	P09960	Leukotriene A-4 hydrolase OS=Homo sapiens OX=9606 GN=LTA4H PE=1 SV=2	21	37	21	69.2	12046.7	12867.4	14100.8	32657.5	24832.2	29420.7
High	Q5T1M5	FK506-binding protein 15 OS=Homo sapiens OX=9606 GN=FKBP15 PE=1 SV=2	19	27	19	133.5	8051.3	8452	8824.6	8334	8370.5	7947
High	P46379	Large proline-rich protein BAG6 OS=Homo sapiens OX=9606 GN=BAG6 PE=1 SV=2	18	37	18	119.3	10732.2	10779.9	11761.3	11246.5	11371.4	11090.2
High	P50395	Rab GDP dissociation inhibitor beta OS=Homo sapiens OX=9606 GN=GDI2 PE=1 SV=2	16	48	12	50.6	18868	19791.6	20675	20638.6	19701.9	19500.7
High	O95373	Importin-7 OS=Homo sapiens OX=9606 GN=IPO7 PE=1 SV=1	16	44	16	119.4	18345.8	19097.2	17635.3	18375.5	18045.7	17727.9
High	Q96AY3	Peptidyl-prolyl cis-trans isomerase FKBP10 OS=Homo sapiens OX=9606 GN=FKBP10 PE=1 SV=1	16	66	15	64.2	33341.2	32471.3	29222.6	26990.8	28180.3	26343.8
High	Q96FS4	Signal-induced proliferation-associated protein 1 OS=Homo sapiens OX=9606 GN=SIPA1 PE=1 SV=1	20	33	20	112.1	10647.6	11558.6	10982.9	9414	10121	9536.6
High	P54578	Ubiquitin carboxyl-terminal hydrolase 14 OS=Homo sapiens OX=9606 GN=USP14 PE=1 SV=3	15	41	15	56	8476.2	10439	9007.9	9109.2	10035.6	9687.2
High	P27797	Calreticulin OS=Homo sapiens OX=9606 GN=CALR PE=1 SV=1	13	81	13	48.1	41163.6	40697.9	40017.2	41300.1	41931.4	41443.5
High	Q12873	Chromodomain-helicase-DNA-binding protein 3 OS=Homo sapiens OX=9606 GN=CHD3 PE=1 SV=3	24	41	16	226.5	3433.2	3240.1	3533.5	2994.2	3274.4	3012.2
High	Q8WX93	Palladin OS=Homo sapiens OX=9606 GN=PALLD PE=1 SV=3	19	32	19	150.5	8234.6	8873	9776	11805.8	11465	11179.3
High	Q8WVM8	Sec1 family domain-containing protein 1 OS=Homo sapiens OX=9606 GN=SCFD1 PE=1 SV=4	13	35	13	72.3	11193.4	10790.5	11854	11222.4	11798	11366.8
High	O14974	Protein phosphatase 1 regulatory subunit 12A OS=Homo sapiens OX=9606 GN=PPP1R12A PE=1 SV=1	14	31	14	115.2	11617.7	12193.8	11598.4	11598.3	11854	11692.7
High	P42765	3-ketoacyl-CoA thiolase, mitochondrial OS=Homo sapiens OX=9606 GN=ACAA2 PE=1 SV=2	13	50	13	41.9	20083.2	18825.6	20455.9	25915.2	23803.6	25442.7
High	P35749	Myosin-11 OS=Homo sapiens OX=9606 GN=MYH11 PE=1 SV=3	16	61	1	227.2	841.7	880	903	1109.7	1088	1059.3
High	Q9Y285	Phenylalanine--tRNA ligase alpha subunit OS=Homo sapiens OX=9606 GN=FARSA PE=1 SV=3	14	42	14	57.5	11724	12138	12538.2	11802.7	11708.1	11614.6
High	Q9H6S0	3'-5' RNA helicase YTHDC2 OS=Homo sapiens OX=9606 GN=YTHDC2 PE=1 SV=2	21	32	21	160.1	6986.6	6903.4	7749.9	8220.1	8205.5	7876.6
High	Q6VY07	Phosphofurin acidic cluster sorting protein 1 OS=Homo sapiens OX=9606 GN=PACS1 PE=1 SV=2	18	38	18	104.8	12583.5	13463.4	14423.5	12178	12200.8	11762.4
High	Q9H2D6	TRIO and F-actin-binding protein OS=Homo sapiens OX=9606 GN=TRIOBP PE=1 SV=3	19	32	18	261.2	6981.8	7126.4	7586.1	7154.9	7631.2	7027.9
High	Q9H6R4	Nucleolar protein 6 OS=Homo sapiens OX=9606 GN=NOL6 PE=1 SV=2	20	30	20	127.5	9749.4	9435.7	9278.1	8150.5	8614.9	8495.9
High	P14314	Glucosidase 2 subunit beta OS=Homo sapiens OX=9606 GN=PRKCSH PE=1 SV=2	14	70	14	59.4	31848.6	31234.9	31118.6	28038.4	29201.6	28191
High	P60842	Eukaryotic initiation factor 4A-I OS=Homo sapiens OX=9606 GN=EIF4A1 PE=1 SV=1	15	71	6	46.1	8963.6	10193.1	9572.6	8688.7	9400.2	9129.7
High	O15067	Phosphoribosylformylglycinamidine synthase OS=Homo sapiens OX=9606 GN=PFAS PE=1 SV=4	22	36	22	144.6	15647.8	16891.1	16336.7	15159.8	14740.2	14428.1
High	O95573	Long-chain-fatty-acid--CoA ligase 3 OS=Homo sapiens OX=9606 GN=ACSL3 PE=1 SV=3	16	36	14	80.4	12064.2	11885.5	11892.3	9204	9609.3	9231.4
High	P37268	Squalene synthase OS=Homo sapiens OX=9606 GN=FDFT1 PE=1 SV=1	14	33	14	48.1	9662.9	8520.1	10339.9	20197.9	14546.1	17872.8
High	P33993	DNA replication licensing factor MCM7 OS=Homo sapiens OX=9606 GN=MCM7 PE=1 SV=4	14	40	14	81.3	12900.8	12467.4	13772.3	9979.4	10242	9618.4
High	Q15459	Splicing factor 3A subunit 1 OS=Homo sapiens OX=9606 GN=SF3A1 PE=1 SV=1	16	50	16	88.8	21772.7	20382.5	22177.2	18741.3	19468.2	19025
High	P46060	Ran GTPase-activating protein 1 OS=Homo sapiens OX=9606 GN=RANGAP1 PE=1 SV=1	18	39	18	63.5	17552.8	17607.1	16334.7	16032.8	15941.8	15690.7
High	P37802	Transgelin-2 OS=Homo sapiens OX=9606 GN=TAGLN2 PE=1 SV=3	9	57	9	22.4	26129.3	26525.3	27943.1	21083.4	20624.7	19856.7
High	P43243	Matrin-3 OS=Homo sapiens OX=9606 GN=MATR3 PE=1 SV=2	18	63	18	94.6	35727.2	33657.5	32558.9	30537	32538	31764.7
High	Q96K76	Ubiquitin carboxyl-terminal hydrolase 47 OS=Homo sapiens OX=9606 GN=USP47 PE=1 SV=3	23	34	23	157.2	10336.2	11113.8	11714.3	12471.9	11996.1	12005.5
High	Q14999	Cullin-7 OS=Homo sapiens OX=9606 GN=CUL7 PE=1 SV=2	20	30	17	191	7656.6	7830.1	8387	8762.7	8714.5	8531
High	Q92878	DNA repair protein RAD50 OS=Homo sapiens OX=9606 GN=RAD50 PE=1 SV=1	19	38	19	153.8	20594.4	19457.7	20658.9	22720.3	23335.1	22947.8
High	P55268	Laminin subunit beta-2 OS=Homo sapiens OX=9606 GN=LAMB2 PE=1 SV=2	25	31	25	195.9	7399.2	7352.9	7949.7	9452.2	9811.8	9548.1
High	P23381	Tryptophan--tRNA ligase, cytoplasmic OS=Homo sapiens OX=9606 GN=WARS PE=1 SV=2	15	45	15	53.1	28012.7	28784.5	22332.2	16731.8	17916.7	16281.9
High	Q9BZ95	Histone-lysine N-methyltransferase NSD3 OS=Homo sapiens OX=9606 GN=NSD3 PE=1 SV=1	23	30	23	161.5	12831.6	11988.3	12532.5	9509.1	10469.8	10060.5
High	Q7Z3E5	LisH domain-containing protein ARMC9 OS=Homo sapiens OX=9606 GN=ARMC9 PE=1 SV=3	20	51	20	91.8	20300.1	21559.7	21058.8	24482.3	22524.2	23562.3
High	Q14566	DNA replication licensing factor MCM6 OS=Homo sapiens OX=9606 GN=MCM6 PE=1 SV=1	22	42	22	92.8	17132.5	16926.5	17574.6	13012.8	13944.2	12760.2
High	P39023	60S ribosomal protein L3 OS=Homo sapiens OX=9606 GN=RPL3 PE=1 SV=2	19	79	19	46.1	45969.9	46303.9	40839.6	44972.2	43856	44499.6
High	Q9HAU5	Regulator of nonsense transcripts 2 OS=Homo sapiens OX=9606 GN=UPF2 PE=1 SV=1	19	36	19	147.7	7905.4	8208.5	8770.5	9019.2	9460.2	9078.9
High	P04920	Anion exchange protein 2 OS=Homo sapiens OX=9606 GN=SLC4A2 PE=1 SV=4	19	31	19	136.9	9477.4	9145.5	9746.7	8158.1	8613.5	8122.2
High	Q8WUM4	Programmed cell death 6-interacting protein OS=Homo sapiens OX=9606 GN=PDCD6IP PE=1 SV=1	20	40	20	96	15939.4	16265.2	17678.7	25308.2	21924.5	23823.1
High	O94973	AP-2 complex subunit alpha-2 OS=Homo sapiens OX=9606 GN=AP2A2 PE=1 SV=2	22	46	12	103.9	13743.3	14164.1	14895.2	13153.9	13188.5	13010.2
High	Q9Y4W6	AFG3-like protein 2 OS=Homo sapiens OX=9606 GN=AFG3L2 PE=1 SV=2	21	46	20	88.5	25258.2	23272.9	22322	22840.6	23300.9	23195.4
High	O60841	Eukaryotic translation initiation factor 5B OS=Homo sapiens OX=9606 GN=EIF5B PE=1 SV=4	20	41	20	138.7	18376.9	18736.6	18645.7	18304.8	17854.2	17741.4
High	O60749	Sorting nexin-2 OS=Homo sapiens OX=9606 GN=SNX2 PE=1 SV=2	19	47	17	58.4	14725.7	15884.2	16506.6	19273.3	17880	18285.6
High	P56192	Methionine--tRNA ligase, cytoplasmic OS=Homo sapiens OX=9606 GN=MARS PE=1 SV=2	18	40	18	101.1	13022	13075.4	14452.8	14263.3	14418.8	14109.7
High	Q96HC4	PDZ and LIM domain protein 5 OS=Homo sapiens OX=9606 GN=PDLIM5 PE=1 SV=5	14	35	14	63.9	12215.6	12705.4	14023.5	15555	14838.8	15314.8
High	O43747	AP-1 complex subunit gamma-1 OS=Homo sapiens OX=9606 GN=AP1G1 PE=1 SV=5	17	35	16	91.3	14715.1	15247.7	13565.5	15452.6	15320	15461.6
High	Q92922	SWI/SNF complex subunit SMARCC1 OS=Homo sapiens OX=9606 GN=SMARCC1 PE=1 SV=3	23	38	14	122.8	10623	9988.5	9589.5	10071.8	10418.1	10374
High	Q9NUL3	Double-stranded RNA-binding protein Staufen homolog 2 OS=Homo sapiens OX=9606 GN=STAU2 PE=1 SV=2	18	31	15	62.6	8307.3	8512.1	8952	8918.1	8966.7	8935.7
High	P20585	DNA mismatch repair protein Msh3 OS=Homo sapiens OX=9606 GN=MSH3 PE=1 SV=4	21	33	21	127.3	12705.7	12541.9	13352.1	10767.4	11323.8	10761.4
High	P35222	Catenin beta-1 OS=Homo sapiens OX=9606 GN=CTNNB1 PE=1 SV=1	18	33	14	85.4	4709.4	4546.4	5006.9	7149.9	7024.3	7018.9
High	P37837	Transaldolase OS=Homo sapiens OX=9606 GN=TALDO1 PE=1 SV=2	14	84	14	37.5	50245.8	51104.7	54187.4	63931.4	56000.8	62391.5
High	O00116	Alkyldihydroxyacetonephosphate synthase, peroxisomal OS=Homo sapiens OX=9606 GN=AGPS PE=1 SV=1	15	32	15	72.9	16711.8	16316.3	16089.5	13534.4	14250	13719.1
High	P33121	Long-chain-fatty-acid--CoA ligase 1 OS=Homo sapiens OX=9606 GN=ACSL1 PE=1 SV=1	17	36	17	77.9	11944.1	11481.9	12473.5	17179.6	16287.6	17636.7
High	P02533	Keratin, type I cytoskeletal 14 OS=Homo sapiens OX=9606 GN=KRT14 PE=1 SV=4	17	41	4	51.5	582.9	506.5	606.8	939.5	1401.7	1254.9
High	O43175	D-3-phosphoglycerate dehydrogenase OS=Homo sapiens OX=9606 GN=PHGDH PE=1 SV=4	17	63	17	56.6	42023.7	44952.5	36142.8	23309.4	23802.9	22630
High	Q9Y2X3	Nucleolar protein 58 OS=Homo sapiens OX=9606 GN=NOP58 PE=1 SV=1	14	48	14	59.5	17948.6	17846.1	16907.5	16071.7	18262.6	17616
High	Q6Y7W6	GRB10-interacting GYF protein 2 OS=Homo sapiens OX=9606 GN=GIGYF2 PE=1 SV=1	20	44	19	150	9954.5	9948	10778	9530.2	9696.4	9192.5
High	O00471	Exocyst complex component 5 OS=Homo sapiens OX=9606 GN=EXOC5 PE=1 SV=1	19	32	19	81.8	10327.9	10577.5	11502.2	12584.2	12180.5	11890.6
High	P21796	Voltage-dependent anion-selective channel protein 1 OS=Homo sapiens OX=9606 GN=VDAC1 PE=1 SV=2	13	134	12	30.8	60279.6	55775.8	48867.1	51793	53185.7	52442.1
High	P36871	Phosphoglucomutase-1 OS=Homo sapiens OX=9606 GN=PGM1 PE=1 SV=3	20	57	20	61.4	24102.2	25661.2	27065.3	34332.6	30230.7	33569.2
High	Q9Y5K5	Ubiquitin carboxyl-terminal hydrolase isozyme L5 OS=Homo sapiens OX=9606 GN=UCHL5 PE=1 SV=3	12	34	12	37.6	18536.1	18409.8	18445.4	17190.3	16972.2	16551.5
High	Q8TBA6	Golgin subfamily A member 5 OS=Homo sapiens OX=9606 GN=GOLGA5 PE=1 SV=3	20	28	20	83	9250.7	9104.8	9748.6	8338.2	8773.3	8416.3
High	O00541	Pescadillo homolog OS=Homo sapiens OX=9606 GN=PES1 PE=1 SV=1	23	42	23	68	21788.5	21533	18336.2	17894.5	18193.5	17927.4
High	Q13011	Delta(3,5)-Delta(2,4)-dienoyl-CoA isomerase, mitochondrial OS=Homo sapiens OX=9606 GN=ECH1 PE=1 SV=2	12	44	12	35.8	16975.7	15561.6	15184.9	12702.8	13332.2	12617.8
High	Q9ULH1	Arf-GAP with SH3 domain, ANK repeat and PH domain-containing protein 1 OS=Homo sapiens OX=9606 GN=ASAP1 PE=1 SV=4	21	39	20	125.4	15493.6	16283.3	16719.1	11278.6	12311.5	11787.3
High	Q969V3	Nicalin OS=Homo sapiens OX=9606 GN=NCLN PE=1 SV=2	13	33	13	62.9	15998.9	15228.9	15710.2	13090.8	13951.4	13588.5
High	Q86UE4	Protein LYRIC OS=Homo sapiens OX=9606 GN=MTDH PE=1 SV=2	17	55	17	63.8	29157.1	27581.6	25883.6	21803.6	23040.9	22192.6
High	P53041	Serine/threonine-protein phosphatase 5 OS=Homo sapiens OX=9606 GN=PPP5C PE=1 SV=1	14	33	14	56.8	14218.8	15484.6	15008.9	13588.4	13695.1	13280.8
High	Q99575	Ribonucleases P/MRP protein subunit POP1 OS=Homo sapiens OX=9606 GN=POP1 PE=1 SV=2	19	40	19	114.6	16940	18705.1	13763.2	10960.9	12207.4	11710.4
High	Q5SRE5	Nucleoporin NUP188 homolog OS=Homo sapiens OX=9606 GN=NUP188 PE=1 SV=1	17	27	17	195.9	8912.3	8294.7	8285.5	7531.5	7476.2	7432.8
High	Q9UDR5	Alpha-aminoadipic semialdehyde synthase, mitochondrial OS=Homo sapiens OX=9606 GN=AASS PE=1 SV=1	18	32	18	102.1	6453.1	6301.4	7133.2	19346.6	19287.7	20216.4
High	Q96T58	Msx2-interacting protein OS=Homo sapiens OX=9606 GN=SPEN PE=1 SV=1	26	27	26	402	4809	4495.6	4858.3	3726.9	4081.1	3886
High	P55795	Heterogeneous nuclear ribonucleoprotein H2 OS=Homo sapiens OX=9606 GN=HNRNPH2 PE=1 SV=1	12	58	6	49.2	12025.4	11778.8	12342.4	14127.4	13497.3	14406.8
High	P48637	Glutathione synthetase OS=Homo sapiens OX=9606 GN=GSS PE=1 SV=1	21	50	21	52.4	21705.8	22541	24081.1	23500.7	22270.6	22355.4
High	Q9C0C9	(E3-independent) E2 ubiquitin-conjugating enzyme OS=Homo sapiens OX=9606 GN=UBE2O PE=1 SV=3	23	33	23	141.2	14676.6	15133.6	16401.8	14550.5	14110.1	14094.7
High	Q9UPT5	Exocyst complex component 7 OS=Homo sapiens OX=9606 GN=EXOC7 PE=1 SV=3	15	31	15	83.3	11882.6	12114.9	13129.1	14594.7	14656.4	14306.4
High	Q9UBE0	SUMO-activating enzyme subunit 1 OS=Homo sapiens OX=9606 GN=SAE1 PE=1 SV=1	15	53	15	38.4	31170.3	31832.1	31561.5	32167.7	32027.7	32152.4
High	Q16643	Drebrin OS=Homo sapiens OX=9606 GN=DBN1 PE=1 SV=4	17	43	17	71.4	13821.6	14000.9	14691.5	16156.5	15816.3	16028.8
High	Q9H270	Vacuolar protein sorting-associated protein 11 homolog OS=Homo sapiens OX=9606 GN=VPS11 PE=1 SV=1	20	34	20	107.8	7484.4	7663.8	8156.4	9198.7	9080.2	8838.8
High	Q99623	Prohibitin-2 OS=Homo sapiens OX=9606 GN=PHB2 PE=1 SV=2	19	68	19	33.3	34802.7	35446.5	29830.4	30794	30411.2	32878.5
High	O43237	Cytoplasmic dynein 1 light intermediate chain 2 OS=Homo sapiens OX=9606 GN=DYNC1LI2 PE=1 SV=1	15	37	15	54.1	15237.6	15941.2	16612.1	18127.6	17677.1	17815
High	P39880	Homeobox protein cut-like 1 OS=Homo sapiens OX=9606 GN=CUX1 PE=1 SV=3	20	24	8	164.1	2442	2360.9	2555.1	1872.3	2049.9	1992.9
High	P13674	Prolyl 4-hydroxylase subunit alpha-1 OS=Homo sapiens OX=9606 GN=P4HA1 PE=1 SV=2	17	47	17	61	26679.7	25558.4	22676.6	21743.2	22688.6	21626.9
High	Q8ND30	Liprin-beta-2 OS=Homo sapiens OX=9606 GN=PPFIBP2 PE=1 SV=3	15	28	14	98.5	5912.9	6241.7	6524.3	4974	5195	5004.5
High	P06748	Nucleophosmin OS=Homo sapiens OX=9606 GN=NPM1 PE=1 SV=2	11	138	11	32.6	73154.4	68976.3	60894.9	60855.4	62775.9	62172.4
High	P61011	Signal recognition particle 54 kDa protein OS=Homo sapiens OX=9606 GN=SRP54 PE=1 SV=1	18	39	18	55.7	16728.1	17189.5	17913	19993	19559.3	19812.1
High	P07339	Cathepsin D OS=Homo sapiens OX=9606 GN=CTSD PE=1 SV=1	14	64	14	44.5	33829.1	31586.1	32084	30081.8	30173.9	30476.5
High	O94832	Unconventional myosin-Id OS=Homo sapiens OX=9606 GN=MYO1D PE=1 SV=2	22	31	22	116.1	10772	10008.6	10856.9	14736.5	13734.4	14328
High	Q9P2R3	Rabankyrin-5 OS=Homo sapiens OX=9606 GN=ANKFY1 PE=1 SV=2	16	32	16	128.3	10833.6	10592.5	10853.2	9380.1	9553.8	9103.1
High	O14976	Cyclin-G-associated kinase OS=Homo sapiens OX=9606 GN=GAK PE=1 SV=2	18	33	18	143.1	10942.4	11538.5	11795	11916.1	11855.4	12035
High	Q9BTE3	Mini-chromosome maintenance complex-binding protein OS=Homo sapiens OX=9606 GN=MCMBP PE=1 SV=2	19	34	19	72.9	10744.6	11487.7	10212.8	8761.3	9209.5	8743.5
High	Q9NTJ5	Phosphatidylinositide phosphatase SAC1 OS=Homo sapiens OX=9606 GN=SACM1L PE=1 SV=2	17	43	17	66.9	22281.3	21271.1	21891.4	20502	20772.2	20750.2
High	Q9NZ08	Endoplasmic reticulum aminopeptidase 1 OS=Homo sapiens OX=9606 GN=ERAP1 PE=1 SV=3	21	40	21	107.2	8039.8	8027.8	8822.7	12759.9	13240.8	12677.1
High	O95793	Double-stranded RNA-binding protein Staufen homolog 1 OS=Homo sapiens OX=9606 GN=STAU1 PE=1 SV=2	17	30	14	63.1	9492.9	9288	10240.2	9652.9	9607.4	9419.1
High	O00291	Huntingtin-interacting protein 1 OS=Homo sapiens OX=9606 GN=HIP1 PE=1 SV=5	18	24	15	116.1	7115.5	7482.5	7585.2	5560.5	5799.9	5442
High	Q15008	26S proteasome non-ATPase regulatory subunit 6 OS=Homo sapiens OX=9606 GN=PSMD6 PE=1 SV=1	14	35	14	45.5	10214.5	10727.6	11283.1	10856.7	11205.6	11093.8
High	P63104	14-3-3 protein zeta/delta OS=Homo sapiens OX=9606 GN=YWHAZ PE=1 SV=1	12	134	8	27.7	31687.2	33839.7	32038.1	37523.5	33669.7	36197.2
High	Q7L7X3	Serine/threonine-protein kinase TAO1 OS=Homo sapiens OX=9606 GN=TAOK1 PE=1 SV=1	19	28	16	116	7610.3	7990	8466.3	8296.5	8288.5	8123.2
High	P00367	Glutamate dehydrogenase 1, mitochondrial OS=Homo sapiens OX=9606 GN=GLUD1 PE=1 SV=2	17	44	8	61.4	7091	6838.7	7276	7568.1	7959	7779.9
High	O60885	Bromodomain-containing protein 4 OS=Homo sapiens OX=9606 GN=BRD4 PE=1 SV=2	20	29	16	152.1	5646.8	5397	5930.2	4551.4	4818.8	4587.2
High	O43290	U4/U6.U5 tri-snRNP-associated protein 1 OS=Homo sapiens OX=9606 GN=SART1 PE=1 SV=1	20	35	20	90.2	11847.2	10893.9	12123.8	10518.5	11167.9	10665.9
High	Q14254	Flotillin-2 OS=Homo sapiens OX=9606 GN=FLOT2 PE=1 SV=2	14	35	14	47	14502.2	14368.6	14773.1	12705.9	13314	12666.8
High	O75146	Huntingtin-interacting protein 1-related protein OS=Homo sapiens OX=9606 GN=HIP1R PE=1 SV=2	21	29	18	119.3	8400.5	8747.4	9110.9	7091.2	7155.8	6639.6
High	Q9UGP8	Translocation protein SEC63 homolog OS=Homo sapiens OX=9606 GN=SEC63 PE=1 SV=2	17	41	17	87.9	21888.8	20431.1	18579.5	15710.6	16838.8	16214.2
High	P49590	Probable histidine--tRNA ligase, mitochondrial OS=Homo sapiens OX=9606 GN=HARS2 PE=1 SV=1	14	40	8	56.9	11979.3	11502.7	12122	11252.9	11983.3	11895.6
High	P31040	Succinate dehydrogenase [ubiquinone] flavoprotein subunit, mitochondrial OS=Homo sapiens OX=9606 GN=SDHA PE=1 SV=2	17	38	17	72.6	15672.6	15217.4	15923.3	12506.8	13316.4	12897.2
High	Q15417	Calponin-3 OS=Homo sapiens OX=9606 GN=CNN3 PE=1 SV=1	10	31	9	36.4	9512.7	9816.2	10993.9	18241.8	14773.2	17429.2
High	O43847	Nardilysin OS=Homo sapiens OX=9606 GN=NRDC PE=1 SV=3	21	32	21	131.6	10853.9	11367.1	11015.2	11424.5	10740	11061.3
High	Q58FF7	Putative heat shock protein HSP 90-beta-3 OS=Homo sapiens OX=9606 GN=HSP90AB3P PE=5 SV=1	11	122	1	68.3	63	1369.5	211.5	735	584.4	528
High	P02538	Keratin, type II cytoskeletal 6A OS=Homo sapiens OX=9606 GN=KRT6A PE=1 SV=3	18	41	3	60	901.1	603.7	297.1	2225.9	1724	1363.9
High	P49589	Cysteine--tRNA ligase, cytoplasmic OS=Homo sapiens OX=9606 GN=CARS PE=1 SV=3	17	37	17	85.4	10723.1	11300.3	11927.1	9207.8	9170.1	8919.3
High	P04259	Keratin, type II cytoskeletal 6B OS=Homo sapiens OX=9606 GN=KRT6B PE=1 SV=5	18	41	3	60	339.4	206.1	83.7	827.4	575.3	497.5
High	Q9Y6Y8	SEC23-interacting protein OS=Homo sapiens OX=9606 GN=SEC23IP PE=1 SV=1	18	37	18	111	12714.2	13235.9	14492.1	13806.6	13618.4	13208.2
High	Q96B97	SH3 domain-containing kinase-binding protein 1 OS=Homo sapiens OX=9606 GN=SH3KBP1 PE=1 SV=2	15	24	15	73.1	10366.8	10848.2	10421.9	9014.1	8958.5	8805.9
High	Q14146	Unhealthy ribosome biogenesis protein 2 homolog OS=Homo sapiens OX=9606 GN=URB2 PE=1 SV=2	20	36	20	170.4	10158.2	9439.3	9958.7	8628.1	9118.8	8720.4
High	Q5VT25	Serine/threonine-protein kinase MRCK alpha OS=Homo sapiens OX=9606 GN=CDC42BPA PE=1 SV=1	18	25	14	197.2	5603	5725	5996.6	5487.9	5584.5	5488.8
High	Q8TDD1	ATP-dependent RNA helicase DDX54 OS=Homo sapiens OX=9606 GN=DDX54 PE=1 SV=2	20	33	20	98.5	8205.9	7625.2	8246.6	7308.7	7550.4	7178.6
High	P27824	Calnexin OS=Homo sapiens OX=9606 GN=CANX PE=1 SV=2	16	64	16	67.5	36777.1	35029.5	35510	28491.4	29936.7	28740.5
High	Q9UBC2	Epidermal growth factor receptor substrate 15-like 1 OS=Homo sapiens OX=9606 GN=EPS15L1 PE=1 SV=1	16	26	16	94.2	12739.3	12781.3	13839.4	11790.3	11402.3	11113.2
High	Q13618	Cullin-3 OS=Homo sapiens OX=9606 GN=CUL3 PE=1 SV=2	19	36	19	88.9	8779.3	8915.2	9785.6	10818.7	10590.5	10353
High	P00505	Aspartate aminotransferase, mitochondrial OS=Homo sapiens OX=9606 GN=GOT2 PE=1 SV=3	16	51	16	47.5	20745.9	20205.5	20615.5	19215.9	20531	20011.4
High	P26196	Probable ATP-dependent RNA helicase DDX6 OS=Homo sapiens OX=9606 GN=DDX6 PE=1 SV=2	15	31	15	54.4	11039.7	11063.8	12064.7	10922.1	10950.9	10767.3
High	P41240	Tyrosine-protein kinase CSK OS=Homo sapiens OX=9606 GN=CSK PE=1 SV=1	16	29	16	50.7	11472.4	12483.8	12454.4	11354.2	11394.9	11118.4
High	Q9ULT8	E3 ubiquitin-protein ligase HECTD1 OS=Homo sapiens OX=9606 GN=HECTD1 PE=1 SV=3	22	32	22	289.2	6806	6927.4	7703.7	9488.8	9147.6	9039.1
High	Q8TD16	Protein bicaudal D homolog 2 OS=Homo sapiens OX=9606 GN=BICD2 PE=1 SV=1	20	26	19	93.5	6477.2	6665.9	7309	6330.8	6388.7	6133
High	Q8N3D4	EH domain-binding protein 1-like protein 1 OS=Homo sapiens OX=9606 GN=EHBP1L1 PE=1 SV=2	19	22	18	161.8	5991.3	6318.3	6457.7	6421.8	5975.2	5946.5
High	Q9BZE4	Nucleolar GTP-binding protein 1 OS=Homo sapiens OX=9606 GN=GTPBP4 PE=1 SV=3	17	45	17	73.9	24789	22896.6	23263.8	20802.9	20879.6	20837.6
High	Q99714	3-hydroxyacyl-CoA dehydrogenase type-2 OS=Homo sapiens OX=9606 GN=HSD17B10 PE=1 SV=3	10	36	10	26.9	8218.5	7709.5	8360.7	8369.7	8683.6	8656.8
High	Q9NP58	ATP-binding cassette sub-family B member 6, mitochondrial OS=Homo sapiens OX=9606 GN=ABCB6 PE=1 SV=1	16	29	16	93.8	8745.4	8434.4	9054.9	10173.4	9962.9	10019.2
High	P54920	Alpha-soluble NSF attachment protein OS=Homo sapiens OX=9606 GN=NAPA PE=1 SV=3	12	34	11	33.2	10050.2	10052.6	10784.4	11464.9	11498.3	11428.4
High	P40222	Alpha-taxilin OS=Homo sapiens OX=9606 GN=TXLNA PE=1 SV=3	18	30	18	61.9	10582.1	12216.4	11302.6	9655.9	10158.7	9967.5
High	Q92625	Ankyrin repeat and SAM domain-containing protein 1A OS=Homo sapiens OX=9606 GN=ANKS1A PE=1 SV=4	17	28	16	123	6005.6	6715.2	7094.8	7136.2	7379.3	7123.3
High	Q8NC51	Plasminogen activator inhibitor 1 RNA-binding protein OS=Homo sapiens OX=9606 GN=SERBP1 PE=1 SV=2	13	45	13	44.9	24436.7	27102.7	21767.5	23317.3	23616.2	23648.7
High	O96008	Mitochondrial import receptor subunit TOM40 homolog OS=Homo sapiens OX=9606 GN=TOMM40 PE=1 SV=1	8	39	8	37.9	25794.4	25895.3	22106	21748.8	22065.9	22913.5
High	O95163	Elongator complex protein 1 OS=Homo sapiens OX=9606 GN=ELP1 PE=1 SV=3	16	31	16	150.2	9247.9	9826.2	10510.4	11516.7	11325.9	10999.1
High	Q9UBB4	Ataxin-10 OS=Homo sapiens OX=9606 GN=ATXN10 PE=1 SV=1	13	37	13	53.5	16829.5	17651.1	17851.4	15904.2	15678.1	15385.5
High	O94874	E3 UFM1-protein ligase 1 OS=Homo sapiens OX=9606 GN=UFL1 PE=1 SV=2	21	30	21	89.5	19847.6	18964.9	19138.2	16446.3	17109.8	16703.2
High	Q8TD19	Serine/threonine-protein kinase Nek9 OS=Homo sapiens OX=9606 GN=NEK9 PE=1 SV=2	20	39	20	107.1	15452.9	16023.5	16572.3	13133.2	13449.1	12751
High	Q14C86	GTPase-activating protein and VPS9 domain-containing protein 1 OS=Homo sapiens OX=9606 GN=GAPVD1 PE=1 SV=2	18	26	18	164.9	10184.8	10787.2	11282.2	11006.1	10702.7	10576.3
High	O94925	Glutaminase kidney isoform, mitochondrial OS=Homo sapiens OX=9606 GN=GLS PE=1 SV=1	15	37	15	73.4	14988.3	14382.8	14869.4	12929	13711.5	13542.6
High	Q9BTW9	Tubulin-specific chaperone D OS=Homo sapiens OX=9606 GN=TBCD PE=1 SV=2	18	38	18	132.5	11359.5	11958.5	12328	12796.7	12239.7	12207.1
High	Q96I24	Far upstream element-binding protein 3 OS=Homo sapiens OX=9606 GN=FUBP3 PE=1 SV=2	18	36	16	61.6	10587.8	10505.2	11125	10331.8	10652.7	10321.8
High	Q9Y3F4	Serine-threonine kinase receptor-associated protein OS=Homo sapiens OX=9606 GN=STRAP PE=1 SV=1	15	35	15	38.4	16291.3	17769.8	17883.3	16637	16852.8	16281.9
High	P48147	Prolyl endopeptidase OS=Homo sapiens OX=9606 GN=PREP PE=1 SV=2	18	28	18	80.6	18773.2	20307.1	15749.9	13392.2	13232.2	12966
High	O60231	Pre-mRNA-splicing factor ATP-dependent RNA helicase DHX16 OS=Homo sapiens OX=9606 GN=DHX16 PE=1 SV=2	19	34	18	119.2	11028.3	10724.1	11627.6	10479.3	10611.6	10549.9
High	Q86UU1	Pleckstrin homology-like domain family B member 1 OS=Homo sapiens OX=9606 GN=PHLDB1 PE=1 SV=1	21	28	21	151.1	10552	10842.7	11875.2	14432.7	13299.9	13540.7
High	P12081	Histidine--tRNA ligase, cytoplasmic OS=Homo sapiens OX=9606 GN=HARS PE=1 SV=2	16	55	10	57.4	13878.6	14523.9	15286.1	17735.3	16140.6	16930
High	Q92887	Canalicular multispecific organic anion transporter 1 OS=Homo sapiens OX=9606 GN=ABCC2 PE=1 SV=3	17	35	15	174.1	14606.6	14036.2	13984	11107.3	11678.5	11248.1
High	Q9UMR2	ATP-dependent RNA helicase DDX19B OS=Homo sapiens OX=9606 GN=DDX19B PE=1 SV=1	16	32	2	53.9	756.8	765.2	821.4	814.7	792.7	778.7
High	P22695	Cytochrome b-c1 complex subunit 2, mitochondrial OS=Homo sapiens OX=9606 GN=UQCRC2 PE=1 SV=3	17	54	17	48.4	28989.6	28835.1	28731.9	28927.7	30840.6	31075.3
High	Q9NUU7	ATP-dependent RNA helicase DDX19A OS=Homo sapiens OX=9606 GN=DDX19A PE=1 SV=1	16	34	2	53.9	1917.2	1983.4	2201.4	1905	1837.8	1889.9
High	Q6SZW1	Sterile alpha and TIR motif-containing protein 1 OS=Homo sapiens OX=9606 GN=SARM1 PE=1 SV=1	17	36	17	79.3	11956.7	12008.6	13103.1	12148.7	12211.9	11846.6
High	P51114	Fragile X mental retardation syndrome-related protein 1 OS=Homo sapiens OX=9606 GN=FXR1 PE=1 SV=3	17	37	15	69.7	15728.1	16509.3	16296.2	14370.7	15641.1	15098.5
High	Q9H2K8	Serine/threonine-protein kinase TAO3 OS=Homo sapiens OX=9606 GN=TAOK3 PE=1 SV=2	18	34	17	105.3	8757.3	10054.8	9808.4	9769.5	10078.1	9853.6
High	Q9Y4R8	Telomere length regulation protein TEL2 homolog OS=Homo sapiens OX=9606 GN=TELO2 PE=1 SV=2	20	36	20	91.7	9427	9757	10221.6	9916	9667.4	9422.6
High	Q92804	TATA-binding protein-associated factor 2N OS=Homo sapiens OX=9606 GN=TAF15 PE=1 SV=1	13	60	11	61.8	15170.3	14633	16057.9	14515.1	15331.5	14769.6
High	P08581	Hepatocyte growth factor receptor OS=Homo sapiens OX=9606 GN=MET PE=1 SV=4	17	25	17	155.4	2694.1	2621.6	2901.4	10899.5	11624.7	11083.7
High	Q8NI36	WD repeat-containing protein 36 OS=Homo sapiens OX=9606 GN=WDR36 PE=1 SV=1	17	32	17	105.3	8844.6	8475.5	9155.5	7874.8	8389.5	8179.9
High	Q96I99	Succinate--CoA ligase [GDP-forming] subunit beta, mitochondrial OS=Homo sapiens OX=9606 GN=SUCLG2 PE=1 SV=2	18	55	17	46.5	27960.8	25954.5	22524.7	23350.1	24645.1	23927.4
High	O94905	Erlin-2 OS=Homo sapiens OX=9606 GN=ERLIN2 PE=1 SV=1	14	56	11	37.8	26164.1	24580.1	23708.1	24942.4	25339.8	25175.8
High	Q8NCA5	Protein FAM98A OS=Homo sapiens OX=9606 GN=FAM98A PE=1 SV=2	11	34	8	55.2	10114	9837.6	11136.9	12893.2	12511	12901.2
High	P05556	Integrin beta-1 OS=Homo sapiens OX=9606 GN=ITGB1 PE=1 SV=2	19	50	19	88.4	20189.6	19284.7	21132.3	22506.3	23187.3	22879
High	P10155	60 kDa SS-A/Ro ribonucleoprotein OS=Homo sapiens OX=9606 GN=RO60 PE=1 SV=2	16	46	16	60.6	14180.3	14517.2	15584.7	17974.1	17605.5	17610.4
High	Q9ULU4	Protein kinase C-binding protein 1 OS=Homo sapiens OX=9606 GN=ZMYND8 PE=1 SV=2	14	26	14	131.6	9387.6	9978	9538	6458	7558.5	7317.9
High	P40818	Ubiquitin carboxyl-terminal hydrolase 8 OS=Homo sapiens OX=9606 GN=USP8 PE=1 SV=1	22	34	22	127.4	12047.9	12529.2	13291.4	11748.1	11635.9	11326.6
High	Q8NDA8	Maestro heat-like repeat-containing protein family member 1 OS=Homo sapiens OX=9606 GN=MROH1 PE=2 SV=3	25	37	25	181.1	6362.1	6426.8	7062.3	9823.6	8866.8	9365.7
High	Q96RP9	Elongation factor G, mitochondrial OS=Homo sapiens OX=9606 GN=GFM1 PE=1 SV=2	17	29	17	83.4	13827.7	13471.4	13324.9	12250.9	13210.2	13146.9
High	O95817	BAG family molecular chaperone regulator 3 OS=Homo sapiens OX=9606 GN=BAG3 PE=1 SV=3	19	35	19	61.6	15218.2	15480.4	14273.2	15378.8	14802.9	14677
High	P78316	Nucleolar protein 14 OS=Homo sapiens OX=9606 GN=NOP14 PE=1 SV=3	15	36	15	97.6	14382.7	13264.6	13488.5	12044.3	12880.1	12604.5
High	O15523	ATP-dependent RNA helicase DDX3Y OS=Homo sapiens OX=9606 GN=DDX3Y PE=1 SV=2	19	52	1	73.1	30.5	32.5	38.3	33.2	32.1	34.8
High	P23786	Carnitine O-palmitoyltransferase 2, mitochondrial OS=Homo sapiens OX=9606 GN=CPT2 PE=1 SV=2	18	34	18	73.7	18782.4	17876	19163.7	19750.5	20539.9	20185
High	Q7L0Y3	tRNA methyltransferase 10 homolog C OS=Homo sapiens OX=9606 GN=TRMT10C PE=1 SV=2	16	35	16	47.3	16648.9	16013.7	16897.3	15735.5	16840.6	16583.3
High	O43896	Kinesin-like protein KIF1C OS=Homo sapiens OX=9606 GN=KIF1C PE=1 SV=3	17	28	11	122.9	4266.9	4497.9	5062.6	5620.1	5643.2	5480.4
High	Q92973	Transportin-1 OS=Homo sapiens OX=9606 GN=TNPO1 PE=1 SV=2	17	43	13	102.3	10238.6	10359.7	11205.2	10425.7	10468	9965.6
High	Q13510	Acid ceramidase OS=Homo sapiens OX=9606 GN=ASAH1 PE=1 SV=5	12	53	12	44.6	29067	25568.8	28369.5	24070.5	24647.6	24103.5
High	Q96E39	RNA binding motif protein, X-linked-like-1 OS=Homo sapiens OX=9606 GN=RBMXL1 PE=1 SV=1	17	74	2	42.1	81.2	86.2	83.4	463.9	491	475.9
High	P43490	Nicotinamide phosphoribosyltransferase OS=Homo sapiens OX=9606 GN=NAMPT PE=1 SV=1	16	50	16	55.5	24493.3	25172.2	24610	22681.6	22595.3	22312
High	Q86VV8	Rotatin OS=Homo sapiens OX=9606 GN=RTTN PE=1 SV=3	18	31	17	248.5	8020.5	8384	9052.8	8884.7	8969.5	8666.3
High	P14550	Aldo-keto reductase family 1 member A1 OS=Homo sapiens OX=9606 GN=AKR1A1 PE=1 SV=3	14	51	13	36.6	16386.5	16706	18032.4	21748.2	18934.2	20620.7
High	Q9NXV6	CDKN2A-interacting protein OS=Homo sapiens OX=9606 GN=CDKN2AIP PE=1 SV=3	15	22	15	61.1	7895.7	7347.6	7379.4	7507.9	7881.9	7866.7
High	P00387	NADH-cytochrome b5 reductase 3 OS=Homo sapiens OX=9606 GN=CYB5R3 PE=1 SV=3	10	46	10	34.2	16638	17069.6	17551.5	15383	17259.1	15961.1
High	P14735	Insulin-degrading enzyme OS=Homo sapiens OX=9606 GN=IDE PE=1 SV=4	16	34	16	117.9	15299.1	15647	16428.4	15682.9	14824	14909.7
High	Q05086	Ubiquitin-protein ligase E3A OS=Homo sapiens OX=9606 GN=UBE3A PE=1 SV=4	16	25	16	100.6	8186.6	8559.8	8727.7	7825.5	7879.5	7781.4
High	O75390	Citrate synthase, mitochondrial OS=Homo sapiens OX=9606 GN=CS PE=1 SV=2	13	70	13	51.7	34679.1	33298.5	31976.5	32312.6	32342.9	32485.9
High	Q8NEB9	Phosphatidylinositol 3-kinase catalytic subunit type 3 OS=Homo sapiens OX=9606 GN=PIK3C3 PE=1 SV=1	17	29	17	101.5	7137.4	7243.8	7818.8	7450.7	7291.9	7233
High	Q16851	UTP--glucose-1-phosphate uridylyltransferase OS=Homo sapiens OX=9606 GN=UGP2 PE=1 SV=5	18	35	18	56.9	14597.5	15036.1	16084.3	19308.8	17812.7	18183.7
High	P10586	Receptor-type tyrosine-protein phosphatase F OS=Homo sapiens OX=9606 GN=PTPRF PE=1 SV=2	20	26	17	212.7	4266	4336.7	4706.4	3465.6	4088.2	3558.3
High	Q10713	Mitochondrial-processing peptidase subunit alpha OS=Homo sapiens OX=9606 GN=PMPCA PE=1 SV=2	16	40	16	58.2	23708.3	22897.8	23014.9	21786.8	23083.8	22492.6
High	P20020	Plasma membrane calcium-transporting ATPase 1 OS=Homo sapiens OX=9606 GN=ATP2B1 PE=1 SV=4	19	28	13	134.6	6577.1	6270.5	6913.4	7903.3	7872.1	7581.7
High	P48735	Isocitrate dehydrogenase [NADP], mitochondrial OS=Homo sapiens OX=9606 GN=IDH2 PE=1 SV=2	16	46	15	50.9	19223.3	18676.3	19406.6	19665.3	21134.5	20574
High	Q15057	Arf-GAP with coiled-coil, ANK repeat and PH domain-containing protein 2 OS=Homo sapiens OX=9606 GN=ACAP2 PE=1 SV=3	21	26	20	88	7566.5	7993.4	8168.8	7896.6	7907	7770.3
High	Q9BVP2	Guanine nucleotide-binding protein-like 3 OS=Homo sapiens OX=9606 GN=GNL3 PE=1 SV=2	14	37	13	62	14574	13433.9	14387.5	11593.8	12167.7	11869.8
High	P23396	40S ribosomal protein S3 OS=Homo sapiens OX=9606 GN=RPS3 PE=1 SV=2	16	77	16	26.7	40020.6	40207.8	39048.8	40081.2	38232.5	39461.6
High	P35712	Transcription factor SOX-6 OS=Homo sapiens OX=9606 GN=SOX6 PE=1 SV=3	15	33	11	91.9	11564.8	10929.3	11609.6	6923.8	7132.4	6854.6
High	P61981	14-3-3 protein gamma OS=Homo sapiens OX=9606 GN=YWHAG PE=1 SV=2	13	97	8	28.3	13694.9	15162	15211.4	16310	16343.4	16032.4
High	P09622	Dihydrolipoyl dehydrogenase, mitochondrial OS=Homo sapiens OX=9606 GN=DLD PE=1 SV=2	14	49	14	54.1	29584.7	27065	28989.4	28140	28125.5	28428.1
High	Q9UBF2	Coatomer subunit gamma-2 OS=Homo sapiens OX=9606 GN=COPG2 PE=1 SV=1	19	31	18	97.6	10659.1	10776.6	11464.6	9684.9	9702.6	9487.7
High	Q9BX66	Sorbin and SH3 domain-containing protein 1 OS=Homo sapiens OX=9606 GN=SORBS1 PE=1 SV=3	18	28	17	142.4	4615.4	4614.5	5099.5	10578.9	10414.8	10315.8
High	Q9H6T3	RNA polymerase II-associated protein 3 OS=Homo sapiens OX=9606 GN=RPAP3 PE=1 SV=2	18	25	18	75.7	7926.4	8108.6	8680.1	7532.1	7768.7	7417.8
High	Q8N201	Integrator complex subunit 1 OS=Homo sapiens OX=9606 GN=INTS1 PE=1 SV=2	21	27	21	244.1	7189.7	6759.7	7357.2	6036.5	6644.8	6167
High	Q5H9R7	Serine/threonine-protein phosphatase 6 regulatory subunit 3 OS=Homo sapiens OX=9606 GN=PPP6R3 PE=1 SV=2	15	27	14	97.6	10757.8	10982.8	11373.3	11408.9	11011	10971.4
High	P54098	DNA polymerase subunit gamma-1 OS=Homo sapiens OX=9606 GN=POLG PE=1 SV=1	16	25	16	139.5	4093.8	3825.6	4289	3862.4	4035	3965.2
High	Q16513	Serine/threonine-protein kinase N2 OS=Homo sapiens OX=9606 GN=PKN2 PE=1 SV=1	20	28	20	112	8813.6	9001.6	9760.8	9477.8	9510	9169.5
High	Q07157	Tight junction protein ZO-1 OS=Homo sapiens OX=9606 GN=TJP1 PE=1 SV=3	17	27	16	195.3	7793.5	7845	8465.5	8176.9	8151.7	8139.5
High	P50995	Annexin A11 OS=Homo sapiens OX=9606 GN=ANXA11 PE=1 SV=1	15	40	15	54.4	15923.3	16448.3	17131.4	16177	16160.3	15872.1
High	Q9NUQ9	Protein FAM49B OS=Homo sapiens OX=9606 GN=FAM49B PE=1 SV=1	11	32	11	36.7	16123.4	18547.7	14644.1	14133.1	13903.3	13781.2
High	Q96QK1	Vacuolar protein sorting-associated protein 35 OS=Homo sapiens OX=9606 GN=VPS35 PE=1 SV=2	17	43	17	91.6	15545.2	15367.1	16208.8	17324.7	15909.8	16903.5
High	O14964	Hepatocyte growth factor-regulated tyrosine kinase substrate OS=Homo sapiens OX=9606 GN=HGS PE=1 SV=1	18	48	18	86.1	19400.9	19467.4	21283.2	23418.7	22351.2	22779.4
High	O60832	H/ACA ribonucleoprotein complex subunit DKC1 OS=Homo sapiens OX=9606 GN=DKC1 PE=1 SV=3	14	40	14	57.6	18509.7	17543	18183	16887.7	18217.3	17618.8
High	P08779	Keratin, type I cytoskeletal 16 OS=Homo sapiens OX=9606 GN=KRT16 PE=1 SV=4	18	36	8	51.2	1268.5	596.9	501.2	3021.1	2507.5	2183.4
High	Q5JSZ5	Protein PRRC2B OS=Homo sapiens OX=9606 GN=PRRC2B PE=1 SV=2	20	26	18	242.8	4299.7	4247.3	4782.3	5116.3	5279.3	5111.2
High	Q96AY4	Tetratricopeptide repeat protein 28 OS=Homo sapiens OX=9606 GN=TTC28 PE=1 SV=4	22	23	22	270.7	6243.1	6581.5	6992.9	7347.6	6987.4	6874.4
High	Q8TDZ2	[F-actin]-monooxygenase MICAL1 OS=Homo sapiens OX=9606 GN=MICAL1 PE=1 SV=2	16	26	16	117.8	5231	5607.7	5933.4	7404.4	7439.4	7140.4
High	Q8IX01	SURP and G-patch domain-containing protein 2 OS=Homo sapiens OX=9606 GN=SUGP2 PE=1 SV=2	19	32	19	120.1	13198	12292.2	13214.2	10468.1	11411.8	10856.8
High	O75110	Probable phospholipid-transporting ATPase IIA OS=Homo sapiens OX=9606 GN=ATP9A PE=1 SV=3	16	33	14	118.5	7416.7	7151.2	7862.4	6743.7	7285.2	6976.8
High	P23588	Eukaryotic translation initiation factor 4B OS=Homo sapiens OX=9606 GN=EIF4B PE=1 SV=2	15	54	15	69.1	16511.6	16752.3	17469.1	16479.8	15463.1	15678.9
High	P61158	Actin-related protein 3 OS=Homo sapiens OX=9606 GN=ACTR3 PE=1 SV=3	13	42	10	47.3	16948.6	16872.3	16686.2	20274.7	17592.4	17646.7
High	Q9NZI8	Insulin-like growth factor 2 mRNA-binding protein 1 OS=Homo sapiens OX=9606 GN=IGF2BP1 PE=1 SV=2	17	40	14	63.4	9640.9	9948.2	10694.6	9891.8	10063.4	9672.8
High	O60568	Multifunctional procollagen lysine hydroxylase and glycosyltransferase LH3 OS=Homo sapiens OX=9606 GN=PLOD3 PE=1 SV=1	18	40	18	84.7	19936.4	19949.9	20833.1	17763.5	19020.8	18013.6
High	P51531	Probable global transcription activator SNF2L2 OS=Homo sapiens OX=9606 GN=SMARCA2 PE=1 SV=2	17	28	7	181.2	3754.7	3792.5	3907.3	3472.7	3921.4	3804.3
High	O60664	Perilipin-3 OS=Homo sapiens OX=9606 GN=PLIN3 PE=1 SV=3	15	38	15	47	15556.6	16584.9	17218	18545.8	17896.4	18522.9
High	O75044	SLIT-ROBO Rho GTPase-activating protein 2 OS=Homo sapiens OX=9606 GN=SRGAP2 PE=1 SV=3	20	27	19	120.8	9149.4	9553.3	10266.6	9211.4	9178.8	8870.5
High	P41250	Glycine--tRNA ligase OS=Homo sapiens OX=9606 GN=GARS PE=1 SV=3	16	57	16	83.1	23356.7	23579.6	24327.3	20695.5	20292.4	19850.9
High	P31930	Cytochrome b-c1 complex subunit 1, mitochondrial OS=Homo sapiens OX=9606 GN=UQCRC1 PE=1 SV=3	12	31	12	52.6	9205.1	9362.7	9630.4	9582.5	10445.9	9970.6
High	Q9H0S4	Probable ATP-dependent RNA helicase DDX47 OS=Homo sapiens OX=9606 GN=DDX47 PE=1 SV=1	13	37	13	50.6	16778.3	15257.5	14654.9	14541.7	15210.9	14986.9
High	P23368	NAD-dependent malic enzyme, mitochondrial OS=Homo sapiens OX=9606 GN=ME2 PE=1 SV=1	17	35	17	65.4	12459.3	12034.2	12868.2	12031.9	12673.4	12424.4
High	P61247	40S ribosomal protein S3a OS=Homo sapiens OX=9606 GN=RPS3A PE=1 SV=2	17	60	17	29.9	31663	36040.4	28814.6	31482	33292.6	33405.4
High	Q9UJF2	Ras GTPase-activating protein nGAP OS=Homo sapiens OX=9606 GN=RASAL2 PE=1 SV=2	21	29	17	128.5	7664.8	7673.3	8288.6	5624	5515.7	5416
High	Q5SSJ5	Heterochromatin protein 1-binding protein 3 OS=Homo sapiens OX=9606 GN=HP1BP3 PE=1 SV=1	17	38	17	61.2	23826.3	22584.6	19657.5	18727.8	20251.6	19595.4
High	O94776	Metastasis-associated protein MTA2 OS=Homo sapiens OX=9606 GN=MTA2 PE=1 SV=1	21	42	19	75	15809.6	14575.6	15249.1	13119.1	13351.3	13334.2
High	Q9HBR0	Putative sodium-coupled neutral amino acid transporter 10 OS=Homo sapiens OX=9606 GN=SLC38A10 PE=1 SV=2	18	24	18	119.7	5386.6	5210	5346.2	5369	5593.9	5329.6
High	Q9BVJ6	U3 small nucleolar RNA-associated protein 14 homolog A OS=Homo sapiens OX=9606 GN=UTP14A PE=1 SV=1	18	25	18	87.9	12877.3	12264.4	12492.4	10797.5	11526.2	11239.8
High	Q8NB90	ATPase family protein 2 homolog OS=Homo sapiens OX=9606 GN=SPATA5 PE=1 SV=3	17	33	16	97.8	4834.8	5083.8	5493	5171	5476.2	5228.9
High	Q9BY77	Polymerase delta-interacting protein 3 OS=Homo sapiens OX=9606 GN=POLDIP3 PE=1 SV=2	16	40	16	46.1	18619.5	16315.9	16575.3	15339.1	15870.4	15447.7
High	Q96Q15	Serine/threonine-protein kinase SMG1 OS=Homo sapiens OX=9606 GN=SMG1 PE=1 SV=3	23	24	23	410.2	3250.9	3435.3	3731	3051.1	3253.2	2996
High	P38919	Eukaryotic initiation factor 4A-III OS=Homo sapiens OX=9606 GN=EIF4A3 PE=1 SV=4	12	35	10	46.8	17138.8	16781.8	14791.2	14540	15229.5	15310.2
High	Q9NSD9	Phenylalanine--tRNA ligase beta subunit OS=Homo sapiens OX=9606 GN=FARSB PE=1 SV=3	21	42	21	66.1	15596.5	16216.7	16772	15754.3	15617.9	15221.1
High	O00411	DNA-directed RNA polymerase, mitochondrial OS=Homo sapiens OX=9606 GN=POLRMT PE=1 SV=2	17	29	17	138.5	7961.3	7622.9	8128.9	7056.6	7320.7	7136.7
High	P05198	Eukaryotic translation initiation factor 2 subunit 1 OS=Homo sapiens OX=9606 GN=EIF2S1 PE=1 SV=3	11	42	11	36.1	25399	25497	23377.8	24688.5	24202.9	24241.1
High	Q9P2N5	RNA-binding protein 27 OS=Homo sapiens OX=9606 GN=RBM27 PE=1 SV=2	16	31	15	118.6	11685.2	11062.5	11461.8	9927.1	10210.4	9896.1
High	Q6NUK1	Calcium-binding mitochondrial carrier protein SCaMC-1 OS=Homo sapiens OX=9606 GN=SLC25A24 PE=1 SV=2	15	26	15	53.3	10684.9	9710.3	11028.1	13372.3	12728.1	13211.9
High	Q9BPX3	Condensin complex subunit 3 OS=Homo sapiens OX=9606 GN=NCAPG PE=1 SV=1	15	26	15	114.3	8870.8	8903.7	8723.3	6930.6	7024.3	6817.6
High	Q9Y696	Chloride intracellular channel protein 4 OS=Homo sapiens OX=9606 GN=CLIC4 PE=1 SV=4	11	30	11	28.8	12480.9	13733.8	13973.1	10907.9	11591.9	11000.1
High	O95202	Mitochondrial proton/calcium exchanger protein OS=Homo sapiens OX=9606 GN=LETM1 PE=1 SV=1	14	32	14	83.3	16809.5	15980.3	16233.3	14784.4	15644.6	15104.7
High	Q4G0J3	La-related protein 7 OS=Homo sapiens OX=9606 GN=LARP7 PE=1 SV=1	14	27	14	66.9	10590.1	10472.2	10657.7	11434.4	11651.8	11447.6
High	Q9Y4P3	Transducin beta-like protein 2 OS=Homo sapiens OX=9606 GN=TBL2 PE=1 SV=1	16	40	16	49.8	23534.2	23613.4	23173.1	19321.4	20858.2	20057.7
High	Q96PK6	RNA-binding protein 14 OS=Homo sapiens OX=9606 GN=RBM14 PE=1 SV=2	15	37	15	69.4	12342.1	11215.9	12022.1	11118.7	11378	11375.3
High	Q6JQN1	Acyl-CoA dehydrogenase family member 10 OS=Homo sapiens OX=9606 GN=ACAD10 PE=1 SV=1	19	30	19	118.8	8364.8	7893.2	8759.9	8538.5	8521	8673.1
High	Q9NQW7	Xaa-Pro aminopeptidase 1 OS=Homo sapiens OX=9606 GN=XPNPEP1 PE=1 SV=3	16	32	16	69.9	13315.1	14040	15171.3	18319.9	17312	17821.1
High	Q13619	Cullin-4A OS=Homo sapiens OX=9606 GN=CUL4A PE=1 SV=3	21	34	13	87.6	5398.2	5595.3	5927.7	5192.7	5137.3	5008.1
High	Q14185	Dedicator of cytokinesis protein 1 OS=Homo sapiens OX=9606 GN=DOCK1 PE=1 SV=2	22	26	21	215.2	7624.5	8038.5	8107.8	8252.3	8182.4	7997.7
High	Q14137	Ribosome biogenesis protein BOP1 OS=Homo sapiens OX=9606 GN=BOP1 PE=1 SV=2	21	40	21	83.6	17275.3	16227.3	15584.5	14822.9	15243.8	14973.3
High	P30084	Enoyl-CoA hydratase, mitochondrial OS=Homo sapiens OX=9606 GN=ECHS1 PE=1 SV=4	11	47	11	31.4	29787.8	29338.4	26384.7	27938.7	28930.5	28915.2
High	P07948	Tyrosine-protein kinase Lyn OS=Homo sapiens OX=9606 GN=LYN PE=1 SV=3	15	33	13	58.5	11934.3	13080.4	10400.6	9245.3	9831.1	9385
High	P13804	Electron transfer flavoprotein subunit alpha, mitochondrial OS=Homo sapiens OX=9606 GN=ETFA PE=1 SV=1	13	38	13	35.1	23521.9	22558.2	23194.9	23040.4	23768.3	23791.2
High	P22234	Multifunctional protein ADE2 OS=Homo sapiens OX=9606 GN=PAICS PE=1 SV=3	13	42	13	47	18294	20633.3	17424.5	16388.3	16870.1	16549
High	P55196	Afadin OS=Homo sapiens OX=9606 GN=AFDN PE=1 SV=3	20	30	20	206.7	5238.3	5081.6	5830.5	7863.1	7943.6	7692.1
High	Q99439	Calponin-2 OS=Homo sapiens OX=9606 GN=CNN2 PE=1 SV=4	11	31	10	33.7	13568.3	13718.3	14115.8	16039.3	14284.6	15269
High	Q9Y250	Leucine zipper putative tumor suppressor 1 OS=Homo sapiens OX=9606 GN=LZTS1 PE=1 SV=3	18	31	18	66.6	12401.8	14101	11683.2	6686	7253.2	6775.1
High	P63244	Receptor of activated protein C kinase 1 OS=Homo sapiens OX=9606 GN=RACK1 PE=1 SV=3	14	49	14	35.1	21473	22268.4	22107.9	21324.7	21970.4	21358.9
High	Q53EP0	Fibronectin type III domain-containing protein 3B OS=Homo sapiens OX=9606 GN=FNDC3B PE=1 SV=2	15	25	15	132.8	9182.5	9003.3	9792.6	7118.4	7367.1	7075.9
High	P08243	Asparagine synthetase [glutamine-hydrolyzing] OS=Homo sapiens OX=9606 GN=ASNS PE=1 SV=4	15	27	15	64.3	12846.8	12794	12129.5	5288	5434.3	5089.8
High	Q9UDY2	Tight junction protein ZO-2 OS=Homo sapiens OX=9606 GN=TJP2 PE=1 SV=2	20	33	19	133.9	7530.7	8149.8	8832.4	13307.2	11375.3	12909.1
High	Q9H8H0	Nucleolar protein 11 OS=Homo sapiens OX=9606 GN=NOL11 PE=1 SV=1	15	31	15	81.1	16181.2	14939.5	14795.7	15788.3	13107.9	14957.9
High	O15355	Protein phosphatase 1G OS=Homo sapiens OX=9606 GN=PPM1G PE=1 SV=1	14	38	14	59.2	17224.4	17815.4	19075.3	14504.6	15537.6	14720.8
High	P20073	Annexin A7 OS=Homo sapiens OX=9606 GN=ANXA7 PE=1 SV=3	12	33	12	52.7	9190.4	10063.5	10380.4	11537.1	11464.7	11406.7
High	P43121	Cell surface glycoprotein MUC18 OS=Homo sapiens OX=9606 GN=MCAM PE=1 SV=2	15	51	15	71.6	18316.5	18467.8	20223.7	26805.4	26449.9	26848.9
High	P23508	Colorectal mutant cancer protein OS=Homo sapiens OX=9606 GN=MCC PE=1 SV=2	16	26	16	93	7325.6	7187.4	7898.6	8571.1	8440.6	8339.2
High	Q9Y4F1	FERM, ARHGEF and pleckstrin domain-containing protein 1 OS=Homo sapiens OX=9606 GN=FARP1 PE=1 SV=1	18	29	18	118.6	7513.4	7658.1	7957.5	7410.9	7656.3	7181.1
High	P07686	Beta-hexosaminidase subunit beta OS=Homo sapiens OX=9606 GN=HEXB PE=1 SV=3	16	55	15	63.1	29461.5	27860.5	28290.6	29533.7	29525.9	29802
High	Q13501	Sequestosome-1 OS=Homo sapiens OX=9606 GN=SQSTM1 PE=1 SV=1	9	28	9	47.7	9300.2	8952.1	9983.4	7391.7	7603.6	7503
High	Q96A65	Exocyst complex component 4 OS=Homo sapiens OX=9606 GN=EXOC4 PE=1 SV=1	16	23	16	110.4	7555.3	7668.4	8412.9	9034.2	8895	8757.1
High	Q96CW1	AP-2 complex subunit mu OS=Homo sapiens OX=9606 GN=AP2M1 PE=1 SV=2	16	46	16	49.6	23992.7	25085.6	24073.6	23473.6	24168.7	24036.6
High	Q9P253	Vacuolar protein sorting-associated protein 18 homolog OS=Homo sapiens OX=9606 GN=VPS18 PE=1 SV=2	17	25	17	110.1	6473.6	6791.7	7203.1	7828.4	7926.7	7806
High	Q15020	Squamous cell carcinoma antigen recognized by T-cells 3 OS=Homo sapiens OX=9606 GN=SART3 PE=1 SV=1	17	26	17	109.9	12384.1	11307.9	10157.1	10439.8	10927.8	10500.3
High	Q9BYK8	Helicase with zinc finger domain 2 OS=Homo sapiens OX=9606 GN=HELZ2 PE=1 SV=6	19	21	19	294.5	4330.8	4277.3	4522.5	2285.8	2499.1	2243.1
High	Q9BZF1	Oxysterol-binding protein-related protein 8 OS=Homo sapiens OX=9606 GN=OSBPL8 PE=1 SV=3	18	23	17	101.1	4942.4	4959.7	5479	6502.2	7116.4	6714.4
High	P42694	Probable helicase with zinc finger domain OS=Homo sapiens OX=9606 GN=HELZ PE=1 SV=2	20	24	20	218.8	6275.6	6630	7093.8	6016.6	6172.9	5918.2
High	P09525	Annexin A4 OS=Homo sapiens OX=9606 GN=ANXA4 PE=1 SV=4	14	44	13	35.9	25597.3	27142.3	22637.5	29132.4	25505.7	28464.6
High	P09884	DNA polymerase alpha catalytic subunit OS=Homo sapiens OX=9606 GN=POLA1 PE=1 SV=2	20	26	20	165.8	8872.3	8751.1	9601.6	6511.8	7133.2	6773.1
High	Q9Y2W1	Thyroid hormone receptor-associated protein 3 OS=Homo sapiens OX=9606 GN=THRAP3 PE=1 SV=2	17	32	16	108.6	16546.4	15583.6	15292.4	14022.7	14463.8	13987.9
High	Q32MZ4	Leucine-rich repeat flightless-interacting protein 1 OS=Homo sapiens OX=9606 GN=LRRFIP1 PE=1 SV=2	15	30	14	89.2	12702.6	13081.5	13652.4	11044.4	11119	10597.3
High	P62191	26S proteasome regulatory subunit 4 OS=Homo sapiens OX=9606 GN=PSMC1 PE=1 SV=1	18	43	16	49.2	10795.3	10971	11264	10895.1	10749.6	10340.1
High	Q15084	Protein disulfide-isomerase A6 OS=Homo sapiens OX=9606 GN=PDIA6 PE=1 SV=1	13	47	13	48.1	18470.5	17300.9	19122.9	14303.5	14908.9	14326.9
High	Q96PZ0	Pseudouridylate synthase 7 homolog OS=Homo sapiens OX=9606 GN=PUS7 PE=1 SV=2	14	31	14	75	7576	7823.1	8255.5	7980.6	8310.9	8130
High	Q8N766	ER membrane protein complex subunit 1 OS=Homo sapiens OX=9606 GN=EMC1 PE=1 SV=1	16	31	16	111.7	13220.4	12294.2	13352.6	11082.1	11341.2	11120.8
High	Q96T51	RUN and FYVE domain-containing protein 1 OS=Homo sapiens OX=9606 GN=RUFY1 PE=1 SV=2	18	28	18	79.8	9809.8	9900.4	10353.3	10434.2	10469.9	10288.7
High	P50502	Hsc70-interacting protein OS=Homo sapiens OX=9606 GN=ST13 PE=1 SV=2	12	66	12	41.3	34880.8	36867.5	36698	36159.1	34908.1	34454.8
High	Q6YN16	Hydroxysteroid dehydrogenase-like protein 2 OS=Homo sapiens OX=9606 GN=HSDL2 PE=1 SV=1	15	40	15	45.4	18748.5	18339.5	19163.7	20359.5	19917.2	21189.6
High	Q12769	Nuclear pore complex protein Nup160 OS=Homo sapiens OX=9606 GN=NUP160 PE=1 SV=3	16	31	16	162	9983.4	9502.3	9995.4	8767.8	9190.7	9029.7
High	P32322	Pyrroline-5-carboxylate reductase 1, mitochondrial OS=Homo sapiens OX=9606 GN=PYCR1 PE=1 SV=2	10	33	9	33.3	11905.8	11866.9	12731.2	9830.7	10778.9	10582.9
High	O95433	Activator of 90 kDa heat shock protein ATPase homolog 1 OS=Homo sapiens OX=9606 GN=AHSA1 PE=1 SV=1	12	32	12	38.3	14340.1	14932.3	15437.9	14537.4	14418.3	14371.5
High	O43148	mRNA cap guanine-N7 methyltransferase OS=Homo sapiens OX=9606 GN=RNMT PE=1 SV=1	13	31	13	54.8	12824.6	12350.4	13286.7	12832.2	13248	12589.9
High	P49257	Protein ERGIC-53 OS=Homo sapiens OX=9606 GN=LMAN1 PE=1 SV=2	15	41	15	57.5	18270.4	17856.6	17674.6	16632.4	17542.9	16929.1
High	O00154	Cytosolic acyl coenzyme A thioester hydrolase OS=Homo sapiens OX=9606 GN=ACOT7 PE=1 SV=3	15	47	15	41.8	20338.5	20496.9	22288.8	21059	20070.8	20718.4
High	P12268	Inosine-5'-monophosphate dehydrogenase 2 OS=Homo sapiens OX=9606 GN=IMPDH2 PE=1 SV=2	14	40	12	55.8	26549.7	27680.9	22831.5	25241.4	24723.4	24810.3
High	Q9BXP5	Serrate RNA effector molecule homolog OS=Homo sapiens OX=9606 GN=SRRT PE=1 SV=1	17	29	17	100.6	13204	12486.1	13404.6	11916.9	12489.8	11869
High	Q9BZH6	WD repeat-containing protein 11 OS=Homo sapiens OX=9606 GN=WDR11 PE=1 SV=1	16	27	16	136.6	11822.8	11784.9	12502.1	13534.7	13019.7	13348.3
High	P17655	Calpain-2 catalytic subunit OS=Homo sapiens OX=9606 GN=CAPN2 PE=1 SV=6	13	31	13	79.9	14150.3	14969.5	14678.5	11334.3	11178.5	10938.1
High	Q96BP3	Peptidylprolyl isomerase domain and WD repeat-containing protein 1 OS=Homo sapiens OX=9606 GN=PPWD1 PE=1 SV=1	15	28	15	73.5	12675.2	12631.2	13554.3	12756.2	13108.4	12968.3
High	P51149	Ras-related protein Rab-7a OS=Homo sapiens OX=9606 GN=RAB7A PE=1 SV=1	11	56	11	23.5	30187.6	28323.4	29840.2	29460.7	29260.3	28971
High	Q07889	Son of sevenless homolog 1 OS=Homo sapiens OX=9606 GN=SOS1 PE=1 SV=1	20	30	20	152.4	8695.2	9099.8	9798.8	10258.2	9947.6	10081.4
High	P07195	L-lactate dehydrogenase B chain OS=Homo sapiens OX=9606 GN=LDHB PE=1 SV=2	10	90	8	36.6	39214	40815.8	41204.1	45492.1	42553.3	44450.5
High	P52209	6-phosphogluconate dehydrogenase, decarboxylating OS=Homo sapiens OX=9606 GN=PGD PE=1 SV=3	12	37	12	53.1	23926.6	24035.6	23691.1	25590.5	23405.5	24346.2
High	Q6P1M0	Long-chain fatty acid transport protein 4 OS=Homo sapiens OX=9606 GN=SLC27A4 PE=1 SV=1	16	38	14	72	6753.9	6490.7	6850.9	5612.3	5929	5691.7
High	P40227	T-complex protein 1 subunit zeta OS=Homo sapiens OX=9606 GN=CCT6A PE=1 SV=3	15	50	11	58	13903.9	15087.7	15426.7	13749.6	14329.5	13907.5
High	Q03154	Aminoacylase-1 OS=Homo sapiens OX=9606 GN=ACY1 PE=1 SV=1	16	43	16	45.9	14009.6	14738.3	14921.1	16746.4	15759.6	16418.1
High	Q9P0V3	SH3 domain-binding protein 4 OS=Homo sapiens OX=9606 GN=SH3BP4 PE=1 SV=1	18	34	18	107.4	11261.7	11247.9	12117.2	11956.5	12478	11891.5
High	O43615	Mitochondrial import inner membrane translocase subunit TIM44 OS=Homo sapiens OX=9606 GN=TIMM44 PE=1 SV=2	15	36	15	51.3	20106.2	21507.6	17148.1	16519.8	18054.6	17607.5
High	Q69YQ0	Cytospin-A OS=Homo sapiens OX=9606 GN=SPECC1L PE=1 SV=2	18	28	17	124.5	7255.8	6964.6	7903.4	6923.3	7091.6	6807.7
High	Q14738	Serine/threonine-protein phosphatase 2A 56 kDa regulatory subunit delta isoform OS=Homo sapiens OX=9606 GN=PPP2R5D PE=1 SV=1	14	30	11	69.9	9695.3	9869.7	10561.8	11019.6	10689	10883.7
High	P57740	Nuclear pore complex protein Nup107 OS=Homo sapiens OX=9606 GN=NUP107 PE=1 SV=1	17	33	17	106.3	16808.6	16074.2	15012.6	14531.2	14835.7	14853.7
High	Q8NBS9	Thioredoxin domain-containing protein 5 OS=Homo sapiens OX=9606 GN=TXNDC5 PE=1 SV=2	14	35	14	47.6	20079.5	21536.8	18887.7	15445.5	15892.4	16080.5
High	Q6PI48	Aspartate--tRNA ligase, mitochondrial OS=Homo sapiens OX=9606 GN=DARS2 PE=1 SV=1	13	29	13	73.5	11507.1	11049.1	11584.7	9723.9	10163.3	10108.5
High	P16152	Carbonyl reductase [NADPH] 1 OS=Homo sapiens OX=9606 GN=CBR1 PE=1 SV=3	12	45	9	30.4	11542.9	11994.1	13237.3	18943	17241.4	18289.9
High	Q10570	Cleavage and polyadenylation specificity factor subunit 1 OS=Homo sapiens OX=9606 GN=CPSF1 PE=1 SV=2	19	26	19	160.8	5846.8	5603.4	6087.8	5445	5677.6	5428.2
High	P31937	3-hydroxyisobutyrate dehydrogenase, mitochondrial OS=Homo sapiens OX=9606 GN=HIBADH PE=1 SV=2	7	33	7	35.3	14790.8	13965.2	15576.7	15640.6	16375.1	16229.7
High	Q8NBJ5	Procollagen galactosyltransferase 1 OS=Homo sapiens OX=9606 GN=COLGALT1 PE=1 SV=1	18	43	18	71.6	23911.3	24315.9	20351.3	15722.6	16353.3	15480.7
High	Q8IY81	pre-rRNA 2'-O-ribose RNA methyltransferase FTSJ3 OS=Homo sapiens OX=9606 GN=FTSJ3 PE=1 SV=2	15	34	15	96.5	17305.8	16060.3	16511.3	15187.3	15546.2	15446.4
High	Q14914	Prostaglandin reductase 1 OS=Homo sapiens OX=9606 GN=PTGR1 PE=1 SV=2	8	22	8	35.8	7565.2	7944.5	8223.6	7441.3	7245.9	7272.2
High	Q8NCN5	Pyruvate dehydrogenase phosphatase regulatory subunit, mitochondrial OS=Homo sapiens OX=9606 GN=PDPR PE=1 SV=2	15	29	15	99.3	10173.9	9443.2	10495	10397.9	10894.5	10459.1
High	Q96S52	GPI transamidase component PIG-S OS=Homo sapiens OX=9606 GN=PIGS PE=1 SV=3	11	26	11	61.6	7468.2	7541.1	7951.9	6820.1	7583.8	7280.7
High	Q6PCB7	Long-chain fatty acid transport protein 1 OS=Homo sapiens OX=9606 GN=SLC27A1 PE=1 SV=1	13	30	11	71.1	7015.2	6521.6	7112.2	6721	7013.1	7021.7
High	Q14671	Pumilio homolog 1 OS=Homo sapiens OX=9606 GN=PUM1 PE=1 SV=3	12	23	9	126.4	3765.9	4057.4	4315.3	3945.1	4289.4	4002.4
High	Q15424	Scaffold attachment factor B1 OS=Homo sapiens OX=9606 GN=SAFB PE=1 SV=4	17	41	10	102.6	11018.8	10040.8	11105.8	9761.4	10054	9581.4
High	P00390	Glutathione reductase, mitochondrial OS=Homo sapiens OX=9606 GN=GSR PE=1 SV=2	14	49	14	56.2	22286.3	23420	23524.4	22060.5	22328.5	22306
High	Q8N1G2	Cap-specific mRNA (nucleoside-2'-O-)-methyltransferase 1 OS=Homo sapiens OX=9606 GN=CMTR1 PE=1 SV=1	18	26	17	95.3	11168.3	11407.7	11335.7	9687.8	10058.4	9806
High	Q96ST3	Paired amphipathic helix protein Sin3a OS=Homo sapiens OX=9606 GN=SIN3A PE=1 SV=2	17	25	17	145.1	10874.7	10167.5	9699	8496.8	9049.1	8578
High	Q8NFD5	AT-rich interactive domain-containing protein 1B OS=Homo sapiens OX=9606 GN=ARID1B PE=1 SV=2	16	21	16	236	4136.8	3979.1	4284.6	3254.4	3628.6	3366
High	Q9BUJ2	Heterogeneous nuclear ribonucleoprotein U-like protein 1 OS=Homo sapiens OX=9606 GN=HNRNPUL1 PE=1 SV=2	15	33	15	95.7	15174.6	13991.2	14002	14356.5	14786.2	14733.3
High	Q9H845	Acyl-CoA dehydrogenase family member 9, mitochondrial OS=Homo sapiens OX=9606 GN=ACAD9 PE=1 SV=1	18	35	18	68.7	22261.9	22101.5	20124.8	19001	20327.5	19417.3
High	Q9BY89	Uncharacterized protein KIAA1671 OS=Homo sapiens OX=9606 GN=KIAA1671 PE=1 SV=2	21	25	21	196.6	6327.3	6274.1	6718.3	4111.9	4237.7	3994.7
High	P36957	Dihydrolipoyllysine-residue succinyltransferase component of 2-oxoglutarate dehydrogenase complex, mitochondrial OS=Homo sapiens OX=9606 GN=DLST PE=1 SV=4	13	47	13	48.7	24734.9	22623.5	22565.2	22608.2	22593.7	22671.7
High	Q9NRL2	Bromodomain adjacent to zinc finger domain protein 1A OS=Homo sapiens OX=9606 GN=BAZ1A PE=1 SV=2	21	23	21	178.6	7242.5	6698.5	7177.2	6031.7	6525.1	6312.5
High	Q96EY7	Pentatricopeptide repeat domain-containing protein 3, mitochondrial OS=Homo sapiens OX=9606 GN=PTCD3 PE=1 SV=3	13	33	13	78.5	11827.2	11689.9	12417.9	12661.3	13585.4	13132.3
High	P19838	Nuclear factor NF-kappa-B p105 subunit OS=Homo sapiens OX=9606 GN=NFKB1 PE=1 SV=2	15	22	15	105.3	5250.1	5598.9	5857.5	6474.2	6471.4	6413.6
High	P52888	Thimet oligopeptidase OS=Homo sapiens OX=9606 GN=THOP1 PE=1 SV=2	16	33	16	78.8	12387	13162.5	13175.4	13722	13187.2	13245.1
High	P23193	Transcription elongation factor A protein 1 OS=Homo sapiens OX=9606 GN=TCEA1 PE=1 SV=2	10	45	9	33.9	14916.7	14750.8	16026.4	13735.5	13595.2	13075.4
High	Q9H2G2	STE20-like serine/threonine-protein kinase OS=Homo sapiens OX=9606 GN=SLK PE=1 SV=1	18	28	15	142.6	10445.4	11013.9	10544.9	10580.1	10125.5	10237.9
High	Q9NQW6	Anillin OS=Homo sapiens OX=9606 GN=ANLN PE=1 SV=2	21	31	21	124.1	11000.7	10165.9	11494.2	11326.3	11649	11313.7
High	Q12788	Transducin beta-like protein 3 OS=Homo sapiens OX=9606 GN=TBL3 PE=1 SV=2	14	22	14	89	6138.1	5829.9	6170.6	5618.7	5972.1	5718.7
High	Q13596	Sorting nexin-1 OS=Homo sapiens OX=9606 GN=SNX1 PE=1 SV=3	16	32	14	59	14160.4	14774.6	14632.4	13996.4	13463.4	13602.1
High	Q96JC1	Vam6/Vps39-like protein OS=Homo sapiens OX=9606 GN=VPS39 PE=1 SV=2	16	28	16	101.7	5796.9	5812.9	6356.2	6625.9	6779.2	6583.5
High	Q9BW04	Specifically androgen-regulated gene protein OS=Homo sapiens OX=9606 GN=SARG PE=1 SV=2	16	29	16	63.9	4344.3	4544.2	5180.3	12078.2	11443.9	11566.6
High	Q92890	Ubiquitin recognition factor in ER-associated degradation protein 1 OS=Homo sapiens OX=9606 GN=UFD1 PE=1 SV=3	12	37	12	34.5	14915.4	14859	16679.8	15286.2	14983.6	15001.1
High	Q96G46	tRNA-dihydrouridine(47) synthase [NAD(P)(+)]-like OS=Homo sapiens OX=9606 GN=DUS3L PE=1 SV=2	15	22	15	72.5	7152.5	7108.7	7852	6570.1	6840.4	6691
High	Q9C0D5	Protein TANC1 OS=Homo sapiens OX=9606 GN=TANC1 PE=1 SV=3	19	26	19	202.1	7261.5	7405.1	7587.9	6024.5	6236.2	5896
High	Q8NHU6	Tudor domain-containing protein 7 OS=Homo sapiens OX=9606 GN=TDRD7 PE=1 SV=2	20	28	20	123.5	7508	7713.7	8438.8	15745.7	9870.3	14474.6
High	A0FGR8	Extended synaptotagmin-2 OS=Homo sapiens OX=9606 GN=ESYT2 PE=1 SV=1	14	26	14	102.3	6948.2	6918.8	7454	7728.6	7525.6	7267.9
High	Q15386	Ubiquitin-protein ligase E3C OS=Homo sapiens OX=9606 GN=UBE3C PE=1 SV=3	17	27	17	123.8	5997.3	6077.1	6679	6564.2	6433.1	6226.1
High	Q2NL82	Pre-rRNA-processing protein TSR1 homolog OS=Homo sapiens OX=9606 GN=TSR1 PE=1 SV=1	14	28	14	91.8	8970	9096.1	9103.6	7356.9	7515.1	7362.5
High	Q9H2U1	ATP-dependent DNA/RNA helicase DHX36 OS=Homo sapiens OX=9606 GN=DHX36 PE=1 SV=2	16	25	16	114.7	5974.7	6229.9	6630.8	6866	7126.5	6826.6
High	Q9H9Y6	DNA-directed RNA polymerase I subunit RPA2 OS=Homo sapiens OX=9606 GN=POLR1B PE=1 SV=2	15	31	15	128.1	10104.8	10054.2	10530	10823.3	11798.5	11455.5
High	O00232	26S proteasome non-ATPase regulatory subunit 12 OS=Homo sapiens OX=9606 GN=PSMD12 PE=1 SV=3	13	44	13	52.9	18091.7	18252	19031.6	18934.2	18221	18316.5
High	P04083	Annexin A1 OS=Homo sapiens OX=9606 GN=ANXA1 PE=1 SV=2	14	72	14	38.7	17475.6	17839.8	20557.5	65600.8	33087	50079.8
High	Q96S66	Chloride channel CLIC-like protein 1 OS=Homo sapiens OX=9606 GN=CLCC1 PE=1 SV=1	15	29	15	62	16548	16083.2	14696.8	12838.2	13471	13230.1
High	P39748	Flap endonuclease 1 OS=Homo sapiens OX=9606 GN=FEN1 PE=1 SV=1	10	27	10	42.6	12819.3	12853.3	13459.6	12294.2	12685.7	12199.2
High	O15371	Eukaryotic translation initiation factor 3 subunit D OS=Homo sapiens OX=9606 GN=EIF3D PE=1 SV=1	13	33	13	63.9	12543	12551	12244.7	13115.5	13309	13357.1
High	P29317	Ephrin type-A receptor 2 OS=Homo sapiens OX=9606 GN=EPHA2 PE=1 SV=2	18	30	16	108.2	12286.3	12396.9	13199.7	15264.5	15384.2	15397.2
High	Q04917	14-3-3 protein eta OS=Homo sapiens OX=9606 GN=YWHAH PE=1 SV=4	12	86	8	28.2	28887.3	30042.8	27007.9	25804.6	25128.8	24370.4
High	Q9UPT8	Zinc finger CCCH domain-containing protein 4 OS=Homo sapiens OX=9606 GN=ZC3H4 PE=1 SV=3	16	37	15	140.2	6609.3	6794.2	7139.5	6147.6	6806	6538
High	O75152	Zinc finger CCCH domain-containing protein 11A OS=Homo sapiens OX=9606 GN=ZC3H11A PE=1 SV=3	17	26	17	89.1	11787.5	10815.9	11005.9	9900.2	10446.6	10273.4
High	P52907	F-actin-capping protein subunit alpha-1 OS=Homo sapiens OX=9606 GN=CAPZA1 PE=1 SV=3	11	41	9	32.9	11383.3	12087.5	12579.6	11304	11351.4	10981.5
High	O96028	Histone-lysine N-methyltransferase NSD2 OS=Homo sapiens OX=9606 GN=NSD2 PE=1 SV=1	14	19	14	152.2	6422.2	6294.5	6483.7	3727.6	4243.7	3945
High	P33527	Multidrug resistance-associated protein 1 OS=Homo sapiens OX=9606 GN=ABCC1 PE=1 SV=3	18	25	18	171.5	6979.1	6991.9	7408.5	7412.9	7679.5	7307.1
High	Q6UN15	Pre-mRNA 3'-end-processing factor FIP1 OS=Homo sapiens OX=9606 GN=FIP1L1 PE=1 SV=1	11	29	11	66.5	11883.4	11272.2	10729.3	8519.8	8958.8	8681.9
High	P31946	14-3-3 protein beta/alpha OS=Homo sapiens OX=9606 GN=YWHAB PE=1 SV=3	11	97	5	28.1	7208.3	8493.4	8364	8178.9	8896.6	8658.2
High	P06744	Glucose-6-phosphate isomerase OS=Homo sapiens OX=9606 GN=GPI PE=1 SV=4	16	53	16	63.1	29091.9	31345.2	24903.4	28925.5	27784.3	28265.9
High	Q13895	Bystin OS=Homo sapiens OX=9606 GN=BYSL PE=1 SV=3	14	34	14	49.6	11226.6	10735.2	11190	10408.6	10669.2	10632.1
High	Q14240	Eukaryotic initiation factor 4A-II OS=Homo sapiens OX=9606 GN=EIF4A2 PE=1 SV=2	12	61	3	46.4	3372.8	3770	3971.3	3807.3	4254.5	4103.5
High	P42167	Lamina-associated polypeptide 2, isoforms beta/gamma OS=Homo sapiens OX=9606 GN=TMPO PE=1 SV=2	12	29	7	50.6	7437.3	6952.5	7159.9	5981.2	6308.6	6130.1
High	Q99570	Phosphoinositide 3-kinase regulatory subunit 4 OS=Homo sapiens OX=9606 GN=PIK3R4 PE=1 SV=3	17	24	17	153	7203.2	7268.4	7901	7128	6663.1	6185.1
High	Q92797	Symplekin OS=Homo sapiens OX=9606 GN=SYMPK PE=1 SV=2	16	27	16	141.1	8305.1	7732.6	8261	7715.9	7961.5	8052.2
High	O15027	Protein transport protein Sec16A OS=Homo sapiens OX=9606 GN=SEC16A PE=1 SV=4	19	24	19	251.7	6128.5	6181.2	6815.6	6405.7	6311	6172.9
High	P54802	Alpha-N-acetylglucosaminidase OS=Homo sapiens OX=9606 GN=NAGLU PE=1 SV=2	14	28	14	82.2	10352.4	10065.1	10645.8	8353.4	8769.9	8480.9
High	Q15042	Rab3 GTPase-activating protein catalytic subunit OS=Homo sapiens OX=9606 GN=RAB3GAP1 PE=1 SV=3	19	27	19	110.5	10295.8	10734.8	11438.3	12065.9	12215.6	12079.3
High	P10253	Lysosomal alpha-glucosidase OS=Homo sapiens OX=9606 GN=GAA PE=1 SV=4	12	29	12	105.3	10398.3	10064.6	10818.6	12103.7	12540.5	12502.5
High	Q9Y3L3	SH3 domain-binding protein 1 OS=Homo sapiens OX=9606 GN=SH3BP1 PE=1 SV=3	14	28	14	75.7	6510.5	7070.7	7185.9	5692.6	5954.3	5657.3
High	Q9UBT2	SUMO-activating enzyme subunit 2 OS=Homo sapiens OX=9606 GN=UBA2 PE=1 SV=2	17	37	17	71.2	16117	16251.6	17054.2	17010.8	17243.6	17309.2
High	Q9Y383	Putative RNA-binding protein Luc7-like 2 OS=Homo sapiens OX=9606 GN=LUC7L2 PE=1 SV=2	10	39	6	46.5	8407.1	8447.2	8774.7	8011	8330.5	8118.6
High	Q9H4A4	Aminopeptidase B OS=Homo sapiens OX=9606 GN=RNPEP PE=1 SV=2	16	30	16	72.5	15723.9	16905.6	16185.1	18238	16832.7	17772.6
High	Q96T60	Bifunctional polynucleotide phosphatase/kinase OS=Homo sapiens OX=9606 GN=PNKP PE=1 SV=1	12	24	12	57	7108.5	7487.6	7137.7	7500.2	8181.9	8088.3
High	Q9Y5K6	CD2-associated protein OS=Homo sapiens OX=9606 GN=CD2AP PE=1 SV=1	19	33	19	71.4	13417	13926.9	15182.5	15830.3	15346.2	15418.1
High	Q9Y5X3	Sorting nexin-5 OS=Homo sapiens OX=9606 GN=SNX5 PE=1 SV=1	13	34	12	46.8	17525.4	18388.6	18227.1	19170.7	18317.2	18385.9
High	Q13107	Ubiquitin carboxyl-terminal hydrolase 4 OS=Homo sapiens OX=9606 GN=USP4 PE=1 SV=3	13	21	10	108.5	5289.2	5696.6	5817.6	5487.2	5583.4	5618.6
High	Q15418	Ribosomal protein S6 kinase alpha-1 OS=Homo sapiens OX=9606 GN=RPS6KA1 PE=1 SV=2	14	24	7	82.7	4121.3	4241.3	4603.7	3142.4	3068.1	2999.9
High	Q92805	Golgin subfamily A member 1 OS=Homo sapiens OX=9606 GN=GOLGA1 PE=1 SV=3	17	24	17	88.1	5123.4	5062.3	5523.3	4393	4692.9	4416.9
High	O75746	Calcium-binding mitochondrial carrier protein Aralar1 OS=Homo sapiens OX=9606 GN=SLC25A12 PE=1 SV=2	11	40	7	74.7	8433.6	8010.3	8761	10653	10681.1	11063.9
High	Q9UNX4	WD repeat-containing protein 3 OS=Homo sapiens OX=9606 GN=WDR3 PE=1 SV=1	15	27	15	106	11005.2	10555.9	10070.3	9801.8	10123.4	10364.5
High	Q2TAY7	WD40 repeat-containing protein SMU1 OS=Homo sapiens OX=9606 GN=SMU1 PE=1 SV=2	15	26	15	57.5	8110.8	7476.3	7811.2	7279.8	7791.6	7805.5
High	Q9H9A6	Leucine-rich repeat-containing protein 40 OS=Homo sapiens OX=9606 GN=LRRC40 PE=1 SV=1	17	26	17	68.2	11825.5	12390.1	13005.2	13642	12767.5	13121.9
High	P17812	CTP synthase 1 OS=Homo sapiens OX=9606 GN=CTPS1 PE=1 SV=2	18	35	14	66.6	15468.9	15984.4	11164.6	13548.9	12759.6	12592.9
High	Q96RQ3	Methylcrotonoyl-CoA carboxylase subunit alpha, mitochondrial OS=Homo sapiens OX=9606 GN=MCCC1 PE=1 SV=3	14	21	14	80.4	7764.3	7646.5	8134.5	10650.7	10997.7	10864
High	P23284	Peptidyl-prolyl cis-trans isomerase B OS=Homo sapiens OX=9606 GN=PPIB PE=1 SV=2	12	65	12	23.7	41531.4	41715.4	37297.6	35459	36785.4	35584.3
High	Q96PU5	E3 ubiquitin-protein ligase NEDD4-like OS=Homo sapiens OX=9606 GN=NEDD4L PE=1 SV=2	16	27	15	111.9	8965.2	8771.4	7953.9	5113.2	5450.5	5055.4
High	Q9NY33	Dipeptidyl peptidase 3 OS=Homo sapiens OX=9606 GN=DPP3 PE=1 SV=2	18	28	18	82.5	11535.4	12452.7	12806.9	14130.2	12491.5	13649.5
High	P26599	Polypyrimidine tract-binding protein 1 OS=Homo sapiens OX=9606 GN=PTBP1 PE=1 SV=1	13	52	10	57.2	10177.5	10084.2	11107.1	9935.1	10371	10048
High	Q92879	CUGBP Elav-like family member 1 OS=Homo sapiens OX=9606 GN=CELF1 PE=1 SV=2	9	31	7	52	6702.6	6824.9	7547.7	5552.6	5900.9	5796.8
High	Q6PJT7	Zinc finger CCCH domain-containing protein 14 OS=Homo sapiens OX=9606 GN=ZC3H14 PE=1 SV=1	16	29	16	82.8	11213.1	10034.9	10910.4	9669	10086.9	9803.6
High	O00425	Insulin-like growth factor 2 mRNA-binding protein 3 OS=Homo sapiens OX=9606 GN=IGF2BP3 PE=1 SV=2	13	36	10	63.7	4442.5	4519.5	4994	11680.1	11368	11506.9
High	Q9H7D0	Dedicator of cytokinesis protein 5 OS=Homo sapiens OX=9606 GN=DOCK5 PE=1 SV=3	19	24	18	215.2	8978.4	9425.6	9887.9	7223.8	7450.8	7232.3
High	Q13283	Ras GTPase-activating protein-binding protein 1 OS=Homo sapiens OX=9606 GN=G3BP1 PE=1 SV=1	13	47	12	52.1	13007.2	12757.9	14379.9	12614.4	12924.6	12383.4
High	Q9P2D1	Chromodomain-helicase-DNA-binding protein 7 OS=Homo sapiens OX=9606 GN=CHD7 PE=1 SV=3	17	24	11	335.7	4977.2	4609	5099.1	3655.7	3974.9	3823.7
High	Q13838	Spliceosome RNA helicase DDX39B OS=Homo sapiens OX=9606 GN=DDX39B PE=1 SV=1	12	48	6	49	13588.8	13278.8	13864.9	12977.1	12955.3	13029.2
High	Q99523	Sortilin OS=Homo sapiens OX=9606 GN=SORT1 PE=1 SV=3	16	32	16	92	10886.3	10030.7	10771.9	9455.2	9751.4	9660.9
High	O00231	26S proteasome non-ATPase regulatory subunit 11 OS=Homo sapiens OX=9606 GN=PSMD11 PE=1 SV=3	18	36	18	47.4	19773.3	20010	20713.9	20714.5	20807.6	20330.9
High	P62701	40S ribosomal protein S4, X isoform OS=Homo sapiens OX=9606 GN=RPS4X PE=1 SV=2	10	42	10	29.6	21233.2	21836.1	20982.6	21215.3	21094.4	20968.9
High	P60228	Eukaryotic translation initiation factor 3 subunit E OS=Homo sapiens OX=9606 GN=EIF3E PE=1 SV=1	12	35	12	52.2	21423.4	21370.1	22850.3	23180.5	22585.2	22856
High	P07384	Calpain-1 catalytic subunit OS=Homo sapiens OX=9606 GN=CAPN1 PE=1 SV=1	16	35	16	81.8	16091.4	18342.6	16402.7	19416.9	19964.5	19954.6
High	Q9NQT8	Kinesin-like protein KIF13B OS=Homo sapiens OX=9606 GN=KIF13B PE=1 SV=2	13	17	9	202.7	2623.8	2673.6	2974.7	4958.6	4734.5	4528
High	Q6KC79	Nipped-B-like protein OS=Homo sapiens OX=9606 GN=NIPBL PE=1 SV=2	21	29	21	315.9	9613.4	9226.7	9572.4	7858.5	8619.5	8301.3
High	Q7Z3K3	Pogo transposable element with ZNF domain OS=Homo sapiens OX=9606 GN=POGZ PE=1 SV=2	22	25	22	155.2	8470.5	7775.5	7969.3	7411.1	7668.4	7672.1
High	P98175	RNA-binding protein 10 OS=Homo sapiens OX=9606 GN=RBM10 PE=1 SV=3	17	26	14	103.5	7055.1	6624.9	7210.4	5622.9	6025.2	5693.1
High	Q01970	1-phosphatidylinositol 4,5-bisphosphate phosphodiesterase beta-3 OS=Homo sapiens OX=9606 GN=PLCB3 PE=1 SV=2	15	24	15	138.7	6124.6	6177.1	6816.9	6024.3	6149.7	5824.7
High	Q9BT78	COP9 signalosome complex subunit 4 OS=Homo sapiens OX=9606 GN=COPS4 PE=1 SV=1	12	26	12	46.2	10457.9	11460.3	10899.1	11360.6	12416.1	12034.5
High	P23921	Ribonucleoside-diphosphate reductase large subunit OS=Homo sapiens OX=9606 GN=RRM1 PE=1 SV=1	19	36	19	90	16383.1	18203.6	16274.5	12555	12578.1	12225
High	Q14677	Clathrin interactor 1 OS=Homo sapiens OX=9606 GN=CLINT1 PE=1 SV=1	12	31	12	68.2	14522.5	14979.4	16041.9	15178.3	15613.8	15199.1
High	Q99615	DnaJ homolog subfamily C member 7 OS=Homo sapiens OX=9606 GN=DNAJC7 PE=1 SV=2	17	35	17	56.4	17505.7	17055.2	16581	16746.8	16065.9	15778.8
High	Q96RT1	Erbin OS=Homo sapiens OX=9606 GN=ERBIN PE=1 SV=2	19	22	19	158.2	5615.4	5857.9	6087.8	5802.7	6047.2	5727.4
High	Q96L91	E1A-binding protein p400 OS=Homo sapiens OX=9606 GN=EP400 PE=1 SV=4	19	22	19	343.3	4684.6	4265.1	4802.9	3828.8	4049.9	3936.4
High	Q96T37	RNA-binding protein 15 OS=Homo sapiens OX=9606 GN=RBM15 PE=1 SV=2	17	30	17	107.1	10155	9055.5	9863.8	9291.5	9525.9	9283.9
High	Q9UGU0	Transcription factor 20 OS=Homo sapiens OX=9606 GN=TCF20 PE=1 SV=3	18	20	17	211.6	5309.3	4899.7	5308	3986.6	4239	4033.6
High	P41091	Eukaryotic translation initiation factor 2 subunit 3 OS=Homo sapiens OX=9606 GN=EIF2S3 PE=1 SV=3	15	47	15	51.1	23652.2	24364.6	24422.4	22030.7	22250	21920.2
High	P21283	V-type proton ATPase subunit C 1 OS=Homo sapiens OX=9606 GN=ATP6V1C1 PE=1 SV=4	19	40	19	43.9	22741.2	22705.6	24238	24003.3	23571.9	23325.3
High	Q9UG63	ATP-binding cassette sub-family F member 2 OS=Homo sapiens OX=9606 GN=ABCF2 PE=1 SV=2	18	33	18	71.2	12230.9	12502.5	12919.4	11927.6	12120.7	11750.5
High	Q9NR45	Sialic acid synthase OS=Homo sapiens OX=9606 GN=NANS PE=1 SV=2	11	37	11	40.3	19436.2	20073.8	20499.4	19871.5	19892.3	19743.7
High	Q9H501	ESF1 homolog OS=Homo sapiens OX=9606 GN=ESF1 PE=1 SV=1	16	27	16	98.7	9030.5	8342.5	9081.7	7510.3	7743.7	7500.3
High	Q9Y3T9	Nucleolar complex protein 2 homolog OS=Homo sapiens OX=9606 GN=NOC2L PE=1 SV=4	15	36	15	84.9	12938.1	11953	12787.8	12134.8	12486.5	12158.7
High	Q6BDS2	UHRF1-binding protein 1 OS=Homo sapiens OX=9606 GN=UHRF1BP1 PE=1 SV=1	16	21	16	159.4	5316.2	5622.2	5957.9	4012.5	4046.5	3921.9
High	Q96KP1	Exocyst complex component 2 OS=Homo sapiens OX=9606 GN=EXOC2 PE=1 SV=1	17	25	17	104	8850	8950.1	9309	11149.3	10334.4	10672.5
High	P78362	SRSF protein kinase 2 OS=Homo sapiens OX=9606 GN=SRPK2 PE=1 SV=3	14	24	11	77.5	11412.3	11509.2	11931.1	7029.1	7493.8	7061.6
High	Q9NY65	Tubulin alpha-8 chain OS=Homo sapiens OX=9606 GN=TUBA8 PE=1 SV=1	9	76	2	50.1	278.6	303.9	340.2	850	815.7	821.5
High	O95834	Echinoderm microtubule-associated protein-like 2 OS=Homo sapiens OX=9606 GN=EML2 PE=1 SV=1	14	27	14	70.6	15414.5	17514.5	15884	16217	15888	15750
High	Q15276	Rab GTPase-binding effector protein 1 OS=Homo sapiens OX=9606 GN=RABEP1 PE=1 SV=2	17	23	17	99.2	6925.4	7058.5	7504.7	6723.7	6633.8	6523.3
High	P11274	Breakpoint cluster region protein OS=Homo sapiens OX=9606 GN=BCR PE=1 SV=2	16	25	15	142.7	5323.2	5385.5	5873.2	5761.5	5542.7	5489.2
High	Q7Z4S6	Kinesin-like protein KIF21A OS=Homo sapiens OX=9606 GN=KIF21A PE=1 SV=2	15	23	15	187.1	3352.4	3588.2	3914.4	6856.8	6886.6	6890
High	P01892	HLA class I histocompatibility antigen, A-2 alpha chain OS=Homo sapiens OX=9606 GN=HLA-A PE=1 SV=1	10	40	3	40.9	3268.5	3145.4	3339	4190.5	4042.7	4190.9
High	P07951	Tropomyosin beta chain OS=Homo sapiens OX=9606 GN=TPM2 PE=1 SV=1	13	46	6	32.8	4253.3	4557.7	4414.6	5010.4	5047.6	8631.8
High	Q9H0B6	Kinesin light chain 2 OS=Homo sapiens OX=9606 GN=KLC2 PE=1 SV=1	17	26	11	68.9	4176.2	4456.5	4696.6	3800.3	3798.9	3734.3
High	O00303	Eukaryotic translation initiation factor 3 subunit F OS=Homo sapiens OX=9606 GN=EIF3F PE=1 SV=1	11	30	11	37.5	11685.1	11934	13380.5	12281.3	12214.7	11982.7
High	Q96LD4	E3 ubiquitin-protein ligase TRIM47 OS=Homo sapiens OX=9606 GN=TRIM47 PE=1 SV=2	14	28	14	69.5	7794.2	8001.4	8767.1	6777.8	6766.2	6739.2
High	Q96PC5	Melanoma inhibitory activity protein 2 OS=Homo sapiens OX=9606 GN=MIA2 PE=1 SV=4	14	22	14	159.7	4920.6	4893.4	5314.2	4641.5	5081	4811.7
High	O76031	ATP-dependent Clp protease ATP-binding subunit clpX-like, mitochondrial OS=Homo sapiens OX=9606 GN=CLPX PE=1 SV=2	15	28	15	69.2	12513	11644.7	12570.6	10841.3	11496.7	11159.6
High	Q7KZI7	Serine/threonine-protein kinase MARK2 OS=Homo sapiens OX=9606 GN=MARK2 PE=1 SV=2	14	25	12	87.9	3137.3	3397.1	3483.6	2892.1	2883.2	2885.7
High	Q9UHI6	Probable ATP-dependent RNA helicase DDX20 OS=Homo sapiens OX=9606 GN=DDX20 PE=1 SV=2	15	26	15	92.2	6335.2	6421.4	7145.5	6205.8	6430.4	6186.4
High	P15170	Eukaryotic peptide chain release factor GTP-binding subunit ERF3A OS=Homo sapiens OX=9606 GN=GSPT1 PE=1 SV=1	17	27	17	55.7	17895.9	18163.6	13646.5	18284.1	17168.6	17557.3
High	P09211	Glutathione S-transferase P OS=Homo sapiens OX=9606 GN=GSTP1 PE=1 SV=2	10	69	10	23.3	16748.7	17292.7	19336.5	23924	22453.6	22823.5
High	Q9H6Z4	Ran-binding protein 3 OS=Homo sapiens OX=9606 GN=RANBP3 PE=1 SV=1	10	23	10	60.2	8675.3	9025.5	9627.7	8755	9072.8	9147.7
High	P26440	Isovaleryl-CoA dehydrogenase, mitochondrial OS=Homo sapiens OX=9606 GN=IVD PE=1 SV=2	13	26	13	46.6	14397.7	14078.1	14757.1	15884.1	16827.1	16660.4
High	Q5ST30	Valine--tRNA ligase, mitochondrial OS=Homo sapiens OX=9606 GN=VARS2 PE=1 SV=2	16	28	16	118.4	9201.8	8722.7	9396.8	7911.9	8468.1	8228.6
High	P07858	Cathepsin B OS=Homo sapiens OX=9606 GN=CTSB PE=1 SV=3	8	44	8	37.8	23206.8	22699.7	20795.2	21454.6	23626.7	23560.6
High	Q9P275	Ubiquitin carboxyl-terminal hydrolase 36 OS=Homo sapiens OX=9606 GN=USP36 PE=1 SV=4	18	25	18	122.8	8589	8188.8	8079.4	6440.7	7075.2	6814
High	Q9Y617	Phosphoserine aminotransferase OS=Homo sapiens OX=9606 GN=PSAT1 PE=1 SV=2	12	29	12	40.4	25273.4	32197.2	17084.2	12864.4	14149.1	13077
High	Q12849	G-rich sequence factor 1 OS=Homo sapiens OX=9606 GN=GRSF1 PE=1 SV=3	11	23	11	53.1	11260.8	10455	11619.6	7910.2	8391.7	7878.4
High	Q9UIQ6	Leucyl-cystinyl aminopeptidase OS=Homo sapiens OX=9606 GN=LNPEP PE=1 SV=3	14	24	14	117.3	5845.8	5561.2	6255.3	7841.8	7984.8	7837.5
High	P48449	Lanosterol synthase OS=Homo sapiens OX=9606 GN=LSS PE=1 SV=1	15	24	15	83.3	5325.6	5033.2	5522.5	5649.6	5865.4	5523
High	O96019	Actin-like protein 6A OS=Homo sapiens OX=9606 GN=ACTL6A PE=1 SV=1	12	24	9	47.4	6217.4	6493	6379.9	5177.5	5971.8	5739.9
High	O75367	Core histone macro-H2A.1 OS=Homo sapiens OX=9606 GN=H2AFY PE=1 SV=4	13	39	11	39.6	9380.1	8475.8	9450	7293.7	7840.6	7361.3
High	Q9BV73	Centrosome-associated protein CEP250 OS=Homo sapiens OX=9606 GN=CEP250 PE=1 SV=2	18	21	18	281	2626.9	2684.1	2884.8	2676.5	2822.4	2614.9
High	Q5T6F2	Ubiquitin-associated protein 2 OS=Homo sapiens OX=9606 GN=UBAP2 PE=1 SV=1	15	19	15	117	6989.1	6822.2	7574.7	7644	7234.5	7338.9
High	Q9UNZ2	NSFL1 cofactor p47 OS=Homo sapiens OX=9606 GN=NSFL1C PE=1 SV=2	14	36	14	40.5	13945.3	14782	15282.3	16240.5	15753.8	15624.5
High	Q6WCQ1	Myosin phosphatase Rho-interacting protein OS=Homo sapiens OX=9606 GN=MPRIP PE=1 SV=3	15	20	14	116.5	4250.6	4110.3	4545.6	5751.1	6149.7	5781.5
High	Q9H307	Pinin OS=Homo sapiens OX=9606 GN=PNN PE=1 SV=5	12	29	12	81.6	13620.4	12916.3	13096.8	11035	12101.5	11522.3
High	P40692	DNA mismatch repair protein Mlh1 OS=Homo sapiens OX=9606 GN=MLH1 PE=1 SV=1	18	27	18	84.5	8829.3	8626.9	9494.7	7838.3	8241.2	7944.9
High	Q96QB1	Rho GTPase-activating protein 7 OS=Homo sapiens OX=9606 GN=DLC1 PE=1 SV=4	17	20	17	170.5	1512	1503.7	1678.9	2860.7	2965.9	2766.2
High	Q9BXK5	Bcl-2-like protein 13 OS=Homo sapiens OX=9606 GN=BCL2L13 PE=1 SV=1	10	41	10	52.7	22048.2	23913.9	18388.6	16973.5	18424.8	17795.6
High	P62820	Ras-related protein Rab-1A OS=Homo sapiens OX=9606 GN=RAB1A PE=1 SV=3	9	61	3	22.7	12527.9	11874.7	10784.2	11412.9	11191.3	10947.4
High	O14983	Sarcoplasmic/endoplasmic reticulum calcium ATPase 1 OS=Homo sapiens OX=9606 GN=ATP2A1 PE=1 SV=1	12	32	2	110.2	38.4	39.8	40.9	47	51.1	2042.4
High	Q9Y512	Sorting and assembly machinery component 50 homolog OS=Homo sapiens OX=9606 GN=SAMM50 PE=1 SV=3	15	31	15	51.9	10864.3	10623.9	11803.6	8394	8906.2	8802.8
High	P07737	Profilin-1 OS=Homo sapiens OX=9606 GN=PFN1 PE=1 SV=2	8	69	8	15	34773.5	34418.4	32181.4	34630.2	32970.7	33074.9
High	P25054	Adenomatous polyposis coli protein OS=Homo sapiens OX=9606 GN=APC PE=1 SV=2	19	20	19	311.5	4010.6	4201.3	4478.4	3982.5	4171.5	3973.5
High	P15880	40S ribosomal protein S2 OS=Homo sapiens OX=9606 GN=RPS2 PE=1 SV=2	12	63	12	31.3	37285	35242.9	30706.1	35775.6	33958.4	34683.5
High	P15311	Ezrin OS=Homo sapiens OX=9606 GN=EZR PE=1 SV=4	14	43	6	69.4	3566.5	3700.3	3985.3	6221.9	5885.7	5814.5
High	Q13576	Ras GTPase-activating-like protein IQGAP2 OS=Homo sapiens OX=9606 GN=IQGAP2 PE=1 SV=4	16	31	13	180.5	2810.3	3088.3	3274	3314.3	3490.9	3218.9
High	P36578	60S ribosomal protein L4 OS=Homo sapiens OX=9606 GN=RPL4 PE=1 SV=5	14	43	14	47.7	24184.4	23250.2	21803.3	21579.4	21656.6	21093
High	O43396	Thioredoxin-like protein 1 OS=Homo sapiens OX=9606 GN=TXNL1 PE=1 SV=3	9	32	9	32.2	13519.6	14219.4	14698.4	16458.3	15467.8	16051.5
High	Q9BZK7	F-box-like/WD repeat-containing protein TBL1XR1 OS=Homo sapiens OX=9606 GN=TBL1XR1 PE=1 SV=1	13	21	10	55.6	4658	4468	4831.3	4132.6	4181.3	4072.9
High	P35637	RNA-binding protein FUS OS=Homo sapiens OX=9606 GN=FUS PE=1 SV=1	10	36	8	53.4	7255.9	6765.1	7872.5	6228.3	6350.4	5925.5
High	P35232	Prohibitin OS=Homo sapiens OX=9606 GN=PHB PE=1 SV=1	13	55	13	29.8	23698.2	22311.5	23131.3	22095.6	22686.1	22191.7
High	Q12905	Interleukin enhancer-binding factor 2 OS=Homo sapiens OX=9606 GN=ILF2 PE=1 SV=2	12	40	12	43	11110.7	10408.7	11515.3	9712.5	10166	9863.6
High	Q8IZL8	Proline-, glutamic acid- and leucine-rich protein 1 OS=Homo sapiens OX=9606 GN=PELP1 PE=1 SV=2	12	29	12	119.6	7416.4	6808.4	7532.9	6529.9	6796.4	6770.5
High	Q9Y2Q3	Glutathione S-transferase kappa 1 OS=Homo sapiens OX=9606 GN=GSTK1 PE=1 SV=3	11	28	11	25.5	13811.2	12698.1	13334.5	13144.3	12878.5	12943.4
High	P30837	Aldehyde dehydrogenase X, mitochondrial OS=Homo sapiens OX=9606 GN=ALDH1B1 PE=1 SV=3	13	32	12	57.2	10113.6	9674.5	10608.1	11591.2	11852.2	11920.7
High	P16070	CD44 antigen OS=Homo sapiens OX=9606 GN=CD44 PE=1 SV=3	10	56	10	81.5	25333.7	24645.5	23035.6	23956.4	23085.3	22987
High	Q9Y6E2	Basic leucine zipper and W2 domain-containing protein 2 OS=Homo sapiens OX=9606 GN=BZW2 PE=1 SV=1	17	37	15	48.1	15653	15563.4	14721	14845	14417.2	13839.8
High	P12004	Proliferating cell nuclear antigen OS=Homo sapiens OX=9606 GN=PCNA PE=1 SV=1	10	39	10	28.8	25616.9	25336	25053.1	23801.6	23223.8	22843
High	P26368	Splicing factor U2AF 65 kDa subunit OS=Homo sapiens OX=9606 GN=U2AF2 PE=1 SV=4	9	35	9	53.5	12878.4	12380.5	12739.3	11642.3	12380.5	11973.6
High	Q99700	Ataxin-2 OS=Homo sapiens OX=9606 GN=ATXN2 PE=1 SV=2	17	25	17	140.2	8115.1	8610.6	9101.1	8181.1	8502.4	8178.3
High	P62495	Eukaryotic peptide chain release factor subunit 1 OS=Homo sapiens OX=9606 GN=ETF1 PE=1 SV=3	13	36	13	49	16661.7	17090.8	17535.9	16421.4	16011	15593
High	Q13131	5'-AMP-activated protein kinase catalytic subunit alpha-1 OS=Homo sapiens OX=9606 GN=PRKAA1 PE=1 SV=4	14	26	11	64	5218.4	5388.1	5778.9	6498	6412.4	6251
High	Q14151	Scaffold attachment factor B2 OS=Homo sapiens OX=9606 GN=SAFB2 PE=1 SV=1	16	37	9	107.4	10181.3	9494.4	9448.6	8498.6	8839.2	8350.3
High	P52597	Heterogeneous nuclear ribonucleoprotein F OS=Homo sapiens OX=9606 GN=HNRNPF PE=1 SV=3	11	45	9	45.6	10471	10927.6	11313	9154.4	10281.3	9813.3
High	Q99961	Endophilin-A2 OS=Homo sapiens OX=9606 GN=SH3GL1 PE=1 SV=1	12	32	12	41.5	15094.4	15547.3	16665.1	15389.2	15157.3	14684.2
High	Q14126	Desmoglein-2 OS=Homo sapiens OX=9606 GN=DSG2 PE=1 SV=2	15	23	15	122.2	6035.7	5757.7	6450.1	5417	5821.6	5524.9
High	Q9NWH9	SAFB-like transcription modulator OS=Homo sapiens OX=9606 GN=SLTM PE=1 SV=2	16	28	16	117.1	10464.7	9824.2	9731.7	9141.6	9824	9599.2
High	P27635	60S ribosomal protein L10 OS=Homo sapiens OX=9606 GN=RPL10 PE=1 SV=4	8	48	8	24.6	28180.5	28105.7	24979.6	27469.3	26191.7	26769.2
High	P29692	Elongation factor 1-delta OS=Homo sapiens OX=9606 GN=EEF1D PE=1 SV=5	10	53	9	31.1	19802.8	20862.4	21236.4	19290.2	19713.2	18995.5
High	P11498	Pyruvate carboxylase, mitochondrial OS=Homo sapiens OX=9606 GN=PC PE=1 SV=2	15	22	15	129.6	6384.4	6238.1	6663.4	9208.6	9275.4	9240.3
High	P45974	Ubiquitin carboxyl-terminal hydrolase 5 OS=Homo sapiens OX=9606 GN=USP5 PE=1 SV=2	15	37	14	95.7	13457.8	14301	14815.1	14796.5	13790.5	14045.4
High	Q5SYE7	NHS-like protein 1 OS=Homo sapiens OX=9606 GN=NHSL1 PE=1 SV=2	14	21	14	170.6	3817.5	4146.4	4432.4	2898.2	3161	2923.4
High	Q9Y5M8	Signal recognition particle receptor subunit beta OS=Homo sapiens OX=9606 GN=SRPRB PE=1 SV=3	12	25	12	29.7	12850.5	11915	12467.7	12119.2	12476.2	12119.7
High	P57737	Coronin-7 OS=Homo sapiens OX=9606 GN=CORO7 PE=1 SV=2	14	24	14	100.5	7026.5	7175.1	8021.9	12453.2	10899.7	11884
High	Q15067	Peroxisomal acyl-coenzyme A oxidase 1 OS=Homo sapiens OX=9606 GN=ACOX1 PE=1 SV=3	14	23	14	74.4	6531	6812.3	6891	6272.3	6761.4	6729.1
High	P09110	3-ketoacyl-CoA thiolase, peroxisomal OS=Homo sapiens OX=9606 GN=ACAA1 PE=1 SV=2	10	22	10	44.3	7123.6	6950.2	7641.6	5692.4	6006.9	5772.7
High	Q9ULW0	Targeting protein for Xklp2 OS=Homo sapiens OX=9606 GN=TPX2 PE=1 SV=2	14	26	14	85.6	8773	7971.6	8593.5	6273.4	6769.6	6319.7
High	Q8WVM7	Cohesin subunit SA-1 OS=Homo sapiens OX=9606 GN=STAG1 PE=1 SV=3	14	28	12	144.3	6073	5560	5661.5	4721.1	4970.8	4764.7
High	Q6UB35	Monofunctional C1-tetrahydrofolate synthase, mitochondrial OS=Homo sapiens OX=9606 GN=MTHFD1L PE=1 SV=1	19	27	18	105.7	14560.5	13572.8	14289.1	13194.1	13857	13494.4
High	Q14692	Ribosome biogenesis protein BMS1 homolog OS=Homo sapiens OX=9606 GN=BMS1 PE=1 SV=1	15	27	15	145.7	13669.4	12833.4	12108.1	11909.4	12299.1	12219
High	Q32P28	Prolyl 3-hydroxylase 1 OS=Homo sapiens OX=9606 GN=P3H1 PE=1 SV=2	16	29	16	83.3	9529.4	9757.7	10251.8	9207.9	9551.1	9515.4
High	O95613	Pericentrin OS=Homo sapiens OX=9606 GN=PCNT PE=1 SV=4	18	19	18	377.8	3613	3670.6	3913.6	3421.4	3681.9	3517.7
High	Q9BTU6	Phosphatidylinositol 4-kinase type 2-alpha OS=Homo sapiens OX=9606 GN=PI4K2A PE=1 SV=1	15	22	15	54	6566.6	6267.9	7273.7	8233.9	8720.1	8494.5
High	P30419	Glycylpeptide N-tetradecanoyltransferase 1 OS=Homo sapiens OX=9606 GN=NMT1 PE=1 SV=2	11	33	9	56.8	16046.5	16083.3	16964.4	15935.3	15615.6	15644.5
High	P36507	Dual specificity mitogen-activated protein kinase kinase 2 OS=Homo sapiens OX=9606 GN=MAP2K2 PE=1 SV=1	12	28	8	44.4	8926.6	9725.8	10293	8992.1	9013.6	9037.7
High	Q9P258	Protein RCC2 OS=Homo sapiens OX=9606 GN=RCC2 PE=1 SV=2	17	29	17	56	13135.6	13194.7	12924.1	12891	13326.7	13385.1
High	O15357	Phosphatidylinositol 3,4,5-trisphosphate 5-phosphatase 2 OS=Homo sapiens OX=9606 GN=INPPL1 PE=1 SV=2	18	23	18	138.5	7960.6	8167.5	8891.1	8671.8	8351.6	8303
High	P54819	Adenylate kinase 2, mitochondrial OS=Homo sapiens OX=9606 GN=AK2 PE=1 SV=2	8	64	8	26.5	55782.3	56466.7	39270.7	48233.3	48674.8	49053.5
High	Q8NC60	Nitric oxide-associated protein 1 OS=Homo sapiens OX=9606 GN=NOA1 PE=1 SV=2	12	19	12	78.4	5501.9	5362.2	5705.5	5539.2	5680.6	5630.3
High	Q06787	Synaptic functional regulator FMR1 OS=Homo sapiens OX=9606 GN=FMR1 PE=1 SV=1	15	25	13	71.1	9381.6	9705.6	10023.6	8967.9	9388	9144.5
High	Q9BY44	Eukaryotic translation initiation factor 2A OS=Homo sapiens OX=9606 GN=EIF2A PE=1 SV=3	16	26	16	64.9	9070.9	9116.5	10059.8	9783	9679.7	9537.7
High	Q13563	Polycystin-2 OS=Homo sapiens OX=9606 GN=PKD2 PE=1 SV=3	13	23	13	109.6	9363.5	9332.8	9593.7	9083.1	9687.6	9300.1
High	Q9Y2R9	28S ribosomal protein S7, mitochondrial OS=Homo sapiens OX=9606 GN=MRPS7 PE=1 SV=2	9	27	9	28.1	16990.1	15606.7	16807.8	16076.3	16188.8	16119.1
High	P12236	ADP/ATP translocase 3 OS=Homo sapiens OX=9606 GN=SLC25A6 PE=1 SV=4	14	98	1	32.8	4950.6	4680.3	4591.3	4691	4870.4	4819.8
High	P22307	Non-specific lipid-transfer protein OS=Homo sapiens OX=9606 GN=SCP2 PE=1 SV=2	12	34	12	59	21435.7	22380.7	16772.1	16486.8	17166.4	17117.1
High	Q96DT7	Zinc finger and BTB domain-containing protein 10 OS=Homo sapiens OX=9606 GN=ZBTB10 PE=1 SV=2	12	21	12	94.8	9449.4	9055.7	9484.2	5664	6314.7	5845.2
High	P11047	Laminin subunit gamma-1 OS=Homo sapiens OX=9606 GN=LAMC1 PE=1 SV=3	15	20	15	177.5	6072.3	5850.5	6576.3	6198.2	6701.2	6327.8
High	O00443	Phosphatidylinositol 4-phosphate 3-kinase C2 domain-containing subunit alpha OS=Homo sapiens OX=9606 GN=PIK3C2A PE=1 SV=2	18	26	18	190.6	6446.5	6564	7337	7378	7526.9	7325.2
High	Q13561	Dynactin subunit 2 OS=Homo sapiens OX=9606 GN=DCTN2 PE=1 SV=4	13	35	13	44.2	14002.7	14573.8	15579.9	17927.5	17109	17238.3
High	Q70UQ0	Inhibitor of nuclear factor kappa-B kinase-interacting protein OS=Homo sapiens OX=9606 GN=IKBIP PE=1 SV=1	15	28	15	39.3	19200.5	17876.7	16877	16056.1	17032.7	16307.4
High	P35573	Glycogen debranching enzyme OS=Homo sapiens OX=9606 GN=AGL PE=1 SV=3	18	22	18	174.7	6723.2	6771.3	7368.1	14877.9	10699.1	14023
High	P07602	Prosaposin OS=Homo sapiens OX=9606 GN=PSAP PE=1 SV=2	12	44	12	58.1	30679.5	26675.3	27657	24520.2	28106.3	27786.4
High	Q08380	Galectin-3-binding protein OS=Homo sapiens OX=9606 GN=LGALS3BP PE=1 SV=1	11	27	11	65.3	17903	18726.2	11712.7	9497.4	10581.5	9675.9
High	P50748	Kinetochore-associated protein 1 OS=Homo sapiens OX=9606 GN=KNTC1 PE=1 SV=1	19	23	18	250.6	6380.5	6539.6	7019.7	6556.4	6452.6	6256.9
High	Q7Z434	Mitochondrial antiviral-signaling protein OS=Homo sapiens OX=9606 GN=MAVS PE=1 SV=2	11	25	11	56.5	9121.3	8846.5	9710.4	9882.3	10259.8	10204.8
High	Q8TE77	Protein phosphatase Slingshot homolog 3 OS=Homo sapiens OX=9606 GN=SSH3 PE=1 SV=2	13	20	13	73	8964.7	9511.3	9242.4	9612.5	9336.9	9333.6
High	Q52LJ0	Protein FAM98B OS=Homo sapiens OX=9606 GN=FAM98B PE=1 SV=2	10	22	7	45.5	4246.8	4104.2	4422.8	4185.3	4174	4113.4
High	P35237	Serpin B6 OS=Homo sapiens OX=9606 GN=SERPINB6 PE=1 SV=3	9	29	9	42.6	5219.1	5494.2	6089.5	12044.6	9000.6	12530.2
High	Q96AQ6	Pre-B-cell leukemia transcription factor-interacting protein 1 OS=Homo sapiens OX=9606 GN=PBXIP1 PE=1 SV=1	15	21	15	80.6	6474.3	6599	6831.2	6528.3	6850.1	6710.7
High	O15381	Nuclear valosin-containing protein-like OS=Homo sapiens OX=9606 GN=NVL PE=1 SV=1	14	21	14	95	4243.8	4043.9	4450.3	3951.3	4094.2	3844.2
High	P11413	Glucose-6-phosphate 1-dehydrogenase OS=Homo sapiens OX=9606 GN=G6PD PE=1 SV=4	13	28	13	59.2	12962.9	13467.8	14074.3	16386.5	14864.2	15856.8
High	Q9NRR5	Ubiquilin-4 OS=Homo sapiens OX=9606 GN=UBQLN4 PE=1 SV=2	11	24	8	63.8	3295.4	3321.8	3623.1	3119.7	3145.6	3054.3
High	P10515	Dihydrolipoyllysine-residue acetyltransferase component of pyruvate dehydrogenase complex, mitochondrial OS=Homo sapiens OX=9606 GN=DLAT PE=1 SV=3	14	45	14	69	15130.4	13977.4	13641.2	14064.7	14555.3	14306
High	O14562	Ubiquitin domain-containing protein UBFD1 OS=Homo sapiens OX=9606 GN=UBFD1 PE=1 SV=2	9	27	9	33.4	12899.5	12993.8	13011	13184.4	12800.4	13139.7
High	Q562R1	Beta-actin-like protein 2 OS=Homo sapiens OX=9606 GN=ACTBL2 PE=1 SV=2	6	119	2	42	936.1	948.4	1069.2	983.3	970.4	931.2
High	O15226	NF-kappa-B-repressing factor OS=Homo sapiens OX=9606 GN=NKRF PE=1 SV=2	16	27	16	77.6	9335.7	9027.1	9331.7	8907.1	9217.3	9040.9
High	Q86Y56	Dynein assembly factor 5, axonemal OS=Homo sapiens OX=9606 GN=DNAAF5 PE=1 SV=4	17	23	17	93.5	7751.8	7842	8428.6	7043.9	6876	6829.8
High	P47755	F-actin-capping protein subunit alpha-2 OS=Homo sapiens OX=9606 GN=CAPZA2 PE=1 SV=3	9	30	7	32.9	5763	5952.8	6399.2	7607.7	7526.8	7355.4
High	Q8WXF1	Paraspeckle component 1 OS=Homo sapiens OX=9606 GN=PSPC1 PE=1 SV=1	10	28	9	58.7	11219.8	10180	9743.5	9113.8	9367.1	9130
High	O60934	Nibrin OS=Homo sapiens OX=9606 GN=NBN PE=1 SV=1	15	19	15	84.9	6282.3	5894	6426.9	6195	6450.6	6245.7
High	A3KN83	Protein strawberry notch homolog 1 OS=Homo sapiens OX=9606 GN=SBNO1 PE=1 SV=1	14	20	14	154.2	7425.3	7288.5	7837.3	6896.1	7058.7	6794.6
High	Q15366	Poly(rC)-binding protein 2 OS=Homo sapiens OX=9606 GN=PCBP2 PE=1 SV=1	9	44	5	38.6	11562.8	11687.5	10756.9	10925	10546.9	10528
High	P20339	Ras-related protein Rab-5A OS=Homo sapiens OX=9606 GN=RAB5A PE=1 SV=2	9	37	6	23.6	3197.2	3054.6	3573.9	3640.3	3664.9	3581.2
High	P06396	Gelsolin OS=Homo sapiens OX=9606 GN=GSN PE=1 SV=1	14	48	14	85.6	13968	13916.3	15642.1	62715.1	29247.8	49018.8
High	Q9Y4D1	Disheveled-associated activator of morphogenesis 1 OS=Homo sapiens OX=9606 GN=DAAM1 PE=1 SV=2	14	23	13	123.4	10192.3	11200.8	9503.5	6951.7	7517.4	6999.2
High	Q16401	26S proteasome non-ATPase regulatory subunit 5 OS=Homo sapiens OX=9606 GN=PSMD5 PE=1 SV=3	14	23	14	56.2	7768.3	8007.9	8668.7	9046.6	8943.7	8800.5
High	Q8TEU7	Rap guanine nucleotide exchange factor 6 OS=Homo sapiens OX=9606 GN=RAPGEF6 PE=1 SV=2	15	22	12	179.3	7025.8	7759.8	6152.5	6192.4	6343.9	6193
High	Q86UY8	5'-nucleotidase domain-containing protein 3 OS=Homo sapiens OX=9606 GN=NT5DC3 PE=1 SV=1	11	34	11	63.4	14236.2	13123.8	12662.2	10312	10794.6	10665.1
High	Q8WWQ0	PH-interacting protein OS=Homo sapiens OX=9606 GN=PHIP PE=1 SV=2	16	24	15	206.6	8992.6	8384	8926.6	7260.8	7884.2	7655.7
High	Q8IX12	Cell division cycle and apoptosis regulator protein 1 OS=Homo sapiens OX=9606 GN=CCAR1 PE=1 SV=2	16	32	16	132.7	14410.2	13677.6	13991.9	12481.3	12842.2	12750.6
High	P19623	Spermidine synthase OS=Homo sapiens OX=9606 GN=SRM PE=1 SV=1	9	27	9	33.8	11836.7	12981	12666.4	9519.2	9591.8	9310.8
High	Q16881	Thioredoxin reductase 1, cytoplasmic OS=Homo sapiens OX=9606 GN=TXNRD1 PE=1 SV=3	13	37	12	70.9	15494.2	16333.8	16192.6	17905.7	16527.6	16713.9
High	Q8WWM7	Ataxin-2-like protein OS=Homo sapiens OX=9606 GN=ATXN2L PE=1 SV=2	17	29	17	113.3	11834.7	12579.6	10987.9	9856.7	9960.4	9732.4
High	P18858	DNA ligase 1 OS=Homo sapiens OX=9606 GN=LIG1 PE=1 SV=1	14	21	14	101.7	8849	8767.2	8820.7	7347.2	7804	7485.2
High	P45954	Short/branched chain specific acyl-CoA dehydrogenase, mitochondrial OS=Homo sapiens OX=9606 GN=ACADSB PE=1 SV=1	10	19	10	47.5	5509.7	5323.9	5690.1	9654.1	9297.8	9793.5
High	O60216	Double-strand-break repair protein rad21 homolog OS=Homo sapiens OX=9606 GN=RAD21 PE=1 SV=2	14	28	14	71.6	9742.3	8934.2	9858.2	7740.7	8117.9	7730.8
High	O43719	HIV Tat-specific factor 1 OS=Homo sapiens OX=9606 GN=HTATSF1 PE=1 SV=1	10	24	10	85.8	7047.6	6728.7	7276.4	6940.2	7122.8	7097.4
High	P43686	26S proteasome regulatory subunit 6B OS=Homo sapiens OX=9606 GN=PSMC4 PE=1 SV=2	12	32	11	47.3	13458.2	13482	14029.8	13414.3	13120.9	13016.2
High	O14979	Heterogeneous nuclear ribonucleoprotein D-like OS=Homo sapiens OX=9606 GN=HNRNPDL PE=1 SV=3	13	52	11	46.4	14786.4	14939.5	12927.6	13221	13551.4	13502.1
High	P08621	U1 small nuclear ribonucleoprotein 70 kDa OS=Homo sapiens OX=9606 GN=SNRNP70 PE=1 SV=2	12	38	12	51.5	15360.8	14304.2	13154.8	14108.3	14472.6	14586.1
High	Q96EI5	Transcription elongation factor A protein-like 4 OS=Homo sapiens OX=9606 GN=TCEAL4 PE=1 SV=2	8	22	8	24.6	5361.9	5373.1	5738.9	5471.5	5842.9	5474
High	Q9UID3	Vacuolar protein sorting-associated protein 51 homolog OS=Homo sapiens OX=9606 GN=VPS51 PE=1 SV=2	16	18	16	86	4206	4400.4	4654.9	5143.7	5309.2	4931.2
High	Q96EE3	Nucleoporin SEH1 OS=Homo sapiens OX=9606 GN=SEH1L PE=1 SV=3	10	20	10	39.6	6762.8	6477.4	6725.6	6430.6	6624.7	6592.9
High	Q86VS8	Protein Hook homolog 3 OS=Homo sapiens OX=9606 GN=HOOK3 PE=1 SV=2	15	22	15	83.1	6619.3	6912.1	7533.7	7234.2	7144.7	6789.7
High	P51003	Poly(A) polymerase alpha OS=Homo sapiens OX=9606 GN=PAPOLA PE=1 SV=4	13	25	12	82.8	8103.1	7975.1	8645.2	7928.8	8154.7	7799.6
High	P04181	Ornithine aminotransferase, mitochondrial OS=Homo sapiens OX=9606 GN=OAT PE=1 SV=1	12	29	12	48.5	12527.3	11890.7	12823.3	14563.1	14247.5	14738.3
High	O95235	Kinesin-like protein KIF20A OS=Homo sapiens OX=9606 GN=KIF20A PE=1 SV=1	15	17	15	100.2	4359	4164.7	4374.8	3672.9	4123.4	3762.1
High	Q99590	Protein SCAF11 OS=Homo sapiens OX=9606 GN=SCAF11 PE=1 SV=2	15	24	15	164.6	8584.9	7703.7	8463.6	7401	7487.6	7412.9
High	Q99747	Gamma-soluble NSF attachment protein OS=Homo sapiens OX=9606 GN=NAPG PE=1 SV=1	11	32	11	34.7	19275.1	19531.9	17189.8	17866.8	17754.4	17464.1
High	O43395	U4/U6 small nuclear ribonucleoprotein Prp3 OS=Homo sapiens OX=9606 GN=PRPF3 PE=1 SV=2	12	29	12	77.5	11306.6	10650.8	11074.2	10135.6	10697.3	10417.3
High	Q8WTW3	Conserved oligomeric Golgi complex subunit 1 OS=Homo sapiens OX=9606 GN=COG1 PE=1 SV=1	16	19	16	108.9	6851.7	6753.9	7178.3	6559.8	6431.4	6397.1
High	Q92620	Pre-mRNA-splicing factor ATP-dependent RNA helicase PRP16 OS=Homo sapiens OX=9606 GN=DHX38 PE=1 SV=2	16	22	15	140.4	7024.6	6833.9	6905.5	6533.9	6864	6561.1
High	Q9UH65	Switch-associated protein 70 OS=Homo sapiens OX=9606 GN=SWAP70 PE=1 SV=1	15	31	15	69	8622.2	9287.9	9749.4	11991.4	11717.4	11480
High	Q9BZL4	Protein phosphatase 1 regulatory subunit 12C OS=Homo sapiens OX=9606 GN=PPP1R12C PE=1 SV=1	15	22	15	84.8	5098.5	5065.2	5557	5832.3	5907.4	5741.2
High	Q9BRK5	45 kDa calcium-binding protein OS=Homo sapiens OX=9606 GN=SDF4 PE=1 SV=1	9	32	9	41.8	14014.1	13622.3	14109.6	10818.7	11208.4	10810.9
High	Q12913	Receptor-type tyrosine-protein phosphatase eta OS=Homo sapiens OX=9606 GN=PTPRJ PE=1 SV=3	14	17	14	145.9	5203.8	5329.1	5618.8	4298.1	4797.6	4631.4
High	Q92783	Signal transducing adapter molecule 1 OS=Homo sapiens OX=9606 GN=STAM PE=1 SV=3	11	27	9	59.1	11903.3	12454.9	12914.9	15647.9	15232.3	15796.6
High	Q96P70	Importin-9 OS=Homo sapiens OX=9606 GN=IPO9 PE=1 SV=3	17	31	17	115.9	8804.5	8933.7	9344.4	8211.4	7957.4	7868.1
High	Q9UJW0	Dynactin subunit 4 OS=Homo sapiens OX=9606 GN=DCTN4 PE=1 SV=1	12	23	12	52.3	8396	8520.7	8848.1	9603.5	9355.1	9442.6
High	P36542	ATP synthase subunit gamma, mitochondrial OS=Homo sapiens OX=9606 GN=ATP5F1C PE=1 SV=1	10	51	10	33	28659.8	26704.3	25164.7	25290	25482.1	25543.2
High	Q9UHD2	Serine/threonine-protein kinase TBK1 OS=Homo sapiens OX=9606 GN=TBK1 PE=1 SV=1	14	23	14	83.6	6846.7	7369.1	7920.6	7963.9	8504	8033.9
High	Q7Z739	YTH domain-containing family protein 3 OS=Homo sapiens OX=9606 GN=YTHDF3 PE=1 SV=1	12	25	8	63.8	4201	4167.3	4523.3	3835.7	3694	3740.1
High	P78524	Suppression of tumorigenicity 5 protein OS=Homo sapiens OX=9606 GN=ST5 PE=1 SV=3	14	20	14	126.4	4401.7	4449.9	4893	4895.9	5122	4919.2
High	Q13136	Liprin-alpha-1 OS=Homo sapiens OX=9606 GN=PPFIA1 PE=1 SV=1	15	22	15	135.7	5135.6	5364.3	5796.2	5987.4	6233.2	5921.7
High	Q92974	Rho guanine nucleotide exchange factor 2 OS=Homo sapiens OX=9606 GN=ARHGEF2 PE=1 SV=4	18	20	18	111.5	6196.5	6291.9	6967.5	4900.5	5088.2	4923
High	Q9NX46	ADP-ribose glycohydrolase ARH3 OS=Homo sapiens OX=9606 GN=ADPRHL2 PE=1 SV=1	9	22	9	38.9	4522	4610.2	5032	4550.9	4781.7	4532.1
High	Q8IYI6	Exocyst complex component 8 OS=Homo sapiens OX=9606 GN=EXOC8 PE=1 SV=2	17	26	17	81.7	8171.8	8258.5	8897.3	10107.3	9921.6	9737.2
High	Q9NZN8	CCR4-NOT transcription complex subunit 2 OS=Homo sapiens OX=9606 GN=CNOT2 PE=1 SV=1	10	22	10	59.7	7200.3	7088.4	7412.1	6975.5	6817.6	6819.8
High	Q9UHD9	Ubiquilin-2 OS=Homo sapiens OX=9606 GN=UBQLN2 PE=1 SV=2	10	22	6	65.7	1247.4	1261.9	1376.4	1536	1492.5	1412.9
High	P25786	Proteasome subunit alpha type-1 OS=Homo sapiens OX=9606 GN=PSMA1 PE=1 SV=1	11	41	11	29.5	17601.4	18009.1	19026.4	18286.8	17999.8	18006.5
High	O15327	Inositol polyphosphate 4-phosphatase type II OS=Homo sapiens OX=9606 GN=INPP4B PE=1 SV=4	13	23	13	104.7	7901.4	8682.3	8754.7	7701.4	7948.3	7704.2
High	Q9NVA2	Septin-11 OS=Homo sapiens OX=9606 GN=SEPTIN11 PE=1 SV=3	11	42	5	49.4	4720.2	5000.7	5340.7	5809.2	6067.8	5763.1
High	Q92508	Piezo-type mechanosensitive ion channel component 1 OS=Homo sapiens OX=9606 GN=PIEZO1 PE=1 SV=4	18	24	18	286.6	4334.5	4307.2	4520.2	3860	4063.7	3809.6
High	Q9Y697	Cysteine desulfurase, mitochondrial OS=Homo sapiens OX=9606 GN=NFS1 PE=1 SV=3	10	21	10	50.2	11185.7	10958.9	10960.9	10047.6	10626.3	10452.5
High	Q96P11	Probable 28S rRNA (cytosine-C(5))-methyltransferase OS=Homo sapiens OX=9606 GN=NSUN5 PE=1 SV=2	13	23	13	46.7	7672.5	7189.5	7999.4	5798.4	6184.6	5847.5
High	Q9UNM6	26S proteasome non-ATPase regulatory subunit 13 OS=Homo sapiens OX=9606 GN=PSMD13 PE=1 SV=2	15	40	15	42.9	23887.1	25075.1	23299.7	25426.1	24627.9	25319.4
High	Q14258	E3 ubiquitin/ISG15 ligase TRIM25 OS=Homo sapiens OX=9606 GN=TRIM25 PE=1 SV=2	15	25	15	70.9	9116	9620.8	10069.4	12351.2	12185.9	12741.5
High	O15042	U2 snRNP-associated SURP motif-containing protein OS=Homo sapiens OX=9606 GN=U2SURP PE=1 SV=2	13	25	13	118.2	9373.1	10606.6	9355.3	7926.1	9472.3	9004.2
High	Q5T8P6	RNA-binding protein 26 OS=Homo sapiens OX=9606 GN=RBM26 PE=1 SV=3	16	25	15	113.5	7415.7	7212.1	7695.4	6447.4	6880.4	6656.3
High	P51991	Heterogeneous nuclear ribonucleoprotein A3 OS=Homo sapiens OX=9606 GN=HNRNPA3 PE=1 SV=2	13	32	11	39.6	6564.4	8478.4	6944	5921.7	8115.7	7409.8
High	Q02241	Kinesin-like protein KIF23 OS=Homo sapiens OX=9606 GN=KIF23 PE=1 SV=3	16	20	16	110	7264.7	6437.8	5329.6	5499.4	5727.9	5242.1
High	Q8WUX9	Charged multivesicular body protein 7 OS=Homo sapiens OX=9606 GN=CHMP7 PE=1 SV=1	10	24	10	50.9	6878.8	6775.7	6235.1	6856.1	6597.4	6681.3
High	Q15751	Probable E3 ubiquitin-protein ligase HERC1 OS=Homo sapiens OX=9606 GN=HERC1 PE=1 SV=2	17	19	17	531.9	3260.1	3258.4	3692.1	3502.8	3353.1	3286.1
High	Q8N684	Cleavage and polyadenylation specificity factor subunit 7 OS=Homo sapiens OX=9606 GN=CPSF7 PE=1 SV=1	11	25	11	52	7450.3	7125.3	7567	5953.6	6409	6224.4
High	Q86TX2	Acyl-coenzyme A thioesterase 1 OS=Homo sapiens OX=9606 GN=ACOT1 PE=1 SV=1	14	32	14	46.2	15394.8	14118.8	13650.3	15468.5	15428.1	15314.5
High	Q9UKV8	Protein argonaute-2 OS=Homo sapiens OX=9606 GN=AGO2 PE=1 SV=3	15	19	12	97.1	3632.4	3885.3	4148.5	4044.3	4341.1	4114.3
High	P31153	S-adenosylmethionine synthase isoform type-2 OS=Homo sapiens OX=9606 GN=MAT2A PE=1 SV=1	14	38	14	43.6	15868.7	16058	17298.6	16705.3	16425.5	16176.1
High	Q9UH62	Armadillo repeat-containing X-linked protein 3 OS=Homo sapiens OX=9606 GN=ARMCX3 PE=1 SV=1	9	24	9	42.5	5594.4	5307.8	5952	7458.9	7822.7	7551.4
High	O95785	Protein Wiz OS=Homo sapiens OX=9606 GN=WIZ PE=1 SV=2	14	20	14	178.6	5857.8	5368.5	5797.3	4870.4	5137.9	5092.3
High	Q9ULJ7	Ankyrin repeat domain-containing protein 50 OS=Homo sapiens OX=9606 GN=ANKRD50 PE=1 SV=4	15	19	15	155.8	3547.9	3606.6	4041.1	5015	4760.6	4665
High	Q9UHG3	Prenylcysteine oxidase 1 OS=Homo sapiens OX=9606 GN=PCYOX1 PE=1 SV=3	12	29	12	56.6	11527.9	10944.1	11451	11131.9	11497	11358.8
High	Q9Y4C8	Probable RNA-binding protein 19 OS=Homo sapiens OX=9606 GN=RBM19 PE=1 SV=3	15	24	15	107.3	6097.8	5670.5	6211.3	5187.1	5580.3	5373.6
High	O15085	Rho guanine nucleotide exchange factor 11 OS=Homo sapiens OX=9606 GN=ARHGEF11 PE=1 SV=1	13	16	13	167.6	2545.9	2566.6	2750.5	3475.3	2849.9	3373.3
High	Q92823	Neuronal cell adhesion molecule OS=Homo sapiens OX=9606 GN=NRCAM PE=1 SV=3	15	29	15	143.8	6567.3	6941.2	7711.1	25789.9	12337.5	20400.3
High	Q9Y6D9	Mitotic spindle assembly checkpoint protein MAD1 OS=Homo sapiens OX=9606 GN=MAD1L1 PE=1 SV=2	17	26	17	83	8890	8744.6	8288.8	8288.2	8426.3	8414
High	Q9BZF9	Uveal autoantigen with coiled-coil domains and ankyrin repeats OS=Homo sapiens OX=9606 GN=UACA PE=1 SV=2	15	22	15	162.4	9668.6	10517.7	9274.3	10064.1	10255.6	9695.4
High	Q9UGI8	Testin OS=Homo sapiens OX=9606 GN=TES PE=1 SV=1	9	22	9	48	3390.5	3500.6	4032	18662.6	12645.4	17294.2
High	Q9Y3P9	Rab GTPase-activating protein 1 OS=Homo sapiens OX=9606 GN=RABGAP1 PE=1 SV=3	15	21	13	121.7	2414.6	2594.1	2864.3	2283.6	2256.4	2176.2
High	P38117	Electron transfer flavoprotein subunit beta OS=Homo sapiens OX=9606 GN=ETFB PE=1 SV=3	12	31	12	27.8	18729.1	17552	18948.9	17951.9	17941.7	17829
High	P06493	Cyclin-dependent kinase 1 OS=Homo sapiens OX=9606 GN=CDK1 PE=1 SV=3	12	32	10	34.1	10387.8	11117.3	11314	9739.9	10314.4	9875.4
High	Q9UJZ1	Stomatin-like protein 2, mitochondrial OS=Homo sapiens OX=9606 GN=STOML2 PE=1 SV=1	8	29	8	38.5	7478.3	7234.3	7707.7	6685.9	7046.2	6746.6
High	P05141	ADP/ATP translocase 2 OS=Homo sapiens OX=9606 GN=SLC25A5 PE=1 SV=7	15	101	3	32.8	15369.6	14084.3	13886.9	12466.3	13092.4	13112.3
High	O95870	Phosphatidylserine lipase ABHD16A OS=Homo sapiens OX=9606 GN=ABHD16A PE=1 SV=3	14	25	14	63.2	6627.3	6409.2	7226.5	6319.3	6746.6	6578.1
High	Q8N3C0	Activating signal cointegrator 1 complex subunit 3 OS=Homo sapiens OX=9606 GN=ASCC3 PE=1 SV=3	15	17	15	251.3	6178.1	6362.7	6804	8337.5	7912.6	8017.3
High	O14776	Transcription elongation regulator 1 OS=Homo sapiens OX=9606 GN=TCERG1 PE=1 SV=2	19	31	19	123.8	11690.7	11508.5	12312.6	10658.8	11426.6	11098.1
High	Q9BTV4	Transmembrane protein 43 OS=Homo sapiens OX=9606 GN=TMEM43 PE=1 SV=1	11	23	11	44.8	5987	6008.7	6327	5186	5583.4	5238.8
High	Q14534	Squalene monooxygenase OS=Homo sapiens OX=9606 GN=SQLE PE=1 SV=3	8	21	8	63.9	7662.6	6802.5	8027.5	10106.5	8567.4	10661.2
High	Q92769	Histone deacetylase 2 OS=Homo sapiens OX=9606 GN=HDAC2 PE=1 SV=2	9	28	4	55.3	1478.7	1370.4	1538.6	1195.7	1278.2	1243.2
High	P02751	Fibronectin OS=Homo sapiens OX=9606 GN=FN1 PE=1 SV=4	15	19	15	262.5	5005.9	4695.8	5286.1	8830.3	9760.7	9252.3
High	Q9H9E3	Conserved oligomeric Golgi complex subunit 4 OS=Homo sapiens OX=9606 GN=COG4 PE=1 SV=3	13	23	12	89	4911	4986.4	5455.4	5336.1	5191.6	4938.3
High	Q96JG6	Syndetin OS=Homo sapiens OX=9606 GN=VPS50 PE=1 SV=3	13	19	13	111.1	5552.1	5860	6461.8	6554.4	6742	6588.8
High	O96005	Cleft lip and palate transmembrane protein 1 OS=Homo sapiens OX=9606 GN=CLPTM1 PE=1 SV=1	11	30	11	76	10008.3	9867.5	10028.7	7350.7	7590.7	7556
High	Q9NV70	Exocyst complex component 1 OS=Homo sapiens OX=9606 GN=EXOC1 PE=1 SV=4	16	21	16	101.9	6966.6	7178.8	7736.2	8695.6	8598.5	8734.2
High	P33897	ATP-binding cassette sub-family D member 1 OS=Homo sapiens OX=9606 GN=ABCD1 PE=1 SV=2	11	26	11	82.9	9259.8	9045.8	9529.5	9394.5	9628.1	9204.6
High	Q14103	Heterogeneous nuclear ribonucleoprotein D0 OS=Homo sapiens OX=9606 GN=HNRNPD PE=1 SV=1	9	52	7	38.4	14267.9	14161.8	14111.2	12846	13389.5	12982.6
High	Q9UQB8	Brain-specific angiogenesis inhibitor 1-associated protein 2 OS=Homo sapiens OX=9606 GN=BAIAP2 PE=1 SV=1	16	20	16	60.8	9733.4	10120.2	10352.2	7600.2	7950.6	7668.3
High	Q08AM6	Protein VAC14 homolog OS=Homo sapiens OX=9606 GN=VAC14 PE=1 SV=1	12	20	12	87.9	7388.9	7655.8	7858.6	8095.6	8162.6	7981.4
High	Q14978	Nucleolar and coiled-body phosphoprotein 1 OS=Homo sapiens OX=9606 GN=NOLC1 PE=1 SV=2	19	40	19	73.6	24120.1	20217.6	19570.5	16925.2	17500.9	16834.3
High	P62937	Peptidyl-prolyl cis-trans isomerase A OS=Homo sapiens OX=9606 GN=PPIA PE=1 SV=2	9	85	9	18	29645.5	32587.5	30667.9	31249	29138.9	29213.3
High	Q9NRL3	Striatin-4 OS=Homo sapiens OX=9606 GN=STRN4 PE=1 SV=2	10	18	9	80.5	4040	4111.2	4354.9	4342.1	4191.2	4080.1
High	Q04695	Keratin, type I cytoskeletal 17 OS=Homo sapiens OX=9606 GN=KRT17 PE=1 SV=2	12	27	6	48.1	1335.1	630.3	618.5	4514.6	2368.4	2088.4
High	O15143	Actin-related protein 2/3 complex subunit 1B OS=Homo sapiens OX=9606 GN=ARPC1B PE=1 SV=3	11	33	11	40.9	17289.2	17729.8	19361.9	20014.1	19123.9	19472.2
High	P02649	Apolipoprotein E OS=Homo sapiens OX=9606 GN=APOE PE=1 SV=1	13	24	13	36.1	7698.8	7397.6	8025.2	4742.4	5189	4915.2
High	P78406	mRNA export factor OS=Homo sapiens OX=9606 GN=RAE1 PE=1 SV=1	11	22	11	40.9	8256.8	7671.7	8324.6	7190.3	7358.3	7151.2
High	Q15031	Probable leucine--tRNA ligase, mitochondrial OS=Homo sapiens OX=9606 GN=LARS2 PE=1 SV=2	16	22	16	101.9	11247.7	11195.2	10766.9	9734.2	10813.8	10393.1
High	Q16204	Coiled-coil domain-containing protein 6 OS=Homo sapiens OX=9606 GN=CCDC6 PE=1 SV=2	11	20	11	53.3	4996.7	5210.9	5716.2	5320.2	5228.7	5057.8
High	Q96BY6	Dedicator of cytokinesis protein 10 OS=Homo sapiens OX=9606 GN=DOCK10 PE=1 SV=3	14	17	13	249.4	2875.5	2971.1	3197.7	5244	5054.3	4987.9
High	Q9NPH2	Inositol-3-phosphate synthase 1 OS=Homo sapiens OX=9606 GN=ISYNA1 PE=1 SV=1	12	31	12	61	12530.4	13225.3	12821.7	10478.9	10078.9	10200.9
High	Q96TA2	ATP-dependent zinc metalloprotease YME1L1 OS=Homo sapiens OX=9606 GN=YME1L1 PE=1 SV=2	14	23	14	86.4	9507.7	8938.6	9696.7	8574	8939.9	8754.7
High	P46926	Glucosamine-6-phosphate isomerase 1 OS=Homo sapiens OX=9606 GN=GNPDA1 PE=1 SV=1	11	26	7	32.6	10990.4	11165.4	8737.6	9629	9090.1	9219.1
High	Q15437	Protein transport protein Sec23B OS=Homo sapiens OX=9606 GN=SEC23B PE=1 SV=2	11	18	10	86.4	7026.8	7305.9	7571.9	7322.2	7157.9	7403.5
High	P22570	NADPH:adrenodoxin oxidoreductase, mitochondrial OS=Homo sapiens OX=9606 GN=FDXR PE=1 SV=3	16	29	16	53.8	8469.1	8145.6	8957.2	10019	10000.6	10036.8
High	P28074	Proteasome subunit beta type-5 OS=Homo sapiens OX=9606 GN=PSMB5 PE=1 SV=3	12	37	12	28.5	13195	13113.1	13641.5	13352.6	13085	13030.9
High	Q9NRF8	CTP synthase 2 OS=Homo sapiens OX=9606 GN=CTPS2 PE=1 SV=1	14	25	10	65.6	3092.7	3175.9	3463.6	4239.6	4265	4140.7
High	P52788	Spermine synthase OS=Homo sapiens OX=9606 GN=SMS PE=1 SV=2	11	39	11	41.2	21096.7	22423.1	20524.4	22652	22712.9	22729.8
High	Q12904	Aminoacyl tRNA synthase complex-interacting multifunctional protein 1 OS=Homo sapiens OX=9606 GN=AIMP1 PE=1 SV=2	10	33	10	34.3	18672.1	18797.3	18886	18134.8	18752.1	18329.8
High	Q13188	Serine/threonine-protein kinase 3 OS=Homo sapiens OX=9606 GN=STK3 PE=1 SV=2	12	23	8	56.3	6166.9	6478.4	6870.2	10922.7	11193	10749.6
High	Q14320	Protein FAM50A OS=Homo sapiens OX=9606 GN=FAM50A PE=1 SV=2	9	23	9	40.2	11464.9	11417.7	12447.2	12928.8	13077.6	13003.2
High	P45880	Voltage-dependent anion-selective channel protein 2 OS=Homo sapiens OX=9606 GN=VDAC2 PE=1 SV=2	11	56	11	31.5	34350.9	33543.2	29457	33349.9	33221.9	33955.9
High	P0DP23	Calmodulin-1 OS=Homo sapiens OX=9606 GN=CALM1 PE=1 SV=1	7	35	6	16.8	4508.2	4977.4	5334.4	4785.4	4609.5	4834.8
High	O60784	Target of Myb protein 1 OS=Homo sapiens OX=9606 GN=TOM1 PE=1 SV=2	8	20	8	53.8	4554.5	4746	5109.3	6476	5017.5	6762.5
High	Q9NUQ8	ATP-binding cassette sub-family F member 3 OS=Homo sapiens OX=9606 GN=ABCF3 PE=1 SV=2	14	32	14	79.7	8699.9	9008	9911.8	9126.6	8972.3	8856.8
High	Q13330	Metastasis-associated protein MTA1 OS=Homo sapiens OX=9606 GN=MTA1 PE=1 SV=2	15	27	12	80.7	9592.2	8867.1	9567.1	8173	8422.5	8284.8
High	O60826	Coiled-coil domain-containing protein 22 OS=Homo sapiens OX=9606 GN=CCDC22 PE=1 SV=1	15	20	15	70.7	5661.5	5868.2	6313.1	6965.6	6787.4	6897.7
High	P09417	Dihydropteridine reductase OS=Homo sapiens OX=9606 GN=QDPR PE=1 SV=2	7	27	7	25.8	11270.9	11434.1	12123.9	11789.4	11727.5	11390.6
High	P18615	Negative elongation factor E OS=Homo sapiens OX=9606 GN=NELFE PE=1 SV=3	10	18	10	43.2	5616.8	5382.8	5930.8	4917.1	5072.2	4838.6
High	Q9Y2H6	Fibronectin type-III domain-containing protein 3A OS=Homo sapiens OX=9606 GN=FNDC3A PE=1 SV=4	14	25	14	131.8	10374.4	11262.6	8034.8	5480.1	6176.6	5729.3
High	O94915	Protein furry homolog-like OS=Homo sapiens OX=9606 GN=FRYL PE=1 SV=2	17	21	17	339.4	4924.4	4981.4	5318.3	6146.1	5865.7	5926.4
High	P23634	Plasma membrane calcium-transporting ATPase 4 OS=Homo sapiens OX=9606 GN=ATP2B4 PE=1 SV=2	14	19	8	137.8	1617.7	1650.2	1774.5	2186.4	2335.9	2192.8
High	P48047	ATP synthase subunit O, mitochondrial OS=Homo sapiens OX=9606 GN=ATP5PO PE=1 SV=1	8	47	8	23.3	19856.8	18897.7	20388.7	17092.4	18178.8	17656.4
High	O95747	Serine/threonine-protein kinase OSR1 OS=Homo sapiens OX=9606 GN=OXSR1 PE=1 SV=1	12	24	9	58	9006.2	9625.9	9507.3	9654.7	9520.3	9353.8
High	Q13948	Protein CASP OS=Homo sapiens OX=9606 GN=CUX1 PE=1 SV=2	16	20	4	77.4	1353.8	1358.1	1322.4	1216.2	1305.9	1247.9
High	Q9UHR4	Brain-specific angiogenesis inhibitor 1-associated protein 2-like protein 1 OS=Homo sapiens OX=9606 GN=BAIAP2L1 PE=1 SV=2	17	24	17	56.8	10307.1	10760.2	10058	8100.9	8451	8166.6
High	P32519	ETS-related transcription factor Elf-1 OS=Homo sapiens OX=9606 GN=ELF1 PE=1 SV=2	10	19	9	67.5	5237.9	5068.2	5529.2	3587.3	3886	3683.9
High	Q92905	COP9 signalosome complex subunit 5 OS=Homo sapiens OX=9606 GN=COPS5 PE=1 SV=4	13	22	13	37.6	10118	10252.9	10341.8	10505.3	10259.6	10192.2
High	Q16630	Cleavage and polyadenylation specificity factor subunit 6 OS=Homo sapiens OX=9606 GN=CPSF6 PE=1 SV=2	10	24	10	59.2	14587.8	13521.7	14664.2	13514.2	13752.2	13688.5
High	Q9BZE9	Tether containing UBX domain for GLUT4 OS=Homo sapiens OX=9606 GN=ASPSCR1 PE=1 SV=1	15	24	15	60.1	7767.7	8072.7	8787.1	8548.5	8444.2	8443.5
High	P05388	60S acidic ribosomal protein P0 OS=Homo sapiens OX=9606 GN=RPLP0 PE=1 SV=1	11	61	11	34.3	37974.8	38992.5	33946.4	35522.2	33608.4	34856.6
High	P10644	cAMP-dependent protein kinase type I-alpha regulatory subunit OS=Homo sapiens OX=9606 GN=PRKAR1A PE=1 SV=1	14	49	11	43	18723.5	18718.7	19673.7	25241.4	17918.8	23182.7
High	Q8WWI1	LIM domain only protein 7 OS=Homo sapiens OX=9606 GN=LMO7 PE=1 SV=3	12	18	12	192.6	2606.8	2634.8	2863	3317.6	3731.9	3304.9
High	Q9Y6M1	Insulin-like growth factor 2 mRNA-binding protein 2 OS=Homo sapiens OX=9606 GN=IGF2BP2 PE=1 SV=2	13	21	12	66.1	3317.8	4221.2	3954.8	3820.1	4579.9	4267.5
High	Q9P2I0	Cleavage and polyadenylation specificity factor subunit 2 OS=Homo sapiens OX=9606 GN=CPSF2 PE=1 SV=2	13	21	13	88.4	8293.8	7672.2	7462.4	7640.6	7810.7	7584
High	Q8TB22	Spermatogenesis-associated protein 20 OS=Homo sapiens OX=9606 GN=SPATA20 PE=2 SV=3	16	21	16	87.8	7664.8	7394.4	7856.4	7094.4	7305.3	7038.2
High	O15372	Eukaryotic translation initiation factor 3 subunit H OS=Homo sapiens OX=9606 GN=EIF3H PE=1 SV=1	10	26	10	39.9	12833.1	12937.8	13379.4	13331.5	13248.6	13202.9
High	P60900	Proteasome subunit alpha type-6 OS=Homo sapiens OX=9606 GN=PSMA6 PE=1 SV=1	10	38	10	27.4	24807.8	25816.3	22774.3	25327.1	24723.1	24794.9
High	Q14684	Ribosomal RNA processing protein 1 homolog B OS=Homo sapiens OX=9606 GN=RRP1B PE=1 SV=3	13	23	13	84.4	7961.1	7668.8	7997.5	6781.8	7581.3	7258.1
High	P30533	Alpha-2-macroglobulin receptor-associated protein OS=Homo sapiens OX=9606 GN=LRPAP1 PE=1 SV=1	14	36	14	41.4	12309.4	12056	12280.5	6903.9	7122.6	6845.5
High	Q96PY5	Formin-like protein 2 OS=Homo sapiens OX=9606 GN=FMNL2 PE=1 SV=3	13	23	9	123.2	6880.3	7166	7329.3	6988.1	6880	6921.1
High	O75127	Pentatricopeptide repeat-containing protein 1, mitochondrial OS=Homo sapiens OX=9606 GN=PTCD1 PE=1 SV=2	15	19	15	78.8	4620	4534.3	4877.7	3584.8	3784.4	3725.6
High	O75306	NADH dehydrogenase [ubiquinone] iron-sulfur protein 2, mitochondrial OS=Homo sapiens OX=9606 GN=NDUFS2 PE=1 SV=2	13	33	13	52.5	16448.3	16122.1	16656.3	16066	16747.3	16990.7
High	Q16658	Fascin OS=Homo sapiens OX=9606 GN=FSCN1 PE=1 SV=3	14	34	14	54.5	16130.3	17534.6	16957.1	11649.5	12222	11321.8
High	Q9C0E2	Exportin-4 OS=Homo sapiens OX=9606 GN=XPO4 PE=1 SV=2	12	17	12	130.1	3357.6	4036.2	3756	3682.5	3877.8	3768.2
High	O60524	Nuclear export mediator factor NEMF OS=Homo sapiens OX=9606 GN=NEMF PE=1 SV=4	14	23	14	122.9	6951.1	7245.7	7828.3	7750.8	7973.4	7801.3
High	P28070	Proteasome subunit beta type-4 OS=Homo sapiens OX=9606 GN=PSMB4 PE=1 SV=4	9	23	9	29.2	6554.9	6668.8	7307.7	6874.9	6830.8	6630
High	Q86TI2	Dipeptidyl peptidase 9 OS=Homo sapiens OX=9606 GN=DPP9 PE=1 SV=3	10	20	10	98.2	4864.5	5206.6	5489.6	5377.4	5453.4	5330.1
High	Q9UKG1	DCC-interacting protein 13-alpha OS=Homo sapiens OX=9606 GN=APPL1 PE=1 SV=1	12	23	12	79.6	4851.2	5689.9	5816.3	6752.9	7127.5	6837.9
High	Q9BW19	Kinesin-like protein KIFC1 OS=Homo sapiens OX=9606 GN=KIFC1 PE=1 SV=2	13	16	13	73.7	5820.9	5166.6	5538.1	4495.8	4922.2	4687.7
High	Q53H82	Endoribonuclease LACTB2 OS=Homo sapiens OX=9606 GN=LACTB2 PE=1 SV=2	9	23	9	32.8	7552.2	7410	7956.3	8868.6	8673.1	8607.9
High	Q9BSJ2	Gamma-tubulin complex component 2 OS=Homo sapiens OX=9606 GN=TUBGCP2 PE=1 SV=2	13	22	13	102.5	5892.3	6037.3	6335.5	5563.2	5677.7	5410.6
High	Q96ER9	Coiled-coil domain-containing protein 51 OS=Homo sapiens OX=9606 GN=CCDC51 PE=1 SV=2	13	26	13	45.8	9326.9	8929.7	9494.4	6744.2	7238.8	7021.3
High	Q93052	Lipoma-preferred partner OS=Homo sapiens OX=9606 GN=LPP PE=1 SV=1	8	28	8	65.7	10651.5	10974.5	11982.1	13219.9	12928.4	12732
High	P22059	Oxysterol-binding protein 1 OS=Homo sapiens OX=9606 GN=OSBP PE=1 SV=1	11	24	11	89.4	7831.5	8154.1	8299.9	8884.8	8512.1	8846.4
High	O43491	Band 4.1-like protein 2 OS=Homo sapiens OX=9606 GN=EPB41L2 PE=1 SV=1	15	31	10	112.5	2717.5	2816.7	3050.4	4802.6	5165.1	4721.3
High	Q93034	Cullin-5 OS=Homo sapiens OX=9606 GN=CUL5 PE=1 SV=4	18	24	18	90.9	11639.9	12092	12729.5	13011.9	12925.8	12912.1
High	Q8NI27	THO complex subunit 2 OS=Homo sapiens OX=9606 GN=THOC2 PE=1 SV=2	19	27	19	182.7	6125.3	5751.2	6106.6	5211.3	5605.9	5403.9
High	Q9Y2U8	Inner nuclear membrane protein Man1 OS=Homo sapiens OX=9606 GN=LEMD3 PE=1 SV=2	13	19	13	99.9	5429	4855.3	5577.9	5305.5	5591.1	5555.5
High	Q96JM3	Chromosome alignment-maintaining phosphoprotein 1 OS=Homo sapiens OX=9606 GN=CHAMP1 PE=1 SV=2	15	23	15	89	8697.9	7969.8	8708.6	7162.5	7522.7	7288.2
High	Q96QC0	Serine/threonine-protein phosphatase 1 regulatory subunit 10 OS=Homo sapiens OX=9606 GN=PPP1R10 PE=1 SV=1	16	24	16	99	8836.3	8248.5	7843.9	6922.1	7055	6891.4
High	Q3LXA3	Triokinase/FMN cyclase OS=Homo sapiens OX=9606 GN=TKFC PE=1 SV=2	14	26	14	58.9	12181.4	12612.1	13200.2	11891.9	11859.9	11649
High	Q9Y2I7	1-phosphatidylinositol 3-phosphate 5-kinase OS=Homo sapiens OX=9606 GN=PIKFYVE PE=1 SV=3	16	19	16	237	3915.8	4461.2	4488.5	4716.5	5011.6	4840.5
High	Q96RS6	NudC domain-containing protein 1 OS=Homo sapiens OX=9606 GN=NUDCD1 PE=1 SV=2	12	31	12	66.7	10261.7	10753.5	11140	12236.5	11856.7	12053.2
High	Q9Y2D5	A-kinase anchor protein 2 OS=Homo sapiens OX=9606 GN=AKAP2 PE=1 SV=3	13	25	13	94.6	5102.9	5093.4	5696	13135.8	12609.3	12712.9
High	Q9HC35	Echinoderm microtubule-associated protein-like 4 OS=Homo sapiens OX=9606 GN=EML4 PE=1 SV=3	13	16	13	108.8	5213.5	5484	5931.3	5786	5755.4	5620.2
High	Q9BXS6	Nucleolar and spindle-associated protein 1 OS=Homo sapiens OX=9606 GN=NUSAP1 PE=1 SV=1	15	26	15	49.4	11118.1	10222.2	8612.6	6625.5	8044.8	7539.5
High	Q9NWQ8	Phosphoprotein associated with glycosphingolipid-enriched microdomains 1 OS=Homo sapiens OX=9606 GN=PAG1 PE=1 SV=2	10	21	10	47	4819.3	4810.2	5251.6	3348.4	3577.4	3313.5
High	P60174	Triosephosphate isomerase OS=Homo sapiens OX=9606 GN=TPI1 PE=1 SV=3	13	95	13	30.8	45529.7	46612.1	40742.6	44282.3	42712.4	42789.4
High	P05362	Intercellular adhesion molecule 1 OS=Homo sapiens OX=9606 GN=ICAM1 PE=1 SV=2	12	31	12	57.8	11811	11904.3	11673.8	11773	12386.2	11738.9
High	P29353	SHC-transforming protein 1 OS=Homo sapiens OX=9606 GN=SHC1 PE=1 SV=4	10	19	10	62.8	5306.4	5507.6	5890	5551.5	5544.6	5397.9
High	Q13347	Eukaryotic translation initiation factor 3 subunit I OS=Homo sapiens OX=9606 GN=EIF3I PE=1 SV=1	14	23	14	36.5	10939.4	11581.2	11561.8	10955.4	11244.5	11049.8
High	Q15637	Splicing factor 1 OS=Homo sapiens OX=9606 GN=SF1 PE=1 SV=4	9	34	9	68.3	11983.1	11389.7	12404.8	11411.3	11679.9	11360.8
High	P25391	Laminin subunit alpha-1 OS=Homo sapiens OX=9606 GN=LAMA1 PE=1 SV=2	17	20	17	336.9	3114.6	2988.3	3365.6	2364.2	2424.6	2263.3
High	Q9UPN9	E3 ubiquitin-protein ligase TRIM33 OS=Homo sapiens OX=9606 GN=TRIM33 PE=1 SV=3	12	19	11	122.5	6610.5	6333.5	6908	5067.3	5234	5067.5
High	Q9Y277	Voltage-dependent anion-selective channel protein 3 OS=Homo sapiens OX=9606 GN=VDAC3 PE=1 SV=1	10	54	9	30.6	19634.2	19563.3	19731.6	20124.3	20896.2	21598.8
High	P57729	Ras-related protein Rab-38 OS=Homo sapiens OX=9606 GN=RAB38 PE=1 SV=1	9	27	7	23.7	8158.3	7903	8431.7	9445.3	9750.5	9597.9
High	Q8WTT2	Nucleolar complex protein 3 homolog OS=Homo sapiens OX=9606 GN=NOC3L PE=1 SV=1	15	31	15	92.5	11714.1	10986.9	11344.7	11199.6	12087	11757.4
High	Q567U6	Coiled-coil domain-containing protein 93 OS=Homo sapiens OX=9606 GN=CCDC93 PE=1 SV=2	13	20	13	73.2	5727	5976.5	6400.6	7191.4	7036.9	6890.5
High	P52756	RNA-binding protein 5 OS=Homo sapiens OX=9606 GN=RBM5 PE=1 SV=2	13	21	9	92.1	4917.1	4569.2	5086.2	4450.6	4769.8	4532.7
High	Q9P2R7	Succinate--CoA ligase [ADP-forming] subunit beta, mitochondrial OS=Homo sapiens OX=9606 GN=SUCLA2 PE=1 SV=3	11	25	11	50.3	9006.8	8354.7	8565.6	9561.4	9018.4	9577.5
High	P36543	V-type proton ATPase subunit E 1 OS=Homo sapiens OX=9606 GN=ATP6V1E1 PE=1 SV=1	8	38	8	26.1	18143.1	18023.8	19355.6	18933.6	18600.3	18932.9
High	Q8IY17	Neuropathy target esterase OS=Homo sapiens OX=9606 GN=PNPLA6 PE=1 SV=3	15	17	15	150.9	3642.3	3456.9	3773.8	3497.3	3618.8	3507.2
High	P35609	Alpha-actinin-2 OS=Homo sapiens OX=9606 GN=ACTN2 PE=1 SV=1	14	36	2	103.8	148.4	144.3	168.1	120.2	153.8	1531.3
High	Q96C36	Pyrroline-5-carboxylate reductase 2 OS=Homo sapiens OX=9606 GN=PYCR2 PE=1 SV=1	11	34	10	33.6	21910.1	21850.7	18885	20313.8	21488.3	21428.4
High	Q96P48	Arf-GAP with Rho-GAP domain, ANK repeat and PH domain-containing protein 1 OS=Homo sapiens OX=9606 GN=ARAP1 PE=1 SV=3	16	22	16	162.1	6167.7	6497.4	6848.1	5976.5	5961.9	5960.8
High	Q8IWX8	Calcium homeostasis endoplasmic reticulum protein OS=Homo sapiens OX=9606 GN=CHERP PE=1 SV=3	11	22	11	103.6	13844.7	12785.8	10858.9	11303	12115.1	11604.8
High	Q13573	SNW domain-containing protein 1 OS=Homo sapiens OX=9606 GN=SNW1 PE=1 SV=1	12	24	12	61.5	10387.1	9703.9	10437.5	9489.6	9461.2	10008.6
High	O95140	Mitofusin-2 OS=Homo sapiens OX=9606 GN=MFN2 PE=1 SV=3	12	20	11	86.3	5775.3	5445.6	6028.2	5973.5	6022.3	6018.3
High	Q9Y2L1	Exosome complex exonuclease RRP44 OS=Homo sapiens OX=9606 GN=DIS3 PE=1 SV=2	12	19	12	108.9	7587.9	8334.5	7960.6	7925.5	8573.9	8351.4
High	P12235	ADP/ATP translocase 1 OS=Homo sapiens OX=9606 GN=SLC25A4 PE=1 SV=4	12	82	1	33	2312.1	2166.5	2258.1	2363.6	2442.7	2402.2
High	P67809	Nuclease-sensitive element-binding protein 1 OS=Homo sapiens OX=9606 GN=YBX1 PE=1 SV=3	8	29	7	35.9	4855.2	4921.2	5473.5	4874.3	4828	4818.2
High	Q8ND04	Protein SMG8 OS=Homo sapiens OX=9606 GN=SMG8 PE=1 SV=1	13	17	13	109.6	4981.7	5213.8	5860.7	5806.1	6046.8	5817.5
High	P51148	Ras-related protein Rab-5C OS=Homo sapiens OX=9606 GN=RAB5C PE=1 SV=2	8	50	5	23.5	7446.8	7057.7	7858.5	6784.3	7038.6	6814.5
High	Q14562	ATP-dependent RNA helicase DHX8 OS=Homo sapiens OX=9606 GN=DHX8 PE=1 SV=1	15	24	14	139.2	5626	5248.3	5850.8	5633.5	5726.2	5467
High	Q9Y2E4	Disco-interacting protein 2 homolog C OS=Homo sapiens OX=9606 GN=DIP2C PE=1 SV=2	16	20	12	170.7	2440.5	2561.3	2619	2090.8	2166.1	2101.8
High	P27348	14-3-3 protein theta OS=Homo sapiens OX=9606 GN=YWHAQ PE=1 SV=1	10	92	5	27.7	10117.4	10458	9495.5	12485	11071.5	11766.9
High	P36915	Guanine nucleotide-binding protein-like 1 OS=Homo sapiens OX=9606 GN=GNL1 PE=1 SV=2	15	27	15	68.6	6866	7331	7915.5	7568.1	7607.9	7218.8
High	P62258	14-3-3 protein epsilon OS=Homo sapiens OX=9606 GN=YWHAE PE=1 SV=1	12	73	9	29.2	17320.2	18320.6	18871.9	18856.6	18540.9	18718.6
High	Q9Y4F5	Centrosomal protein of 170 kDa protein B OS=Homo sapiens OX=9606 GN=CEP170B PE=1 SV=4	15	19	15	171.6	2896.6	3011.6	3209.7	3930.9	3728	3873.7
High	Q7Z3C6	Autophagy-related protein 9A OS=Homo sapiens OX=9606 GN=ATG9A PE=1 SV=3	13	18	13	94.4	7530.7	7479.4	7737.8	5106.1	5414.6	5133.5
High	Q14376	UDP-glucose 4-epimerase OS=Homo sapiens OX=9606 GN=GALE PE=1 SV=2	10	23	10	38.3	10238.5	10913.9	10387.3	9485.8	9435.5	9308.9
High	Q86YR5	G-protein-signaling modulator 1 OS=Homo sapiens OX=9606 GN=GPSM1 PE=1 SV=2	13	18	13	74.5	3880.9	4242.9	4463.6	4600.5	4801.7	4600.7
High	Q9UNF1	Melanoma-associated antigen D2 OS=Homo sapiens OX=9606 GN=MAGED2 PE=1 SV=2	15	29	14	64.9	7615.1	7927.3	8609.6	11745.5	11050.4	11543.9
High	Q9UJV9	Probable ATP-dependent RNA helicase DDX41 OS=Homo sapiens OX=9606 GN=DDX41 PE=1 SV=2	14	22	14	69.8	10228.8	9685.2	10202.6	9165.3	9592.3	9274.5
High	P17174	Aspartate aminotransferase, cytoplasmic OS=Homo sapiens OX=9606 GN=GOT1 PE=1 SV=3	14	30	14	46.2	15736.4	17229.4	14443.2	14413.4	13564.1	13977.4
High	Q86W92	Liprin-beta-1 OS=Homo sapiens OX=9606 GN=PPFIBP1 PE=1 SV=2	14	19	13	114	4033.1	4190.9	4533.7	4797.7	4780.5	4637.1
High	P23229	Integrin alpha-6 OS=Homo sapiens OX=9606 GN=ITGA6 PE=1 SV=5	16	18	16	126.5	6916.7	6498.4	6762.7	1807.2	1915.8	1770.6
High	Q96CW5	Gamma-tubulin complex component 3 OS=Homo sapiens OX=9606 GN=TUBGCP3 PE=1 SV=2	12	20	12	103.5	6544.2	6790.5	6631	5848.1	5993.6	5832.7
High	P00491	Purine nucleoside phosphorylase OS=Homo sapiens OX=9606 GN=PNP PE=1 SV=2	11	21	11	32.1	8498	8964.2	8396.5	8582.8	8270.3	8311.6
High	Q15642	Cdc42-interacting protein 4 OS=Homo sapiens OX=9606 GN=TRIP10 PE=1 SV=3	13	19	13	68.3	3081.5	3144.2	3544.4	3363.8	3333.4	3170.3
High	Q14444	Caprin-1 OS=Homo sapiens OX=9606 GN=CAPRIN1 PE=1 SV=2	10	32	10	78.3	17797.4	17614.4	17777.7	16592	16782.7	16467
High	Q96SI9	Spermatid perinuclear RNA-binding protein OS=Homo sapiens OX=9606 GN=STRBP PE=1 SV=1	13	27	9	73.6	4236	4033.7	4480.1	3386.5	3827.8	3719.7
High	Q5QJE6	Deoxynucleotidyltransferase terminal-interacting protein 2 OS=Homo sapiens OX=9606 GN=DNTTIP2 PE=1 SV=2	13	28	13	84.4	12923.4	11308.3	9765.2	11204.7	11236.8	11391.5
High	O15213	WD repeat-containing protein 46 OS=Homo sapiens OX=9606 GN=WDR46 PE=1 SV=3	14	23	14	68	10387.7	10144	10184.4	8334.7	9050.3	8908.7
High	P08473	Neprilysin OS=Homo sapiens OX=9606 GN=MME PE=1 SV=2	15	25	15	85.5	18933.5	21893.5	11991.5	3448.6	5052.3	4131.4
High	O76021	Ribosomal L1 domain-containing protein 1 OS=Homo sapiens OX=9606 GN=RSL1D1 PE=1 SV=3	14	39	14	54.9	26582.2	25633.7	22818.4	21548.8	23069.7	22323.9
High	Q9GZY8	Mitochondrial fission factor OS=Homo sapiens OX=9606 GN=MFF PE=1 SV=1	7	28	7	38.4	5869.2	5744.9	6129.3	4467.6	4806	4587.2
High	Q9Y5X2	Sorting nexin-8 OS=Homo sapiens OX=9606 GN=SNX8 PE=1 SV=1	10	24	10	52.5	8713.3	8987.9	8681.2	5576.2	6074.3	5628.8
High	O43592	Exportin-T OS=Homo sapiens OX=9606 GN=XPOT PE=1 SV=2	13	27	13	109.9	16413.1	16474.7	16043	14071.5	13839.2	13555.2
High	P0DN79	Cystathionine beta-synthase-like protein OS=Homo sapiens OX=9606 GN=CBSL PE=1 SV=1	15	28	15	60.5	17434.9	19526.9	13298.8	11474.7	12167.4	11122.2
High	O60701	UDP-glucose 6-dehydrogenase OS=Homo sapiens OX=9606 GN=UGDH PE=1 SV=1	14	22	14	55	6533.6	6736.9	7462.7	10749.8	9838.8	10247.5
High	Q9NVE7	Pantothenate kinase 4 OS=Homo sapiens OX=9606 GN=PANK4 PE=1 SV=1	15	19	15	85.9	6150.3	6302.5	5527.4	5977.1	5844.1	5945
High	Q8N8A6	ATP-dependent RNA helicase DDX51 OS=Homo sapiens OX=9606 GN=DDX51 PE=1 SV=3	13	17	13	72.4	5589.2	5199.2	5633.6	4796.2	5128	4892.3
High	Q92541	RNA polymerase-associated protein RTF1 homolog OS=Homo sapiens OX=9606 GN=RTF1 PE=1 SV=4	10	20	10	80.3	9069.2	8993.8	9450.7	8252.4	8606.7	8315
High	P43155	Carnitine O-acetyltransferase OS=Homo sapiens OX=9606 GN=CRAT PE=1 SV=5	11	20	11	70.8	7995.6	7945.9	8182.4	7640.2	8627.5	8283
High	P26641	Elongation factor 1-gamma OS=Homo sapiens OX=9606 GN=EEF1G PE=1 SV=3	15	54	15	50.1	35522.9	37986.8	29346.6	34353.8	30805.1	33579.2
High	P56524	Histone deacetylase 4 OS=Homo sapiens OX=9606 GN=HDAC4 PE=1 SV=3	12	18	11	119	3613.3	3940.3	3921.8	3276.6	3298.3	3296.5
High	Q96FV9	THO complex subunit 1 OS=Homo sapiens OX=9606 GN=THOC1 PE=1 SV=1	13	25	13	75.6	8428.3	7529.8	8273.1	7307.9	7761.8	7304.6
High	Q92506	Estradiol 17-beta-dehydrogenase 8 OS=Homo sapiens OX=9606 GN=HSD17B8 PE=1 SV=2	9	24	9	27	4759.9	4446.1	4894.6	4828.3	5011.2	4878.3
High	P18031	Tyrosine-protein phosphatase non-receptor type 1 OS=Homo sapiens OX=9606 GN=PTPN1 PE=1 SV=1	10	27	10	49.9	9943.1	9488.6	10155	10239.9	10805.6	10349.5
High	P28066	Proteasome subunit alpha type-5 OS=Homo sapiens OX=9606 GN=PSMA5 PE=1 SV=3	6	21	6	26.4	11044.8	11340.8	12002.7	11728.2	11301.6	11322.1
High	Q9NRG9	Aladin OS=Homo sapiens OX=9606 GN=AAAS PE=1 SV=1	12	28	12	59.5	12160.9	11559.9	11498	8270.4	8598.5	8490.7
High	P61019	Ras-related protein Rab-2A OS=Homo sapiens OX=9606 GN=RAB2A PE=1 SV=1	10	32	5	23.5	5305.7	5800.9	5754.3	4372.7	5076.8	4858.3
High	Q96F07	Cytoplasmic FMR1-interacting protein 2 OS=Homo sapiens OX=9606 GN=CYFIP2 PE=1 SV=2	13	28	2	148.3	166.6	180.2	204.9	396.7	366.7	350.3
High	Q68DK2	Zinc finger FYVE domain-containing protein 26 OS=Homo sapiens OX=9606 GN=ZFYVE26 PE=1 SV=3	15	21	15	284.4	3423.1	3392.9	3663.4	4000	4117.2	3994.6
High	O15164	Transcription intermediary factor 1-alpha OS=Homo sapiens OX=9606 GN=TRIM24 PE=1 SV=3	13	17	12	116.8	3121.4	2931.6	3353.7	3481.3	3616.5	3549.5
High	Q03188	Centromere protein C OS=Homo sapiens OX=9606 GN=CENPC PE=1 SV=2	14	18	14	106.8	6245.7	5984.8	6097.1	5053.4	5414.2	5243.7
High	Q9NZM3	Intersectin-2 OS=Homo sapiens OX=9606 GN=ITSN2 PE=1 SV=3	15	19	14	193.3	3482.6	3612.7	3938.2	4369	4511.4	4283.7
High	Q9UK61	Protein TASOR OS=Homo sapiens OX=9606 GN=TASOR PE=1 SV=3	15	21	15	188.9	5729.7	5396.8	5806	4651.8	4801.5	4714.7
High	Q13043	Serine/threonine-protein kinase 4 OS=Homo sapiens OX=9606 GN=STK4 PE=1 SV=2	12	18	8	55.6	1840.5	1941.4	2159	2324.7	2406.2	2269.1
High	Q9Y2Z0	Protein SGT1 homolog OS=Homo sapiens OX=9606 GN=SUGT1 PE=1 SV=3	13	22	13	41	11299.8	11615.1	11762.1	12443.5	11740.4	11823.9
High	Q14847	LIM and SH3 domain protein 1 OS=Homo sapiens OX=9606 GN=LASP1 PE=1 SV=2	11	55	11	29.7	19999.9	20087.7	21200.1	26763.6	24232.8	25684
High	P40938	Replication factor C subunit 3 OS=Homo sapiens OX=9606 GN=RFC3 PE=1 SV=2	12	20	12	40.5	3875	3617.6	4045.5	3164.4	3430.3	3205.1
High	Q9UN86	Ras GTPase-activating protein-binding protein 2 OS=Homo sapiens OX=9606 GN=G3BP2 PE=1 SV=2	17	40	16	54.1	13686.6	13363.6	12242.3	11069.5	11770.3	11255
High	Q15654	Thyroid receptor-interacting protein 6 OS=Homo sapiens OX=9606 GN=TRIP6 PE=1 SV=3	13	23	13	50.3	6452.4	6846	7641.2	6937.1	7336.7	6812.3
High	A0MZ66	Shootin-1 OS=Homo sapiens OX=9606 GN=SHTN1 PE=1 SV=4	15	18	15	71.6	5628.9	5785.2	6268.9	3720.2	3696.7	3551.9
High	Q9NS86	LanC-like protein 2 OS=Homo sapiens OX=9606 GN=LANCL2 PE=1 SV=1	10	19	10	50.8	5468.2	5539.7	5973.1	6445.3	6339.9	6221.8
High	P00338	L-lactate dehydrogenase A chain OS=Homo sapiens OX=9606 GN=LDHA PE=1 SV=2	12	70	10	36.7	25720.6	27488.9	26538.5	27071.2	25925.1	26263.3
High	Q9Y4W2	Ribosomal biogenesis protein LAS1L OS=Homo sapiens OX=9606 GN=LAS1L PE=1 SV=2	9	17	9	83	5827.8	5457.2	5916.1	5245.4	5479.3	5251.2
High	Q9UH99	SUN domain-containing protein 2 OS=Homo sapiens OX=9606 GN=SUN2 PE=1 SV=3	11	14	11	80.3	3902.4	3961.1	3899.2	3093.7	3448.3	3184.4
High	O00186	Syntaxin-binding protein 3 OS=Homo sapiens OX=9606 GN=STXBP3 PE=1 SV=2	12	22	12	67.7	8553.3	8621	8654.5	9741.5	9773.4	9793.5
High	Q9Y487	V-type proton ATPase 116 kDa subunit a isoform 2 OS=Homo sapiens OX=9606 GN=ATP6V0A2 PE=1 SV=2	13	23	12	98	7292	7166.6	7542.2	6968.5	7192.2	7042.3
High	Q96AC1	Fermitin family homolog 2 OS=Homo sapiens OX=9606 GN=FERMT2 PE=1 SV=1	14	23	14	77.8	10427.3	10994.1	11328.9	12588.4	11868.5	12686.1
High	Q9Y2D4	Exocyst complex component 6B OS=Homo sapiens OX=9606 GN=EXOC6B PE=1 SV=3	12	20	12	94.1	6225.3	6381.2	6723.4	7118.7	6835.4	6969.2
High	P61160	Actin-related protein 2 OS=Homo sapiens OX=9606 GN=ACTR2 PE=1 SV=1	8	28	8	44.7	13528.6	14511.3	14468.2	15722.8	15146.9	15314.2
High	Q99797	Mitochondrial intermediate peptidase OS=Homo sapiens OX=9606 GN=MIPEP PE=1 SV=2	13	23	13	80.6	10508	10022	10499.9	8610.3	9302.3	9081.9
High	Q06830	Peroxiredoxin-1 OS=Homo sapiens OX=9606 GN=PRDX1 PE=1 SV=1	10	55	8	22.1	13768.4	14679.8	16402	82621.6	33419.5	65238
High	O95302	Peptidyl-prolyl cis-trans isomerase FKBP9 OS=Homo sapiens OX=9606 GN=FKBP9 PE=1 SV=2	11	26	10	63	11767.7	11719.2	12930.9	11931.2	12822.8	12274.1
High	Q13617	Cullin-2 OS=Homo sapiens OX=9606 GN=CUL2 PE=1 SV=2	12	19	12	86.9	5931.9	5945.4	6488.8	7203.7	7233.4	7020.8
High	O00148	ATP-dependent RNA helicase DDX39A OS=Homo sapiens OX=9606 GN=DDX39A PE=1 SV=2	12	32	6	49.1	3785.8	3607.1	3870.5	3620.6	3624.4	3405
High	O43264	Centromere/kinetochore protein zw10 homolog OS=Homo sapiens OX=9606 GN=ZW10 PE=1 SV=3	16	18	16	88.8	7416.5	7376	7943.8	8193.8	8327.3	8253.7
High	Q96SB3	Neurabin-2 OS=Homo sapiens OX=9606 GN=PPP1R9B PE=1 SV=3	13	26	13	89.3	7754.9	8108.7	8437	7172.6	8003.9	7346.8
High	Q5BKZ1	DBIRD complex subunit ZNF326 OS=Homo sapiens OX=9606 GN=ZNF326 PE=1 SV=2	12	22	12	65.6	6693	6061.7	6467.7	5649.2	5843.2	5703.9
High	P50897	Palmitoyl-protein thioesterase 1 OS=Homo sapiens OX=9606 GN=PPT1 PE=1 SV=1	6	14	6	34.2	2723.5	2533.3	2982.5	3412.3	3597.6	3400.1
High	P19784	Casein kinase II subunit alpha' OS=Homo sapiens OX=9606 GN=CSNK2A2 PE=1 SV=1	12	22	12	41.2	9751	9914.5	10500.4	10394.4	10886	10385
High	Q9H1A4	Anaphase-promoting complex subunit 1 OS=Homo sapiens OX=9606 GN=ANAPC1 PE=1 SV=1	18	20	18	216.4	7279.4	7301	7568.6	6792.4	6773.8	6675.1
High	Q96T76	MMS19 nucleotide excision repair protein homolog OS=Homo sapiens OX=9606 GN=MMS19 PE=1 SV=2	15	23	15	113.2	7754.5	7839.7	8461.2	7127.7	6995.4	6878.6
High	Q8IXB1	DnaJ homolog subfamily C member 10 OS=Homo sapiens OX=9606 GN=DNAJC10 PE=1 SV=2	11	23	11	91	8874.3	8267.4	9491.8	10548.6	10013.9	9725.1
High	Q9HC52	Chromobox protein homolog 8 OS=Homo sapiens OX=9606 GN=CBX8 PE=1 SV=3	14	25	14	43.4	13582.9	12855.1	13400.4	12997.7	13713.3	13636.5
High	Q9NXH9	tRNA (guanine(26)-N(2))-dimethyltransferase OS=Homo sapiens OX=9606 GN=TRMT1 PE=1 SV=1	14	23	14	72.2	5350	5277	5820.4	5814.5	5957.9	5724.1
High	O60306	RNA helicase aquarius OS=Homo sapiens OX=9606 GN=AQR PE=1 SV=4	12	21	12	171.2	6147.6	5785.5	6399.2	5302.5	5605	5494.7
High	Q9NZN5	Rho guanine nucleotide exchange factor 12 OS=Homo sapiens OX=9606 GN=ARHGEF12 PE=1 SV=1	12	17	12	173.1	3406.9	3576.1	3888.6	4363.5	4465.9	4263.1
High	Q15397	Pumilio homolog 3 OS=Homo sapiens OX=9606 GN=PUM3 PE=1 SV=3	14	30	14	73.5	20177	19412.1	12945	14491.7	15565.6	14818.4
High	P98160	Basement membrane-specific heparan sulfate proteoglycan core protein OS=Homo sapiens OX=9606 GN=HSPG2 PE=1 SV=4	17	19	17	468.5	4850.6	4837.8	5274.1	3721.3	3856.7	3722.1
High	Q9BW92	Threonine--tRNA ligase, mitochondrial OS=Homo sapiens OX=9606 GN=TARS2 PE=1 SV=1	15	22	15	81	7534.4	7379.3	7642.2	6651.9	7027.4	6744.8
High	Q9BUP0	EF-hand domain-containing protein D1 OS=Homo sapiens OX=9606 GN=EFHD1 PE=1 SV=1	11	26	10	26.9	7990.1	8537.8	8733.9	9155.6	8984.7	8734.9
High	Q8TCJ2	Dolichyl-diphosphooligosaccharide--protein glycosyltransferase subunit STT3B OS=Homo sapiens OX=9606 GN=STT3B PE=1 SV=1	12	28	11	93.6	12411.9	12025.9	12830.5	9432.8	9956.8	9539.8
High	Q16850	Lanosterol 14-alpha demethylase OS=Homo sapiens OX=9606 GN=CYP51A1 PE=1 SV=3	10	21	10	56.8	10639.8	9807.8	10914.7	8470.3	8146	8472.5
High	P52306	Rap1 GTPase-GDP dissociation stimulator 1 OS=Homo sapiens OX=9606 GN=RAP1GDS1 PE=1 SV=3	11	21	11	66.3	9354.4	9443.8	8754.3	9240.5	8929.7	8843.7
High	Q9UNE7	E3 ubiquitin-protein ligase CHIP OS=Homo sapiens OX=9606 GN=STUB1 PE=1 SV=2	11	28	11	34.8	9700.8	9771.7	10679.7	9514.4	9486.9	9204.9
High	Q9NYF8	Bcl-2-associated transcription factor 1 OS=Homo sapiens OX=9606 GN=BCLAF1 PE=1 SV=2	11	33	10	106.1	15021.7	14267.5	14584.5	14065.5	14745	14483.3
High	Q92820	Gamma-glutamyl hydrolase OS=Homo sapiens OX=9606 GN=GGH PE=1 SV=2	8	44	8	35.9	19176.4	18290.1	19769.2	24005.7	22568.3	25304.7
High	Q9BZZ5	Apoptosis inhibitor 5 OS=Homo sapiens OX=9606 GN=API5 PE=1 SV=3	12	30	12	59	14977.9	14837.7	14857.8	13665.2	14327.7	14116.7
High	Q9Y3Z3	Deoxynucleoside triphosphate triphosphohydrolase SAMHD1 OS=Homo sapiens OX=9606 GN=SAMHD1 PE=1 SV=2	13	21	13	72.2	5091.8	5048.4	5380.1	10783.7	10981.6	10773.8
High	Q8NBJ7	Inactive C-alpha-formylglycine-generating enzyme 2 OS=Homo sapiens OX=9606 GN=SUMF2 PE=1 SV=2	8	38	8	33.8	14334.6	13757.3	14898.7	11493.6	11976.9	11323.6
High	Q5T8D3	Acyl-CoA-binding domain-containing protein 5 OS=Homo sapiens OX=9606 GN=ACBD5 PE=1 SV=1	12	23	12	60.1	11845.1	11614.1	11493.4	8725.1	9514.4	8993.7
High	Q00796	Sorbitol dehydrogenase OS=Homo sapiens OX=9606 GN=SORD PE=1 SV=4	13	28	13	38.3	12812.8	13430.8	11981.3	9595.5	9880.5	9644.1
High	Q8N3F8	MICAL-like protein 1 OS=Homo sapiens OX=9606 GN=MICALL1 PE=1 SV=2	14	26	13	93.4	8743.4	8639.2	9479.9	8028.5	8121.7	7916.5
High	Q7Z5J4	Retinoic acid-induced protein 1 OS=Homo sapiens OX=9606 GN=RAI1 PE=1 SV=2	13	19	12	203.2	3213.7	3109.8	3266.7	2264.5	2519.3	2452.6
High	Q76FK4	Nucleolar protein 8 OS=Homo sapiens OX=9606 GN=NOL8 PE=1 SV=1	14	17	14	131.5	5035.3	4667.6	5145.2	4713.5	5028.6	4769.9
High	Q9Y394	Dehydrogenase/reductase SDR family member 7 OS=Homo sapiens OX=9606 GN=DHRS7 PE=1 SV=1	10	24	10	38.3	11315	11013.4	11693.1	15560.4	14660.6	15460.7
High	Q9Y3B7	39S ribosomal protein L11, mitochondrial OS=Homo sapiens OX=9606 GN=MRPL11 PE=1 SV=1	12	30	12	20.7	13051.4	12487.4	11803.8	11081.8	11801.3	11527.9
High	Q9NX63	MICOS complex subunit MIC19 OS=Homo sapiens OX=9606 GN=CHCHD3 PE=1 SV=1	12	41	12	26.1	22322.6	20909.9	20765.1	17060.2	18018.8	17166
High	P67936	Tropomyosin alpha-4 chain OS=Homo sapiens OX=9606 GN=TPM4 PE=1 SV=3	12	44	4	28.5	6094	6099.4	6422.7	7179.8	6883.9	6735.6
High	P09601	Heme oxygenase 1 OS=Homo sapiens OX=9606 GN=HMOX1 PE=1 SV=1	9	21	9	32.8	5702.9	5036.2	6221.6	8353.2	9278.6	8253
High	Q9UHB7	AF4/FMR2 family member 4 OS=Homo sapiens OX=9606 GN=AFF4 PE=1 SV=1	12	20	12	127.4	5462.5	5155.2	5501.1	4314.2	4782.1	4588.6
High	Q13523	Serine/threonine-protein kinase PRP4 homolog OS=Homo sapiens OX=9606 GN=PRPF4B PE=1 SV=3	11	22	11	116.9	10760	10369.5	10728.4	9201.5	9767	9217.1
High	P46199	Translation initiation factor IF-2, mitochondrial OS=Homo sapiens OX=9606 GN=MTIF2 PE=1 SV=2	12	23	12	81.3	9115.7	8718.6	9310.6	9179.3	9246	9528.7
High	O14531	Dihydropyrimidinase-related protein 4 OS=Homo sapiens OX=9606 GN=DPYSL4 PE=1 SV=2	10	17	10	61.8	3570.1	3823.3	4044.2	7229.9	6999.7	6844.3
High	Q08209	Serine/threonine-protein phosphatase 2B catalytic subunit alpha isoform OS=Homo sapiens OX=9606 GN=PPP3CA PE=1 SV=1	10	21	5	58.7	3545.4	3602.3	4002.1	4386.3	4280.5	4310.6
High	P62714	Serine/threonine-protein phosphatase 2A catalytic subunit beta isoform OS=Homo sapiens OX=9606 GN=PPP2CB PE=1 SV=1	11	27	1	35.6	1651.4	1676.4	1758.5	1797.9	1831.4	1809.8
High	P61221	ATP-binding cassette sub-family E member 1 OS=Homo sapiens OX=9606 GN=ABCE1 PE=1 SV=1	15	31	15	67.3	15521.3	15784.8	16287.9	16607	15727	16363.3
High	O60318	Germinal-center associated nuclear protein OS=Homo sapiens OX=9606 GN=MCM3AP PE=1 SV=2	13	16	13	218.3	5581.3	5257.4	5197.7	5026.3	5100.9	5079.4
High	Q8N3U4	Cohesin subunit SA-2 OS=Homo sapiens OX=9606 GN=STAG2 PE=1 SV=3	10	25	8	141.2	7692.4	7300.5	7609.1	6013.4	6320.9	6046.7
High	Q16543	Hsp90 co-chaperone Cdc37 OS=Homo sapiens OX=9606 GN=CDC37 PE=1 SV=1	8	32	8	44.4	26483.1	27353.1	25167.1	28772.8	26956.3	27881.6
High	O14646	Chromodomain-helicase-DNA-binding protein 1 OS=Homo sapiens OX=9606 GN=CHD1 PE=1 SV=2	18	28	14	196.6	12658.9	12251.4	10210.1	9187.3	10294	9791.5
High	Q92552	28S ribosomal protein S27, mitochondrial OS=Homo sapiens OX=9606 GN=MRPS27 PE=1 SV=3	10	26	10	47.6	12704	11687.5	12884.2	10769.4	11172	10863.4
High	P10636	Microtubule-associated protein tau OS=Homo sapiens OX=9606 GN=MAPT PE=1 SV=5	14	20	14	78.9	6648	6909.9	7117.2	7685.1	6956.3	7644.8
High	Q13586	Stromal interaction molecule 1 OS=Homo sapiens OX=9606 GN=STIM1 PE=1 SV=3	15	18	15	77.4	6906.8	7066.9	7326.1	6795.2	7465.4	7215
High	P42126	Enoyl-CoA delta isomerase 1, mitochondrial OS=Homo sapiens OX=9606 GN=ECI1 PE=1 SV=1	8	28	8	32.8	15134.1	14342	12446.4	11947.6	12752.4	12407.6
High	A1X283	SH3 and PX domain-containing protein 2B OS=Homo sapiens OX=9606 GN=SH3PXD2B PE=1 SV=3	16	24	14	101.5	9120.5	9701.6	9293	8855.1	8554.7	8460
High	O43684	Mitotic checkpoint protein BUB3 OS=Homo sapiens OX=9606 GN=BUB3 PE=1 SV=1	10	29	10	37.1	14353.3	13626.1	14293.6	12561.7	12767.1	12711.4
High	Q9Y2X7	ARF GTPase-activating protein GIT1 OS=Homo sapiens OX=9606 GN=GIT1 PE=1 SV=2	16	23	15	84.3	7137.7	7329.6	7851.3	6642.8	6744.5	6537.8
High	O00151	PDZ and LIM domain protein 1 OS=Homo sapiens OX=9606 GN=PDLIM1 PE=1 SV=4	10	32	10	36	8492.1	8256.7	9637.4	11610.8	11074.3	10869
High	O43314	Inositol hexakisphosphate and diphosphoinositol-pentakisphosphate kinase 2 OS=Homo sapiens OX=9606 GN=PPIP5K2 PE=1 SV=3	14	21	12	140.3	5690.7	5965.2	6274.8	7218.6	6765.7	6809.3
High	P43034	Platelet-activating factor acetylhydrolase IB subunit alpha OS=Homo sapiens OX=9606 GN=PAFAH1B1 PE=1 SV=2	13	24	12	46.6	8736.9	9271.5	10009.7	9855.4	9961.3	9910.7
High	P51665	26S proteasome non-ATPase regulatory subunit 7 OS=Homo sapiens OX=9606 GN=PSMD7 PE=1 SV=2	9	25	9	37	12411.7	12695.4	12365.6	13564.7	12945.7	13669.8
High	Q9BXW7	Haloacid dehalogenase-like hydrolase domain-containing 5 OS=Homo sapiens OX=9606 GN=HDHD5 PE=1 SV=1	9	21	9	46.3	4719.6	4486	5003.3	4656.6	4932.5	4802
High	P50213	Isocitrate dehydrogenase [NAD] subunit alpha, mitochondrial OS=Homo sapiens OX=9606 GN=IDH3A PE=1 SV=1	14	41	14	39.6	19290.2	17556.5	18132.6	17917.6	18486.6	18260.6
High	Q86UV5	Ubiquitin carboxyl-terminal hydrolase 48 OS=Homo sapiens OX=9606 GN=USP48 PE=1 SV=1	15	18	15	119	8065.6	7884.5	7010	5299.3	5813.8	5767.2
High	Q8NB78	Lysine-specific histone demethylase 1B OS=Homo sapiens OX=9606 GN=KDM1B PE=1 SV=3	11	16	11	92	4933.3	4725	4986.3	4354.8	4612.8	4412.7
High	Q9BV36	Melanophilin OS=Homo sapiens OX=9606 GN=MLPH PE=1 SV=1	9	15	9	65.9	4036.1	3892	4436.9	5842.8	5606.5	5758.5
High	Q13547	Histone deacetylase 1 OS=Homo sapiens OX=9606 GN=HDAC1 PE=1 SV=1	9	27	4	55.1	4299.8	4118.1	4144	3319.6	3617.3	3418.1
High	Q08945	FACT complex subunit SSRP1 OS=Homo sapiens OX=9606 GN=SSRP1 PE=1 SV=1	13	25	13	81	12183.6	11902.3	10913.2	9688.6	10007.4	9559.5
High	Q9H7Z7	Prostaglandin E synthase 2 OS=Homo sapiens OX=9606 GN=PTGES2 PE=1 SV=1	11	23	11	41.9	13313.9	12842.2	13701.3	11659.5	12197.9	12119.6
High	P61201	COP9 signalosome complex subunit 2 OS=Homo sapiens OX=9606 GN=COPS2 PE=1 SV=1	10	25	10	51.6	8928.7	9306.3	10100.4	9540.2	9623.8	9335.6
High	Q92947	Glutaryl-CoA dehydrogenase, mitochondrial OS=Homo sapiens OX=9606 GN=GCDH PE=1 SV=1	8	22	8	48.1	6052.5	6298.7	6278.4	7512	8246.1	8229.4
High	Q8N0X7	Spartin OS=Homo sapiens OX=9606 GN=SPART PE=1 SV=1	14	22	14	72.8	10022.2	10395.6	10926.5	11863.7	11317.6	11533.5
High	Q96A33	Coiled-coil domain-containing protein 47 OS=Homo sapiens OX=9606 GN=CCDC47 PE=1 SV=1	11	25	11	55.8	11525.3	11107.7	11430.8	9486.3	9595.8	9638.3
High	P27694	Replication protein A 70 kDa DNA-binding subunit OS=Homo sapiens OX=9606 GN=RPA1 PE=1 SV=2	12	23	12	68.1	9423.5	9444.7	10022.8	9300.6	9598.3	9612.3
High	Q9Y6J0	Calcineurin-binding protein cabin-1 OS=Homo sapiens OX=9606 GN=CABIN1 PE=1 SV=1	14	16	14	246.2	4638.1	4581.8	4930.8	4012.7	4419.6	4192.4
High	P46109	Crk-like protein OS=Homo sapiens OX=9606 GN=CRKL PE=1 SV=1	7	19	7	33.8	8882.9	9187.7	9503.4	8827.4	8393	8518.6
High	Q07960	Rho GTPase-activating protein 1 OS=Homo sapiens OX=9606 GN=ARHGAP1 PE=1 SV=1	13	22	13	50.4	9174.5	9918.9	10094.7	10004.8	9746.7	9821.2
High	Q969N2	GPI transamidase component PIG-T OS=Homo sapiens OX=9606 GN=PIGT PE=1 SV=1	15	25	15	65.7	11582.3	10752.3	11534.7	10263.4	10414.4	10411.8
High	P24941	Cyclin-dependent kinase 2 OS=Homo sapiens OX=9606 GN=CDK2 PE=1 SV=2	13	32	11	33.9	9940	10332.6	10646.7	11928.5	11341	11721.9
High	Q9Y305	Acyl-coenzyme A thioesterase 9, mitochondrial OS=Homo sapiens OX=9606 GN=ACOT9 PE=1 SV=2	9	20	9	49.9	3327.6	3153	3632.1	12685.4	10209.2	14168.1
High	P42226	Signal transducer and activator of transcription 6 OS=Homo sapiens OX=9606 GN=STAT6 PE=1 SV=1	15	23	14	94.1	7670.6	7981.8	8738.3	10831.8	9632.7	10367.3
High	Q8IYB7	DIS3-like exonuclease 2 OS=Homo sapiens OX=9606 GN=DIS3L2 PE=1 SV=4	16	22	16	99.2	8137.1	9078	9209.1	10507.3	10184	10505.3
High	Q9H9T3	Elongator complex protein 3 OS=Homo sapiens OX=9606 GN=ELP3 PE=1 SV=2	11	20	11	62.2	6515.3	6884	6862	6653.4	6588.7	6523.2
High	P15586	N-acetylglucosamine-6-sulfatase OS=Homo sapiens OX=9606 GN=GNS PE=1 SV=3	10	30	10	62	12166.1	11624.4	12881.1	13727.6	14041.4	13910.7
High	P08195	4F2 cell-surface antigen heavy chain OS=Homo sapiens OX=9606 GN=SLC3A2 PE=1 SV=3	12	35	12	68	17894.8	17828.5	18283.2	14637	15353.2	14443.2
High	P49448	Glutamate dehydrogenase 2, mitochondrial OS=Homo sapiens OX=9606 GN=GLUD2 PE=1 SV=2	10	25	1	61.4	461	436.5	463.7	454.6	503.3	498.1
High	Q13608	Peroxisome assembly factor 2 OS=Homo sapiens OX=9606 GN=PEX6 PE=1 SV=2	12	18	12	104	3839.4	3774.3	4065.9	5241.6	5516	5397.6
High	Q15907	Ras-related protein Rab-11B OS=Homo sapiens OX=9606 GN=RAB11B PE=1 SV=4	13	35	2	24.5	427.8	386.4	441.5	481.1	477.1	450.5
High	O14777	Kinetochore protein NDC80 homolog OS=Homo sapiens OX=9606 GN=NDC80 PE=1 SV=1	14	17	14	73.9	4997.7	4946.6	5345.6	4731.3	4936.1	4678.8
High	O75828	Carbonyl reductase [NADPH] 3 OS=Homo sapiens OX=9606 GN=CBR3 PE=1 SV=3	9	27	6	30.8	7204.5	7694.3	8067.3	7216.9	7274	7064.1
High	P32189	Glycerol kinase OS=Homo sapiens OX=9606 GN=GK PE=1 SV=3	12	17	12	61.2	3609.4	3565.9	3788.5	5202.6	5578.1	5365.7
High	P83436	Conserved oligomeric Golgi complex subunit 7 OS=Homo sapiens OX=9606 GN=COG7 PE=1 SV=1	14	18	14	86.3	6436.1	6615.2	6972.1	7103.8	6918.6	6750.2
High	P13807	Glycogen [starch] synthase, muscle OS=Homo sapiens OX=9606 GN=GYS1 PE=1 SV=2	13	28	13	83.7	6879.6	7184.2	7716.4	8811.3	8552.9	8645.3
High	Q14344	Guanine nucleotide-binding protein subunit alpha-13 OS=Homo sapiens OX=9606 GN=GNA13 PE=1 SV=2	12	27	10	44	5231.4	5319.5	5461	4807.6	5246.1	4812.5
High	P30043	Flavin reductase (NADPH) OS=Homo sapiens OX=9606 GN=BLVRB PE=1 SV=3	8	32	8	22.1	13926.7	13786.8	15030.3	19344.6	14008.8	16605.1
High	Q6WKZ4	Rab11 family-interacting protein 1 OS=Homo sapiens OX=9606 GN=RAB11FIP1 PE=1 SV=3	13	17	13	137.1	6264.3	5909.8	6422.6	7018.4	7179.7	7215.4
High	Q14BN4	Sarcolemmal membrane-associated protein OS=Homo sapiens OX=9606 GN=SLMAP PE=1 SV=1	12	15	12	95.1	5402.9	5318.6	5233.2	4806.4	5225.5	5040.3
High	P61106	Ras-related protein Rab-14 OS=Homo sapiens OX=9606 GN=RAB14 PE=1 SV=4	11	30	10	23.9	12862.5	12989.4	13106.9	11614.5	12447.8	12088.6
High	Q92629	Delta-sarcoglycan OS=Homo sapiens OX=9606 GN=SGCD PE=1 SV=2	8	25	8	32.1	14458.2	13834.1	14320.5	13868.1	14301	14135.4
High	P23471	Receptor-type tyrosine-protein phosphatase zeta OS=Homo sapiens OX=9606 GN=PTPRZ1 PE=1 SV=4	16	21	16	254.4	6147.2	5374	6440.1	7687.5	8858.4	8162.1
High	P08559	Pyruvate dehydrogenase E1 component subunit alpha, somatic form, mitochondrial OS=Homo sapiens OX=9606 GN=PDHA1 PE=1 SV=3	13	31	13	43.3	14777.8	14560.7	15256.4	15385.9	16418.4	16387.2
High	Q15050	Ribosome biogenesis regulatory protein homolog OS=Homo sapiens OX=9606 GN=RRS1 PE=1 SV=2	9	20	9	41.2	6843.6	6196.1	6660.4	6016.5	6383.7	5984.1
High	O15446	DNA-directed RNA polymerase I subunit RPA34 OS=Homo sapiens OX=9606 GN=CD3EAP PE=1 SV=1	9	17	9	55	4854.4	4808.7	4856.5	4294.9	4768.7	4609.1
High	Q8WVB6	Chromosome transmission fidelity protein 18 homolog OS=Homo sapiens OX=9606 GN=CHTF18 PE=1 SV=1	13	19	12	107.3	4738.7	4864.1	5160.8	4393.2	4690.2	4539
High	Q8NEF9	Serum response factor-binding protein 1 OS=Homo sapiens OX=9606 GN=SRFBP1 PE=1 SV=1	12	17	12	48.6	12686.4	12634.5	10235	10290.5	10981.1	10903.6
High	Q96RL7	Vacuolar protein sorting-associated protein 13A OS=Homo sapiens OX=9606 GN=VPS13A PE=1 SV=2	14	19	14	360	4011.6	4238.1	4237.6	4673	5090.3	4988.6
High	Q9UDY4	DnaJ homolog subfamily B member 4 OS=Homo sapiens OX=9606 GN=DNAJB4 PE=1 SV=1	11	28	9	37.8	8067.5	8014.8	9277.2	9828.3	9810.2	9447.4
High	Q8WXI9	Transcriptional repressor p66-beta OS=Homo sapiens OX=9606 GN=GATAD2B PE=1 SV=1	11	19	10	65.2	4346.9	4214.4	4042	3277.9	3550.6	3427.1
High	Q9NYV4	Cyclin-dependent kinase 12 OS=Homo sapiens OX=9606 GN=CDK12 PE=1 SV=2	15	22	12	164.1	6343.2	6885.8	6465.3	5281	5985	5763
High	P98082	Disabled homolog 2 OS=Homo sapiens OX=9606 GN=DAB2 PE=1 SV=3	11	14	11	82.4	5554.9	5536.5	5517.6	6143	5378.9	6007.6
High	P30519	Heme oxygenase 2 OS=Homo sapiens OX=9606 GN=HMOX2 PE=1 SV=2	7	22	7	36	15383.6	15250.4	15297.1	15903.4	16267.1	15822.8
High	Q9Y608	Leucine-rich repeat flightless-interacting protein 2 OS=Homo sapiens OX=9606 GN=LRRFIP2 PE=1 SV=1	9	18	8	82.1	3198.8	3234.3	3441.5	3737.5	3711.1	3474.6
High	Q6ZSZ5	Rho guanine nucleotide exchange factor 18 OS=Homo sapiens OX=9606 GN=ARHGEF18 PE=1 SV=4	13	17	12	151.5	3593.1	3879.9	4091.9	3844.5	3835.9	3697.6
High	Q7Z5K2	Wings apart-like protein homolog OS=Homo sapiens OX=9606 GN=WAPL PE=1 SV=1	12	16	12	132.9	7105.1	6917.7	7290.9	5519.2	5882.5	5612.9
High	O94919	Endonuclease domain-containing 1 protein OS=Homo sapiens OX=9606 GN=ENDOD1 PE=1 SV=2	11	24	11	55	9917.4	9821.8	10459	10959.4	11891.3	11248.1
High	Q8NBQ5	Estradiol 17-beta-dehydrogenase 11 OS=Homo sapiens OX=9606 GN=HSD17B11 PE=1 SV=3	11	30	11	32.9	16547.3	15421.5	16161.7	15193	15009.6	15231.7
High	P54278	Mismatch repair endonuclease PMS2 OS=Homo sapiens OX=9606 GN=PMS2 PE=1 SV=2	12	17	11	95.7	2652.1	2604.1	2892.6	2121.7	2336.6	2156.8
High	P61163	Alpha-centractin OS=Homo sapiens OX=9606 GN=ACTR1A PE=1 SV=1	11	21	4	42.6	3403.8	3563.3	3782.9	4273.6	4189.4	4276
High	Q96HP0	Dedicator of cytokinesis protein 6 OS=Homo sapiens OX=9606 GN=DOCK6 PE=1 SV=3	11	20	8	229.4	943.7	939.1	1016.9	872.5	940	913.2
High	Q8NBM4	Ubiquitin-associated domain-containing protein 2 OS=Homo sapiens OX=9606 GN=UBAC2 PE=1 SV=1	8	18	8	38.9	7037.1	6634.2	7313.9	4710.7	4932.5	4838.6
High	P82650	28S ribosomal protein S22, mitochondrial OS=Homo sapiens OX=9606 GN=MRPS22 PE=1 SV=1	11	29	11	41.3	13038.9	12499.3	12590	12090.2	12576.7	12375.5
High	P30566	Adenylosuccinate lyase OS=Homo sapiens OX=9606 GN=ADSL PE=1 SV=2	14	28	14	54.9	11174.3	11818.2	12407.4	11758.8	11232.3	11147
High	P36959	GMP reductase 1 OS=Homo sapiens OX=9606 GN=GMPR PE=1 SV=1	8	22	7	37.4	12555.2	14210.8	9317.4	11527.9	11227	11433
High	Q13017	Rho GTPase-activating protein 5 OS=Homo sapiens OX=9606 GN=ARHGAP5 PE=1 SV=2	15	19	15	172.4	5614.5	5790	6162.4	6110.9	5934.2	5816.6
High	Q6NYC8	Phostensin OS=Homo sapiens OX=9606 GN=PPP1R18 PE=1 SV=1	12	24	12	67.9	5429.8	6061.5	6208.9	6215.9	7087.7	6182.2
High	P16219	Short-chain specific acyl-CoA dehydrogenase, mitochondrial OS=Homo sapiens OX=9606 GN=ACADS PE=1 SV=1	10	22	10	44.3	12085.4	11455.6	10722.9	9311.2	9893.7	9813.9
High	Q9C0J8	pre-mRNA 3' end processing protein WDR33 OS=Homo sapiens OX=9606 GN=WDR33 PE=1 SV=2	14	27	14	145.8	6378.8	5865.9	6424	5807	6004.6	5785.4
High	P08865	40S ribosomal protein SA OS=Homo sapiens OX=9606 GN=RPSA PE=1 SV=4	8	37	8	32.8	17398.1	17542.1	16639.7	16979.6	16696.6	16440.2
High	Q5C9Z4	Nucleolar MIF4G domain-containing protein 1 OS=Homo sapiens OX=9606 GN=NOM1 PE=1 SV=1	14	20	14	96.2	5106.2	4786.2	5167.6	4483.8	4814.7	4651.9
High	P15559	NAD(P)H dehydrogenase [quinone] 1 OS=Homo sapiens OX=9606 GN=NQO1 PE=1 SV=1	10	43	10	30.8	23464.1	23474.1	26461.3	33327.5	24693.9	33312.3
High	Q86TV6	Tetratricopeptide repeat protein 7B OS=Homo sapiens OX=9606 GN=TTC7B PE=1 SV=3	15	21	15	94.1	5316.6	5200.9	5450.2	6240.5	5996.6	6117
High	Q9UMX0	Ubiquilin-1 OS=Homo sapiens OX=9606 GN=UBQLN1 PE=1 SV=2	9	23	4	62.5	2341.6	2430.8	2563.5	2288.9	2143.6	2235
High	Q00653	Nuclear factor NF-kappa-B p100 subunit OS=Homo sapiens OX=9606 GN=NFKB2 PE=1 SV=4	15	19	14	96.7	5741.9	6361.4	6585.4	7039.7	7304.8	7110.9
High	Q14678	KN motif and ankyrin repeat domain-containing protein 1 OS=Homo sapiens OX=9606 GN=KANK1 PE=1 SV=3	10	14	10	147.2	2394.7	2394.1	2658.6	4144.7	2711.3	2740.3
High	Q96GM5	SWI/SNF-related matrix-associated actin-dependent regulator of chromatin subfamily D member 1 OS=Homo sapiens OX=9606 GN=SMARCD1 PE=1 SV=2	8	18	7	58.2	3395.4	3110.9	3462	2772.8	2825.4	2773.8
High	Q9H1B7	Probable E3 ubiquitin-protein ligase IRF2BPL OS=Homo sapiens OX=9606 GN=IRF2BPL PE=1 SV=1	12	18	9	82.6	3097.5	2855.4	3362.4	2778.5	2919.9	2806.9
High	Q16512	Serine/threonine-protein kinase N1 OS=Homo sapiens OX=9606 GN=PKN1 PE=1 SV=2	13	18	13	103.9	5093.8	5238.3	5024.9	4998	4624	4666.7
High	Q96JJ3	Engulfment and cell motility protein 2 OS=Homo sapiens OX=9606 GN=ELMO2 PE=1 SV=2	13	25	9	82.6	6394.1	6764	6910.7	6541.4	6725.1	6622.8
High	O43765	Small glutamine-rich tetratricopeptide repeat-containing protein alpha OS=Homo sapiens OX=9606 GN=SGTA PE=1 SV=1	10	24	10	34	11566.9	12679.8	8002.5	11653.7	10484.4	11166.1
High	Q9UP95	Solute carrier family 12 member 4 OS=Homo sapiens OX=9606 GN=SLC12A4 PE=1 SV=2	16	25	12	120.6	6809	6690.8	6836.5	6815	7452	7236.6
High	P05166	Propionyl-CoA carboxylase beta chain, mitochondrial OS=Homo sapiens OX=9606 GN=PCCB PE=1 SV=3	12	19	12	58.2	6626.6	6254	6817.2	6406.1	6786.9	6587.9
High	P49674	Casein kinase I isoform epsilon OS=Homo sapiens OX=9606 GN=CSNK1E PE=1 SV=1	13	19	8	47.3	1426.3	1469.4	1539.4	1392.9	1392.9	1310.9
High	O00299	Chloride intracellular channel protein 1 OS=Homo sapiens OX=9606 GN=CLIC1 PE=1 SV=4	10	57	10	26.9	26620.4	27299.1	28907.3	32433.4	28018.5	30313.6
High	Q08AF3	Schlafen family member 5 OS=Homo sapiens OX=9606 GN=SLFN5 PE=1 SV=1	13	23	13	101	10878.5	12383.8	8988.1	10156.5	10924.5	10886.4
High	P42566	Epidermal growth factor receptor substrate 15 OS=Homo sapiens OX=9606 GN=EPS15 PE=1 SV=2	14	19	14	98.6	7450	7441.3	8160.6	9627.6	8846.8	8997.5
High	Q3T906	N-acetylglucosamine-1-phosphotransferase subunits alpha/beta OS=Homo sapiens OX=9606 GN=GNPTAB PE=1 SV=1	15	23	15	143.5	15553.3	15824.6	10771.2	8651.8	9513.2	8863.3
High	Q6N069	N-alpha-acetyltransferase 16, NatA auxiliary subunit OS=Homo sapiens OX=9606 GN=NAA16 PE=1 SV=2	12	20	7	101.4	1106	1399.4	1365.5	1240.8	1559.9	1340.1
High	P04899	Guanine nucleotide-binding protein G(i) subunit alpha-2 OS=Homo sapiens OX=9606 GN=GNAI2 PE=1 SV=3	9	26	5	40.4	4116.9	4369.2	4485.8	4359.3	5009	4525.8
High	P50895	Basal cell adhesion molecule OS=Homo sapiens OX=9606 GN=BCAM PE=1 SV=2	9	17	9	67.4	5981.2	5948.6	6357.3	5557.7	6103.5	5585.2
High	P52732	Kinesin-like protein KIF11 OS=Homo sapiens OX=9606 GN=KIF11 PE=1 SV=2	13	17	13	119.1	5207.7	5768.6	5724.6	4974.4	5440.2	5070.9
High	Q8TDI0	Chromodomain-helicase-DNA-binding protein 5 OS=Homo sapiens OX=9606 GN=CHD5 PE=1 SV=1	12	28	1	222.9	416.9	441.3	466.8	1327.6	1191.6	1322.8
High	Q69YN2	CWF19-like protein 1 OS=Homo sapiens OX=9606 GN=CWF19L1 PE=1 SV=2	10	14	10	60.6	4465	4526.3	4928.7	4494.2	4730	4535.9
High	P18669	Phosphoglycerate mutase 1 OS=Homo sapiens OX=9606 GN=PGAM1 PE=1 SV=2	9	29	5	28.8	4666.9	5480.1	5535.1	4403.7	4770.3	4499.5
High	A4D1P6	WD repeat-containing protein 91 OS=Homo sapiens OX=9606 GN=WDR91 PE=1 SV=2	12	22	12	83.3	4975.5	5111.3	5578.2	7183.1	7555.4	7376.7
High	Q92667	A-kinase anchor protein 1, mitochondrial OS=Homo sapiens OX=9606 GN=AKAP1 PE=1 SV=1	13	18	13	97.3	6309.6	6088.7	6596.5	4893.4	5151.1	4845.6
High	Q8IY18	Structural maintenance of chromosomes protein 5 OS=Homo sapiens OX=9606 GN=SMC5 PE=1 SV=2	11	14	11	128.7	3596.5	3373.2	3751.9	2873.8	3014.2	2909.4
High	Q6VEQ5	WAS protein family homolog 2 OS=Homo sapiens OX=9606 GN=WASH2P PE=2 SV=2	11	20	5	50.3	2856.6	2946.4	3088.5	3455.7	3177.3	3438.9
High	Q04721	Neurogenic locus notch homolog protein 2 OS=Homo sapiens OX=9606 GN=NOTCH2 PE=1 SV=3	12	17	12	265.2	3888.7	3925.9	4215.1	5205.8	5299	4989.1
High	P28799	Progranulin OS=Homo sapiens OX=9606 GN=GRN PE=1 SV=2	12	19	12	63.5	9242	8499.4	9385.7	9727.2	10339.3	10472.9
High	Q9UKN8	General transcription factor 3C polypeptide 4 OS=Homo sapiens OX=9606 GN=GTF3C4 PE=1 SV=2	13	16	13	91.9	8454.4	8219.4	7000.7	7024.9	7220	7192
High	O14686	Histone-lysine N-methyltransferase 2D OS=Homo sapiens OX=9606 GN=KMT2D PE=1 SV=2	14	16	14	593	2874.9	2776.6	2999.9	2557.5	2757	2607.2
High	Q9H8H2	Probable ATP-dependent RNA helicase DDX31 OS=Homo sapiens OX=9606 GN=DDX31 PE=1 SV=2	12	21	12	94	7332.6	6549.5	6417.5	6439.1	6731.1	6437
High	P13533	Myosin-6 OS=Homo sapiens OX=9606 GN=MYH6 PE=1 SV=5	12	19	2	223.6	68.2	72.7	72.3	129.6	123.7	828
High	Q86SF2	N-acetylgalactosaminyltransferase 7 OS=Homo sapiens OX=9606 GN=GALNT7 PE=1 SV=1	9	17	9	75.3	9828.5	8892.6	8050.6	5316.9	5610	5379.6
High	Q13546	Receptor-interacting serine/threonine-protein kinase 1 OS=Homo sapiens OX=9606 GN=RIPK1 PE=1 SV=3	14	19	14	75.9	5697.2	6032.1	6432.7	5921.2	5895.3	5872.2
High	Q6ZRS2	Helicase SRCAP OS=Homo sapiens OX=9606 GN=SRCAP PE=1 SV=3	13	18	13	343.3	3707.7	3582.5	3863	3361	3497.3	3465.4
High	Q7Z3U7	Protein MON2 homolog OS=Homo sapiens OX=9606 GN=MON2 PE=1 SV=3	15	20	15	190.2	5193.9	5613.2	5966.1	6233.7	6371.6	6228.6
High	Q53EL6	Programmed cell death protein 4 OS=Homo sapiens OX=9606 GN=PDCD4 PE=1 SV=2	13	22	13	51.7	5265.5	5642.1	5969.2	11639.6	11412.4	11497.9
High	P07203	Glutathione peroxidase 1 OS=Homo sapiens OX=9606 GN=GPX1 PE=1 SV=4	8	18	8	22.1	7621.6	7230.9	7906.9	8547.5	9007.6	8370
High	Q7L1Q6	Basic leucine zipper and W2 domain-containing protein 1 OS=Homo sapiens OX=9606 GN=BZW1 PE=1 SV=1	12	28	10	48	16422.3	17337.8	15438.9	16263.8	15448.3	15605.6
High	P02511	Alpha-crystallin B chain OS=Homo sapiens OX=9606 GN=CRYAB PE=1 SV=2	8	66	8	20.1	15547.4	17053.1	19581.6	64381.6	30050.1	51400.2
High	Q6P158	Putative ATP-dependent RNA helicase DHX57 OS=Homo sapiens OX=9606 GN=DHX57 PE=1 SV=2	13	20	12	155.5	3127	3380.4	3587.8	6280.3	6304.5	6375.6
High	P48739	Phosphatidylinositol transfer protein beta isoform OS=Homo sapiens OX=9606 GN=PITPNB PE=1 SV=2	8	22	7	31.5	8882.4	9432.9	9767.5	8120.1	8346.7	8093.7
High	O95487	Protein transport protein Sec24B OS=Homo sapiens OX=9606 GN=SEC24B PE=1 SV=2	15	20	13	137.3	6963.7	7082.4	7719.7	7080.8	7072.7	6976.3
High	Q01581	Hydroxymethylglutaryl-CoA synthase, cytoplasmic OS=Homo sapiens OX=9606 GN=HMGCS1 PE=1 SV=2	10	24	10	57.3	14253.4	13449.8	15270.3	18878.4	13314.3	16030.3
High	Q14CX7	N-alpha-acetyltransferase 25, NatB auxiliary subunit OS=Homo sapiens OX=9606 GN=NAA25 PE=1 SV=1	13	20	13	112.2	5893.9	6117	6407.2	5463	5402.3	5361.8
High	O00273	DNA fragmentation factor subunit alpha OS=Homo sapiens OX=9606 GN=DFFA PE=1 SV=1	11	19	11	36.5	4633.1	5212.4	5282	6118.8	6425.4	6020.3
High	O75351	Vacuolar protein sorting-associated protein 4B OS=Homo sapiens OX=9606 GN=VPS4B PE=1 SV=2	14	25	11	49.3	6372.2	6448.4	5378.9	7395	6619.8	6940.8
High	P48729	Casein kinase I isoform alpha OS=Homo sapiens OX=9606 GN=CSNK1A1 PE=1 SV=2	9	22	9	38.9	14820.2	14864.7	14213.5	13629.7	13266.6	13446.7
High	Q9UMS4	Pre-mRNA-processing factor 19 OS=Homo sapiens OX=9606 GN=PRPF19 PE=1 SV=1	11	28	11	55.1	13665.6	12808.2	13523.6	11692.7	11967.7	11700.7
High	O75477	Erlin-1 OS=Homo sapiens OX=9606 GN=ERLIN1 PE=1 SV=2	10	29	7	39.1	7210.9	6775.4	7083.8	5442.9	6064	5812.3
High	Q96T23	Remodeling and spacing factor 1 OS=Homo sapiens OX=9606 GN=RSF1 PE=1 SV=2	9	14	9	163.7	4762.7	4597.9	4888.5	4621.7	4869.8	4769.8
High	P35659	Protein DEK OS=Homo sapiens OX=9606 GN=DEK PE=1 SV=1	8	35	8	42.6	22407.3	20274.5	20841.8	16990.6	17779.9	17413.7
High	Q7Z2K8	G protein-regulated inducer of neurite outgrowth 1 OS=Homo sapiens OX=9606 GN=GPRIN1 PE=1 SV=2	17	22	17	102.3	8812.4	9300.5	8687.1	8899.9	9222	8660.5
High	Q92766	Ras-responsive element-binding protein 1 OS=Homo sapiens OX=9606 GN=RREB1 PE=1 SV=3	13	16	13	181.3	4440.6	4163.5	4116.7	2794.3	3047.8	2939.1
High	Q9NRY4	Rho GTPase-activating protein 35 OS=Homo sapiens OX=9606 GN=ARHGAP35 PE=1 SV=3	14	17	14	170.4	5575.5	6095.1	6486.4	4792.6	5048.8	4774
High	Q9NP81	Serine--tRNA ligase, mitochondrial OS=Homo sapiens OX=9606 GN=SARS2 PE=1 SV=1	11	21	11	58.2	5890.4	5566	6065.3	5270.7	5723.6	5495.4
High	Q7Z392	Trafficking protein particle complex subunit 11 OS=Homo sapiens OX=9606 GN=TRAPPC11 PE=1 SV=2	14	17	14	128.8	4542.3	4410	4842.3	5097.3	5204.9	5180.9
High	Q9H5N1	Rab GTPase-binding effector protein 2 OS=Homo sapiens OX=9606 GN=RABEP2 PE=1 SV=2	13	16	13	63.5	3396.2	3337.2	3609.1	3445.3	3418.6	3342.1
High	Q8WVV9	Heterogeneous nuclear ribonucleoprotein L-like OS=Homo sapiens OX=9606 GN=HNRNPLL PE=1 SV=1	15	22	14	60	6110.2	6872.4	6386.6	5685	6565.3	6235.4
High	O14647	Chromodomain-helicase-DNA-binding protein 2 OS=Homo sapiens OX=9606 GN=CHD2 PE=1 SV=2	14	25	10	211.2	4473	4294.9	4521.3	4066.8	4286.5	4158.3
High	Q5JVF3	PCI domain-containing protein 2 OS=Homo sapiens OX=9606 GN=PCID2 PE=1 SV=2	12	15	12	46	6631.5	6342.1	6780.6	6377.9	6347.1	6315.6
High	O60488	Long-chain-fatty-acid--CoA ligase 4 OS=Homo sapiens OX=9606 GN=ACSL4 PE=1 SV=2	13	18	11	79.1	4377	4269.1	4513.2	4761.4	4768	4793.6
High	Q06323	Proteasome activator complex subunit 1 OS=Homo sapiens OX=9606 GN=PSME1 PE=1 SV=1	10	29	10	28.7	13124.7	14013.3	14159	13185.2	13572.3	12938.8
High	P67775	Serine/threonine-protein phosphatase 2A catalytic subunit alpha isoform OS=Homo sapiens OX=9606 GN=PPP2CA PE=1 SV=1	11	22	1	35.6	121	130.9	139	122.3	136.4	135.3
High	O75051	Plexin-A2 OS=Homo sapiens OX=9606 GN=PLXNA2 PE=1 SV=4	13	17	9	211	3001.7	2932	3128.7	2586.7	2618.7	2557.6
High	P53677	AP-3 complex subunit mu-2 OS=Homo sapiens OX=9606 GN=AP3M2 PE=2 SV=1	9	19	7	46.9	3485.2	3647.6	3898.7	3781.1	3698.5	3826
High	Q8TEX9	Importin-4 OS=Homo sapiens OX=9606 GN=IPO4 PE=1 SV=2	11	21	11	118.6	6966.7	7562	7876.6	6921.3	7189.2	7077.9
High	P20290	Transcription factor BTF3 OS=Homo sapiens OX=9606 GN=BTF3 PE=1 SV=1	8	25	7	22.2	10495.4	11264.1	10908.9	10895	11345.6	11098
High	Q96J66	ATP-binding cassette sub-family C member 11 OS=Homo sapiens OX=9606 GN=ABCC11 PE=1 SV=1	11	20	10	154.2	7791.7	7734.1	7874.6	2275.3	2653.7	2415.5
High	P63151	Serine/threonine-protein phosphatase 2A 55 kDa regulatory subunit B alpha isoform OS=Homo sapiens OX=9606 GN=PPP2R2A PE=1 SV=1	10	24	6	51.7	9731.4	10013.8	10698.8	11042.5	10218.6	9940.4
High	Q5VZL5	Zinc finger MYM-type protein 4 OS=Homo sapiens OX=9606 GN=ZMYM4 PE=1 SV=1	12	18	11	172.7	3873.1	3783.4	4238.1	3498.8	3793.7	3662.2
High	P98194	Calcium-transporting ATPase type 2C member 1 OS=Homo sapiens OX=9606 GN=ATP2C1 PE=1 SV=3	9	16	9	100.5	4422.8	4152.4	4687.4	3976.5	4078.8	3923.9
High	P49821	NADH dehydrogenase [ubiquinone] flavoprotein 1, mitochondrial OS=Homo sapiens OX=9606 GN=NDUFV1 PE=1 SV=4	11	30	11	50.8	9834.7	9251.9	10288.4	9744.3	10349.8	9871.9
High	P11310	Medium-chain specific acyl-CoA dehydrogenase, mitochondrial OS=Homo sapiens OX=9606 GN=ACADM PE=1 SV=1	10	25	10	46.6	16014.1	15470.5	15426.6	14989.6	15343.6	15128.4
High	O00625	Pirin OS=Homo sapiens OX=9606 GN=PIR PE=1 SV=1	11	37	11	32.1	12788.4	13418.7	14070.6	19094.9	15647.4	18492.9
High	Q9NTK5	Obg-like ATPase 1 OS=Homo sapiens OX=9606 GN=OLA1 PE=1 SV=2	9	30	9	44.7	22388.6	23133.2	21165.5	25133.1	22027	24131.7
High	Q9P2E3	NFX1-type zinc finger-containing protein 1 OS=Homo sapiens OX=9606 GN=ZNFX1 PE=2 SV=2	12	15	12	220.1	3905.7	4457.6	4579.8	4271.7	4637.6	4208.8
High	Q9UBB9	Tuftelin-interacting protein 11 OS=Homo sapiens OX=9606 GN=TFIP11 PE=1 SV=1	12	20	12	96.8	9135.6	8246.9	9148	8968.7	8683.4	9021.3
High	Q9GZS1	DNA-directed RNA polymerase I subunit RPA49 OS=Homo sapiens OX=9606 GN=POLR1E PE=1 SV=3	11	18	11	47.2	9474.6	9455.9	9571.5	9174.2	10071.4	9808.2
High	P54727	UV excision repair protein RAD23 homolog B OS=Homo sapiens OX=9606 GN=RAD23B PE=1 SV=1	10	29	8	43.1	7097.7	7146.4	7489.3	7427.2	7065.1	6887.9
High	Q9BS26	Endoplasmic reticulum resident protein 44 OS=Homo sapiens OX=9606 GN=ERP44 PE=1 SV=1	12	29	11	46.9	12935.1	12795.7	13417.7	12045.1	12611.5	11960.3
High	Q15942	Zyxin OS=Homo sapiens OX=9606 GN=ZYX PE=1 SV=1	11	23	11	61.2	7923.5	7965.1	8981.5	8676.3	7919.3	7949
High	O15397	Importin-8 OS=Homo sapiens OX=9606 GN=IPO8 PE=1 SV=2	10	16	10	119.9	5388.7	5349.2	5912.4	6026.7	6008.3	5787.8
High	Q9NUL7	Probable ATP-dependent RNA helicase DDX28 OS=Homo sapiens OX=9606 GN=DDX28 PE=1 SV=2	12	19	12	59.5	4111.5	3796	4253.6	3723.9	3827.2	3705.1
High	Q9NZJ7	Mitochondrial carrier homolog 1 OS=Homo sapiens OX=9606 GN=MTCH1 PE=1 SV=1	10	26	10	41.5	6752.4	5998.9	6735.4	7162.7	6418.2	6617.1
High	Q9UN37	Vacuolar protein sorting-associated protein 4A OS=Homo sapiens OX=9606 GN=VPS4A PE=1 SV=1	14	20	11	48.9	3890.6	3956.9	4452.8	4047.4	4053.9	3860.3
High	Q6P1N0	Coiled-coil and C2 domain-containing protein 1A OS=Homo sapiens OX=9606 GN=CC2D1A PE=1 SV=1	14	25	13	104	6301.7	6609	6490.5	7037.1	6876.2	6901.5
High	Q8N1B4	Vacuolar protein sorting-associated protein 52 homolog OS=Homo sapiens OX=9606 GN=VPS52 PE=1 SV=1	11	18	11	82.2	3863.9	4045.5	4420.5	4815.9	4868.8	4648.4
High	Q8TF74	WAS/WASL-interacting protein family member 2 OS=Homo sapiens OX=9606 GN=WIPF2 PE=1 SV=1	15	21	15	46.3	4299.4	4307.9	4790.2	4833	4982	4796.4
High	O14879	Interferon-induced protein with tetratricopeptide repeats 3 OS=Homo sapiens OX=9606 GN=IFIT3 PE=1 SV=1	10	12	10	56	4024.4	4159.7	4201.5	2519.6	2810.5	2515.3
High	Q96CS3	FAS-associated factor 2 OS=Homo sapiens OX=9606 GN=FAF2 PE=1 SV=2	13	22	13	52.6	6440.8	6573.2	6793.5	5045.1	5591.9	5282.6
High	Q15738	Sterol-4-alpha-carboxylate 3-dehydrogenase, decarboxylating OS=Homo sapiens OX=9606 GN=NSDHL PE=1 SV=2	12	23	12	41.9	6743.3	6671	7094.2	6707.7	7059	6946.5
High	Q8NF91	Nesprin-1 OS=Homo sapiens OX=9606 GN=SYNE1 PE=1 SV=4	18	19	17	1010.5	1914.5	1734.8	2056.2	3721.1	3434.7	3289.3
High	Q13637	Ras-related protein Rab-32 OS=Homo sapiens OX=9606 GN=RAB32 PE=1 SV=3	11	25	9	25	7306.5	6738.7	7355	8968.3	8702.4	9120
High	P18084	Integrin beta-5 OS=Homo sapiens OX=9606 GN=ITGB5 PE=1 SV=1	15	21	15	88	7923	8289.4	8739.8	6369.8	6992.7	6435.2
High	Q9BTX1	Nucleoporin NDC1 OS=Homo sapiens OX=9606 GN=NDC1 PE=1 SV=2	9	17	9	76.3	7636.8	6908.4	7561.7	5115	5266.7	5183.3
High	Q9Y2H0	Disks large-associated protein 4 OS=Homo sapiens OX=9606 GN=DLGAP4 PE=1 SV=3	10	17	10	107.9	3965.3	4168.8	4610	6827	6755.8	6778.3
High	P29218	Inositol monophosphatase 1 OS=Homo sapiens OX=9606 GN=IMPA1 PE=1 SV=1	9	30	9	30.2	17282.5	18912.6	16241.3	19627.6	16978.4	18628.3
High	Q96SB4	SRSF protein kinase 1 OS=Homo sapiens OX=9606 GN=SRPK1 PE=1 SV=2	11	18	8	74.3	5130.9	5566.8	5678	4243.3	4578.8	4362.8
High	P55036	26S proteasome non-ATPase regulatory subunit 4 OS=Homo sapiens OX=9606 GN=PSMD4 PE=1 SV=1	9	22	9	40.7	9248.8	9072.7	9840.6	9788.9	9344.8	9086.3
High	P51858	Hepatoma-derived growth factor OS=Homo sapiens OX=9606 GN=HDGF PE=1 SV=1	10	29	9	26.8	11916.4	11532.1	12107.1	11186.4	11460.3	11075.1
High	O94913	Pre-mRNA cleavage complex 2 protein Pcf11 OS=Homo sapiens OX=9606 GN=PCF11 PE=1 SV=3	18	19	18	172.9	4584.3	4450.8	4731.3	3700.1	4182.3	3905
High	P24539	ATP synthase F(0) complex subunit B1, mitochondrial OS=Homo sapiens OX=9606 GN=ATP5PB PE=1 SV=2	10	32	10	28.9	16838.8	16375.8	16321.2	15393.1	16464.2	15958.9
High	P53007	Tricarboxylate transport protein, mitochondrial OS=Homo sapiens OX=9606 GN=SLC25A1 PE=1 SV=2	10	37	10	34	19258	17836.3	19177.5	17915.6	18561.9	18430.9
High	Q5VWQ8	Disabled homolog 2-interacting protein OS=Homo sapiens OX=9606 GN=DAB2IP PE=1 SV=2	14	19	10	131.5	1966.1	1985.1	2228.7	1744.4	1723.5	1673.7
High	Q8N442	Translation factor GUF1, mitochondrial OS=Homo sapiens OX=9606 GN=GUF1 PE=1 SV=1	12	14	12	74.3	7686.8	7398.5	7282.7	7130.9	7397.6	7365.1
High	P49959	Double-strand break repair protein MRE11 OS=Homo sapiens OX=9606 GN=MRE11 PE=1 SV=3	13	19	13	80.5	6019.4	5572.9	6238.3	6287.5	6602.6	6384.1
High	Q9NRW7	Vacuolar protein sorting-associated protein 45 OS=Homo sapiens OX=9606 GN=VPS45 PE=1 SV=1	13	18	13	65	9135.2	9845.1	9631.1	8041.5	9252.2	8773.6
High	Q9NVU7	Protein SDA1 homolog OS=Homo sapiens OX=9606 GN=SDAD1 PE=1 SV=3	13	25	13	79.8	12630	12401.4	12532.1	10380.3	11120.3	10607.8
High	Q9HDC9	Adipocyte plasma membrane-associated protein OS=Homo sapiens OX=9606 GN=APMAP PE=1 SV=2	14	30	14	46.5	16713.2	16355.4	16834.5	20115.3	20327.5	20209.1
High	Q9UBU9	Nuclear RNA export factor 1 OS=Homo sapiens OX=9606 GN=NXF1 PE=1 SV=1	12	23	12	70.1	9248.4	8806.4	8672.3	7940.9	8310.7	8188.1
High	Q9Y2W2	WW domain-binding protein 11 OS=Homo sapiens OX=9606 GN=WBP11 PE=1 SV=1	9	18	9	70	10197.3	9616.6	10087.3	8028.9	8540.1	8195
High	P56545	C-terminal-binding protein 2 OS=Homo sapiens OX=9606 GN=CTBP2 PE=1 SV=1	10	17	5	48.9	4451	4313.6	4288.8	3389	3676.1	3600.6
High	Q70CQ2	Ubiquitin carboxyl-terminal hydrolase 34 OS=Homo sapiens OX=9606 GN=USP34 PE=1 SV=2	17	19	17	404	6690.3	7375	6975.4	6652.3	7230.9	6887
High	P28340	DNA polymerase delta catalytic subunit OS=Homo sapiens OX=9606 GN=POLD1 PE=1 SV=2	15	23	15	123.6	4177.9	4149.1	4584.9	3708	3883.7	3769.8
High	P82094	TATA element modulatory factor OS=Homo sapiens OX=9606 GN=TMF1 PE=1 SV=2	16	18	16	122.8	4537.5	4261.3	4793.1	3894	4112	3893.7
High	Q16706	Alpha-mannosidase 2 OS=Homo sapiens OX=9606 GN=MAN2A1 PE=1 SV=2	13	14	13	131.1	5210.7	4995.1	5445.9	3099.4	3355.3	3274
High	Q658Y4	Protein FAM91A1 OS=Homo sapiens OX=9606 GN=FAM91A1 PE=1 SV=3	12	19	12	93.9	8968.5	9506	7704.5	8827.8	7928.3	8314.5
High	Q14694	Ubiquitin carboxyl-terminal hydrolase 10 OS=Homo sapiens OX=9606 GN=USP10 PE=1 SV=2	11	19	11	87.1	7750	7979.4	8518.7	6183.7	6339.2	6103.9
High	Q7Z2Z2	Elongation factor-like GTPase 1 OS=Homo sapiens OX=9606 GN=EFL1 PE=1 SV=2	15	19	15	125.4	5090.2	5411.6	5905.2	6300.4	6131.4	6027
High	Q09028	Histone-binding protein RBBP4 OS=Homo sapiens OX=9606 GN=RBBP4 PE=1 SV=3	10	30	4	47.6	6905.3	6521.6	6969.3	5431.3	5732.1	5624.8
High	P16403	Histone H1.2 OS=Homo sapiens OX=9606 GN=HIST1H1C PE=1 SV=2	10	56	4	21.4	7609.3	6158.4	4298.4	3954.1	4353.5	4003.3
High	Q68DA7	Formin-1 OS=Homo sapiens OX=9606 GN=FMN1 PE=1 SV=3	13	17	13	157.5	4417.7	4638.9	4808.9	5434.5	5949	5753.2
High	Q09161	Nuclear cap-binding protein subunit 1 OS=Homo sapiens OX=9606 GN=NCBP1 PE=1 SV=1	11	23	11	91.8	8457	7878.3	8521.6	7482.1	7727.9	7313.5
High	Q9H0L4	Cleavage stimulation factor subunit 2 tau variant OS=Homo sapiens OX=9606 GN=CSTF2T PE=1 SV=1	12	29	7	64.4	3842.8	3698.6	3364.6	3423.7	3383.3	3398.3
High	Q8IWB7	WD repeat and FYVE domain-containing protein 1 OS=Homo sapiens OX=9606 GN=WDFY1 PE=1 SV=1	9	17	9	46.3	4412.6	4714.3	4947.6	4175.7	4510.7	4346.2
High	Q7L2J0	7SK snRNA methylphosphate capping enzyme OS=Homo sapiens OX=9606 GN=MEPCE PE=1 SV=1	14	21	14	74.3	5868.4	5651.2	6202.4	5225.1	5383.6	5245.6
High	Q9NXC5	GATOR complex protein MIOS OS=Homo sapiens OX=9606 GN=MIOS PE=1 SV=2	10	16	10	98.5	3035.5	3022.8	3341.6	4049.7	4335.1	4071.7
High	O00461	Golgi integral membrane protein 4 OS=Homo sapiens OX=9606 GN=GOLIM4 PE=1 SV=1	14	17	14	81.8	2743	2635.1	2953.2	3333.2	3515.5	3321.4
High	Q9UKM9	RNA-binding protein Raly OS=Homo sapiens OX=9606 GN=RALY PE=1 SV=1	12	41	12	32.4	21598.5	20181.6	20581.3	18916.8	19521.7	19376
High	P49903	Selenide, water dikinase 1 OS=Homo sapiens OX=9606 GN=SEPHS1 PE=1 SV=2	10	20	10	42.9	6121.2	6292.6	6783.3	7540.1	7617.1	7582.9
High	Q9BRZ2	E3 ubiquitin-protein ligase TRIM56 OS=Homo sapiens OX=9606 GN=TRIM56 PE=1 SV=3	14	17	14	81.4	4220.6	4503	4670.7	5243.4	5400.2	5203.6
High	Q9P0J1	[Pyruvate dehydrogenase [acetyl-transferring]]-phosphatase 1, mitochondrial OS=Homo sapiens OX=9606 GN=PDP1 PE=1 SV=3	10	19	10	61	5030.9	5115.6	5597.6	5071.7	5636.4	5314
High	Q6PJG6	BRCA1-associated ATM activator 1 OS=Homo sapiens OX=9606 GN=BRAT1 PE=1 SV=2	10	17	10	88.1	5278.2	5510.6	5686.6	4867.3	5202.2	4880
High	P05067	Amyloid-beta precursor protein OS=Homo sapiens OX=9606 GN=APP PE=1 SV=3	14	19	13	86.9	7169	7009.5	7242.4	4728.3	4979	4662.3
High	Q9Y303	N-acetylglucosamine-6-phosphate deacetylase OS=Homo sapiens OX=9606 GN=AMDHD2 PE=1 SV=2	11	17	11	43.7	3777.6	3793.3	4147.2	5196.3	4505.8	4469.5
High	Q9H3P7	Golgi resident protein GCP60 OS=Homo sapiens OX=9606 GN=ACBD3 PE=1 SV=4	9	19	9	60.6	7282.6	7512.3	7944.6	6777.6	6861.8	6987.4
High	P20618	Proteasome subunit beta type-1 OS=Homo sapiens OX=9606 GN=PSMB1 PE=1 SV=2	6	25	6	26.5	11462.8	11797.9	12234.6	12202.4	11981.9	12044
High	O00170	AH receptor-interacting protein OS=Homo sapiens OX=9606 GN=AIP PE=1 SV=2	8	21	8	37.6	8867.5	9161.9	10040.4	12961.1	11440.7	12809.9
High	Q9BW27	Nuclear pore complex protein Nup85 OS=Homo sapiens OX=9606 GN=NUP85 PE=1 SV=1	8	15	8	75	6574.5	6341.6	6650.4	6576.1	6322.7	5984.7
High	P16278	Beta-galactosidase OS=Homo sapiens OX=9606 GN=GLB1 PE=1 SV=2	8	22	8	76	8338.3	7965.2	8310.7	7705	8247.7	7995.5
High	P62491	Ras-related protein Rab-11A OS=Homo sapiens OX=9606 GN=RAB11A PE=1 SV=3	12	34	1	24.4	49.2	48.4	50.6	29.9	46.2	47.1
High	P42696	RNA-binding protein 34 OS=Homo sapiens OX=9606 GN=RBM34 PE=1 SV=2	13	19	13	48.5	3742.6	3479.1	3760.4	3615.7	3929.7	3728
High	Q96SN8	CDK5 regulatory subunit-associated protein 2 OS=Homo sapiens OX=9606 GN=CDK5RAP2 PE=1 SV=5	14	16	14	214.9	2826	2771.2	3141.4	3072.5	3007.9	2974.3
High	Q13123	Protein Red OS=Homo sapiens OX=9606 GN=IK PE=1 SV=3	10	17	10	65.6	4992.6	4647.1	5113.2	4501	4878.1	4622
High	Q13206	Probable ATP-dependent RNA helicase DDX10 OS=Homo sapiens OX=9606 GN=DDX10 PE=1 SV=2	14	25	14	100.8	12939.1	11483.3	11110.1	11322.8	11743.7	12105
High	P30085	UMP-CMP kinase OS=Homo sapiens OX=9606 GN=CMPK1 PE=1 SV=3	6	23	6	22.2	12684.3	13402.9	13556.2	12864.9	12449.3	12380.9
High	P09543	2',3'-cyclic-nucleotide 3'-phosphodiesterase OS=Homo sapiens OX=9606 GN=CNP PE=1 SV=2	15	26	14	47.5	9869.9	9698.2	10660.4	9522.4	10074.4	9590.6
High	Q9BZ23	Pantothenate kinase 2, mitochondrial OS=Homo sapiens OX=9606 GN=PANK2 PE=1 SV=3	9	12	7	62.6	1613.7	1736.3	1901.4	1440.6	1438.4	1430.6
High	P51572	B-cell receptor-associated protein 31 OS=Homo sapiens OX=9606 GN=BCAP31 PE=1 SV=3	9	32	9	28	16879.1	16264.9	16335.2	15557.2	16078.7	15595.4
High	Q96H55	Unconventional myosin-XIX OS=Homo sapiens OX=9606 GN=MYO19 PE=1 SV=2	13	18	13	109.1	3930.9	3880.5	4147.4	4126.1	4413.4	4308.8
High	Q96T88	E3 ubiquitin-protein ligase UHRF1 OS=Homo sapiens OX=9606 GN=UHRF1 PE=1 SV=1	12	17	11	89.8	3207.1	3039.9	3393.6	2128.6	2389.5	2225.2
High	O15550	Lysine-specific demethylase 6A OS=Homo sapiens OX=9606 GN=KDM6A PE=1 SV=2	11	13	11	154.1	2828.3	2869.6	2979.8	2396.6	2688.9	2500.2
High	Q13425	Beta-2-syntrophin OS=Homo sapiens OX=9606 GN=SNTB2 PE=1 SV=1	11	23	9	57.9	5789.2	6087.7	6171.1	6380.9	6736.8	6491.7
High	Q14195	Dihydropyrimidinase-related protein 3 OS=Homo sapiens OX=9606 GN=DPYSL3 PE=1 SV=1	13	28	10	61.9	5292.4	5440.3	6071.4	7262.4	7233.8	7207.9
High	Q9UKJ3	G patch domain-containing protein 8 OS=Homo sapiens OX=9606 GN=GPATCH8 PE=1 SV=2	11	14	11	164.1	2946	2990.1	3111	2349.8	2742.8	2507.3
High	Q8N122	Regulatory-associated protein of mTOR OS=Homo sapiens OX=9606 GN=RPTOR PE=1 SV=1	10	16	10	148.9	6545.6	6918.4	7085.6	6353.4	6330.3	6153
High	Q9NVN8	Guanine nucleotide-binding protein-like 3-like protein OS=Homo sapiens OX=9606 GN=GNL3L PE=1 SV=1	13	15	12	65.5	3618.9	3305.4	3729.4	2957.5	3120.8	2981
High	O43172	U4/U6 small nuclear ribonucleoprotein Prp4 OS=Homo sapiens OX=9606 GN=PRPF4 PE=1 SV=2	13	18	13	58.4	6664.2	6427.2	6677.2	5873.8	6263.5	6056.9
High	O95292	Vesicle-associated membrane protein-associated protein B/C OS=Homo sapiens OX=9606 GN=VAPB PE=1 SV=3	9	26	8	27.2	18160.1	16773.1	15914.3	16153.4	16449.2	16445.1
High	O75330	Hyaluronan mediated motility receptor OS=Homo sapiens OX=9606 GN=HMMR PE=1 SV=2	17	18	16	84	3622	3677.7	3953.5	3018.5	3218	3037.7
High	P30040	Endoplasmic reticulum resident protein 29 OS=Homo sapiens OX=9606 GN=ERP29 PE=1 SV=4	10	50	10	29	33127.1	30805.4	28211.7	22299.2	23600.1	22174.7
High	O00330	Pyruvate dehydrogenase protein X component, mitochondrial OS=Homo sapiens OX=9606 GN=PDHX PE=1 SV=3	11	21	11	54.1	6346.3	6193.1	6529.9	6334.8	6421.6	6178.6
High	Q9BQ67	Glutamate-rich WD repeat-containing protein 1 OS=Homo sapiens OX=9606 GN=GRWD1 PE=1 SV=1	8	14	8	49.4	5033.2	5073.1	5303.2	4188.1	4395	4164.5
High	O43815	Striatin OS=Homo sapiens OX=9606 GN=STRN PE=1 SV=4	12	13	12	86.1	4128.1	4252.3	4500.5	4619.7	4657.4	4573.1
High	O15440	Multidrug resistance-associated protein 5 OS=Homo sapiens OX=9606 GN=ABCC5 PE=1 SV=2	13	17	12	160.6	2792.3	2608.2	2882.3	2886.1	2926.9	2965.6
High	Q86XL3	Ankyrin repeat and LEM domain-containing protein 2 OS=Homo sapiens OX=9606 GN=ANKLE2 PE=1 SV=4	14	17	14	104.1	3878	4028.3	4295.4	3305.6	3543.6	3440.1
High	P60660	Myosin light polypeptide 6 OS=Homo sapiens OX=9606 GN=MYL6 PE=1 SV=2	7	40	4	16.9	8324.3	8294.9	7753.2	8840.3	8403	8752.3
High	P20839	Inosine-5'-monophosphate dehydrogenase 1 OS=Homo sapiens OX=9606 GN=IMPDH1 PE=1 SV=2	12	20	10	55.4	5627.2	5680.7	5697.8	5964.5	5850.3	5908.3
High	Q8TC07	TBC1 domain family member 15 OS=Homo sapiens OX=9606 GN=TBC1D15 PE=1 SV=2	12	20	12	79.4	9295.4	9312.9	9050.9	8049.1	8114.7	7912.7
High	Q9NVI1	Fanconi anemia group I protein OS=Homo sapiens OX=9606 GN=FANCI PE=1 SV=4	15	21	15	149.2	5117.3	5050.1	5581.9	3705.1	4049.6	3715.8
High	Q8NHH9	Atlastin-2 OS=Homo sapiens OX=9606 GN=ATL2 PE=1 SV=2	9	15	8	66.2	3275	3242.8	3563.3	3193.3	3352	3260.3
High	O75400	Pre-mRNA-processing factor 40 homolog A OS=Homo sapiens OX=9606 GN=PRPF40A PE=1 SV=2	17	26	16	108.7	10593.9	10044.9	9516.7	9263.9	9737.8	9455.1
High	Q9NVX2	Notchless protein homolog 1 OS=Homo sapiens OX=9606 GN=NLE1 PE=1 SV=4	8	18	8	53.3	9056.3	8550.8	7273.8	7847.5	7890.9	7819.3
High	P19447	General transcription and DNA repair factor IIH helicase subunit XPB OS=Homo sapiens OX=9606 GN=ERCC3 PE=1 SV=1	14	21	14	89.2	6193.4	5631.6	6035.2	5197.1	5421.4	5237.1
High	O75170	Serine/threonine-protein phosphatase 6 regulatory subunit 2 OS=Homo sapiens OX=9606 GN=PPP6R2 PE=1 SV=2	12	17	11	104.9	4089.7	4406.1	4345.4	4530.9	4388.2	4365.8
High	Q8WUD1	Ras-related protein Rab-2B OS=Homo sapiens OX=9606 GN=RAB2B PE=1 SV=1	8	23	3	24.2	790.4	800.1	805.8	666.9	722.9	684.2
High	O15047	Histone-lysine N-methyltransferase SETD1A OS=Homo sapiens OX=9606 GN=SETD1A PE=1 SV=3	13	14	13	185.9	2671.1	2459.7	2752.7	2469.7	2703.2	2641.8
High	P51452	Dual specificity protein phosphatase 3 OS=Homo sapiens OX=9606 GN=DUSP3 PE=1 SV=1	8	23	8	20.5	11288.1	12193.8	12049.6	13833.9	12312	13752.5
High	Q49A26	Putative oxidoreductase GLYR1 OS=Homo sapiens OX=9606 GN=GLYR1 PE=1 SV=4	7	15	7	60.5	8578	7635.7	7850.2	6438.1	6710.6	6731.9
High	P20340	Ras-related protein Rab-6A OS=Homo sapiens OX=9606 GN=RAB6A PE=1 SV=3	7	24	2	23.6	5927.8	5691.2	6009.7	5612.8	5990.2	5795.6
High	Q6UXV4	MICOS complex subunit MIC27 OS=Homo sapiens OX=9606 GN=APOOL PE=1 SV=1	7	14	7	29.1	2251.6	2212.1	2408.1	2326.2	2439.8	2284.5
High	P22392	Nucleoside diphosphate kinase B OS=Homo sapiens OX=9606 GN=NME2 PE=1 SV=1	9	59	1	17.3	856.5	1236.3	912	837.6	933.3	953.4
High	P10412	Histone H1.4 OS=Homo sapiens OX=9606 GN=HIST1H1E PE=1 SV=2	10	61	3	21.9	17192.5	20565.1	4280.6	6768.6	8452.5	7530.5
High	A1L0T0	Acetolactate synthase-like protein OS=Homo sapiens OX=9606 GN=ILVBL PE=1 SV=2	10	18	10	67.8	5046.6	4846.9	5107.3	4523.2	4713.2	4613.6
High	Q9UMN6	Histone-lysine N-methyltransferase 2B OS=Homo sapiens OX=9606 GN=KMT2B PE=1 SV=1	12	12	12	293.3	2676.7	2435	2698	2178.8	2388.9	2259.1
High	O95271	Poly [ADP-ribose] polymerase tankyrase-1 OS=Homo sapiens OX=9606 GN=TNKS PE=1 SV=2	12	14	12	142	4051.2	3986.7	4321.3	3911.3	4067.9	3914.5
High	Q7Z333	Probable helicase senataxin OS=Homo sapiens OX=9606 GN=SETX PE=1 SV=4	15	18	15	302.7	2560.1	2530.9	2657.7	2328.7	2497.8	2315.8
High	Q99873	Protein arginine N-methyltransferase 1 OS=Homo sapiens OX=9606 GN=PRMT1 PE=1 SV=3	11	32	11	42.4	16700.9	16552.2	17157.1	15216	15202.1	15300.5
High	O95819	Mitogen-activated protein kinase kinase kinase kinase 4 OS=Homo sapiens OX=9606 GN=MAP4K4 PE=1 SV=2	13	22	9	142	2015.4	2076.7	2264.8	2148.9	2173.7	2052.4
High	Q05193	Dynamin-1 OS=Homo sapiens OX=9606 GN=DNM1 PE=1 SV=2	15	20	5	97.3	935.7	964.3	1073.8	919.2	706.2	699.8
High	Q96RS0	Trimethylguanosine synthase OS=Homo sapiens OX=9606 GN=TGS1 PE=1 SV=3	10	14	10	96.6	3743.5	3646.2	4121.2	2889.5	2939.2	2762.1
High	Q9NZT2	Opioid growth factor receptor OS=Homo sapiens OX=9606 GN=OGFR PE=1 SV=3	9	18	9	73.3	6559.2	6843.4	7145.4	7308.4	7299.2	7116
High	Q86UK7	E3 ubiquitin-protein ligase ZNF598 OS=Homo sapiens OX=9606 GN=ZNF598 PE=1 SV=1	9	15	9	98.6	4803.1	5104.2	5201.4	4551.4	4770.7	4663.4
High	Q15018	BRISC complex subunit Abraxas 2 OS=Homo sapiens OX=9606 GN=ABRAXAS2 PE=1 SV=2	11	17	11	46.9	5002.9	5119	5583.2	5257.1	5191.2	5019.1
High	Q4G176	Acyl-CoA synthetase family member 3, mitochondrial OS=Homo sapiens OX=9606 GN=ACSF3 PE=1 SV=3	13	20	12	64.1	7155.7	6686.6	7186.6	7036.3	7091.2	7024.3
High	Q13049	E3 ubiquitin-protein ligase TRIM32 OS=Homo sapiens OX=9606 GN=TRIM32 PE=1 SV=2	10	18	10	71.9	6753.8	6665	6154.4	7981.6	7136.1	7618.4
High	Q9C0C7	Activating molecule in BECN1-regulated autophagy protein 1 OS=Homo sapiens OX=9606 GN=AMBRA1 PE=1 SV=2	10	13	10	142.4	1815	1839.9	1995.4	1575.7	1645	1670.7
High	P49354	Protein farnesyltransferase/geranylgeranyltransferase type-1 subunit alpha OS=Homo sapiens OX=9606 GN=FNTA PE=1 SV=1	10	24	10	44.4	5955.4	6564.3	6954.9	6713.9	7042.9	6857
High	O95571	Persulfide dioxygenase ETHE1, mitochondrial OS=Homo sapiens OX=9606 GN=ETHE1 PE=1 SV=2	8	26	8	27.9	11398.6	11274.1	12081.2	12068.2	12821.6	12618.9
High	Q9Y2L5	Trafficking protein particle complex subunit 8 OS=Homo sapiens OX=9606 GN=TRAPPC8 PE=1 SV=2	14	19	14	160.9	5597.8	5714.3	6140.4	6284.8	6511.3	6324.5
High	Q12996	Cleavage stimulation factor subunit 3 OS=Homo sapiens OX=9606 GN=CSTF3 PE=1 SV=1	11	23	11	82.9	12516.4	11850.2	11995.5	10184.3	10755.1	10471.8
High	Q96HE7	ERO1-like protein alpha OS=Homo sapiens OX=9606 GN=ERO1A PE=1 SV=2	10	19	9	54.4	4151	4081.5	4444.5	3645.4	3850.1	3562.6
High	Q14004	Cyclin-dependent kinase 13 OS=Homo sapiens OX=9606 GN=CDK13 PE=1 SV=2	12	17	10	164.8	4393.9	4128.8	4446.6	3469.2	3667.7	3614.4
High	P42229	Signal transducer and activator of transcription 5A OS=Homo sapiens OX=9606 GN=STAT5A PE=1 SV=1	13	18	6	90.6	3680.1	3766.8	4031	3731.1	3765.4	3781.5
High	Q9H1H9	Kinesin-like protein KIF13A OS=Homo sapiens OX=9606 GN=KIF13A PE=1 SV=2	12	13	9	202.2	1489.8	1507.5	1663.2	2531.9	2575	2441.5
High	Q01968	Inositol polyphosphate 5-phosphatase OCRL-1 OS=Homo sapiens OX=9606 GN=OCRL PE=1 SV=3	10	17	10	104.1	5794.5	6071.3	6306.4	6211.8	6234.7	6160.9
High	P61006	Ras-related protein Rab-8A OS=Homo sapiens OX=9606 GN=RAB8A PE=1 SV=1	7	39	3	23.7	3734.9	3677.5	3768.9	3341.6	3506.9	3374.1
High	Q2M389	WASH complex subunit 4 OS=Homo sapiens OX=9606 GN=WASHC4 PE=1 SV=2	12	18	12	136.3	6094.2	6156.8	6655.7	7093.7	6865.2	6878.3
High	Q15691	Microtubule-associated protein RP/EB family member 1 OS=Homo sapiens OX=9606 GN=MAPRE1 PE=1 SV=3	7	20	6	30	6863.6	6857	7329.5	7853.9	7368.8	7492.5
High	Q9NYU1	UDP-glucose:glycoprotein glucosyltransferase 2 OS=Homo sapiens OX=9606 GN=UGGT2 PE=1 SV=4	13	17	12	174.6	3284.3	3185	3476.1	3312.9	3439.7	3319.6
High	P52292	Importin subunit alpha-1 OS=Homo sapiens OX=9606 GN=KPNA2 PE=1 SV=1	6	17	6	57.8	4369.6	4188.7	4640.4	3914	4014.6	3721.1
High	Q9H078	Caseinolytic peptidase B protein homolog OS=Homo sapiens OX=9606 GN=CLPB PE=1 SV=1	13	20	13	78.7	9038.1	8708.6	9347.5	7824.2	8393.9	7978.1
High	Q9Y6G9	Cytoplasmic dynein 1 light intermediate chain 1 OS=Homo sapiens OX=9606 GN=DYNC1LI1 PE=1 SV=3	10	16	10	56.5	7579.8	7640.9	8282.6	9987.3	8061.8	10027.6
High	Q16740	ATP-dependent Clp protease proteolytic subunit, mitochondrial OS=Homo sapiens OX=9606 GN=CLPP PE=1 SV=1	9	23	9	30.2	8233.1	8016.5	8555.9	7351.1	7842.6	7617.5
High	Q96GQ5	RUS1 family protein C16orf58 OS=Homo sapiens OX=9606 GN=C16orf58 PE=1 SV=2	11	20	11	51	8555.1	8075.4	8624.8	8181.2	8637.7	8409.4
High	Q9NVH1	DnaJ homolog subfamily C member 11 OS=Homo sapiens OX=9606 GN=DNAJC11 PE=1 SV=2	11	19	11	63.2	7242.8	7030	7724.3	7139.3	7412.5	7302.9
High	Q9NQ29	Putative RNA-binding protein Luc7-like 1 OS=Homo sapiens OX=9606 GN=LUC7L PE=1 SV=1	7	24	3	43.7	977.1	934.8	1002.6	872	955.2	925.4
High	P50552	Vasodilator-stimulated phosphoprotein OS=Homo sapiens OX=9606 GN=VASP PE=1 SV=3	8	17	8	39.8	3393	3592.4	4000.4	3486.4	3536.1	3357.4
High	Q9NQC3	Reticulon-4 OS=Homo sapiens OX=9606 GN=RTN4 PE=1 SV=2	7	26	7	129.9	11594.4	12628.7	10140.9	11278.4	12376.9	12140.5
High	Q969Z0	FAST kinase domain-containing protein 4 OS=Homo sapiens OX=9606 GN=TBRG4 PE=1 SV=1	10	21	10	70.7	8054.5	8608.5	8504.6	6321.5	6979.6	6469.6
High	Q5VT52	Regulation of nuclear pre-mRNA domain-containing protein 2 OS=Homo sapiens OX=9606 GN=RPRD2 PE=1 SV=1	11	14	11	155.9	2502.7	2516.1	2720.2	1739.4	2057.7	1960.4
High	P62879	Guanine nucleotide-binding protein G(I)/G(S)/G(T) subunit beta-2 OS=Homo sapiens OX=9606 GN=GNB2 PE=1 SV=3	8	30	2	37.3	3390	3186	3617.9	3851	3907.8	3698.5
High	Q9NZL9	Methionine adenosyltransferase 2 subunit beta OS=Homo sapiens OX=9606 GN=MAT2B PE=1 SV=1	9	18	9	37.5	5751.5	5997.7	6165.6	6983.3	6389.5	7110.1
High	Q15435	Protein phosphatase 1 regulatory subunit 7 OS=Homo sapiens OX=9606 GN=PPP1R7 PE=1 SV=1	10	17	10	41.5	4505.4	4830	5202.5	5358.7	5321.8	5244.8
High	Q9HB40	Retinoid-inducible serine carboxypeptidase OS=Homo sapiens OX=9606 GN=SCPEP1 PE=1 SV=1	7	20	7	50.8	3603.9	3521.8	3990	17865.3	13390.9	18159
High	P35249	Replication factor C subunit 4 OS=Homo sapiens OX=9606 GN=RFC4 PE=1 SV=2	10	22	10	39.7	7502.8	7005	7374.6	5667.9	6021	5825.4
High	Q9UL03	Integrator complex subunit 6 OS=Homo sapiens OX=9606 GN=INTS6 PE=1 SV=1	11	15	11	100.3	4544.6	4365.9	4203.2	3447.2	3774.8	3708.1
High	Q9BWS9	Chitinase domain-containing protein 1 OS=Homo sapiens OX=9606 GN=CHID1 PE=1 SV=1	10	19	10	44.9	7030.5	6767	7205.8	6641.3	6901.4	6652.7
High	Q9GZS3	WD repeat-containing protein 61 OS=Homo sapiens OX=9606 GN=WDR61 PE=1 SV=1	9	20	9	33.6	9007	9556.8	9985.3	11353.3	11255.3	11355.4
High	P61289	Proteasome activator complex subunit 3 OS=Homo sapiens OX=9606 GN=PSME3 PE=1 SV=1	9	23	9	29.5	9724.9	9193.3	10301.3	9314.1	9344.5	9088.4
High	Q6PIJ6	F-box only protein 38 OS=Homo sapiens OX=9606 GN=FBXO38 PE=1 SV=3	12	16	12	133.9	3920.5	3741.3	4108.6	4030.3	4346.8	4082.5
High	Q9ULV4	Coronin-1C OS=Homo sapiens OX=9606 GN=CORO1C PE=1 SV=1	14	36	12	53.2	14514.9	12895.2	12134.8	11036.9	10921.5	10279.1
High	P18754	Regulator of chromosome condensation OS=Homo sapiens OX=9606 GN=RCC1 PE=1 SV=1	8	19	8	44.9	6612.5	6451.5	6757.1	5151.5	5605.2	5280.4
High	Q8IY37	Probable ATP-dependent RNA helicase DHX37 OS=Homo sapiens OX=9606 GN=DHX37 PE=1 SV=1	12	17	12	129.5	4166.2	3896	4227.1	3437.8	3715.8	3551.1
High	P27105	Erythrocyte band 7 integral membrane protein OS=Homo sapiens OX=9606 GN=STOM PE=1 SV=3	8	47	8	31.7	24194.5	24152.2	21221.5	22405.7	23361.3	22193.5
High	P15531	Nucleoside diphosphate kinase A OS=Homo sapiens OX=9606 GN=NME1 PE=1 SV=1	8	45	4	17.1	10904	12532.5	12424.9	10985.7	11909.8	11354.7
High	P35269	General transcription factor IIF subunit 1 OS=Homo sapiens OX=9606 GN=GTF2F1 PE=1 SV=2	9	16	9	58.2	3015	2980.5	3331.2	3010	3113.3	2971.3
High	Q9UNN5	FAS-associated factor 1 OS=Homo sapiens OX=9606 GN=FAF1 PE=1 SV=2	15	20	15	73.9	7238.4	7546.3	7946.4	7653.2	7556.4	7473.8
High	O75147	Obscurin-like protein 1 OS=Homo sapiens OX=9606 GN=OBSL1 PE=1 SV=4	14	15	14	206.8	2366.4	2390.6	2498.5	3175.6	2780.5	3116.9
High	Q7L2H7	Eukaryotic translation initiation factor 3 subunit M OS=Homo sapiens OX=9606 GN=EIF3M PE=1 SV=1	9	22	9	42.5	7869.2	7862.3	8436.3	8504.9	8278.3	8363.4
High	O00139	Kinesin-like protein KIF2A OS=Homo sapiens OX=9606 GN=KIF2A PE=1 SV=3	14	21	13	79.9	8136.3	8066.5	8381.3	6770.7	6987.9	6694.8
High	P00519	Tyrosine-protein kinase ABL1 OS=Homo sapiens OX=9606 GN=ABL1 PE=1 SV=4	14	16	13	122.8	3005.1	3190.9	3445.4	2941.2	3008.2	2880.4
High	Q8TDJ6	DmX-like protein 2 OS=Homo sapiens OX=9606 GN=DMXL2 PE=1 SV=2	14	18	13	339.4	3922	4074.9	4330	5019.3	4882.1	5027.2
High	Q16836	Hydroxyacyl-coenzyme A dehydrogenase, mitochondrial OS=Homo sapiens OX=9606 GN=HADH PE=1 SV=3	8	30	8	34.3	11429.1	11284	12412.6	12380	13472.2	13336.4
High	Q9NQ55	Suppressor of SWI4 1 homolog OS=Homo sapiens OX=9606 GN=PPAN PE=2 SV=1	12	22	12	53.2	8929.5	8432.4	8876.1	7980.4	8341	8135.3
High	O43865	S-adenosylhomocysteine hydrolase-like protein 1 OS=Homo sapiens OX=9606 GN=AHCYL1 PE=1 SV=2	11	24	3	58.9	2886.1	2941.4	3248.8	3648.9	3519.2	3542.3
High	Q9NXR1	Nuclear distribution protein nudE homolog 1 OS=Homo sapiens OX=9606 GN=NDE1 PE=1 SV=3	11	16	9	37.7	4289.4	4544.1	4885	4476.9	4804.1	4525.8
High	O15013	Rho guanine nucleotide exchange factor 10 OS=Homo sapiens OX=9606 GN=ARHGEF10 PE=1 SV=4	12	17	12	151.5	5370.8	5753.7	6074.8	5447.9	5430.9	5429.6
High	Q96AG4	Leucine-rich repeat-containing protein 59 OS=Homo sapiens OX=9606 GN=LRRC59 PE=1 SV=1	11	42	11	34.9	28826.2	27159.1	23743.9	24176.9	26327.6	26833.9
High	Q99805	Transmembrane 9 superfamily member 2 OS=Homo sapiens OX=9606 GN=TM9SF2 PE=1 SV=1	8	17	8	75.7	9000.4	9631.6	7064.3	6264.2	6330.8	6277.8
High	Q5T0F9	Coiled-coil and C2 domain-containing protein 1B OS=Homo sapiens OX=9606 GN=CC2D1B PE=1 SV=1	14	22	13	94.2	7862.6	8118.3	8615.8	9105.4	8805.7	8860.4
High	O95336	6-phosphogluconolactonase OS=Homo sapiens OX=9606 GN=PGLS PE=1 SV=2	8	22	8	27.5	8882	9292.2	9630.9	9769.8	9795.1	9766.3
High	Q92696	Geranylgeranyl transferase type-2 subunit alpha OS=Homo sapiens OX=9606 GN=RABGGTA PE=1 SV=2	12	20	12	65	7796.6	8307	8685.4	9164.7	8766.9	9218.8
High	Q9NPH3	Interleukin-1 receptor accessory protein OS=Homo sapiens OX=9606 GN=IL1RAP PE=1 SV=2	11	19	11	65.4	4285.4	4178.1	4727.5	13077.2	11330	13757.1
High	Q9Y4E6	WD repeat-containing protein 7 OS=Homo sapiens OX=9606 GN=WDR7 PE=1 SV=2	15	18	15	163.7	6090.4	6587.8	6901.4	8302.6	7228.3	8263.4
High	Q9BQ04	RNA-binding protein 4B OS=Homo sapiens OX=9606 GN=RBM4B PE=1 SV=1	8	17	3	40.1	304.5	317.9	339.9	303.7	327.1	332.8
High	Q9P0V9	Septin-10 OS=Homo sapiens OX=9606 GN=SEPTIN10 PE=1 SV=2	7	21	6	52.6	8122.9	8729.3	7275.4	7785.6	7523	7273.4
High	Q16795	NADH dehydrogenase [ubiquinone] 1 alpha subcomplex subunit 9, mitochondrial OS=Homo sapiens OX=9606 GN=NDUFA9 PE=1 SV=2	11	26	11	42.5	11116.5	10630.3	11774.4	11074.1	11328.9	11336.6
High	O43681	ATPase ASNA1 OS=Homo sapiens OX=9606 GN=ASNA1 PE=1 SV=2	8	23	8	38.8	7590.6	8249.8	8931.4	7780.8	8261.3	8011.3
High	Q96FW1	Ubiquitin thioesterase OTUB1 OS=Homo sapiens OX=9606 GN=OTUB1 PE=1 SV=2	6	24	6	31.3	9568.4	10317.6	10335.7	10694.5	10531.4	10404.3
High	Q14191	Werner syndrome ATP-dependent helicase OS=Homo sapiens OX=9606 GN=WRN PE=1 SV=2	15	17	15	162.4	5957	6017.4	6320.5	6218.6	6513.6	6271.1
High	Q9HB71	Calcyclin-binding protein OS=Homo sapiens OX=9606 GN=CACYBP PE=1 SV=2	10	20	10	26.2	13921.2	14829.6	14725.5	12185.9	12362.4	12295.8
High	Q8NB49	Phospholipid-transporting ATPase IG OS=Homo sapiens OX=9606 GN=ATP11C PE=1 SV=3	13	18	13	129.4	6503.1	6421	6486.6	6237.6	6528	6364
High	P62888	60S ribosomal protein L30 OS=Homo sapiens OX=9606 GN=RPL30 PE=1 SV=2	6	44	6	12.8	15855.3	16455.9	16591.7	14792.8	15365.7	14677.5
High	Q8N257	Histone H2B type 3-B OS=Homo sapiens OX=9606 GN=HIST3H2BB PE=1 SV=3	7	58	3	13.9	5437.7	4996.1	4984.1	3588.4	3871.5	3565.8
High	O75396	Vesicle-trafficking protein SEC22b OS=Homo sapiens OX=9606 GN=SEC22B PE=1 SV=4	7	29	7	24.6	11746.1	11383.7	12468.4	14227.8	14047.7	14229.3
High	Q5VUA4	Zinc finger protein 318 OS=Homo sapiens OX=9606 GN=ZNF318 PE=1 SV=2	12	13	12	251	3822.1	3526.7	3764.6	3075.7	3260.4	3248
High	P17931	Galectin-3 OS=Homo sapiens OX=9606 GN=LGALS3 PE=1 SV=5	8	57	8	26.1	18046.7	17428.1	19769.5	44567.3	32556.6	40796.6
High	P27695	DNA-(apurinic or apyrimidinic site) lyase OS=Homo sapiens OX=9606 GN=APEX1 PE=1 SV=2	10	20	10	35.5	7688	7722.7	8566.2	7937.3	8196	7873.4
High	O15144	Actin-related protein 2/3 complex subunit 2 OS=Homo sapiens OX=9606 GN=ARPC2 PE=1 SV=1	12	24	12	34.3	11781.7	12884.7	11871.3	13214.3	13173	13522.2
High	P04632	Calpain small subunit 1 OS=Homo sapiens OX=9606 GN=CAPNS1 PE=1 SV=1	5	24	5	28.3	12998.2	14096.9	13208.8	12890.5	12666.6	12606.7
High	O43159	Ribosomal RNA-processing protein 8 OS=Homo sapiens OX=9606 GN=RRP8 PE=1 SV=2	12	18	12	50.7	7434.8	6756.8	7223.1	6262.6	6467.4	6467.2
High	Q13303	Voltage-gated potassium channel subunit beta-2 OS=Homo sapiens OX=9606 GN=KCNAB2 PE=1 SV=2	9	17	9	41	5044.8	5309.3	5496.2	5218.3	5022	5167.9
High	Q9H2U2	Inorganic pyrophosphatase 2, mitochondrial OS=Homo sapiens OX=9606 GN=PPA2 PE=1 SV=2	12	32	11	37.9	15051.3	15173.7	15132.2	15346.1	16457.5	16536.4
High	Q15813	Tubulin-specific chaperone E OS=Homo sapiens OX=9606 GN=TBCE PE=1 SV=1	11	19	10	59.3	6556.3	6962.1	7154.9	7461.3	7106	7100.4
High	Q9NR50	Translation initiation factor eIF-2B subunit gamma OS=Homo sapiens OX=9606 GN=EIF2B3 PE=1 SV=1	9	15	9	50.2	4056.3	4307.8	4540.2	4962.9	5029.9	4928
High	Q9Y5B0	RNA polymerase II subunit A C-terminal domain phosphatase OS=Homo sapiens OX=9606 GN=CTDP1 PE=1 SV=3	14	18	14	104.3	3731.6	3712	4138.9	3928.2	3945.8	3854.1
High	O95453	Poly(A)-specific ribonuclease PARN OS=Homo sapiens OX=9606 GN=PARN PE=1 SV=1	13	20	13	73.4	12168.2	11782.5	9555.8	9676	10329.2	10231.4
High	Q969V5	Mitochondrial ubiquitin ligase activator of NFKB 1 OS=Homo sapiens OX=9606 GN=MUL1 PE=1 SV=1	7	13	7	39.8	5855.9	5716	5363.5	4903.7	5204.6	5151.4
High	P18887	DNA repair protein XRCC1 OS=Homo sapiens OX=9606 GN=XRCC1 PE=1 SV=2	14	20	14	69.4	7591.8	7352.7	7631.4	6729.6	7074.8	7001.5
High	P31689	DnaJ homolog subfamily A member 1 OS=Homo sapiens OX=9606 GN=DNAJA1 PE=1 SV=2	11	24	11	44.8	8331.2	8309.1	9035.8	7854	8100.3	7712.3
High	Q14558	Phosphoribosyl pyrophosphate synthase-associated protein 1 OS=Homo sapiens OX=9606 GN=PRPSAP1 PE=1 SV=2	11	19	8	39.4	3316.7	3248.3	3777.5	3672.7	3632.2	3320.8
High	Q12979	Active breakpoint cluster region-related protein OS=Homo sapiens OX=9606 GN=ABR PE=1 SV=2	12	15	11	97.5	7394.2	7681.4	7710.2	8178.6	7674.1	7863.1
High	Q9UBQ7	Glyoxylate reductase/hydroxypyruvate reductase OS=Homo sapiens OX=9606 GN=GRHPR PE=1 SV=1	9	20	9	35.6	8569.6	8849	9643.4	8936.6	9031	8899.1
High	Q6NUM9	All-trans-retinol 13,14-reductase OS=Homo sapiens OX=9606 GN=RETSAT PE=1 SV=2	11	18	11	66.8	10638.9	10318.2	10901	10390.3	10629	10657.5
High	P47736	Rap1 GTPase-activating protein 1 OS=Homo sapiens OX=9606 GN=RAP1GAP PE=1 SV=2	13	16	13	73.3	5423.7	5910.9	6289	2426.1	2478.7	2511.1
High	Q13443	Disintegrin and metalloproteinase domain-containing protein 9 OS=Homo sapiens OX=9606 GN=ADAM9 PE=1 SV=1	12	19	12	90.5	7483.6	7246.9	8254.4	6029.1	6719.6	6643.1
High	O76003	Glutaredoxin-3 OS=Homo sapiens OX=9606 GN=GLRX3 PE=1 SV=2	8	22	8	37.4	15062.7	16077.3	16482.7	15789.8	14990.1	14991.4
High	Q92734	Protein TFG OS=Homo sapiens OX=9606 GN=TFG PE=1 SV=2	8	22	8	43.4	9963.4	10067.6	10988.2	11524.9	11204.4	11216.1
High	O60814	Histone H2B type 1-K OS=Homo sapiens OX=9606 GN=HIST1H2BK PE=1 SV=3	7	99	3	13.9	20402.7	18764.2	18498.7	14931.5	16092	15423
High	P62241	40S ribosomal protein S8 OS=Homo sapiens OX=9606 GN=RPS8 PE=1 SV=2	10	29	10	24.2	12228.1	12346.7	13147.9	12255.7	12389.4	11877.1
High	O00233	26S proteasome non-ATPase regulatory subunit 9 OS=Homo sapiens OX=9606 GN=PSMD9 PE=1 SV=3	8	24	8	24.7	11585.5	11855.3	12117.8	11374.1	10878.5	10833.3
High	Q9BV79	Enoyl-[acyl-carrier-protein] reductase, mitochondrial OS=Homo sapiens OX=9606 GN=MECR PE=1 SV=2	7	24	7	40.4	9202.1	8794.7	9542.9	8591.3	9133.4	8979.8
High	P36551	Oxygen-dependent coproporphyrinogen-III oxidase, mitochondrial OS=Homo sapiens OX=9606 GN=CPOX PE=1 SV=3	11	23	11	50.1	10219.9	10597	10100.6	7797.2	8798.8	8510.7
High	P51398	28S ribosomal protein S29, mitochondrial OS=Homo sapiens OX=9606 GN=DAP3 PE=1 SV=1	8	19	8	45.5	8666	7641.2	8872	8464.3	8661.4	8352.3
High	O15460	Prolyl 4-hydroxylase subunit alpha-2 OS=Homo sapiens OX=9606 GN=P4HA2 PE=1 SV=1	11	15	11	60.9	6704	6789.1	7329	8388.7	8439.1	8367.2
High	Q8NC56	LEM domain-containing protein 2 OS=Homo sapiens OX=9606 GN=LEMD2 PE=1 SV=1	12	16	12	56.9	5374.7	5052.8	5474.1	4325.9	4772.4	4709.8
High	Q7Z6B7	SLIT-ROBO Rho GTPase-activating protein 1 OS=Homo sapiens OX=9606 GN=SRGAP1 PE=1 SV=1	13	17	12	124.2	2144.2	2204.7	2427	2638.1	2738.7	2636.7
High	Q969X6	U3 small nucleolar RNA-associated protein 4 homolog OS=Homo sapiens OX=9606 GN=UTP4 PE=1 SV=1	14	21	14	76.8	8938.3	8131.1	8497.7	7467.5	7370.9	7297.7
High	Q9BYD3	39S ribosomal protein L4, mitochondrial OS=Homo sapiens OX=9606 GN=MRPL4 PE=1 SV=1	9	19	9	34.9	8142.5	8139.8	8611.8	7056.1	7300.3	7325.3
High	Q7L8L6	FAST kinase domain-containing protein 5, mitochondrial OS=Homo sapiens OX=9606 GN=FASTKD5 PE=1 SV=1	11	24	11	86.5	8166.4	7651.9	8206	7083.2	7104.1	7045.5
High	P33316	Deoxyuridine 5'-triphosphate nucleotidohydrolase, mitochondrial OS=Homo sapiens OX=9606 GN=DUT PE=1 SV=4	8	28	8	26.5	9797.7	9481.1	10690.3	8603	8799.3	8512
High	Q8IZ69	tRNA (uracil-5-)-methyltransferase homolog A OS=Homo sapiens OX=9606 GN=TRMT2A PE=1 SV=2	13	20	13	68.7	5295.6	5316.2	5634.1	5413	5750.2	5415
High	Q8NEZ4	Histone-lysine N-methyltransferase 2C OS=Homo sapiens OX=9606 GN=KMT2C PE=1 SV=3	12	14	12	541	2203.3	2141.8	2240.5	1767.1	1891.3	1750.3
High	Q08AE8	Protein spire homolog 1 OS=Homo sapiens OX=9606 GN=SPIRE1 PE=1 SV=3	11	18	11	85.5	3812.3	3943.8	4389.7	3212	3394.8	3283.7
High	Q9H3P2	Negative elongation factor A OS=Homo sapiens OX=9606 GN=NELFA PE=1 SV=3	10	17	10	57.2	5866.2	6715.9	4743.9	4982.2	5711.7	5526
High	Q9Y2T2	AP-3 complex subunit mu-1 OS=Homo sapiens OX=9606 GN=AP3M1 PE=1 SV=1	8	19	6	46.9	3466.3	3625	3882.2	3927.9	3809.2	3776.3
High	Q53GS9	U4/U6.U5 tri-snRNP-associated protein 2 OS=Homo sapiens OX=9606 GN=USP39 PE=1 SV=2	13	22	13	65.3	7090.2	6792.8	7177.7	6260.1	6553.1	6443.4
High	Q5JPH6	Probable glutamate--tRNA ligase, mitochondrial OS=Homo sapiens OX=9606 GN=EARS2 PE=1 SV=2	11	25	11	58.7	7102.1	6752	7367.8	5786.2	6080.3	5938.8
High	P25440	Bromodomain-containing protein 2 OS=Homo sapiens OX=9606 GN=BRD2 PE=1 SV=2	10	16	8	88	3107.1	2938.9	3170.9	2476.6	2582.8	2521.1
High	Q9Y295	Developmentally-regulated GTP-binding protein 1 OS=Homo sapiens OX=9606 GN=DRG1 PE=1 SV=1	11	20	10	40.5	9305.5	9409.9	9971.9	10654.6	10258.9	10377.4
High	P31350	Ribonucleoside-diphosphate reductase subunit M2 OS=Homo sapiens OX=9606 GN=RRM2 PE=1 SV=1	9	15	8	44.8	4381.9	4435.4	4906.3	3755.6	3710.2	3515
High	P09493	Tropomyosin alpha-1 chain OS=Homo sapiens OX=9606 GN=TPM1 PE=1 SV=2	11	31	5	32.7	750.2	765.6	841.4	1244.1	1512.4	8161
High	Q5JVS0	Intracellular hyaluronan-binding protein 4 OS=Homo sapiens OX=9606 GN=HABP4 PE=1 SV=1	10	19	10	45.8	7121.5	7337.7	8062.3	10322.9	8604.2	10491.5
High	Q11206	CMP-N-acetylneuraminate-beta-galactosamide-alpha-2,3-sialyltransferase 4 OS=Homo sapiens OX=9606 GN=ST3GAL4 PE=2 SV=1	10	20	10	38	13544.6	12919.5	12725.7	10072.5	10811.4	10669.7
High	Q8N8A2	Serine/threonine-protein phosphatase 6 regulatory ankyrin repeat subunit B OS=Homo sapiens OX=9606 GN=ANKRD44 PE=1 SV=3	11	15	10	107.5	2983.3	3190.4	3371.9	3376.6	3348.6	3236.1
High	Q9BWM7	Sideroflexin-3 OS=Homo sapiens OX=9606 GN=SFXN3 PE=1 SV=3	9	17	9	35.5	5847.1	5569	5992.2	6332.5	6513.3	6204
High	Q9BZJ0	Crooked neck-like protein 1 OS=Homo sapiens OX=9606 GN=CRNKL1 PE=1 SV=4	13	20	13	100.4	5193.9	4912.2	5302.5	4975.6	5092	4888.3
High	Q9P2X3	Protein IMPACT OS=Homo sapiens OX=9606 GN=IMPACT PE=1 SV=2	7	13	7	36.5	3851.9	4329.8	4432	4567.7	4665.9	4328.2
High	P33240	Cleavage stimulation factor subunit 2 OS=Homo sapiens OX=9606 GN=CSTF2 PE=1 SV=1	12	27	7	60.9	2108.3	2020.6	2223.2	2022.5	2042.7	1980.3
High	Q9Y2Z4	Tyrosine--tRNA ligase, mitochondrial OS=Homo sapiens OX=9606 GN=YARS2 PE=1 SV=2	12	23	12	53.2	11064.4	10518.2	11170.9	10664.3	11096.4	10976.1
High	Q13823	Nucleolar GTP-binding protein 2 OS=Homo sapiens OX=9606 GN=GNL2 PE=1 SV=1	11	19	11	83.6	9834.5	8944.2	9406.6	7518.8	8115.3	7644.5
High	Q9NVV4	Poly(A) RNA polymerase, mitochondrial OS=Homo sapiens OX=9606 GN=MTPAP PE=1 SV=1	12	17	12	66.1	8206.2	7591	8344.1	7107.8	7417.2	7270.1
High	Q9NVH2	Integrator complex subunit 7 OS=Homo sapiens OX=9606 GN=INTS7 PE=1 SV=1	7	14	7	106.8	4044.9	3938.7	4087.3	3357	3328.4	3301
High	Q9UKS6	Protein kinase C and casein kinase substrate in neurons protein 3 OS=Homo sapiens OX=9606 GN=PACSIN3 PE=1 SV=2	10	18	10	48.5	4834.5	5038.4	5409.2	6625.3	6585.1	6544.8
High	Q9NS87	Kinesin-like protein KIF15 OS=Homo sapiens OX=9606 GN=KIF15 PE=1 SV=1	12	16	12	160.1	4767.5	4843.9	5293	4162.2	4044.4	3836.4
High	Q00534	Cyclin-dependent kinase 6 OS=Homo sapiens OX=9606 GN=CDK6 PE=1 SV=1	10	19	9	36.9	5699.2	5973	6269.4	5720	5544.8	5394
High	Q8NFH5	Nucleoporin NUP35 OS=Homo sapiens OX=9606 GN=NUP35 PE=1 SV=1	10	21	10	34.8	8402.4	7801.4	8572.1	7002.6	7376.2	7005.9
High	Q07812	Apoptosis regulator BAX OS=Homo sapiens OX=9606 GN=BAX PE=1 SV=1	5	25	5	21.2	9935.6	10211.9	11075.1	12779.5	12188	12285.9
High	Q2TB10	Zinc finger protein 800 OS=Homo sapiens OX=9606 GN=ZNF800 PE=1 SV=1	10	22	10	75.2	13807.5	15077.7	9754.7	11329.3	11784.1	11953.4
High	P61619	Protein transport protein Sec61 subunit alpha isoform 1 OS=Homo sapiens OX=9606 GN=SEC61A1 PE=1 SV=2	7	33	4	52.2	6642.2	7418.8	7241.8	5681.3	6830.1	6512.9
High	Q86VP1	Tax1-binding protein 1 OS=Homo sapiens OX=9606 GN=TAX1BP1 PE=1 SV=2	15	18	15	90.8	8305.4	8057.4	8857.9	9160.5	9192	9016.4
High	O43493	Trans-Golgi network integral membrane protein 2 OS=Homo sapiens OX=9606 GN=TGOLN2 PE=1 SV=3	9	20	9	51	9323.3	8938.3	9747.3	8371.6	8555.7	8409.9
High	O95861	3'(2'),5'-bisphosphate nucleotidase 1 OS=Homo sapiens OX=9606 GN=BPNT1 PE=1 SV=1	10	25	10	33.4	10258.4	10742.2	11667.2	14970.1	13403.1	14596.6
High	Q99848	Probable rRNA-processing protein EBP2 OS=Homo sapiens OX=9606 GN=EBNA1BP2 PE=1 SV=2	11	19	11	34.8	11768.3	10787.3	10892.8	9497.3	9939.6	9618.1
High	O76024	Wolframin OS=Homo sapiens OX=9606 GN=WFS1 PE=1 SV=2	13	18	13	100.2	7276.9	7171.1	7088.6	6410.1	6506.4	6356.1
High	Q14257	Reticulocalbin-2 OS=Homo sapiens OX=9606 GN=RCN2 PE=1 SV=1	8	22	8	36.9	2842.6	2797.2	3193.7	3686	3751.3	3610
High	O00754	Lysosomal alpha-mannosidase OS=Homo sapiens OX=9606 GN=MAN2B1 PE=1 SV=3	12	16	12	113.7	4085.4	3696.4	4219.7	6816.7	6990.8	6856.1
High	Q6P1J9	Parafibromin OS=Homo sapiens OX=9606 GN=CDC73 PE=1 SV=1	12	21	12	60.5	8797.1	8901.6	8791.9	8279.7	9016	8353.2
High	Q02878	60S ribosomal protein L6 OS=Homo sapiens OX=9606 GN=RPL6 PE=1 SV=3	11	42	11	32.7	27169	25988.1	23890.4	23166.1	22372.2	23077
High	Q7Z6E9	E3 ubiquitin-protein ligase RBBP6 OS=Homo sapiens OX=9606 GN=RBBP6 PE=1 SV=1	16	19	16	201.4	6302.9	5506.6	6183	5185.1	5409.4	5413.4
High	Q96C19	EF-hand domain-containing protein D2 OS=Homo sapiens OX=9606 GN=EFHD2 PE=1 SV=1	8	28	7	26.7	10067.2	10610.8	10813.4	10401.1	9991.2	9987.6
High	Q00325	Phosphate carrier protein, mitochondrial OS=Homo sapiens OX=9606 GN=SLC25A3 PE=1 SV=2	8	44	8	40.1	28112.8	26850.8	26414.8	28357.8	27143.3	28883.8
High	Q9Y5J1	U3 small nucleolar RNA-associated protein 18 homolog OS=Homo sapiens OX=9606 GN=UTP18 PE=1 SV=3	11	20	11	62	7839.9	7139.6	7827.5	6374.7	6614.3	6589.8
High	O95865	N(G),N(G)-dimethylarginine dimethylaminohydrolase 2 OS=Homo sapiens OX=9606 GN=DDAH2 PE=1 SV=1	9	21	8	29.6	5766.4	5882.1	6588.2	8454.7	8118.4	8467.6
High	Q06587	E3 ubiquitin-protein ligase RING1 OS=Homo sapiens OX=9606 GN=RING1 PE=1 SV=2	7	13	6	42.4	1599	1700.1	1802.8	1616.9	1754.5	1728.4
High	Q13098	COP9 signalosome complex subunit 1 OS=Homo sapiens OX=9606 GN=GPS1 PE=1 SV=4	11	21	11	55.5	5961	5987.9	6501.6	6472.5	6089.5	6264.5
High	P98155	Very low-density lipoprotein receptor OS=Homo sapiens OX=9606 GN=VLDLR PE=1 SV=1	10	20	10	96	11834.6	11066.2	11670.8	7094.4	7572.2	7128.3
High	Q9HC38	Glyoxalase domain-containing protein 4 OS=Homo sapiens OX=9606 GN=GLOD4 PE=1 SV=1	8	17	8	34.8	11516.1	11950.1	12314.5	13035	12133.1	12308.3
High	Q96KB5	Lymphokine-activated killer T-cell-originated protein kinase OS=Homo sapiens OX=9606 GN=PBK PE=1 SV=3	10	19	10	36.1	9602.7	10108.3	9997.7	8595.8	8639.2	8215.6
High	Q96DB5	Regulator of microtubule dynamics protein 1 OS=Homo sapiens OX=9606 GN=RMDN1 PE=1 SV=1	10	25	8	35.8	11075.2	10591.3	10768.1	10923	11695.6	11494.5
High	Q9ULX6	A-kinase anchor protein 8-like OS=Homo sapiens OX=9606 GN=AKAP8L PE=1 SV=4	8	16	8	71.6	4711.8	4660.1	4948.9	4997.3	5297.3	5138.8
High	O75436	Vacuolar protein sorting-associated protein 26A OS=Homo sapiens OX=9606 GN=VPS26A PE=1 SV=2	8	20	8	38.1	9193	9516.5	10015.8	10278.6	10507.2	10086.6
High	Q10471	Polypeptide N-acetylgalactosaminyltransferase 2 OS=Homo sapiens OX=9606 GN=GALNT2 PE=1 SV=1	12	18	12	64.7	11420.1	12730.8	6278.9	4813.8	5661.4	5015.8
High	P13489	Ribonuclease inhibitor OS=Homo sapiens OX=9606 GN=RNH1 PE=1 SV=2	10	26	10	49.9	10016.1	10727.7	11169.7	11560.7	11281.4	11179.3
High	Q6P4R8	Nuclear factor related to kappa-B-binding protein OS=Homo sapiens OX=9606 GN=NFRKB PE=1 SV=2	13	13	13	138.9	4414.6	4232.7	4643.5	3429.1	3595.5	3493.5
High	O96013	Serine/threonine-protein kinase PAK 4 OS=Homo sapiens OX=9606 GN=PAK4 PE=1 SV=1	12	16	12	64	7447.6	8069.4	8010.4	6021.3	6364.1	5971.8
High	Q13144	Translation initiation factor eIF-2B subunit epsilon OS=Homo sapiens OX=9606 GN=EIF2B5 PE=1 SV=3	10	13	10	80.3	2388.3	2531.2	2770.6	2875.7	2999	2899.9
High	Q92791	Endoplasmic reticulum protein SC65 OS=Homo sapiens OX=9606 GN=P3H4 PE=1 SV=1	10	20	10	50.3	6297.4	6506.3	6276.7	4136.1	4453.4	4203.5
High	O43399	Tumor protein D54 OS=Homo sapiens OX=9606 GN=TPD52L2 PE=1 SV=2	7	27	7	22.2	8086.1	8385.6	9127.1	11529.9	10860.3	11139.2
High	P36404	ADP-ribosylation factor-like protein 2 OS=Homo sapiens OX=9606 GN=ARL2 PE=1 SV=4	8	23	8	20.9	5644.3	5660.9	5942.6	5796.2	5639	5690.4
High	P30050	60S ribosomal protein L12 OS=Homo sapiens OX=9606 GN=RPL12 PE=1 SV=1	8	41	8	17.8	21445.6	19992.2	18038.6	20410	19905.9	20030.5
High	P53597	Succinate--CoA ligase [ADP/GDP-forming] subunit alpha, mitochondrial OS=Homo sapiens OX=9606 GN=SUCLG1 PE=1 SV=4	8	34	8	36.2	14710.7	13665.4	14816.3	13573.8	14114.4	13980.7
High	Q14139	Ubiquitin conjugation factor E4 A OS=Homo sapiens OX=9606 GN=UBE4A PE=1 SV=2	10	19	10	122.5	5173	5757.2	5790.9	6374.9	6603.6	6393.9
High	P09382	Galectin-1 OS=Homo sapiens OX=9606 GN=LGALS1 PE=1 SV=2	8	52	8	14.7	32002.7	34643.4	31796.9	33684.7	34155.5	33780.8
High	O60645	Exocyst complex component 3 OS=Homo sapiens OX=9606 GN=EXOC3 PE=1 SV=3	10	17	10	85.5	5996.1	6160.3	6683.3	7717	8016.6	7750.9
High	Q9NPI6	mRNA-decapping enzyme 1A OS=Homo sapiens OX=9606 GN=DCP1A PE=1 SV=3	11	15	11	63.2	5944.7	6259.3	6432.8	5149.5	5529.7	5352.3
High	Q4G0N4	NAD kinase 2, mitochondrial OS=Homo sapiens OX=9606 GN=NADK2 PE=1 SV=2	9	14	9	49.4	5250.9	5181.9	5547.1	4878.8	5440.5	5040.7
High	P22061	Protein-L-isoaspartate(D-aspartate) O-methyltransferase OS=Homo sapiens OX=9606 GN=PCMT1 PE=1 SV=4	9	17	9	24.6	6337.3	6539.4	6702.4	7697.7	7258.6	7234.9
High	Q13564	NEDD8-activating enzyme E1 regulatory subunit OS=Homo sapiens OX=9606 GN=NAE1 PE=1 SV=1	10	20	10	60.2	7961.3	8558.9	9222.8	9584.9	9791.4	9704
High	Q9UJX2	Cell division cycle protein 23 homolog OS=Homo sapiens OX=9606 GN=CDC23 PE=1 SV=3	11	17	11	68.8	4191.8	4004.7	4388.2	3802.4	3940.1	3728
High	O14802	DNA-directed RNA polymerase III subunit RPC1 OS=Homo sapiens OX=9606 GN=POLR3A PE=1 SV=2	14	18	13	155.5	5043.4	4892.2	5288.9	4491.4	4751.4	4470.6
High	Q15208	Serine/threonine-protein kinase 38 OS=Homo sapiens OX=9606 GN=STK38 PE=1 SV=1	9	20	8	54.2	3826.7	4017.6	4436.4	4401.2	4645.5	4380.1
High	Q9NNW7	Thioredoxin reductase 2, mitochondrial OS=Homo sapiens OX=9606 GN=TXNRD2 PE=1 SV=3	8	22	7	56.5	13355.8	14197	11161	11715.8	12983.1	12902.2
High	Q7Z589	BRCA2-interacting transcriptional repressor EMSY OS=Homo sapiens OX=9606 GN=EMSY PE=1 SV=2	13	15	13	141.4	3443.1	3109.2	3441.6	2998.2	3377.5	3196.3
High	Q9GZZ1	N-alpha-acetyltransferase 50 OS=Homo sapiens OX=9606 GN=NAA50 PE=1 SV=1	8	15	8	19.4	12261.7	13165.3	11420.5	11533.1	11593.2	11606.7
High	P04062	Lysosomal acid glucosylceramidase OS=Homo sapiens OX=9606 GN=GBA PE=1 SV=3	10	26	10	59.7	10719.6	9787.1	11074.5	10780.8	10979	10572.6
High	Q6NZY4	Zinc finger CCHC domain-containing protein 8 OS=Homo sapiens OX=9606 GN=ZCCHC8 PE=1 SV=2	11	13	11	78.5	3448.1	3286.8	3672.2	2935.4	3078.7	2876.6
High	Q9P2K8	eIF-2-alpha kinase GCN2 OS=Homo sapiens OX=9606 GN=EIF2AK4 PE=1 SV=3	13	17	13	186.8	4141.7	4325.1	4675.8	6077.6	6155.6	6002
High	Q3KQU3	MAP7 domain-containing protein 1 OS=Homo sapiens OX=9606 GN=MAP7D1 PE=1 SV=1	11	18	11	92.8	4232.7	4651.1	4740.7	5367.2	5314.3	5316.1
High	P11171	Protein 4.1 OS=Homo sapiens OX=9606 GN=EPB41 PE=1 SV=4	12	23	9	97	2608.6	2571.3	2841.8	2343.1	2387.4	2253.1
High	O75616	GTPase Era, mitochondrial OS=Homo sapiens OX=9606 GN=ERAL1 PE=1 SV=2	7	16	7	48.3	7968.3	7529.9	8295.4	7007.1	7423.7	7216.3
High	Q9P2B4	CTTNBP2 N-terminal-like protein OS=Homo sapiens OX=9606 GN=CTTNBP2NL PE=1 SV=2	11	16	11	70.1	4883.5	5041.9	5457.5	5883.6	5797.9	5769.6
High	Q9UBV2	Protein sel-1 homolog 1 OS=Homo sapiens OX=9606 GN=SEL1L PE=1 SV=3	11	15	11	88.7	5763	5718.9	5604.3	5925.7	6051.3	5993.2
High	P30041	Peroxiredoxin-6 OS=Homo sapiens OX=9606 GN=PRDX6 PE=1 SV=3	9	32	9	25	13910	14270.2	14270.7	15273.8	13870.3	14322.5
High	Q8WVX9	Fatty acyl-CoA reductase 1 OS=Homo sapiens OX=9606 GN=FAR1 PE=1 SV=1	9	16	9	59.3	5611.8	5067.2	5572.1	4384.7	4538.2	4452.1
High	Q96QR8	Transcriptional activator protein Pur-beta OS=Homo sapiens OX=9606 GN=PURB PE=1 SV=3	10	22	10	33.2	9178.9	8946	10145.3	9850.3	9865	9460.5
High	O75521	Enoyl-CoA delta isomerase 2, mitochondrial OS=Homo sapiens OX=9606 GN=ECI2 PE=1 SV=4	9	15	9	43.6	3112.5	2914.4	3243.9	5222.8	5614	5367.9
High	P55209	Nucleosome assembly protein 1-like 1 OS=Homo sapiens OX=9606 GN=NAP1L1 PE=1 SV=1	6	30	5	45.3	10200.2	10288	10925.3	11427.1	10316.6	10538.4
High	P07099	Epoxide hydrolase 1 OS=Homo sapiens OX=9606 GN=EPHX1 PE=1 SV=1	10	18	10	52.9	9778.1	10536.1	8020.5	7570.1	8034.7	7893
High	Q16537	Serine/threonine-protein phosphatase 2A 56 kDa regulatory subunit epsilon isoform OS=Homo sapiens OX=9606 GN=PPP2R5E PE=1 SV=1	10	16	8	54.7	5759	6003.5	5850.6	5212	4969.8	4922.9
High	Q96AG3	Solute carrier family 25 member 46 OS=Homo sapiens OX=9606 GN=SLC25A46 PE=1 SV=1	9	17	9	46.1	4198.7	4090.1	4475.3	5271.9	5618.4	5405.4
High	Q8IWT6	Volume-regulated anion channel subunit LRRC8A OS=Homo sapiens OX=9606 GN=LRRC8A PE=1 SV=1	12	15	9	94.1	1827.9	1747.5	1918.3	1735.3	1782.5	1741.6
High	O75439	Mitochondrial-processing peptidase subunit beta OS=Homo sapiens OX=9606 GN=PMPCB PE=1 SV=2	11	26	11	54.3	15024.4	13777.6	14211	13207.1	13457.3	13414.9
High	P15924	Desmoplakin OS=Homo sapiens OX=9606 GN=DSP PE=1 SV=3	17	18	17	331.6	3105.9	3291.4	3007.5	5418	5955.6	5445.3
High	P16401	Histone H1.5 OS=Homo sapiens OX=9606 GN=HIST1H1B PE=1 SV=3	9	60	6	22.6	35361	33904.4	22421.7	20503.8	23233.3	21574.3
High	Q9UKK3	Protein mono-ADP-ribosyltransferase PARP4 OS=Homo sapiens OX=9606 GN=PARP4 PE=1 SV=3	12	15	12	192.5	3508.4	3732.1	3929.2	3952.5	3897.3	3677.5
High	O15270	Serine palmitoyltransferase 2 OS=Homo sapiens OX=9606 GN=SPTLC2 PE=1 SV=1	12	18	12	62.9	4505.7	4212	4685.5	4708.8	5018.4	4785.1
High	Q8N6R0	eEF1A lysine and N-terminal methyltransferase OS=Homo sapiens OX=9606 GN=EEF1AKNMT PE=1 SV=1	11	18	11	78.7	4406.3	4600.4	4725.7	4984.6	4780.4	4846.8
High	P22830	Ferrochelatase, mitochondrial OS=Homo sapiens OX=9606 GN=FECH PE=1 SV=2	11	17	11	47.8	5824	5804.3	6192.1	6121.7	6605.6	6473.9
High	Q8TDY2	RB1-inducible coiled-coil protein 1 OS=Homo sapiens OX=9606 GN=RB1CC1 PE=1 SV=3	13	15	13	183	1603.2	1686.7	1821.4	2219.9	2346.2	2257.5
High	Q7Z7G8	Vacuolar protein sorting-associated protein 13B OS=Homo sapiens OX=9606 GN=VPS13B PE=1 SV=2	13	14	13	448.4	2698.5	2750.3	2977.8	2927.9	3134.6	2854.4
High	Q14667	Protein KIAA0100 OS=Homo sapiens OX=9606 GN=KIAA0100 PE=1 SV=3	16	17	16	253.5	2647	2657.6	2936.7	3022.5	2956.3	2825.3
High	Q8IXT5	RNA-binding protein 12B OS=Homo sapiens OX=9606 GN=RBM12B PE=1 SV=2	15	18	15	118	5590.2	5231.4	5720	4975.9	5269.5	4971.2
High	O75821	Eukaryotic translation initiation factor 3 subunit G OS=Homo sapiens OX=9606 GN=EIF3G PE=1 SV=2	10	18	10	35.6	4057.1	4379.6	4697.2	4188.8	4277.4	4077.3
High	Q8IZ73	RNA pseudouridylate synthase domain-containing protein 2 OS=Homo sapiens OX=9606 GN=RPUSD2 PE=1 SV=2	8	17	8	61.3	3536.4	3604.1	3967.4	3473.1	3623.2	3613.3
High	Q96II8	Leucine-rich repeat and calponin homology domain-containing protein 3 OS=Homo sapiens OX=9606 GN=LRCH3 PE=1 SV=2	12	17	10	86	4110.1	4540	4754.9	4648.5	5013.4	4781.3
High	P04040	Catalase OS=Homo sapiens OX=9606 GN=CAT PE=1 SV=3	10	13	10	59.7	7895.3	7921	7999.4	7245.1	8030.7	7484.2
High	Q96I25	Splicing factor 45 OS=Homo sapiens OX=9606 GN=RBM17 PE=1 SV=1	10	15	10	44.9	8254.1	7852.8	7840.4	6861.2	7294.9	7112.4
High	Q96DH6	RNA-binding protein Musashi homolog 2 OS=Homo sapiens OX=9606 GN=MSI2 PE=1 SV=1	9	21	7	35.2	9896.6	10686	10434.6	8637.6	9494.8	8962
High	Q9Y5L0	Transportin-3 OS=Homo sapiens OX=9606 GN=TNPO3 PE=1 SV=3	10	17	10	104.1	9109.8	9077.6	7425.6	8258.5	8533.4	8153.5
High	Q9NW64	Pre-mRNA-splicing factor RBM22 OS=Homo sapiens OX=9606 GN=RBM22 PE=1 SV=1	10	17	10	46.9	10729.7	10089.3	10586.7	9801	10189.5	10037.8
High	P04424	Argininosuccinate lyase OS=Homo sapiens OX=9606 GN=ASL PE=1 SV=4	8	17	8	51.6	6509.8	6758.9	7365.8	9455.2	8736.3	9018.7
High	P62906	60S ribosomal protein L10a OS=Homo sapiens OX=9606 GN=RPL10A PE=1 SV=2	8	34	8	24.8	26690.1	25826.6	22364.8	25504.2	25266.8	25449.4
High	P51153	Ras-related protein Rab-13 OS=Homo sapiens OX=9606 GN=RAB13 PE=1 SV=1	9	37	7	22.8	6258.2	6443.8	6714.8	7972.7	7894.8	7727.7
High	O15439	Multidrug resistance-associated protein 4 OS=Homo sapiens OX=9606 GN=ABCC4 PE=1 SV=3	13	13	13	149.4	2324.5	2307.7	2517.2	2367.6	2570	2362.9
High	Q96KG9	N-terminal kinase-like protein OS=Homo sapiens OX=9606 GN=SCYL1 PE=1 SV=1	10	15	10	89.6	6901.2	7171.3	7249.3	7863.4	7387.4	7739.2
High	Q70EL1	Inactive ubiquitin carboxyl-terminal hydrolase 54 OS=Homo sapiens OX=9606 GN=USP54 PE=1 SV=4	12	14	12	187.3	3460.8	3429.7	3737.7	2733.4	2716	2553.7
High	Q08752	Peptidyl-prolyl cis-trans isomerase D OS=Homo sapiens OX=9606 GN=PPID PE=1 SV=3	11	20	11	40.7	11544.6	11945.1	12004.5	11125.1	10708.7	10750.9
High	P53367	Arfaptin-1 OS=Homo sapiens OX=9606 GN=ARFIP1 PE=1 SV=2	9	14	9	41.7	3645.6	3796.7	4118	5117.1	4816.1	4850.7
High	O94842	TOX high mobility group box family member 4 OS=Homo sapiens OX=9606 GN=TOX4 PE=1 SV=1	10	14	10	66.2	4021.8	3673.4	4141.5	3284.8	3454.7	3378.4
High	Q53F19	Nuclear cap-binding protein subunit 3 OS=Homo sapiens OX=9606 GN=NCBP3 PE=1 SV=2	9	15	9	70.5	3787.6	3569.8	4070.3	3734.1	3938.7	3686.9
High	Q8IWT3	Cullin-9 OS=Homo sapiens OX=9606 GN=CUL9 PE=1 SV=2	15	16	12	281	2626.7	2693.2	2869.9	3488.4	3443	3399
High	Q6IAA8	Ragulator complex protein LAMTOR1 OS=Homo sapiens OX=9606 GN=LAMTOR1 PE=1 SV=2	6	18	6	17.7	6890.5	7127.8	7527.4	7264.2	8213	7938.4
High	O75475	PC4 and SFRS1-interacting protein OS=Homo sapiens OX=9606 GN=PSIP1 PE=1 SV=1	14	22	13	60.1	14372.5	13297.6	12313.7	15043.5	14637.8	15372.6
High	Q8WUA4	General transcription factor 3C polypeptide 2 OS=Homo sapiens OX=9606 GN=GTF3C2 PE=1 SV=2	12	16	12	100.6	6511.7	6095.2	6167.1	4973.8	5258.2	5180.9
High	P20936	Ras GTPase-activating protein 1 OS=Homo sapiens OX=9606 GN=RASA1 PE=1 SV=1	13	18	13	116.3	4458.1	4790.3	5114.8	4849.9	4949.5	4867.7
High	P50281	Matrix metalloproteinase-14 OS=Homo sapiens OX=9606 GN=MMP14 PE=1 SV=3	10	21	9	65.9	6001.2	5706.2	5291.4	5482	6002	5856
High	Q8WXX5	DnaJ homolog subfamily C member 9 OS=Homo sapiens OX=9606 GN=DNAJC9 PE=1 SV=1	8	17	8	29.9	9979.6	10152.4	10100.2	7611.7	7889.8	7447.1
High	Q9BQ70	Transcription factor 25 OS=Homo sapiens OX=9606 GN=TCF25 PE=1 SV=1	10	14	10	76.6	3842.9	3948.9	4323	4558	4540.1	4437.1
High	P62244	40S ribosomal protein S15a OS=Homo sapiens OX=9606 GN=RPS15A PE=1 SV=2	8	41	8	14.8	17463.6	17379.2	17689.5	17485.4	16443.1	16742.9
High	Q13155	Aminoacyl tRNA synthase complex-interacting multifunctional protein 2 OS=Homo sapiens OX=9606 GN=AIMP2 PE=1 SV=2	9	22	9	35.3	10781.3	10739	10136.4	10313.2	10574	10382.1
High	Q8IVD9	NudC domain-containing protein 3 OS=Homo sapiens OX=9606 GN=NUDCD3 PE=1 SV=3	7	12	7	40.8	2739.2	2903.7	3230.3	3042.7	2950.7	2911.2
High	Q8TD26	Chromodomain-helicase-DNA-binding protein 6 OS=Homo sapiens OX=9606 GN=CHD6 PE=1 SV=4	12	16	7	305.2	1969.5	1881.7	2093.3	2037.8	2209.4	2143
High	O43292	Glycosylphosphatidylinositol anchor attachment 1 protein OS=Homo sapiens OX=9606 GN=GPAA1 PE=1 SV=3	6	16	6	67.6	2877.4	2880.6	3213.9	2828.6	3050.9	2895.3
High	Q8IWJ2	GRIP and coiled-coil domain-containing protein 2 OS=Homo sapiens OX=9606 GN=GCC2 PE=1 SV=4	14	17	13	195.8	2979.6	2865.6	3288.1	2805.9	2820.4	2685
High	O14662	Syntaxin-16 OS=Homo sapiens OX=9606 GN=STX16 PE=1 SV=3	10	18	10	37	6069.3	5852.9	6340.2	5163.4	5618.8	5352.7
High	Q06203	Amidophosphoribosyltransferase OS=Homo sapiens OX=9606 GN=PPAT PE=1 SV=1	10	16	10	57.4	4637.3	4839.1	5164.5	3767.5	3762.5	3784.9
High	P13929	Beta-enolase OS=Homo sapiens OX=9606 GN=ENO3 PE=1 SV=5	9	28	7	47	6665.5	7079.4	7705.5	6364.6	5981.1	8952.6
High	Q00688	Peptidyl-prolyl cis-trans isomerase FKBP3 OS=Homo sapiens OX=9606 GN=FKBP3 PE=1 SV=1	9	25	9	25.2	18206.6	18778.4	18006.7	17738.1	17570.1	17673.8
High	Q9P000	COMM domain-containing protein 9 OS=Homo sapiens OX=9606 GN=COMMD9 PE=1 SV=2	7	16	7	21.8	6811	6998.3	7470.9	8499.2	7816.3	7918.2
High	Q8NFW8	N-acylneuraminate cytidylyltransferase OS=Homo sapiens OX=9606 GN=CMAS PE=1 SV=2	12	21	12	48.3	6392.6	6323.4	6720.6	7405.2	7474.8	7533.3
High	Q9UL63	Muskelin OS=Homo sapiens OX=9606 GN=MKLN1 PE=1 SV=2	10	14	10	84.7	3500	3775.6	4078.5	3032.8	3352.5	3199.4
High	O43156	TELO2-interacting protein 1 homolog OS=Homo sapiens OX=9606 GN=TTI1 PE=1 SV=3	12	21	12	122	6852.7	7046.3	7261.3	6584.3	6510.5	6309.7
High	Q99653	Calcineurin B homologous protein 1 OS=Homo sapiens OX=9606 GN=CHP1 PE=1 SV=3	8	22	8	22.4	6321.5	6516.2	6891.3	5672.5	6288.8	5912.2
High	O15382	Branched-chain-amino-acid aminotransferase, mitochondrial OS=Homo sapiens OX=9606 GN=BCAT2 PE=1 SV=2	8	17	8	44.3	8952.3	8697.5	8193.1	7329.3	8081.2	7977.5
High	Q9Y5L4	Mitochondrial import inner membrane translocase subunit Tim13 OS=Homo sapiens OX=9606 GN=TIMM13 PE=1 SV=1	5	24	5	10.5	14512.1	12479.5	13884.4	14564.5	14161	14004.3
High	O43861	Probable phospholipid-transporting ATPase IIB OS=Homo sapiens OX=9606 GN=ATP9B PE=2 SV=4	8	16	6	129.2	1073.3	955.2	1079.3	1172.5	1237.5	1151.8
High	Q96CV9	Optineurin OS=Homo sapiens OX=9606 GN=OPTN PE=1 SV=3	10	17	10	65.9	3226.2	3470.4	3666.7	6519.2	6128.3	6101.1
High	P15121	Aldo-keto reductase family 1 member B1 OS=Homo sapiens OX=9606 GN=AKR1B1 PE=1 SV=3	10	37	9	35.8	7831.6	7451.7	8525.1	15990.7	6988.2	14674.5
High	Q8IWR0	Zinc finger CCCH domain-containing protein 7A OS=Homo sapiens OX=9606 GN=ZC3H7A PE=1 SV=1	14	24	14	110.5	12595.7	14719.5	10306.9	12894.9	14039.4	13524.7
High	Q9H0P0	Cytosolic 5'-nucleotidase 3A OS=Homo sapiens OX=9606 GN=NT5C3A PE=1 SV=3	11	18	11	37.9	6588.2	6216.3	6864.4	5132.3	5349.4	5235.4
High	Q9NQG5	Regulation of nuclear pre-mRNA domain-containing protein 1B OS=Homo sapiens OX=9606 GN=RPRD1B PE=1 SV=1	9	17	9	36.9	7135.4	7140.2	7303.4	6560.4	6860.1	6701.2
High	Q96AX1	Vacuolar protein sorting-associated protein 33A OS=Homo sapiens OX=9606 GN=VPS33A PE=1 SV=1	12	18	12	67.6	3809.7	3998.7	4299.9	4522.4	4711.5	4524.9
High	Q9Y450	HBS1-like protein OS=Homo sapiens OX=9606 GN=HBS1L PE=1 SV=1	12	16	12	75.4	6518.1	6799.6	7240.7	6374.7	6404.6	6174.5
High	Q9NQH7	Xaa-Pro aminopeptidase 3 OS=Homo sapiens OX=9606 GN=XPNPEP3 PE=1 SV=1	7	25	6	57	5193.6	5360.9	5284.4	4107.5	4795.1	4145.3
High	Q8WWH5	Probable tRNA pseudouridine synthase 1 OS=Homo sapiens OX=9606 GN=TRUB1 PE=1 SV=1	12	16	12	37.2	5158.5	5136.2	5506.8	5271.2	5314.7	5238.7
High	Q63HR2	Tensin-2 OS=Homo sapiens OX=9606 GN=TNS2 PE=1 SV=2	11	16	11	152.5	3353.4	3452.7	3837.7	3016.1	2967.9	2850
High	P40925	Malate dehydrogenase, cytoplasmic OS=Homo sapiens OX=9606 GN=MDH1 PE=1 SV=4	9	26	9	36.4	15239.1	17010.8	14776.7	17068.9	14576.9	16326.2
High	Q9BR76	Coronin-1B OS=Homo sapiens OX=9606 GN=CORO1B PE=1 SV=1	11	27	10	54.2	19139.4	19209	18261.3	24802.4	16980.6	23612.4
High	Q66K74	Microtubule-associated protein 1S OS=Homo sapiens OX=9606 GN=MAP1S PE=1 SV=2	10	18	10	112.1	5138.5	5202.5	5465.8	5608.1	5615.9	5633.7
High	O60684	Importin subunit alpha-7 OS=Homo sapiens OX=9606 GN=KPNA6 PE=1 SV=1	9	19	6	60	2037.3	2064.6	2222.1	1970.1	2026.5	1968.6
High	Q9BWH6	RNA polymerase II-associated protein 1 OS=Homo sapiens OX=9606 GN=RPAP1 PE=1 SV=3	13	15	13	152.7	2582.6	2678.5	2908.2	2717.9	2640.4	2633.3
High	Q96EY1	DnaJ homolog subfamily A member 3, mitochondrial OS=Homo sapiens OX=9606 GN=DNAJA3 PE=1 SV=2	9	19	9	52.5	8113.4	7844.1	8227.4	6793.1	7356.3	7072.9
High	Q7Z4W1	L-xylulose reductase OS=Homo sapiens OX=9606 GN=DCXR PE=1 SV=2	8	21	8	25.9	9053.8	8925.6	8922.1	8322.4	8897.7	8797.9
High	Q9Y263	Phospholipase A-2-activating protein OS=Homo sapiens OX=9606 GN=PLAA PE=1 SV=2	10	15	10	87.1	3656.7	4176	4197.3	4074.9	4410.5	4299.3
High	O95721	Synaptosomal-associated protein 29 OS=Homo sapiens OX=9606 GN=SNAP29 PE=1 SV=1	7	19	7	29	9597	9870.9	10477.8	10656.8	10359.2	10476.2
High	P78332	RNA-binding protein 6 OS=Homo sapiens OX=9606 GN=RBM6 PE=1 SV=5	17	23	16	128.6	7298.4	7223.8	7671.8	6307.1	6992.6	6464.6
High	Q04656	Copper-transporting ATPase 1 OS=Homo sapiens OX=9606 GN=ATP7A PE=1 SV=4	12	18	12	163.3	8291	7855.6	8522.8	8421.9	8570.4	8535.2
High	Q03518	Antigen peptide transporter 1 OS=Homo sapiens OX=9606 GN=TAP1 PE=1 SV=2	9	15	9	87.2	6224.4	5994.7	6252.9	5647.9	6152.9	5944.8
High	Q99729	Heterogeneous nuclear ribonucleoprotein A/B OS=Homo sapiens OX=9606 GN=HNRNPAB PE=1 SV=2	7	47	6	36.2	24067.1	23785.8	19459.2	19800.4	21020.3	20760.6
High	Q9UKY7	Protein CDV3 homolog OS=Homo sapiens OX=9606 GN=CDV3 PE=1 SV=1	8	14	8	27.3	5500.9	5659.1	5965.3	5836.5	5826.5	5652.1
High	Q15363	Transmembrane emp24 domain-containing protein 2 OS=Homo sapiens OX=9606 GN=TMED2 PE=1 SV=1	6	35	6	22.7	25888.7	26652.2	18258.6	19389	19646.2	20031.4
High	O95359	Transforming acidic coiled-coil-containing protein 2 OS=Homo sapiens OX=9606 GN=TACC2 PE=1 SV=3	10	15	7	309.2	2117.1	2146.9	2429.5	2251.1	2167.6	2123.4
[truncated: 5,892 more rows]

## Sheet: Fold changes
Differentially expressed proteins between UM22 vector control and BAP1 reintroduced cells. Positive fold change indicates greater expression after reintroduction.
ID	logFC	p	q	Gene
Serine/threonine-protein kinase 38-like OS=Homo sapiens OX=9606 GN=STK38L PE=1 SV=3	3.06405	4.07057e-12	2.3528e-08	STK38L
RNA binding motif protein, X-linked-like-1 OS=Homo sapiens OX=9606 GN=RBMXL1 PE=1 SV=1	2.51225	6.55481e-12	2.3528e-08	RBMXL1
H(+)/Cl(-) exchange transporter 4 OS=Homo sapiens OX=9606 GN=CLCN4 PE=1 SV=2	2.90115	8.94714e-12	2.3528e-08	CLCN4
Ubiquitin carboxyl-terminal hydrolase BAP1 OS=Homo sapiens OX=9606 GN=BAP1 PE=1 SV=2	2.85642	1.37236e-11	2.40458e-08	BAP1
Kynurenine--oxoglutarate transaminase 3 OS=Homo sapiens OX=9606 GN=KYAT3 PE=1 SV=1	2.81575	1.52401e-11	2.40458e-08	CCBL2
Transcription factor SOX-5 OS=Homo sapiens OX=9606 GN=SOX5 PE=1 SV=3	2.90995	6.31415e-11	8.30206e-08	SOX5
Hepatocyte growth factor receptor OS=Homo sapiens OX=9606 GN=MET PE=1 SV=4	2.03289	1.15422e-10	1.19127e-07	MET
Integrin alpha-6 OS=Homo sapiens OX=9606 GN=ITGA6 PE=1 SV=5	-1.87728	1.30917e-10	1.19127e-07	ITGA6
Regulator of microtubule dynamics protein 2 OS=Homo sapiens OX=9606 GN=RMDN2 PE=1 SV=2	2.25186	1.38801e-10	1.19127e-07	RMDN2
DnaJ homolog subfamily C member 12 OS=Homo sapiens OX=9606 GN=DNAJC12 PE=1 SV=1	3.4855	1.51004e-10	1.19127e-07	DNAJC12
Histone deacetylase 9 OS=Homo sapiens OX=9606 GN=HDAC9 PE=1 SV=2	2.78938	1.80578e-10	1.29508e-07	HDAC9
WAP four-disulfide core domain protein 1 OS=Homo sapiens OX=9606 GN=WFDC1 PE=2 SV=2	2.82522	2.12066e-10	1.39415e-07	WFDC1
Neurosecretory protein VGF OS=Homo sapiens OX=9606 GN=VGF PE=1 SV=2	-2.03078	3.38951e-10	1.96315e-07	VGF
Tudor and KH domain-containing protein OS=Homo sapiens OX=9606 GN=TDRKH PE=1 SV=2	2.25496	3.48386e-10	1.96315e-07	TDRKH
Sorbin and SH3 domain-containing protein 2 OS=Homo sapiens OX=9606 GN=SORBS2 PE=1 SV=3	1.90376	4.83523e-10	2.2394e-07	SORBS2
Carbamoyl-phosphate synthase [ammonia], mitochondrial OS=Homo sapiens OX=9606 GN=CPS1 PE=1 SV=2	1.62372	4.95727e-10	2.2394e-07	CPS1
Collagen alpha-3(IX) chain OS=Homo sapiens OX=9606 GN=COL9A3 PE=1 SV=2	1.99796	5.00632e-10	2.2394e-07	COL9A3
Serine/threonine-protein kinase MARK1 OS=Homo sapiens OX=9606 GN=MARK1 PE=1 SV=2	1.9655	5.10954e-10	2.2394e-07	MARK1
Mitogen-activated protein kinase 4 OS=Homo sapiens OX=9606 GN=MAPK4 PE=1 SV=2	-1.88617	5.71862e-10	2.37443e-07	MAPK4
55 kDa erythrocyte membrane protein OS=Homo sapiens OX=9606 GN=MPP1 PE=1 SV=2	1.87313	6.26403e-10	2.47085e-07	MPP1
cGMP-dependent protein kinase 1 OS=Homo sapiens OX=9606 GN=PRKG1 PE=1 SV=3	2.67876	7.52751e-10	2.70203e-07	PRKG1
Succinate--hydroxymethylglutarate CoA-transferase OS=Homo sapiens OX=9606 GN=SUGCT PE=1 SV=2	1.91539	7.53513e-10	2.70203e-07	SUGCT
Peroxidasin homolog OS=Homo sapiens OX=9606 GN=PXDN PE=1 SV=2	-2.19534	8.7277e-10	2.98734e-07	PXDN
Neural cell adhesion molecule 2 OS=Homo sapiens OX=9606 GN=NCAM2 PE=1 SV=2	1.90399	9.44708e-10	2.98734e-07	NCAM2
Neuroligin-1 OS=Homo sapiens OX=9606 GN=NLGN1 PE=1 SV=2	1.85543	9.4668e-10	2.98734e-07	NLGN1
Protein sidekick-2 OS=Homo sapiens OX=9606 GN=SDK2 PE=1 SV=3	-1.63078	1.20222e-09	3.64781e-07	SDK2
ATP-binding cassette sub-family C member 11 OS=Homo sapiens OX=9606 GN=ABCC11 PE=1 SV=1	-1.67466	1.42888e-09	4.00018e-07	ABCC11
Ataxin-1 OS=Homo sapiens OX=9606 GN=ATXN1 PE=1 SV=2	1.47146	1.45536e-09	4.00018e-07	ATXN1
Tartrate-resistant acid phosphatase type 5 OS=Homo sapiens OX=9606 GN=ACP5 PE=1 SV=3	1.60302	1.47047e-09	4.00018e-07	ACP5
Alpha-aminoadipic semialdehyde synthase, mitochondrial OS=Homo sapiens OX=9606 GN=AASS PE=1 SV=1	1.56695	1.69247e-09	4.45062e-07	AASS
Bone marrow stromal antigen 2 OS=Homo sapiens OX=9606 GN=BST2 PE=1 SV=1	-2.74488	1.96428e-09	4.85518e-07	BST2
Tyrosine-protein phosphatase non-receptor type 13 OS=Homo sapiens OX=9606 GN=PTPN13 PE=1 SV=2	1.53045	1.9694e-09	4.85518e-07	PTPN13
Intraflagellar transport protein 43 homolog OS=Homo sapiens OX=9606 GN=IFT43 PE=1 SV=3	1.45539	2.11412e-09	5.0402e-07	IFT43
Muscular LMNA-interacting protein OS=Homo sapiens OX=9606 GN=MLIP PE=1 SV=3	1.51553	2.17222e-09	5.0402e-07	MLIP
Peptidyl-prolyl cis-trans isomerase FKBP7 OS=Homo sapiens OX=9606 GN=FKBP7 PE=1 SV=2	1.30011	2.29787e-09	5.17941e-07	FKBP7
Asparagine synthetase [glutamine-hydrolyzing] OS=Homo sapiens OX=9606 GN=ASNS PE=1 SV=4	-1.25625	2.99756e-09	6.56882e-07	ASNS
Rho GTPase-activating protein 42 OS=Homo sapiens OX=9606 GN=ARHGAP42 PE=1 SV=3	1.28111	3.4984e-09	7.40739e-07	ARHGAP42
RNA-binding protein 20 OS=Homo sapiens OX=9606 GN=RBM20 PE=1 SV=3	2.79138	3.56802e-09	7.40739e-07	RBM20
Chromodomain-helicase-DNA-binding protein 5 OS=Homo sapiens OX=9606 GN=CHD5 PE=1 SV=1	1.53561	3.99518e-09	7.96833e-07	CHD5
Microtubule-associated protein 2 OS=Homo sapiens OX=9606 GN=MAP2 PE=1 SV=4	2.89759	4.19948e-09	7.96833e-07	MAP2
Ribosomal protein S6 kinase alpha-6 OS=Homo sapiens OX=9606 GN=RPS6KA6 PE=1 SV=1	1.36649	4.24969e-09	7.96833e-07	RPS6KA6
Beta-1-syntrophin OS=Homo sapiens OX=9606 GN=SNTB1 PE=1 SV=3	1.56868	4.29008e-09	7.96833e-07	SNTB1
Interferon-induced transmembrane protein 3 OS=Homo sapiens OX=9606 GN=IFITM3 PE=1 SV=2	-1.81577	4.48634e-09	7.96833e-07	IFITM3
Aldehyde dehydrogenase, mitochondrial OS=Homo sapiens OX=9606 GN=ALDH2 PE=1 SV=2	1.71089	4.53487e-09	7.96833e-07	ALDH2
S-formylglutathione hydrolase OS=Homo sapiens OX=9606 GN=ESD PE=1 SV=2	1.2893	4.66653e-09	7.96833e-07	ESD
Voltage-dependent calcium channel subunit alpha-2/delta-1 OS=Homo sapiens OX=9606 GN=CACNA2D1 PE=1 SV=3	1.29907	4.72833e-09	7.96833e-07	CACNA2D1
Protein unc-13 homolog B OS=Homo sapiens OX=9606 GN=UNC13B PE=1 SV=2	1.55175	4.78459e-09	7.96833e-07	UNC13B
Gamma-enolase OS=Homo sapiens OX=9606 GN=ENO2 PE=1 SV=3	-1.36861	5.07191e-09	7.96833e-07	ENO2
STE20/SPS1-related proline-alanine-rich protein kinase OS=Homo sapiens OX=9606 GN=STK39 PE=1 SV=3	1.28023	5.09687e-09	7.96833e-07	STK39
Glycogen phosphorylase, liver form OS=Homo sapiens OX=9606 GN=PYGL PE=1 SV=4	2.23298	5.10153e-09	7.96833e-07	PYGL
Cortactin-binding protein 2 OS=Homo sapiens OX=9606 GN=CTTNBP2 PE=1 SV=1	1.39937	5.15129e-09	7.96833e-07	CTTNBP2
Insulin-like growth factor 2 mRNA-binding protein 3 OS=Homo sapiens OX=9606 GN=IGF2BP3 PE=1 SV=2	1.30986	5.50694e-09	8.35466e-07	IGF2BP3
Polypeptide N-acetylgalactosaminyltransferase 14 OS=Homo sapiens OX=9606 GN=GALNT14 PE=1 SV=1	-1.60049	5.82445e-09	8.66964e-07	GALNT14
High affinity cationic amino acid transporter 1 OS=Homo sapiens OX=9606 GN=SLC7A1 PE=1 SV=1	-1.404	6.27648e-09	9.16948e-07	SLC7A1
Mitochondrial carnitine/acylcarnitine carrier protein OS=Homo sapiens OX=9606 GN=SLC25A20 PE=1 SV=1	1.49544	6.52613e-09	9.36084e-07	SLC25A20
Carbonic anhydrase-related protein OS=Homo sapiens OX=9606 GN=CA8 PE=1 SV=3	1.6318	6.69066e-09	9.40644e-07	CA8
6-phosphofructo-2-kinase/fructose-2,6-bisphosphatase 2 OS=Homo sapiens OX=9606 GN=PFKFB2 PE=1 SV=2	1.32638	6.79639e-09	9.40644e-07	PFKFB2
Phospholipid-transporting ATPase IA OS=Homo sapiens OX=9606 GN=ATP8A1 PE=1 SV=1	1.74637	7.03572e-09	9.52296e-07	ATP8A1
Cyclin-dependent kinase 14 OS=Homo sapiens OX=9606 GN=CDK14 PE=1 SV=3	1.52366	7.14592e-09	9.52296e-07	CDK14
Bone morphogenetic protein receptor type-2 OS=Homo sapiens OX=9606 GN=BMPR2 PE=1 SV=2	1.23722	7.24271e-09	9.52296e-07	BMPR2
Deoxynucleoside triphosphate triphosphohydrolase SAMHD1 OS=Homo sapiens OX=9606 GN=SAMHD1 PE=1 SV=2	1.06854	7.58943e-09	9.73494e-07	SAMHD1
Cholinesterase OS=Homo sapiens OX=9606 GN=BCHE PE=1 SV=1	1.42253	7.70849e-09	9.73494e-07	BCHE
Protein PTHB1 OS=Homo sapiens OX=9606 GN=BBS9 PE=1 SV=1	1.2551	7.9343e-09	9.73494e-07	BBS9
Multiple epidermal growth factor-like domains protein 9 OS=Homo sapiens OX=9606 GN=MEGF9 PE=2 SV=3	1.70303	7.95872e-09	9.73494e-07	MEGF9
A-kinase anchor protein 2 OS=Homo sapiens OX=9606 GN=AKAP2 PE=1 SV=3	1.27672	8.02093e-09	9.73494e-07	AKAP2
Cadherin-19 OS=Homo sapiens OX=9606 GN=CDH19 PE=2 SV=1	1.89258	9.2358e-09	1.09328e-06	CDH19
Bardet-Biedl syndrome 1 protein OS=Homo sapiens OX=9606 GN=BBS1 PE=1 SV=1	1.01965	9.28509e-09	1.09328e-06	BBS1
1-phosphatidylinositol 4,5-bisphosphate phosphodiesterase beta-4 OS=Homo sapiens OX=9606 GN=PLCB4 PE=1 SV=3	1.82831	9.68844e-09	1.11233e-06	PLCB4
Actin filament-associated protein 1-like 1 OS=Homo sapiens OX=9606 GN=AFAP1L1 PE=1 SV=2	1.22828	9.86275e-09	1.11233e-06	AFAP1L1
Echinoderm microtubule-associated protein-like 1 OS=Homo sapiens OX=9606 GN=EML1 PE=1 SV=3	1.33233	9.8698e-09	1.11233e-06	EML1
Kinesin-like protein KIF7 OS=Homo sapiens OX=9606 GN=KIF7 PE=1 SV=2	1.2678	1.01197e-08	1.11394e-06	KIF7
Immunoglobulin kappa constant OS=Homo sapiens OX=9606 GN=IGKC PE=1 SV=2	1.17757	1.01665e-08	1.11394e-06	IGKC
Myristoylated alanine-rich C-kinase substrate OS=Homo sapiens OX=9606 GN=MARCKS PE=1 SV=4	1.29773	1.07696e-08	1.16385e-06	MARCKS
2'-5'-oligoadenylate synthase 2 OS=Homo sapiens OX=9606 GN=OAS2 PE=1 SV=3	-2.03927	1.14677e-08	1.21608e-06	OAS2
Leucine zipper transcription factor-like protein 1 OS=Homo sapiens OX=9606 GN=LZTFL1 PE=1 SV=1	1.28778	1.15612e-08	1.21608e-06	LZTFL1
Soluble lamin-associated protein of 75 kDa OS=Homo sapiens OX=9606 GN=FAM169A PE=1 SV=2	1.25961	1.1809e-08	1.22581e-06	FAM169A
Glycerophosphodiester phosphodiesterase domain-containing protein 5 OS=Homo sapiens OX=9606 GN=GDPD5 PE=1 SV=2	-1.31251	1.2261e-08	1.25619e-06	GDPD5
Protein CREG1 OS=Homo sapiens OX=9606 GN=CREG1 PE=1 SV=1	1.2006	1.2751e-08	1.28965e-06	CREG1
Gasdermin-E OS=Homo sapiens OX=9606 GN=GSDME PE=1 SV=2	1.28	1.30947e-08	1.3062e-06	DFNA5
Glucose 1,6-bisphosphate synthase OS=Homo sapiens OX=9606 GN=PGM2L1 PE=1 SV=3	1.06976	1.32458e-08	1.3062e-06	PGM2L1
Folate transporter 1 OS=Homo sapiens OX=9606 GN=SLC19A1 PE=1 SV=3	-1.07232	1.4042e-08	1.34454e-06	SLC19A1
Ras-related protein Rab-8B OS=Homo sapiens OX=9606 GN=RAB8B PE=1 SV=2	1.19491	1.40921e-08	1.34454e-06	RAB8B
Integrin alpha-2 OS=Homo sapiens OX=9606 GN=ITGA2 PE=1 SV=1	1.07397	1.41746e-08	1.34454e-06	ITGA2
Sorbin and SH3 domain-containing protein 1 OS=Homo sapiens OX=9606 GN=SORBS1 PE=1 SV=3	1.12916	1.43163e-08	1.34454e-06	SORBS1
CMP-N-acetylneuraminate-beta-galactosamide-alpha-2,3-sialyltransferase 1 OS=Homo sapiens OX=9606 GN=ST3GAL1 PE=2 SV=1	-1.00497	1.45009e-08	1.34586e-06	ST3GAL1
Extracellular superoxide dismutase [Cu-Zn] OS=Homo sapiens OX=9606 GN=SOD3 PE=1 SV=2	1.80907	1.47764e-08	1.35548e-06	SOD3
Integrin alpha-1 OS=Homo sapiens OX=9606 GN=ITGA1 PE=1 SV=2	2.29767	1.52511e-08	1.38295e-06	ITGA1
PH and SEC7 domain-containing protein 3 OS=Homo sapiens OX=9606 GN=PSD3 PE=1 SV=2	1.69726	1.57434e-08	1.39799e-06	PSD3
Rap1 GTPase-activating protein 1 OS=Homo sapiens OX=9606 GN=RAP1GAP PE=1 SV=2	-1.24631	1.58107e-08	1.39799e-06	RAP1GAP
60S ribosomal protein L22-like 1 OS=Homo sapiens OX=9606 GN=RPL22L1 PE=1 SV=2	-1.16326	1.59487e-08	1.39799e-06	RPL22L1
Ras-related protein Rab-31 OS=Homo sapiens OX=9606 GN=RAB31 PE=1 SV=1	0.969904	1.67704e-08	1.44694e-06	RAB31
Calcium/calmodulin-dependent protein kinase type II subunit delta OS=Homo sapiens OX=9606 GN=CAMK2D PE=1 SV=3	1.46955	1.69573e-08	1.44694e-06	CAMK2D
Selenocysteine insertion sequence-binding protein 2-like OS=Homo sapiens OX=9606 GN=SECISBP2L PE=1 SV=3	1.04431	1.70718e-08	1.44694e-06	SECISBP2L
T-box transcription factor TBX2 OS=Homo sapiens OX=9606 GN=TBX2 PE=1 SV=3	1.27534	1.72408e-08	1.44694e-06	TBX2
Tubulin alpha-8 chain OS=Homo sapiens OX=9606 GN=TUBA8 PE=1 SV=1	1.4352	1.96661e-08	1.63311e-06	TUBA8
Cell adhesion molecule 1 OS=Homo sapiens OX=9606 GN=CADM1 PE=1 SV=2	-1.18386	2.26779e-08	1.84653e-06	CADM1
Roundabout homolog 1 OS=Homo sapiens OX=9606 GN=ROBO1 PE=1 SV=1	1.53902	2.27042e-08	1.84653e-06	ROBO1
Probable ATP-dependent RNA helicase DDX60-like OS=Homo sapiens OX=9606 GN=DDX60L PE=2 SV=2	1.07798	2.32048e-08	1.84743e-06	DDX60L
RAC-gamma serine/threonine-protein kinase OS=Homo sapiens OX=9606 GN=AKT3 PE=1 SV=1	1.17465	2.32273e-08	1.84743e-06	AKT3
Cyclin-dependent kinase inhibitor 1 OS=Homo sapiens OX=9606 GN=CDKN1A PE=1 SV=3	1.09673	2.34177e-08	1.84743e-06	CDKN1A
Mth938 domain-containing protein OS=Homo sapiens OX=9606 GN=AAMDC PE=1 SV=1	1.1571	2.39178e-08	1.85424e-06	AAMDC
Arf-GAP with SH3 domain, ANK repeat and PH domain-containing protein 3 OS=Homo sapiens OX=9606 GN=ASAP3 PE=1 SV=1	0.994253	2.39742e-08	1.85424e-06	ASAP3
Protein S100-A10 OS=Homo sapiens OX=9606 GN=S100A10 PE=1 SV=2	1.67597	2.45392e-08	1.87951e-06	S100A10
Protein O-glucosyltransferase 2 OS=Homo sapiens OX=9606 GN=POGLUT2 PE=1 SV=1	1.00308	2.54393e-08	1.92629e-06	KDELC1
Paralemmin-2 OS=Homo sapiens OX=9606 GN=PALM2 PE=1 SV=3	1.05195	2.56383e-08	1.92629e-06	PALM2
Lysosomal Pro-X carboxypeptidase OS=Homo sapiens OX=9606 GN=PRCP PE=1 SV=1	1.38465	2.60603e-08	1.93952e-06	PRCP
Retinoid-inducible serine carboxypeptidase OS=Homo sapiens OX=9606 GN=SCPEP1 PE=1 SV=1	2.14087	2.74338e-08	2.00545e-06	SCPEP1
Specifically androgen-regulated gene protein OS=Homo sapiens OX=9606 GN=SARG PE=1 SV=2	1.32218	2.74545e-08	2.00545e-06	SARG
Interleukin-1 receptor accessory protein OS=Homo sapiens OX=9606 GN=IL1RAP PE=1 SV=2	1.52994	2.78819e-08	2.01798e-06	IL1RAP
Ribokinase OS=Homo sapiens OX=9606 GN=RBKS PE=1 SV=1	1.08473	2.86246e-08	2.03562e-06	RBKS
Extracellular matrix protein 1 OS=Homo sapiens OX=9606 GN=ECM1 PE=1 SV=2	-1.04246	2.86416e-08	2.03562e-06	ECM1
Beta-2 adrenergic receptor OS=Homo sapiens OX=9606 GN=ADRB2 PE=1 SV=3	1.10723	3.08506e-08	2.17304e-06	ADRB2
Acyl-coenzyme A thioesterase 13 OS=Homo sapiens OX=9606 GN=ACOT13 PE=1 SV=1	1.47739	3.15287e-08	2.20115e-06	ACOT13
Bifunctional 3'-phosphoadenosine 5'-phosphosulfate synthase 2 OS=Homo sapiens OX=9606 GN=PAPSS2 PE=1 SV=2	-1.49758	3.39043e-08	2.34624e-06	PAPSS2
Probable serine carboxypeptidase CPVL OS=Homo sapiens OX=9606 GN=CPVL PE=1 SV=2	1.07765	3.58653e-08	2.46036e-06	CPVL
Epidermal growth factor receptor OS=Homo sapiens OX=9606 GN=EGFR PE=1 SV=2	-1.28534	3.63171e-08	2.46988e-06	EGFR
Vimentin-type intermediate filament-associated coiled-coil protein OS=Homo sapiens OX=9606 GN=VMAC PE=2 SV=1	1.10766	3.67268e-08	2.47033e-06	VMAC
Diphosphoinositol polyphosphate phosphohydrolase 2 OS=Homo sapiens OX=9606 GN=NUDT4 PE=1 SV=2	1.21975	3.695e-08	2.47033e-06	NUDT4
Programmed cell death protein 4 OS=Homo sapiens OX=9606 GN=PDCD4 PE=1 SV=2	1.03549	3.7762e-08	2.5034e-06	PDCD4
Serine-rich coiled-coil domain-containing protein 1 OS=Homo sapiens OX=9606 GN=CCSER1 PE=2 SV=2	-1.06611	3.85442e-08	2.53396e-06	CCSER1
Alpha-galactosidase A OS=Homo sapiens OX=9606 GN=GLA PE=1 SV=1	1.05055	4.03076e-08	2.62799e-06	GLA
Protein SERAC1 OS=Homo sapiens OX=9606 GN=SERAC1 PE=1 SV=1	1.13997	4.10138e-08	2.65212e-06	SERAC1
Insulin-like growth factor-binding protein 2 OS=Homo sapiens OX=9606 GN=IGFBP2 PE=1 SV=2	-1.16408	4.82973e-08	3.06446e-06	IGFBP2
Trophoblast glycoprotein-like OS=Homo sapiens OX=9606 GN=TPBGL PE=3 SV=1	-0.840182	4.84468e-08	3.06446e-06	TPBGL
Alpha-2-macroglobulin receptor-associated protein OS=Homo sapiens OX=9606 GN=LRPAP1 PE=1 SV=1	-0.812231	4.85558e-08	3.06446e-06	LRPAP1
Cyclin-dependent kinase 4 inhibitor C OS=Homo sapiens OX=9606 GN=CDKN2C PE=1 SV=1	1.15579	5.02402e-08	3.1456e-06	CDKN2C
Protein prune homolog 2 OS=Homo sapiens OX=9606 GN=PRUNE2 PE=1 SV=3	1.29096	5.2959e-08	3.28972e-06	PRUNE2
Semaphorin-3C OS=Homo sapiens OX=9606 GN=SEMA3C PE=2 SV=2	1.57639	5.40151e-08	3.3291e-06	SEMA3C
Caveolae-associated protein 1 OS=Homo sapiens OX=9606 GN=CAVIN1 PE=1 SV=1	1.6907	5.49559e-08	3.36083e-06	PTRF
Peroxisomal carnitine O-octanoyltransferase OS=Homo sapiens OX=9606 GN=CROT PE=1 SV=2	0.906221	5.83031e-08	3.5381e-06	CROT
Islet cell autoantigen 1 OS=Homo sapiens OX=9606 GN=ICA1 PE=1 SV=2	1.02009	5.95808e-08	3.56239e-06	ICA1
E3 ubiquitin-protein ligase Midline-1 OS=Homo sapiens OX=9606 GN=MID1 PE=1 SV=1	1.06992	5.96065e-08	3.56239e-06	MID1
Bisphosphoglycerate mutase OS=Homo sapiens OX=9606 GN=BPGM PE=1 SV=2	1.14458	6.02149e-08	3.5717e-06	BPGM
Poly(A) RNA polymerase GLD2 OS=Homo sapiens OX=9606 GN=TENT2 PE=1 SV=1	1.39951	6.10466e-08	3.594e-06	PAPD4
Epsilon-sarcoglycan OS=Homo sapiens OX=9606 GN=SGCE PE=1 SV=6	1.04904	6.38667e-08	3.71106e-06	SGCE
Adenosylhomocysteinase 3 OS=Homo sapiens OX=9606 GN=AHCYL2 PE=1 SV=1	1.09307	6.39757e-08	3.71106e-06	AHCYL2
Bardet-Biedl syndrome 7 protein OS=Homo sapiens OX=9606 GN=BBS7 PE=1 SV=2	1.38126	6.54364e-08	3.74591e-06	BBS7
Dedicator of cytokinesis protein 11 OS=Homo sapiens OX=9606 GN=DOCK11 PE=1 SV=2	1.16763	6.56923e-08	3.74591e-06	DOCK11
Keratinocyte-associated transmembrane protein 2 OS=Homo sapiens OX=9606 GN=KCT2 PE=1 SV=2	-0.908203	6.62187e-08	3.74591e-06	KCT2
Dystonin OS=Homo sapiens OX=9606 GN=DST PE=1 SV=4	1.12841	6.64757e-08	3.74591e-06	DST
Nucleolar protein 4-like OS=Homo sapiens OX=9606 GN=NOL4L PE=1 SV=2	-0.941798	6.84637e-08	3.8127e-06	C20orf112
Tissue alpha-L-fucosidase OS=Homo sapiens OX=9606 GN=FUCA1 PE=1 SV=4	1.09332	6.86276e-08	3.8127e-06	FUCA1
Interferon regulatory factor 9 OS=Homo sapiens OX=9606 GN=IRF9 PE=1 SV=1	-1.02595	6.94497e-08	3.83139e-06	IRF9
4-hydroxyphenylpyruvate dioxygenase-like protein OS=Homo sapiens OX=9606 GN=HPDL PE=1 SV=1	-0.895569	7.43704e-08	4.07436e-06	HPDL
Heme-binding protein 2 OS=Homo sapiens OX=9606 GN=HEBP2 PE=1 SV=1	1.36575	7.55375e-08	4.08379e-06	HEBP2
Ras-related protein Rab-39A OS=Homo sapiens OX=9606 GN=RAB39A PE=1 SV=2	0.826068	7.59111e-08	4.08379e-06	RAB39A
Myc box-dependent-interacting protein 1 OS=Homo sapiens OX=9606 GN=BIN1 PE=1 SV=1	1.45019	7.60954e-08	4.08379e-06	BIN1
Protein-L-isoaspartate O-methyltransferase domain-containing protein 1 OS=Homo sapiens OX=9606 GN=PCMTD1 PE=1 SV=2	1.0967	7.68263e-08	4.09516e-06	PCMTD1
Acyl-coenzyme A thioesterase 9, mitochondrial OS=Homo sapiens OX=9606 GN=ACOT9 PE=1 SV=2	1.86315	7.99789e-08	4.23459e-06	ACOT9
Ganglioside-induced differentiation-associated protein 1 OS=Homo sapiens OX=9606 GN=GDAP1 PE=1 SV=3	1.06551	8.51884e-08	4.48034e-06	GDAP1
Transient receptor potential cation channel subfamily V member 2 OS=Homo sapiens OX=9606 GN=TRPV2 PE=1 SV=1	-0.837975	8.66945e-08	4.52936e-06	TRPV2
Lysosomal acid lipase/cholesteryl ester hydrolase OS=Homo sapiens OX=9606 GN=LIPA PE=1 SV=2	0.929548	8.84023e-08	4.58819e-06	LIPA
Junction plakoglobin OS=Homo sapiens OX=9606 GN=JUP PE=1 SV=3	1.20383	9.17086e-08	4.72869e-06	JUP
Endothelin receptor type B OS=Homo sapiens OX=9606 GN=EDNRB PE=1 SV=1	0.757845	9.37857e-08	4.79688e-06	EDNRB
G1/S-specific cyclin-D1 OS=Homo sapiens OX=9606 GN=CCND1 PE=1 SV=1	1.22372	9.42473e-08	4.79688e-06	CCND1
ADP-ribosylation factor-like protein 3 OS=Homo sapiens OX=9606 GN=ARL3 PE=1 SV=2	1.27933	9.5999e-08	4.85472e-06	ARL3
Regulator of G-protein signaling 3 OS=Homo sapiens OX=9606 GN=RGS3 PE=1 SV=2	0.989979	9.81777e-08	4.93328e-06	RGS3
Leucine-rich repeat transmembrane protein FLRT2 OS=Homo sapiens OX=9606 GN=FLRT2 PE=1 SV=1	1.14669	9.94106e-08	4.96361e-06	FLRT2
Methylmalonate-semialdehyde dehydrogenase [acylating], mitochondrial OS=Homo sapiens OX=9606 GN=ALDH6A1 PE=1 SV=2	0.868432	1.01071e-07	5.01479e-06	ALDH6A1
HSPB1-associated protein 1 OS=Homo sapiens OX=9606 GN=HSPBAP1 PE=1 SV=1	1.06824	1.0346e-07	5.10122e-06	HSPBAP1
Bis(5'-adenosyl)-triphosphatase OS=Homo sapiens OX=9606 GN=FHIT PE=1 SV=3	0.773887	1.05269e-07	5.15818e-06	FHIT
Band 4.1-like protein 5 OS=Homo sapiens OX=9606 GN=EPB41L5 PE=1 SV=3	0.747486	1.07151e-07	5.21797e-06	EPB41L5
Heat shock protein beta-2 OS=Homo sapiens OX=9606 GN=HSPB2 PE=1 SV=2	1.29938	1.11515e-07	5.36797e-06	HSPB2
TOM1-like protein 2 OS=Homo sapiens OX=9606 GN=TOM1L2 PE=1 SV=1	1.04088	1.11592e-07	5.36797e-06	TOM1L2
Regulator of G-protein signaling 20 OS=Homo sapiens OX=9606 GN=RGS20 PE=1 SV=4	1.04835	1.13443e-07	5.42221e-06	RGS20
Neuropilin-2 OS=Homo sapiens OX=9606 GN=NRP2 PE=1 SV=3	-0.934533	1.14094e-07	5.42221e-06	NRP2
Short/branched chain specific acyl-CoA dehydrogenase, mitochondrial OS=Homo sapiens OX=9606 GN=ACADSB PE=1 SV=1	0.798981	1.16014e-07	5.48045e-06	ACADSB
Megakaryocyte-associated tyrosine-protein kinase OS=Homo sapiens OX=9606 GN=MATK PE=1 SV=1	-0.889254	1.1744e-07	5.51478e-06	MATK
Calcyphosin OS=Homo sapiens OX=9606 GN=CAPS PE=1 SV=2	2.27028	1.19891e-07	5.59659e-06	CAPS
Allograft inflammatory factor 1-like OS=Homo sapiens OX=9606 GN=AIF1L PE=1 SV=1	-0.762318	1.22199e-07	5.64582e-06	AIF1L
Polypeptide N-acetylgalactosaminyltransferase 10 OS=Homo sapiens OX=9606 GN=GALNT10 PE=1 SV=2	-1.09141	1.22377e-07	5.64582e-06	GALNT10
Sorting nexin-7 OS=Homo sapiens OX=9606 GN=SNX7 PE=1 SV=1	1.02311	1.23455e-07	5.66244e-06	SNX7
Testin OS=Homo sapiens OX=9606 GN=TES PE=1 SV=1	2.13808	1.25463e-07	5.6828e-06	TES
Helicase with zinc finger domain 2 OS=Homo sapiens OX=9606 GN=HELZ2 PE=1 SV=6	-0.902951	1.25759e-07	5.6828e-06	HELZ2
Type 2 lactosamine alpha-2,3-sialyltransferase OS=Homo sapiens OX=9606 GN=ST3GAL6 PE=1 SV=1	-1.13132	1.2606e-07	5.6828e-06	ST3GAL6
MHC class I polypeptide-related sequence A OS=Homo sapiens OX=9606 GN=MICA PE=1 SV=1	0.889713	1.3268e-07	5.94722e-06	MICA
Stathmin-3 OS=Homo sapiens OX=9606 GN=STMN3 PE=1 SV=3	-0.831128	1.43052e-07	6.3759e-06	STMN3
Putative ATP-dependent RNA helicase DHX57 OS=Homo sapiens OX=9606 GN=DHX57 PE=1 SV=2	0.911568	1.48867e-07	6.59391e-06	DHX57
Bifunctional epoxide hydrolase 2 OS=Homo sapiens OX=9606 GN=EPHX2 PE=1 SV=2	1.13613	1.49615e-07	6.59391e-06	EPHX2
Lysosome membrane protein 2 OS=Homo sapiens OX=9606 GN=SCARB2 PE=1 SV=2	0.871512	1.54295e-07	6.76241e-06	SCARB2
Secretoglobin family 1D member 1 OS=Homo sapiens OX=9606 GN=SCGB1D1 PE=1 SV=1	2.04775	1.64311e-07	7.1616e-06	SCGB1D1
2'-5'-oligoadenylate synthase-like protein OS=Homo sapiens OX=9606 GN=OASL PE=1 SV=2	-0.969447	1.70101e-07	7.37323e-06	OASL
Serine/threonine-protein kinase D1 OS=Homo sapiens OX=9606 GN=PRKD1 PE=1 SV=2	1.04552	1.81818e-07	7.80191e-06	PRKD1
Dihydropyrimidinase-related protein 4 OS=Homo sapiens OX=9606 GN=DPYSL4 PE=1 SV=2	0.883178	1.82345e-07	7.80191e-06	DPYSL4
Neurobeachin OS=Homo sapiens OX=9606 GN=NBEA PE=1 SV=3	0.82584	1.83793e-07	7.80191e-06	NBEA
Alpha-aminoadipic semialdehyde dehydrogenase OS=Homo sapiens OX=9606 GN=ALDH7A1 PE=1 SV=5	1.69217	1.83947e-07	7.80191e-06	ALDH7A1
Integrin alpha-5 OS=Homo sapiens OX=9606 GN=ITGA5 PE=1 SV=2	-0.826881	1.85999e-07	7.84677e-06	ITGA5
Kinesin-like protein KIF21A OS=Homo sapiens OX=9606 GN=KIF21A PE=1 SV=2	0.929529	1.9798e-07	8.30778e-06	KIF21A
Alpha-1,6-mannosylglycoprotein 6-beta-N-acetylglucosaminyltransferase A OS=Homo sapiens OX=9606 GN=MGAT5 PE=1 SV=1	-0.865225	2.00238e-07	8.3581e-06	MGAT5
Cytosolic phospholipase A2 OS=Homo sapiens OX=9606 GN=PLA2G4A PE=1 SV=2	0.905572	2.03039e-07	8.43037e-06	PLA2G4A
Rho guanine nucleotide exchange factor 16 OS=Homo sapiens OX=9606 GN=ARHGEF16 PE=1 SV=1	-0.939465	2.05377e-07	8.48281e-06	ARHGEF16
Phospholipid phosphatase 2 OS=Homo sapiens OX=9606 GN=PLPP2 PE=1 SV=1	-0.79362	2.0886e-07	8.56877e-06	PPAP2C
Ceramide synthase 4 OS=Homo sapiens OX=9606 GN=CERS4 PE=1 SV=2	-0.748615	2.10002e-07	8.56877e-06	CERS4
Collagen alpha-1(IV) chain OS=Homo sapiens OX=9606 GN=COL4A1 PE=1 SV=4	0.831893	2.10716e-07	8.56877e-06	COL4A1
Transgelin OS=Homo sapiens OX=9606 GN=TAGLN PE=1 SV=4	1.17495	2.12951e-07	8.57687e-06	TAGLN
Protein phosphatase 1H OS=Homo sapiens OX=9606 GN=PPM1H PE=1 SV=2	-0.76553	2.1309e-07	8.57687e-06	PPM1H
Hypoxia-inducible lipid droplet-associated protein OS=Homo sapiens OX=9606 GN=HILPDA PE=1 SV=1	1.21197	2.1771e-07	8.71833e-06	HILPDA
Phospholipase D1 OS=Homo sapiens OX=9606 GN=PLD1 PE=1 SV=1	0.989955	2.22101e-07	8.84925e-06	PLD1
PTB domain-containing engulfment adapter protein 1 OS=Homo sapiens OX=9606 GN=GULP1 PE=1 SV=1	0.830859	2.24484e-07	8.89926e-06	GULP1
Cdc42 effector protein 1 OS=Homo sapiens OX=9606 GN=CDC42EP1 PE=1 SV=1	-1.07361	2.28108e-07	8.99772e-06	CDC42EP1
Melanoma-derived growth regulatory protein OS=Homo sapiens OX=9606 GN=MIA PE=1 SV=1	-0.957185	2.29414e-07	9.00421e-06	MIA
CB1 cannabinoid receptor-interacting protein 1 OS=Homo sapiens OX=9606 GN=CNRIP1 PE=1 SV=1	1.08974	2.31207e-07	9.02966e-06	CNRIP1
Rho GTPase-activating protein 7 OS=Homo sapiens OX=9606 GN=DLC1 PE=1 SV=4	0.873417	2.34096e-07	9.0888e-06	DLC1
Transmembrane protein 65 OS=Homo sapiens OX=9606 GN=TMEM65 PE=1 SV=2	0.94029	2.35635e-07	9.0888e-06	TMEM65
Glutamate--cysteine ligase catalytic subunit OS=Homo sapiens OX=9606 GN=GCLC PE=1 SV=2	0.962189	2.36177e-07	9.0888e-06	GCLC
Ras-related protein Rab-4A OS=Homo sapiens OX=9606 GN=RAB4A PE=1 SV=3	0.864954	2.42926e-07	9.30313e-06	RAB4A
LysM and putative peptidoglycan-binding domain-containing protein 3 OS=Homo sapiens OX=9606 GN=LYSMD3 PE=1 SV=2	-0.724976	2.44886e-07	9.33288e-06	LYSMD3
Protein sel-1 homolog 3 OS=Homo sapiens OX=9606 GN=SEL1L3 PE=1 SV=2	-0.786967	2.47456e-07	9.38547e-06	SEL1L3
Synaptotagmin-like protein 2 OS=Homo sapiens OX=9606 GN=SYTL2 PE=1 SV=3	1.08717	2.49417e-07	9.41459e-06	SYTL2
Solute carrier family 27 member 3 OS=Homo sapiens OX=9606 GN=SLC27A3 PE=2 SV=4	-0.852264	2.52051e-07	9.46872e-06	SLC27A3
3-hydroxybutyrate dehydrogenase type 2 OS=Homo sapiens OX=9606 GN=BDH2 PE=1 SV=2	0.938058	2.57815e-07	9.63935e-06	BDH2
Pleckstrin homology domain-containing family A member 4 OS=Homo sapiens OX=9606 GN=PLEKHA4 PE=1 SV=2	0.843814	2.60872e-07	9.70763e-06	PLEKHA4
NEDD8 ultimate buster 1 OS=Homo sapiens OX=9606 GN=NUB1 PE=1 SV=2	0.774882	2.68651e-07	9.95019e-06	NUB1
Fibronectin OS=Homo sapiens OX=9606 GN=FN1 PE=1 SV=4	0.894018	2.71755e-07	1.00181e-05	FN1
Acyl-CoA synthetase family member 2, mitochondrial OS=Homo sapiens OX=9606 GN=ACSF2 PE=1 SV=2	0.824097	2.73676e-07	1.00297e-05	ACSF2
Glycerol-3-phosphate dehydrogenase 1-like protein OS=Homo sapiens OX=9606 GN=GPD1L PE=1 SV=1	0.753853	2.74612e-07	1.00297e-05	GPD1L
Cytochrome b-245 light chain OS=Homo sapiens OX=9606 GN=CYBA PE=1 SV=3	-0.744785	2.80237e-07	1.0188e-05	CYBA
Transcription factor SOX-6 OS=Homo sapiens OX=9606 GN=SOX6 PE=1 SV=3	-0.70534	2.84122e-07	1.02769e-05	SOX6
Plexin-B1 OS=Homo sapiens OX=9606 GN=PLXNB1 PE=1 SV=3	0.99436	2.85288e-07	1.02769e-05	PLXNB1
Alpha-1,6-mannosylglycoprotein 6-beta-N-acetylglucosaminyltransferase B OS=Homo sapiens OX=9606 GN=MGAT5B PE=1 SV=2	-1.1712	2.87985e-07	1.03269e-05	MGAT5B
Immunoglobulin J chain OS=Homo sapiens OX=9606 GN=JCHAIN PE=1 SV=4	1.87169	2.90363e-07	1.0365e-05	IGJ
GrpE protein homolog 2, mitochondrial OS=Homo sapiens OX=9606 GN=GRPEL2 PE=1 SV=1	-0.786622	2.93232e-07	1.04203e-05	GRPEL2
Cadherin-7 OS=Homo sapiens OX=9606 GN=CDH7 PE=2 SV=2	1.99056	2.95258e-07	1.04453e-05	CDH7
C-type mannose receptor 2 OS=Homo sapiens OX=9606 GN=MRC2 PE=1 SV=2	-0.947895	3.04919e-07	1.07011e-05	MRC2
Disintegrin and metalloproteinase domain-containing protein 23 OS=Homo sapiens OX=9606 GN=ADAM23 PE=1 SV=1	1.14495	3.05204e-07	1.07011e-05	ADAM23
Calmin OS=Homo sapiens OX=9606 GN=CLMN PE=1 SV=1	-0.769172	3.07812e-07	1.07448e-05	CLMN
Desmoplakin OS=Homo sapiens OX=9606 GN=DSP PE=1 SV=3	0.838247	3.10948e-07	1.07923e-05	DSP
Cordon-bleu protein-like 1 OS=Homo sapiens OX=9606 GN=COBLL1 PE=1 SV=2	0.896499	3.11909e-07	1.07923e-05	COBLL1
Oxidation resistance protein 1 OS=Homo sapiens OX=9606 GN=OXR1 PE=1 SV=2	0.782877	3.13309e-07	1.07934e-05	OXR1
UDP-N-acetylhexosamine pyrophosphorylase OS=Homo sapiens OX=9606 GN=UAP1 PE=1 SV=3	0.840734	3.1836e-07	1.09198e-05	UAP1
Optineurin OS=Homo sapiens OX=9606 GN=OPTN PE=1 SV=3	0.85661	3.21017e-07	1.09632e-05	OPTN
Ribosomal protein S6 kinase alpha-5 OS=Homo sapiens OX=9606 GN=RPS6KA5 PE=1 SV=1	-0.741577	3.24846e-07	1.10024e-05	RPS6KA5
Zinc fingers and homeoboxes protein 2 OS=Homo sapiens OX=9606 GN=ZHX2 PE=1 SV=1	-0.759851	3.24953e-07	1.10024e-05	ZHX2
Enoyl-CoA delta isomerase 2, mitochondrial OS=Homo sapiens OX=9606 GN=ECI2 PE=1 SV=4	0.806403	3.2887e-07	1.10874e-05	ECI2
Proprotein convertase subtilisin/kexin type 6 OS=Homo sapiens OX=9606 GN=PCSK6 PE=1 SV=1	1.04505	3.32092e-07	1.11019e-05	PCSK6
Nucleoside diphosphate kinase, mitochondrial OS=Homo sapiens OX=9606 GN=NME4 PE=1 SV=1	-1.10461	3.32115e-07	1.11019e-05	NME4
Transcription factor 12 OS=Homo sapiens OX=9606 GN=TCF12 PE=1 SV=1	-0.902377	3.35952e-07	1.11828e-05	TCF12
Copine-3 OS=Homo sapiens OX=9606 GN=CPNE3 PE=1 SV=1	0.832915	3.39168e-07	1.12424e-05	CPNE3
Zinc finger C2HC domain-containing protein 1A OS=Homo sapiens OX=9606 GN=ZC2HC1A PE=1 SV=2	0.869797	3.41206e-07	1.12627e-05	ZC2HC1A
Eukaryotic translation initiation factor 4E-binding protein 1 OS=Homo sapiens OX=9606 GN=EIF4EBP1 PE=1 SV=3	-0.665982	3.4354e-07	1.12925e-05	EIF4EBP1
Zinc finger protein 703 OS=Homo sapiens OX=9606 GN=ZNF703 PE=1 SV=1	0.948293	3.49661e-07	1.1446e-05	ZNF703
Putative uncharacterized protein CRYM-AS1 OS=Homo sapiens OX=9606 GN=CRYM-AS1 PE=5 SV=1	0.865958	3.57028e-07	1.16388e-05	CRYM-AS1
Neurabin-1 OS=Homo sapiens OX=9606 GN=PPP1R9A PE=1 SV=2	0.917582	3.66673e-07	1.19041e-05	PPP1R9A
Tripartite motif-containing protein 3 OS=Homo sapiens OX=9606 GN=TRIM3 PE=1 SV=2	0.820877	3.68307e-07	1.19081e-05	TRIM3
Plasma alpha-L-fucosidase OS=Homo sapiens OX=9606 GN=FUCA2 PE=1 SV=2	0.691542	3.73965e-07	1.20417e-05	FUCA2
Single-stranded DNA-binding protein 2 OS=Homo sapiens OX=9606 GN=SSBP2 PE=1 SV=2	0.905177	3.79978e-07	1.21855e-05	SSBP2
SRSF protein kinase 2 OS=Homo sapiens OX=9606 GN=SRPK2 PE=1 SV=3	-0.691619	3.84742e-07	1.22884e-05	SRPK2
Transmembrane 9 superfamily member 4 OS=Homo sapiens OX=9606 GN=TM9SF4 PE=1 SV=2	-0.705924	3.87039e-07	1.23119e-05	TM9SF4
E3 ubiquitin-protein ligase CBL-B OS=Homo sapiens OX=9606 GN=CBLB PE=1 SV=2	1.10918	3.91956e-07	1.23965e-05	CBLB
Serine/threonine-protein kinase 3 OS=Homo sapiens OX=9606 GN=STK3 PE=1 SV=2	0.753153	3.9362e-07	1.23965e-05	STK3
Kinesin-like protein KIF16B OS=Homo sapiens OX=9606 GN=KIF16B PE=1 SV=2	0.871178	3.94412e-07	1.23965e-05	KIF16B
Motile sperm domain-containing protein 2 OS=Homo sapiens OX=9606 GN=MOSPD2 PE=1 SV=1	0.660664	3.99402e-07	1.25035e-05	MOSPD2
Magnesium transporter MRS2 homolog, mitochondrial OS=Homo sapiens OX=9606 GN=MRS2 PE=1 SV=1	-0.76278	4.10764e-07	1.28084e-05	MRS2
Glucocorticoid receptor OS=Homo sapiens OX=9606 GN=NR3C1 PE=1 SV=1	0.820092	4.22456e-07	1.30897e-05	NR3C1
Dedicator of cytokinesis protein 10 OS=Homo sapiens OX=9606 GN=DOCK10 PE=1 SV=3	0.758256	4.23104e-07	1.30897e-05	DOCK10
D-glutamate cyclase, mitochondrial OS=Homo sapiens OX=9606 GN=DGLUCY PE=1 SV=2	-0.711078	4.39972e-07	1.35584e-05	C14orf159
TGF-beta receptor type-1 OS=Homo sapiens OX=9606 GN=TGFBR1 PE=1 SV=1	-0.705059	4.46618e-07	1.37096e-05	TGFBR1
Multivesicular body subunit 12B OS=Homo sapiens OX=9606 GN=MVB12B PE=1 SV=2	0.947066	4.52428e-07	1.38341e-05	MVB12B
Tyrosine-protein kinase Mer OS=Homo sapiens OX=9606 GN=MERTK PE=1 SV=2	-0.67993	4.65091e-07	1.41664e-05	MERTK
Centrosomal protein of 72 kDa OS=Homo sapiens OX=9606 GN=CEP72 PE=1 SV=2	-0.816366	4.68165e-07	1.42052e-05	CEP72
Serine beta-lactamase-like protein LACTB, mitochondrial OS=Homo sapiens OX=9606 GN=LACTB PE=1 SV=2	0.74793	4.75369e-07	1.43685e-05	LACTB
Decaprenyl-diphosphate synthase subunit 1 OS=Homo sapiens OX=9606 GN=PDSS1 PE=1 SV=1	-0.793327	4.78987e-07	1.43918e-05	PDSS1
Cystathionine gamma-lyase OS=Homo sapiens OX=9606 GN=CTH PE=1 SV=3	0.799037	4.79787e-07	1.43918e-05	CTH
Inter-alpha-trypsin inhibitor heavy chain H4 OS=Homo sapiens OX=9606 GN=ITIH4 PE=1 SV=4	1.35854	4.87502e-07	1.45678e-05	ITIH4
Gamma-interferon-inducible lysosomal thiol reductase OS=Homo sapiens OX=9606 GN=IFI30 PE=1 SV=3	-0.859993	5.05852e-07	1.50591e-05	IFI30
Sperm-associated antigen 1 OS=Homo sapiens OX=9606 GN=SPAG1 PE=1 SV=3	0.86974	5.09653e-07	1.50884e-05	SPAG1
Syntaxin-binding protein 1 OS=Homo sapiens OX=9606 GN=STXBP1 PE=1 SV=1	0.772843	5.10661e-07	1.50884e-05	STXBP1
Protein Niban OS=Homo sapiens OX=9606 GN=FAM129A PE=1 SV=1	0.738703	5.30845e-07	1.55833e-05	FAM129A
Lysosomal alpha-mannosidase OS=Homo sapiens OX=9606 GN=MAN2B1 PE=1 SV=3	0.78606	5.31363e-07	1.55833e-05	MAN2B1
Calcium/calmodulin-dependent protein kinase type IV OS=Homo sapiens OX=9606 GN=CAMK4 PE=1 SV=1	0.952796	5.43825e-07	1.58898e-05	CAMK4
Graves disease carrier protein OS=Homo sapiens OX=9606 GN=SLC25A16 PE=1 SV=3	0.617655	5.51308e-07	1.6049e-05	SLC25A16
Guanine nucleotide exchange protein SMCR8 OS=Homo sapiens OX=9606 GN=SMCR8 PE=1 SV=2	0.628027	5.70393e-07	1.65435e-05	SMCR8
Constitutive coactivator of PPAR-gamma-like protein 2 OS=Homo sapiens OX=9606 GN=FAM120C PE=1 SV=3	-0.692931	5.75361e-07	1.66265e-05	FAM120C
AP2-associated protein kinase 1 OS=Homo sapiens OX=9606 GN=AAK1 PE=1 SV=3	0.783023	5.81174e-07	1.67331e-05	AAK1
Succinate-semialdehyde dehydrogenase, mitochondrial OS=Homo sapiens OX=9606 GN=ALDH5A1 PE=1 SV=2	0.713557	6.07604e-07	1.7423e-05	ALDH5A1
AMSH-like protease OS=Homo sapiens OX=9606 GN=STAMBPL1 PE=1 SV=2	0.904208	6.1171e-07	1.7423e-05	STAMBPL1
Microsomal glutathione S-transferase 3 OS=Homo sapiens OX=9606 GN=MGST3 PE=1 SV=1	0.673633	6.1176e-07	1.7423e-05	MGST3
Zinc finger protein 219 OS=Homo sapiens OX=9606 GN=ZNF219 PE=1 SV=2	-0.854958	6.19454e-07	1.74468e-05	ZNF219
Latexin OS=Homo sapiens OX=9606 GN=LXN PE=1 SV=2	-1.03452	6.21832e-07	1.74468e-05	LXN
Nucleoside diphosphate kinase 7 OS=Homo sapiens OX=9606 GN=NME7 PE=1 SV=1	0.850923	6.22337e-07	1.74468e-05	NME7
Utrophin OS=Homo sapiens OX=9606 GN=UTRN PE=1 SV=2	0.739557	6.22966e-07	1.74468e-05	UTRN
Sodium-coupled neutral amino acid transporter 1 OS=Homo sapiens OX=9606 GN=SLC38A1 PE=1 SV=1	-0.65394	6.25518e-07	1.74468e-05	SLC38A1
FH2 domain-containing protein 1 OS=Homo sapiens OX=9606 GN=FHDC1 PE=1 SV=2	1.07899	6.25865e-07	1.74468e-05	FHDC1
Transmembrane and coiled-coil domain-containing protein 4 OS=Homo sapiens OX=9606 GN=TMCO4 PE=2 SV=1	-0.679742	6.39565e-07	1.77659e-05	TMCO4
PDZ and LIM domain protein 3 OS=Homo sapiens OX=9606 GN=PDLIM3 PE=1 SV=1	1.27671	6.552e-07	1.80852e-05	PDLIM3
Guanine nucleotide-binding protein G(i) subunit alpha-1 OS=Homo sapiens OX=9606 GN=GNAI1 PE=1 SV=2	0.826858	6.55644e-07	1.80852e-05	GNAI1
Chondroitin sulfate synthase 3 OS=Homo sapiens OX=9606 GN=CHSY3 PE=2 SV=3	-0.667584	6.68194e-07	1.83672e-05	CHSY3
Beta-sarcoglycan OS=Homo sapiens OX=9606 GN=SGCB PE=1 SV=1	0.903914	6.76857e-07	1.85407e-05	SGCB
Pleckstrin homology domain-containing family A member 2 OS=Homo sapiens OX=9606 GN=PLEKHA2 PE=1 SV=2	0.857391	6.85447e-07	1.8711e-05	PLEKHA2
Uncharacterized protein C4orf54 OS=Homo sapiens OX=9606 GN=C4orf54 PE=2 SV=1	1.00863	7.10066e-07	1.9298e-05	RP11-766F14.2
Volume-regulated anion channel subunit LRRC8D OS=Homo sapiens OX=9606 GN=LRRC8D PE=1 SV=1	-0.683699	7.11842e-07	1.9298e-05	LRRC8D
Galactose-1-phosphate uridylyltransferase OS=Homo sapiens OX=9606 GN=GALT PE=1 SV=3	0.798704	7.14296e-07	1.92982e-05	GALT
Pigment epithelium-derived factor OS=Homo sapiens OX=9606 GN=SERPINF1 PE=1 SV=4	-0.659035	7.35966e-07	1.98158e-05	SERPINF1
Proteolipid protein 2 OS=Homo sapiens OX=9606 GN=PLP2 PE=1 SV=1	-1.81776	7.43121e-07	1.99404e-05	PLP2
Very low-density lipoprotein receptor OS=Homo sapiens OX=9606 GN=VLDLR PE=1 SV=1	-0.665636	7.64983e-07	2.04283e-05	VLDLR
Polymeric immunoglobulin receptor OS=Homo sapiens OX=9606 GN=PIGR PE=1 SV=4	1.81203	7.66563e-07	2.04283e-05	PIGR
Ribosomal oxygenase 2 OS=Homo sapiens OX=9606 GN=RIOX2 PE=1 SV=1	1.07745	7.69073e-07	2.04283e-05	MINA
N(G),N(G)-dimethylarginine dimethylaminohydrolase 1 OS=Homo sapiens OX=9606 GN=DDAH1 PE=1 SV=3	0.732909	7.75237e-07	2.04718e-05	DDAH1
Protein POLR1D, isoform 2 OS=Homo sapiens OX=9606 GN=POLR1D PE=1 SV=1	-0.766683	7.78261e-07	2.04718e-05	POLR1D
Sodium-dependent phosphate transporter 2 OS=Homo sapiens OX=9606 GN=SLC20A2 PE=1 SV=1	-0.742543	7.78494e-07	2.04718e-05	SLC20A2
Glutaredoxin-1 OS=Homo sapiens OX=9606 GN=GLRX PE=1 SV=2	0.836509	7.88658e-07	2.06409e-05	GLRX
NF-kappa-B inhibitor-interacting Ras-like protein 1 OS=Homo sapiens OX=9606 GN=NKIRAS1 PE=1 SV=1	0.658344	7.90156e-07	2.06409e-05	NKIRAS1
Band 4.1-like protein 2 OS=Homo sapiens OX=9606 GN=EPB41L2 PE=1 SV=1	0.775504	8.02949e-07	2.09058e-05	EPB41L2
Membrane protein FAM174A OS=Homo sapiens OX=9606 GN=FAM174A PE=2 SV=1	0.630613	8.28679e-07	2.15048e-05	FAM174A
Uncharacterized protein KIAA1671 OS=Homo sapiens OX=9606 GN=KIAA1671 PE=1 SV=2	-0.645974	8.39889e-07	2.17242e-05	KIAA1671
E3 ubiquitin-protein ligase DTX3L OS=Homo sapiens OX=9606 GN=DTX3L PE=1 SV=1	-0.868727	8.49964e-07	2.1913e-05	DTX3L
Vesicle transport protein SFT2C OS=Homo sapiens OX=9606 GN=SFT2D3 PE=2 SV=1	-0.65153	8.56224e-07	2.20024e-05	SFT2D3
Hyccin OS=Homo sapiens OX=9606 GN=FAM126A PE=1 SV=2	0.636476	8.6107e-07	2.20551e-05	FAM126A
Phospholipid-transporting ATPase ID OS=Homo sapiens OX=9606 GN=ATP8B2 PE=1 SV=2	0.653717	8.67306e-07	2.20731e-05	ATP8B2
VPS10 domain-containing receptor SorCS1 OS=Homo sapiens OX=9606 GN=SORCS1 PE=1 SV=3	1.42671	8.69456e-07	2.20731e-05	SORCS1
Cytosolic carboxypeptidase 1 OS=Homo sapiens OX=9606 GN=AGTPBP1 PE=1 SV=3	0.715858	8.70163e-07	2.20731e-05	AGTPBP1
Cytoplasmic FMR1-interacting protein 2 OS=Homo sapiens OX=9606 GN=CYFIP2 PE=1 SV=2	1.01678	9.11138e-07	2.30384e-05	CYFIP2
Alpha-mannosidase 2 OS=Homo sapiens OX=9606 GN=MAN2A1 PE=1 SV=2	-0.685892	9.16894e-07	2.31098e-05	MAN2A1
DNA-directed RNA polymerase III subunit RPC7 OS=Homo sapiens OX=9606 GN=POLR3G PE=1 SV=2	-0.612168	9.2418e-07	2.31874e-05	POLR3G
Alpha-N-acetylgalactosaminidase OS=Homo sapiens OX=9606 GN=NAGA PE=1 SV=2	0.942179	9.25852e-07	2.31874e-05	NAGA
Tetratricopeptide repeat protein 8 OS=Homo sapiens OX=9606 GN=TTC8 PE=1 SV=2	0.737122	9.38613e-07	2.33797e-05	TTC8
Interferon-induced protein with tetratricopeptide repeats 1 OS=Homo sapiens OX=9606 GN=IFIT1 PE=1 SV=2	-1.0727	9.39455e-07	2.33797e-05	IFIT1
Tyrosyl-DNA phosphodiesterase 2 OS=Homo sapiens OX=9606 GN=TDP2 PE=1 SV=1	0.680868	9.45496e-07	2.3456e-05	TDP2
Ecotropic viral integration site 5 protein homolog OS=Homo sapiens OX=9606 GN=EVI5 PE=1 SV=3	0.790834	9.88984e-07	2.43888e-05	EVI5
Cancer-related regulator of actin dynamics OS=Homo sapiens OX=9606 GN=CRAD PE=1 SV=3	0.726468	9.93018e-07	2.43888e-05	CRAD
Kinesin-like protein KIF13B OS=Homo sapiens OX=9606 GN=KIF13B PE=1 SV=2	0.782944	9.94303e-07	2.43888e-05	KIF13B
Shootin-1 OS=Homo sapiens OX=9606 GN=SHTN1 PE=1 SV=4	-0.687741	9.95461e-07	2.43888e-05	KIAA1598
Succinate dehydrogenase assembly factor 2, mitochondrial OS=Homo sapiens OX=9606 GN=SDHAF2 PE=1 SV=1	-0.630848	1.01835e-06	2.48724e-05	SDHAF2
Filamin-B OS=Homo sapiens OX=9606 GN=FLNB PE=1 SV=2	-0.608034	1.02596e-06	2.49808e-05	FLNB
Lysophospholipid acyltransferase 1 OS=Homo sapiens OX=9606 GN=MBOAT1 PE=1 SV=1	3.23797	1.03753e-06	2.51849e-05	MBOAT1
Endothelin-converting enzyme 1 OS=Homo sapiens OX=9606 GN=ECE1 PE=1 SV=2	-0.630444	1.07249e-06	2.59537e-05	ECE1
Phytanoyl-CoA hydroxylase-interacting protein-like OS=Homo sapiens OX=9606 GN=PHYHIPL PE=1 SV=3	0.681385	1.09709e-06	2.64677e-05	PHYHIPL
Proline-rich protein 4 OS=Homo sapiens OX=9606 GN=PRR4 PE=1 SV=3	2.60299	1.10073e-06	2.64745e-05	PRR4
Tumor necrosis factor receptor superfamily member 6 OS=Homo sapiens OX=9606 GN=FAS PE=1 SV=1	1.21999	1.10823e-06	2.65739e-05	FAS
Platelet-derived growth factor subunit B OS=Homo sapiens OX=9606 GN=PDGFB PE=1 SV=1	1.09698	1.11976e-06	2.6769e-05	PDGFB
Isoaspartyl peptidase/L-asparaginase OS=Homo sapiens OX=9606 GN=ASRGL1 PE=1 SV=2	0.837173	1.14438e-06	2.72749e-05	ASRGL1
Kinesin-like protein KIF13A OS=Homo sapiens OX=9606 GN=KIF13A PE=1 SV=2	0.697107	1.15134e-06	2.73582e-05	KIF13A
Protein zer-1 homolog OS=Homo sapiens OX=9606 GN=ZER1 PE=1 SV=1	0.630755	1.2005e-06	2.84407e-05	ZER1
Hexosaminidase D OS=Homo sapiens OX=9606 GN=HEXD PE=1 SV=3	0.744332	1.21974e-06	2.88099e-05	HEXDC
Cerebellar degeneration-related protein 2-like OS=Homo sapiens OX=9606 GN=CDR2L PE=1 SV=2	0.764742	1.23298e-06	2.90358e-05	CDR2L
BCL2/adenovirus E1B 19 kDa protein-interacting protein 3-like OS=Homo sapiens OX=9606 GN=BNIP3L PE=1 SV=1	0.609585	1.25199e-06	2.93956e-05	BNIP3L
Raftlin OS=Homo sapiens OX=9606 GN=RFTN1 PE=1 SV=4	0.901322	1.2678e-06	2.96785e-05	RFTN1
DnaJ homolog subfamily B member 2 OS=Homo sapiens OX=9606 GN=DNAJB2 PE=1 SV=3	0.643884	1.27681e-06	2.96871e-05	DNAJB2
RNA-binding motif, single-stranded-interacting protein 1 OS=Homo sapiens OX=9606 GN=RBMS1 PE=1 SV=3	1.0042	1.27887e-06	2.96871e-05	RBMS1
Histone-lysine N-methyltransferase NSD2 OS=Homo sapiens OX=9606 GN=NSD2 PE=1 SV=1	-0.690127	1.27945e-06	2.96871e-05	WHSC1
Cdc42 effector protein 4 OS=Homo sapiens OX=9606 GN=CDC42EP4 PE=1 SV=1	0.716173	1.28523e-06	2.97335e-05	CDC42EP4
G1/S-specific cyclin-D3 OS=Homo sapiens OX=9606 GN=CCND3 PE=1 SV=2	0.885279	1.29974e-06	2.99814e-05	CCND3
Mast/stem cell growth factor receptor Kit OS=Homo sapiens OX=9606 GN=KIT PE=1 SV=1	0.712929	1.31154e-06	3.00154e-05	KIT
Periostin OS=Homo sapiens OX=9606 GN=POSTN PE=1 SV=2	1.22438	1.31204e-06	3.00154e-05	POSTN
Methionine-R-sulfoxide reductase B3 OS=Homo sapiens OX=9606 GN=MSRB3 PE=1 SV=2	1.09286	1.31263e-06	3.00154e-05	MSRB3
Neuron navigator 2 OS=Homo sapiens OX=9606 GN=NAV2 PE=1 SV=3	0.882784	1.32388e-06	3.01852e-05	NAV2
Leucine zipper putative tumor suppressor 1 OS=Homo sapiens OX=9606 GN=LZTS1 PE=1 SV=3	-0.878855	1.34156e-06	3.05003e-05	LZTS1
Phosphatidylinositol 3,4,5-trisphosphate 3-phosphatase and dual-specificity protein phosphatase PTEN OS=Homo sapiens OX=9606 GN=PTEN PE=1 SV=1	0.864992	1.36586e-06	3.09635e-05	PTEN
Nucleosome assembly protein 1-like 5 OS=Homo sapiens OX=9606 GN=NAP1L5 PE=1 SV=1	0.918702	1.39389e-06	3.15083e-05	NAP1L5
ERO1-like protein beta OS=Homo sapiens OX=9606 GN=ERO1B PE=1 SV=2	1.02153	1.39909e-06	3.15154e-05	ERO1LB
Pleckstrin homology domain-containing family A member 1 OS=Homo sapiens OX=9606 GN=PLEKHA1 PE=1 SV=2	0.854781	1.40471e-06	3.15154e-05	PLEKHA1
Nuclear pore membrane glycoprotein 210 OS=Homo sapiens OX=9606 GN=NUP210 PE=1 SV=3	-0.621179	1.40795e-06	3.15154e-05	NUP210
Amyloid-beta precursor protein OS=Homo sapiens OX=9606 GN=APP PE=1 SV=3	-0.576444	1.4137e-06	3.15154e-05	APP
ATP synthase subunit C lysine N-methyltransferase OS=Homo sapiens OX=9606 GN=ATPSCKMT PE=1 SV=2	-0.597551	1.41418e-06	3.15154e-05	FAM173B
Nesprin-1 OS=Homo sapiens OX=9606 GN=SYNE1 PE=1 SV=4	0.873992	1.42107e-06	3.15798e-05	SYNE1
Adenosine 3'-phospho 5'-phosphosulfate transporter 1 OS=Homo sapiens OX=9606 GN=SLC35B2 PE=1 SV=1	-0.634409	1.46566e-06	3.24792e-05	SLC35B2
E3 ubiquitin-protein ligase NEDD4-like OS=Homo sapiens OX=9606 GN=NEDD4L PE=1 SV=2	-0.716788	1.49017e-06	3.29172e-05	NEDD4L
Ubiquitin-conjugating enzyme E2 D1 OS=Homo sapiens OX=9606 GN=UBE2D1 PE=1 SV=1	0.681738	1.49377e-06	3.29172e-05	UBE2D1
N-acetylaspartate synthetase OS=Homo sapiens OX=9606 GN=NAT8L PE=1 SV=3	-0.587219	1.51131e-06	3.3211e-05	NAT8L
Sorting nexin-8 OS=Homo sapiens OX=9606 GN=SNX8 PE=1 SV=1	-0.611423	1.52191e-06	3.3351e-05	SNX8
Zinc finger and BTB domain-containing protein 10 OS=Homo sapiens OX=9606 GN=ZBTB10 PE=1 SV=2	-0.652262	1.55057e-06	3.38552e-05	ZBTB10
Chondroitin sulfate synthase 2 OS=Homo sapiens OX=9606 GN=CHPF PE=1 SV=2	-0.633299	1.5535e-06	3.38552e-05	CHPF
Immunoglobulin heavy constant alpha 1 OS=Homo sapiens OX=9606 GN=IGHA1 PE=1 SV=2	1.01425	1.5622e-06	3.3873e-05	IGHA1
Cysteine sulfinic acid decarboxylase OS=Homo sapiens OX=9606 GN=CSAD PE=1 SV=2	0.858541	1.56291e-06	3.3873e-05	CSAD
TSC22 domain family protein 2 OS=Homo sapiens OX=9606 GN=TSC22D2 PE=1 SV=3	0.71068	1.57285e-06	3.39952e-05	TSC22D2
Solute carrier family 12 member 6 OS=Homo sapiens OX=9606 GN=SLC12A6 PE=1 SV=2	0.624721	1.58789e-06	3.42263e-05	SLC12A6
Ezrin OS=Homo sapiens OX=9606 GN=EZR PE=1 SV=4	0.672462	1.6086e-06	3.45784e-05	EZR
Protoporphyrinogen oxidase OS=Homo sapiens OX=9606 GN=PPOX PE=1 SV=1	0.601758	1.61661e-06	3.46561e-05	PPOX
Serine/threonine-protein kinase DCLK2 OS=Homo sapiens OX=9606 GN=DCLK2 PE=1 SV=4	1.04337	1.62643e-06	3.4772e-05	DCLK2
Endoplasmic reticulum aminopeptidase 1 OS=Homo sapiens OX=9606 GN=ERAP1 PE=1 SV=3	0.637077	1.64327e-06	3.50372e-05	ERAP1
Methionine aminopeptidase 1D, mitochondrial OS=Homo sapiens OX=9606 GN=METAP1D PE=1 SV=1	0.873131	1.65207e-06	3.51299e-05	METAP1D
Dual serine/threonine and tyrosine protein kinase OS=Homo sapiens OX=9606 GN=DSTYK PE=1 SV=2	0.54581	1.66091e-06	3.52229e-05	DSTYK
Sulfotransferase 1A1 OS=Homo sapiens OX=9606 GN=SULT1A1 PE=1 SV=3	-0.549122	1.68473e-06	3.56322e-05	SULT1A1
Alanine aminotransferase 2 OS=Homo sapiens OX=9606 GN=GPT2 PE=1 SV=1	-0.727898	1.68945e-06	3.56366e-05	GPT2
S phase cyclin A-associated protein in the endoplasmic reticulum OS=Homo sapiens OX=9606 GN=SCAPER PE=1 SV=2	0.705596	1.71396e-06	3.58925e-05	SCAPER
Delta(24)-sterol reductase OS=Homo sapiens OX=9606 GN=DHCR24 PE=1 SV=2	-0.666769	1.71598e-06	3.58925e-05	DHCR24
Exostosin-like 2 OS=Homo sapiens OX=9606 GN=EXTL2 PE=1 SV=1	-0.632081	1.7231e-06	3.58925e-05	EXTL2
Elongation factor 1-alpha 2 OS=Homo sapiens OX=9606 GN=EEF1A2 PE=1 SV=1	-0.93128	1.72378e-06	3.58925e-05	EEF1A2
Fatty acid desaturase 3 OS=Homo sapiens OX=9606 GN=FADS3 PE=1 SV=1	-0.70346	1.72433e-06	3.58925e-05	FADS3
Talin-2 OS=Homo sapiens OX=9606 GN=TLN2 PE=1 SV=4	-0.656176	1.73428e-06	3.5924e-05	TLN2
Synaptotagmin-7 OS=Homo sapiens OX=9606 GN=SYT7 PE=1 SV=3	-1.08352	1.73723e-06	3.5924e-05	SYT7
Zinc fingers and homeoboxes protein 1 OS=Homo sapiens OX=9606 GN=ZHX1 PE=1 SV=1	0.603282	1.73951e-06	3.5924e-05	ZHX1
Endoplasmic reticulum protein SC65 OS=Homo sapiens OX=9606 GN=P3H4 PE=1 SV=1	-0.577277	1.75071e-06	3.6061e-05	LEPREL4
Leukotriene A-4 hydrolase OS=Homo sapiens OX=9606 GN=LTA4H PE=1 SV=2	1.14944	1.7625e-06	3.61107e-05	LTA4H
Apolipoprotein E OS=Homo sapiens OX=9606 GN=APOE PE=1 SV=1	-0.639301	1.76454e-06	3.61107e-05	APOE
Zinc finger FYVE domain-containing protein 1 OS=Homo sapiens OX=9606 GN=ZFYVE1 PE=1 SV=1	0.659913	1.76686e-06	3.61107e-05	ZFYVE1
Gamma-adducin OS=Homo sapiens OX=9606 GN=ADD3 PE=1 SV=1	0.825019	1.77569e-06	3.61974e-05	ADD3
Ciliary neurotrophic factor receptor subunit alpha OS=Homo sapiens OX=9606 GN=CNTFR PE=1 SV=2	-1.46623	1.80343e-06	3.66683e-05	CNTFR
2'-5'-oligoadenylate synthase 3 OS=Homo sapiens OX=9606 GN=OAS3 PE=1 SV=3	-0.987765	1.82139e-06	3.69382e-05	OAS3
Pyridine nucleotide-disulfide oxidoreductase domain-containing protein 2 OS=Homo sapiens OX=9606 GN=PYROXD2 PE=1 SV=2	-0.56159	1.86963e-06	3.78193e-05	PYROXD2
Small VCP/p97-interacting protein OS=Homo sapiens OX=9606 GN=SVIP PE=1 SV=1	0.695931	1.88936e-06	3.81207e-05	SVIP
Interferon-induced protein with tetratricopeptide repeats 3 OS=Homo sapiens OX=9606 GN=IFIT3 PE=1 SV=1	-0.660469	1.89662e-06	3.81695e-05	IFIT3
Protein moonraker OS=Homo sapiens OX=9606 GN=KIAA0753 PE=1 SV=3	-0.925329	1.90295e-06	3.81995e-05	KIAA0753
Caspase-9 OS=Homo sapiens OX=9606 GN=CASP9 PE=1 SV=3	1.24318	1.91419e-06	3.83275e-05	CASP9
D-aminoacyl-tRNA deacylase 2 OS=Homo sapiens OX=9606 GN=DTD2 PE=1 SV=1	0.734281	1.92339e-06	3.84143e-05	DTD2
Apolipoprotein B-100 OS=Homo sapiens OX=9606 GN=APOB PE=1 SV=2	0.664729	1.96979e-06	3.92416e-05	APOB
Cadherin-4 OS=Homo sapiens OX=9606 GN=CDH4 PE=2 SV=2	-0.565732	2.00023e-06	3.97476e-05	CDH4
Septin-1 OS=Homo sapiens OX=9606 GN=SEPTIN1 PE=1 SV=2	0.665777	2.0362e-06	4.03013e-05	44075
Protein HEXIM2 OS=Homo sapiens OX=9606 GN=HEXIM2 PE=1 SV=1	-0.632162	2.04318e-06	4.03013e-05	HEXIM2
N(4)-(beta-N-acetylglucosaminyl)-L-asparaginase OS=Homo sapiens OX=9606 GN=AGA PE=1 SV=2	0.595207	2.04566e-06	4.03013e-05	AGA
Protein-glutamine gamma-glutamyltransferase 2 OS=Homo sapiens OX=9606 GN=TGM2 PE=1 SV=2	-0.643983	2.04853e-06	4.03013e-05	TGM2
Ceramide glucosyltransferase OS=Homo sapiens OX=9606 GN=UGCG PE=1 SV=1	-0.625311	2.07724e-06	4.07646e-05	UGCG
Unconventional myosin-VI OS=Homo sapiens OX=9606 GN=MYO6 PE=1 SV=4	0.69485	2.18113e-06	4.26972e-05	MYO6
Complement decay-accelerating factor OS=Homo sapiens OX=9606 GN=CD55 PE=1 SV=4	0.708336	2.18992e-06	4.27232e-05	CD55
Coagulation factor XIII A chain OS=Homo sapiens OX=9606 GN=F13A1 PE=1 SV=4	0.877689	2.19329e-06	4.27232e-05	F13A1
[Pyruvate dehydrogenase (acetyl-transferring)] kinase isozyme 3, mitochondrial OS=Homo sapiens OX=9606 GN=PDK3 PE=1 SV=1	0.63175	2.21974e-06	4.31319e-05	PDK3
Breast carcinoma-amplified sequence 3 OS=Homo sapiens OX=9606 GN=BCAS3 PE=1 SV=3	0.646428	2.22719e-06	4.31702e-05	BCAS3
Bombesin receptor-activated protein C6orf89 OS=Homo sapiens OX=9606 GN=C6orf89 PE=1 SV=1	0.890469	2.25263e-06	4.35565e-05	C6orf89
Major facilitator superfamily domain-containing protein 9 OS=Homo sapiens OX=9606 GN=MFSD9 PE=2 SV=2	0.74324	2.26536e-06	4.36954e-05	MFSD9
Autophagy-related protein 9A OS=Homo sapiens OX=9606 GN=ATG9A PE=1 SV=3	-0.539537	2.28421e-06	4.39393e-05	ATG9A
Protein phosphatase 1L OS=Homo sapiens OX=9606 GN=PPM1L PE=1 SV=1	0.78808	2.28914e-06	4.39393e-05	PPM1L
Tectonic-2 OS=Homo sapiens OX=9606 GN=TCTN2 PE=2 SV=1	0.620776	2.29517e-06	4.3948e-05	TCTN2
SH3 and PX domain-containing protein 2A OS=Homo sapiens OX=9606 GN=SH3PXD2A PE=1 SV=1	0.726591	2.34004e-06	4.45983e-05	SH3PXD2A
Rho GTPase-activating protein 45 OS=Homo sapiens OX=9606 GN=ARHGAP45 PE=1 SV=2	-0.655848	2.34044e-06	4.45983e-05	ARHGAP45
Inter-alpha-trypsin inhibitor heavy chain H3 OS=Homo sapiens OX=9606 GN=ITIH3 PE=1 SV=2	0.672626	2.3509e-06	4.46898e-05	ITIH3
Filaggrin OS=Homo sapiens OX=9606 GN=FLG PE=1 SV=3	0.814247	2.37155e-06	4.4941e-05	FLG
Protein Shroom2 OS=Homo sapiens OX=9606 GN=SHROOM2 PE=1 SV=1	0.573733	2.37551e-06	4.4941e-05	SHROOM2
Band 4.1-like protein 4A OS=Homo sapiens OX=9606 GN=EPB41L4A PE=1 SV=2	0.629891	2.38589e-06	4.50294e-05	EPB41L4A
Dehydrogenase/reductase SDR family member on chromosome X OS=Homo sapiens OX=9606 GN=DHRSX PE=1 SV=2	-0.545265	2.43413e-06	4.58301e-05	DHRSX
Disks large-associated protein 4 OS=Homo sapiens OX=9606 GN=DLGAP4 PE=1 SV=3	0.678824	2.48492e-06	4.6675e-05	DLGAP4
Protein canopy homolog 4 OS=Homo sapiens OX=9606 GN=CNPY4 PE=2 SV=1	0.735855	2.49475e-06	4.67268e-05	CNPY4
Guanine nucleotide-binding protein subunit beta-4 OS=Homo sapiens OX=9606 GN=GNB4 PE=1 SV=3	0.787843	2.50191e-06	4.67268e-05	GNB4
Catenin beta-1 OS=Homo sapiens OX=9606 GN=CTNNB1 PE=1 SV=1	0.572446	2.50544e-06	4.67268e-05	CTNNB1
Pyruvate carboxylase, mitochondrial OS=Homo sapiens OX=9606 GN=PC PE=1 SV=2	0.524138	2.52121e-06	4.691e-05	PC
Post-GPI attachment to proteins factor 2 OS=Homo sapiens OX=9606 GN=PGAP2 PE=1 SV=2	-0.575252	2.54297e-06	4.72035e-05	PGAP2
Galactosylgalactosylxylosylprotein 3-beta-glucuronosyltransferase 3 OS=Homo sapiens OX=9606 GN=B3GAT3 PE=1 SV=2	-0.577248	2.55243e-06	4.7268e-05	B3GAT3
Rho-related GTP-binding protein RhoE OS=Homo sapiens OX=9606 GN=RND3 PE=1 SV=1	0.925289	2.58618e-06	4.77808e-05	RND3
Hemoglobin subunit alpha OS=Homo sapiens OX=9606 GN=HBA1 PE=1 SV=2	1.00993	2.63633e-06	4.85935e-05	HBA1
TOM1-like protein 1 OS=Homo sapiens OX=9606 GN=TOM1L1 PE=1 SV=2	0.800209	2.68654e-06	4.94036e-05	TOM1L1
Xylosyltransferase 2 OS=Homo sapiens OX=9606 GN=XYLT2 PE=1 SV=2	-0.546074	2.71412e-06	4.97507e-05	XYLT2
Glycerol kinase OS=Homo sapiens OX=9606 GN=GK PE=1 SV=3	0.558374	2.71803e-06	4.97507e-05	GK
Alpha-1-syntrophin OS=Homo sapiens OX=9606 GN=SNTA1 PE=1 SV=1	0.617816	2.75028e-06	5.02244e-05	SNTA1
Retinal rod rhodopsin-sensitive cGMP 3',5'-cyclic phosphodiesterase subunit delta OS=Homo sapiens OX=9606 GN=PDE6D PE=1 SV=1	0.636402	2.78613e-06	5.07617e-05	PDE6D
ATP synthase subunit s, mitochondrial OS=Homo sapiens OX=9606 GN=DMAC2L PE=1 SV=3	0.529002	2.80554e-06	5.09976e-05	ATP5S
Double-stranded RNA-specific editase 1 OS=Homo sapiens OX=9606 GN=ADARB1 PE=1 SV=1	-0.990263	2.81764e-06	5.10996e-05	ADARB1
T-complex protein 11-like protein 1 OS=Homo sapiens OX=9606 GN=TCP11L1 PE=1 SV=1	1.449	2.88055e-06	5.21209e-05	TCP11L1
Calcineurin B homologous protein 3 OS=Homo sapiens OX=9606 GN=TESC PE=1 SV=3	-1.21168	2.92491e-06	5.27116e-05	TESC
EH domain-binding protein 1 OS=Homo sapiens OX=9606 GN=EHBP1 PE=1 SV=3	0.739461	2.92657e-06	5.27116e-05	EHBP1
ER degradation-enhancing alpha-mannosidase-like protein 1 OS=Homo sapiens OX=9606 GN=EDEM1 PE=1 SV=1	-0.539866	2.96571e-06	5.32949e-05	EDEM1
Cathepsin L1 OS=Homo sapiens OX=9606 GN=CTSL PE=1 SV=2	0.873137	3.11028e-06	5.56986e-05	CTSL
Myelin proteolipid protein OS=Homo sapiens OX=9606 GN=PLP1 PE=1 SV=2	0.588745	3.11359e-06	5.56986e-05	PLP1
Sorting nexin-4 OS=Homo sapiens OX=9606 GN=SNX4 PE=1 SV=1	0.631158	3.12532e-06	5.57821e-05	SNX4
Cystine/glutamate transporter OS=Homo sapiens OX=9606 GN=SLC7A11 PE=1 SV=1	-0.681816	3.16549e-06	5.63714e-05	SLC7A11
Vimentin OS=Homo sapiens OX=9606 GN=VIM PE=1 SV=4	0.540817	3.1984e-06	5.68292e-05	VIM
Protein piccolo OS=Homo sapiens OX=9606 GN=PCLO PE=1 SV=5	0.81268	3.2499e-06	5.75271e-05	PCLO
NAD-dependent protein deacetylase sirtuin-2 OS=Homo sapiens OX=9606 GN=SIRT2 PE=1 SV=2	0.546302	3.25226e-06	5.75271e-05	SIRT2
Gephyrin OS=Homo sapiens OX=9606 GN=GPHN PE=1 SV=1	0.602354	3.31898e-06	5.85759e-05	GPHN
Synemin OS=Homo sapiens OX=9606 GN=SYNM PE=1 SV=2	0.575538	3.34373e-06	5.88723e-05	SYNM
Protein KHNYN OS=Homo sapiens OX=9606 GN=KHNYN PE=1 SV=3	0.701061	3.35156e-06	5.88723e-05	KHNYN
Probable 18S rRNA (guanine-N(7))-methyltransferase OS=Homo sapiens OX=9606 GN=BUD23 PE=1 SV=2	-0.561212	3.35816e-06	5.88723e-05	WBSCR22
Procollagen-lysine,2-oxoglutarate 5-dioxygenase 2 OS=Homo sapiens OX=9606 GN=PLOD2 PE=1 SV=2	0.725798	3.38139e-06	5.91481e-05	PLOD2
Tyrosine-protein kinase receptor TYRO3 OS=Homo sapiens OX=9606 GN=TYRO3 PE=1 SV=1	-0.518692	3.57086e-06	6.23242e-05	TYRO3
Syntaxin-binding protein 4 OS=Homo sapiens OX=9606 GN=STXBP4 PE=1 SV=2	0.929025	3.58585e-06	6.24477e-05	STXBP4
G1/S-specific cyclin-E1 OS=Homo sapiens OX=9606 GN=CCNE1 PE=1 SV=2	0.658634	3.63138e-06	6.31012e-05	CCNE1
UPF0183 protein C16orf70 OS=Homo sapiens OX=9606 GN=C16orf70 PE=1 SV=1	0.678216	3.64781e-06	6.32473e-05	C16orf70
Protein XRP2 OS=Homo sapiens OX=9606 GN=RP2 PE=1 SV=4	0.558513	3.7587e-06	6.50271e-05	RP2
T-lymphoma invasion and metastasis-inducing protein 2 OS=Homo sapiens OX=9606 GN=TIAM2 PE=2 SV=4	0.890954	3.76928e-06	6.50676e-05	TIAM2
Triple QxxK/R motif-containing protein OS=Homo sapiens OX=9606 GN=TRIQK PE=3 SV=1	0.550903	3.78413e-06	6.51813e-05	TRIQK
Signal peptide, CUB and EGF-like domain-containing protein 3 OS=Homo sapiens OX=9606 GN=SCUBE3 PE=1 SV=1	-0.706458	3.81744e-06	6.55023e-05	SCUBE3
Lactadherin OS=Homo sapiens OX=9606 GN=MFGE8 PE=1 SV=3	0.588738	3.81937e-06	6.55023e-05	MFGE8
D-3-phosphoglycerate dehydrogenase OS=Homo sapiens OX=9606 GN=PHGDH PE=1 SV=4	-0.814342	3.85129e-06	6.59063e-05	PHGDH
Ubiquitin carboxyl-terminal hydrolase CYLD OS=Homo sapiens OX=9606 GN=CYLD PE=1 SV=1	0.722311	3.85972e-06	6.59077e-05	CYLD
Serine/threonine-protein kinase 26 OS=Homo sapiens OX=9606 GN=STK26 PE=1 SV=2	0.604767	3.91903e-06	6.67759e-05	MST4
Coiled-coil domain-containing protein 9B OS=Homo sapiens OX=9606 GN=CCDC9B PE=1 SV=1	0.919204	3.93959e-06	6.69816e-05	C15orf52
Lambda-crystallin homolog OS=Homo sapiens OX=9606 GN=CRYL1 PE=1 SV=3	0.622306	3.95909e-06	6.71683e-05	CRYL1
Juxtaposed with another zinc finger protein 1 OS=Homo sapiens OX=9606 GN=JAZF1 PE=1 SV=2	0.603849	3.99486e-06	6.76298e-05	JAZF1
Melanoregulin OS=Homo sapiens OX=9606 GN=MREG PE=1 SV=1	0.58359	4.0454e-06	6.82156e-05	MREG
Uncharacterized protein C1orf198 OS=Homo sapiens OX=9606 GN=C1orf198 PE=1 SV=1	0.759379	4.04773e-06	6.82156e-05	C1orf198
Delta-aminolevulinic acid dehydratase OS=Homo sapiens OX=9606 GN=ALAD PE=1 SV=1	0.646993	4.05541e-06	6.82156e-05	ALAD
A-kinase anchor protein 9 OS=Homo sapiens OX=9606 GN=AKAP9 PE=1 SV=4	0.571772	4.12645e-06	6.92629e-05	AKAP9
Stimulator of interferon genes protein OS=Homo sapiens OX=9606 GN=TMEM173 PE=1 SV=1	0.563047	4.15353e-06	6.94024e-05	TMEM173
Serpin B12 OS=Homo sapiens OX=9606 GN=SERPINB12 PE=1 SV=1	1.24473	4.15415e-06	6.94024e-05	SERPINB12
Fibrinogen C domain-containing protein 1 OS=Homo sapiens OX=9606 GN=FIBCD1 PE=1 SV=2	-1.40683	4.16966e-06	6.94024e-05	FIBCD1
Contactin-associated protein 1 OS=Homo sapiens OX=9606 GN=CNTNAP1 PE=1 SV=1	-0.50392	4.16995e-06	6.94024e-05	CNTNAP1
[Pyruvate dehydrogenase (acetyl-transferring)] kinase isozyme 2, mitochondrial OS=Homo sapiens OX=9606 GN=PDK2 PE=1 SV=2	0.851894	4.22313e-06	7.01396e-05	PDK2
Promethin OS=Homo sapiens OX=9606 GN=TMEM159 PE=1 SV=2	-0.600404	4.24115e-06	7.02908e-05	TMEM159
Transcription factor MafK OS=Homo sapiens OX=9606 GN=MAFK PE=1 SV=1	0.575147	4.30419e-06	7.10928e-05	MAFK
A-kinase anchor protein 12 OS=Homo sapiens OX=9606 GN=AKAP12 PE=1 SV=4	0.679095	4.30756e-06	7.10928e-05	AKAP12
Polycomb complex protein BMI-1 OS=Homo sapiens OX=9606 GN=BMI1 PE=1 SV=2	0.499597	4.31871e-06	7.11122e-05	BMI1
Palmitoyltransferase ZDHHC13 OS=Homo sapiens OX=9606 GN=ZDHHC13 PE=1 SV=3	-0.542562	4.32685e-06	7.11122e-05	ZDHHC13
Transmembrane 9 superfamily member 1 OS=Homo sapiens OX=9606 GN=TM9SF1 PE=2 SV=2	-0.507249	4.33578e-06	7.11122e-05	TM9SF1
Protein S100-A1 OS=Homo sapiens OX=9606 GN=S100A1 PE=1 SV=2	0.817012	4.43556e-06	7.25978e-05	S100A1
Polycomb protein SCMH1 OS=Homo sapiens OX=9606 GN=SCMH1 PE=1 SV=1	-0.675722	4.46933e-06	7.2999e-05	SCMH1
Transferrin receptor protein 1 OS=Homo sapiens OX=9606 GN=TFRC PE=1 SV=2	-0.633885	4.52242e-06	7.37092e-05	TFRC
Dynamin-3 OS=Homo sapiens OX=9606 GN=DNM3 PE=1 SV=4	-0.543496	4.53149e-06	7.37092e-05	DNM3
Genetic suppressor element 1 OS=Homo sapiens OX=9606 GN=GSE1 PE=1 SV=3	-0.526263	4.55518e-06	7.39421e-05	GSE1
Translocating chain-associated membrane protein 2 OS=Homo sapiens OX=9606 GN=TRAM2 PE=1 SV=1	0.541346	4.57139e-06	7.40237e-05	TRAM2
Dual specificity protein kinase CLK1 OS=Homo sapiens OX=9606 GN=CLK1 PE=1 SV=2	-0.552381	4.57898e-06	7.40237e-05	CLK1
WD repeat-containing protein 76 OS=Homo sapiens OX=9606 GN=WDR76 PE=1 SV=2	-0.463967	4.65088e-06	7.50322e-05	WDR76
Transcription factor AP-4 OS=Homo sapiens OX=9606 GN=TFAP4 PE=1 SV=2	-0.528571	4.67285e-06	7.52328e-05	TFAP4
2-hydroxyacylsphingosine 1-beta-galactosyltransferase OS=Homo sapiens OX=9606 GN=UGT8 PE=2 SV=2	-0.64905	4.69958e-06	7.55092e-05	UGT8
F-box only protein 3 OS=Homo sapiens OX=9606 GN=FBXO3 PE=1 SV=3	0.540786	4.73809e-06	7.58754e-05	FBXO3
Zinc finger protein basonuclin-2 OS=Homo sapiens OX=9606 GN=BNC2 PE=1 SV=1	-0.562601	4.74161e-06	7.58754e-05	BNC2
Phosphatidylinositol N-acetylglucosaminyltransferase subunit Q OS=Homo sapiens OX=9606 GN=PIGQ PE=1 SV=3	0.537664	4.75827e-06	7.58957e-05	PIGQ
Bardet-Biedl syndrome 2 protein OS=Homo sapiens OX=9606 GN=BBS2 PE=1 SV=1	1.12656	4.76212e-06	7.58957e-05	BBS2
Phosphoenolpyruvate carboxykinase [GTP], mitochondrial OS=Homo sapiens OX=9606 GN=PCK2 PE=1 SV=4	-0.600718	4.82221e-06	7.65854e-05	PCK2
Membrane-associated phosphatidylinositol transfer protein 1 OS=Homo sapiens OX=9606 GN=PITPNM1 PE=1 SV=4	0.584319	4.82481e-06	7.65854e-05	PITPNM1
Intraflagellar transport protein 140 homolog OS=Homo sapiens OX=9606 GN=IFT140 PE=1 SV=1	0.798055	4.83877e-06	7.66182e-05	IFT140
Pyridoxal-dependent decarboxylase domain-containing protein 1 OS=Homo sapiens OX=9606 GN=PDXDC1 PE=1 SV=2	-0.466129	4.8463e-06	7.66182e-05	PDXDC1
Protein eva-1 homolog B OS=Homo sapiens OX=9606 GN=EVA1B PE=1 SV=1	0.651304	4.87628e-06	7.67289e-05	EVA1B
Intraflagellar transport protein 122 homolog OS=Homo sapiens OX=9606 GN=IFT122 PE=1 SV=2	0.619042	4.87804e-06	7.67289e-05	IFT122
E3 ubiquitin-protein ligase RNF213 OS=Homo sapiens OX=9606 GN=RNF213 PE=1 SV=3	-0.502449	4.88248e-06	7.67289e-05	RNF213
Protein DPCD OS=Homo sapiens OX=9606 GN=DPCD PE=1 SV=2	0.625078	4.91148e-06	7.70311e-05	DPCD
Sorting nexin-25 OS=Homo sapiens OX=9606 GN=SNX25 PE=1 SV=2	-0.525487	5.00742e-06	7.83801e-05	SNX25
Rab proteins geranylgeranyltransferase component A 2 OS=Homo sapiens OX=9606 GN=CHML PE=1 SV=2	0.776399	5.08341e-06	7.91342e-05	CHML
Protein FAM13B OS=Homo sapiens OX=9606 GN=FAM13B PE=1 SV=2	0.707471	5.08511e-06	7.91342e-05	FAM13B
Rhomboid domain-containing protein 2 OS=Homo sapiens OX=9606 GN=RHBDD2 PE=2 SV=2	-0.606729	5.08569e-06	7.91342e-05	RHBDD2
Matrix metalloproteinase-15 OS=Homo sapiens OX=9606 GN=MMP15 PE=1 SV=1	-0.529694	5.10719e-06	7.92476e-05	MMP15
Protein THEM6 OS=Homo sapiens OX=9606 GN=THEM6 PE=1 SV=2	-0.759209	5.11307e-06	7.92476e-05	THEM6
Ras-related protein Rab-28 OS=Homo sapiens OX=9606 GN=RAB28 PE=1 SV=2	0.703296	5.12739e-06	7.93137e-05	RAB28
Multiple inositol polyphosphate phosphatase 1 OS=Homo sapiens OX=9606 GN=MINPP1 PE=1 SV=1	0.498623	5.14763e-06	7.9471e-05	MINPP1
Galectin-3 OS=Homo sapiens OX=9606 GN=LGALS3 PE=1 SV=5	1.08365	5.18041e-06	7.98208e-05	LGALS3
Complement C3 OS=Homo sapiens OX=9606 GN=C3 PE=1 SV=2	0.695171	5.27427e-06	8.09508e-05	C3
Uncharacterized protein C11orf24 OS=Homo sapiens OX=9606 GN=C11orf24 PE=1 SV=2	-0.623012	5.32397e-06	8.1555e-05	C11orf24
Ubiquitin-associated domain-containing protein 2 OS=Homo sapiens OX=9606 GN=UBAC2 PE=1 SV=1	-0.534231	5.36927e-06	8.20895e-05	UBAC2
ADP-ribosylation factor-like protein 6 OS=Homo sapiens OX=9606 GN=ARL6 PE=1 SV=1	0.631347	5.4091e-06	8.24165e-05	ARL6
Guanine nucleotide exchange factor VAV2 OS=Homo sapiens OX=9606 GN=VAV2 PE=1 SV=2	-0.537199	5.41156e-06	8.24165e-05	VAV2
Glutathione hydrolase 7 OS=Homo sapiens OX=9606 GN=GGT7 PE=1 SV=2	0.600824	5.46351e-06	8.30005e-05	GGT7
Deoxyhypusine synthase OS=Homo sapiens OX=9606 GN=DHPS PE=1 SV=1	-0.473102	5.47094e-06	8.30005e-05	DHPS
Protein Daple OS=Homo sapiens OX=9606 GN=CCDC88C PE=1 SV=3	-0.66723	5.51069e-06	8.33036e-05	CCDC88C
E3 ubiquitin-protein ligase TRIM21 OS=Homo sapiens OX=9606 GN=TRIM21 PE=1 SV=1	0.539262	5.51204e-06	8.33036e-05	TRIM21
Cytosolic iron-sulfur assembly component 2A OS=Homo sapiens OX=9606 GN=CIAO2A PE=1 SV=1	-0.502592	5.52323e-06	8.33131e-05	FAM96A
Inter-alpha-trypsin inhibitor heavy chain H2 OS=Homo sapiens OX=9606 GN=ITIH2 PE=1 SV=2	0.796115	5.55977e-06	8.37042e-05	ITIH2
Tyrosine-protein kinase Fyn OS=Homo sapiens OX=9606 GN=FYN PE=1 SV=3	0.659925	5.60742e-06	8.42609e-05	FYN
Protein Jade-1 OS=Homo sapiens OX=9606 GN=JADE1 PE=1 SV=1	-0.490019	5.64615e-06	8.46815e-05	JADE1
Zinc finger protein 618 OS=Homo sapiens OX=9606 GN=ZNF618 PE=1 SV=1	-0.577115	5.67767e-06	8.49927e-05	ZNF618
Endosomal/lysosomal potassium channel TMEM175 OS=Homo sapiens OX=9606 GN=TMEM175 PE=1 SV=1	0.591266	5.70029e-06	8.51697e-05	TMEM175
Lysosomal-trafficking regulator OS=Homo sapiens OX=9606 GN=LYST PE=1 SV=3	0.550412	5.7234e-06	8.53308e-05	LYST
Ras GTPase-activating protein nGAP OS=Homo sapiens OX=9606 GN=RASAL2 PE=1 SV=2	-0.512285	5.74124e-06	8.53308e-05	RASAL2
HEAT repeat-containing protein 5A OS=Homo sapiens OX=9606 GN=HEATR5A PE=1 SV=2	0.585984	5.74689e-06	8.53308e-05	HEATR5A
Neuropeptide-like protein C4orf48 OS=Homo sapiens OX=9606 GN=C4orf48 PE=1 SV=3	-0.682407	5.75434e-06	8.53308e-05	C4orf48
Bleomycin hydrolase OS=Homo sapiens OX=9606 GN=BLMH PE=1 SV=1	0.624363	5.86991e-06	8.68659e-05	BLMH
Ribonuclease P/MRP protein subunit POP5 OS=Homo sapiens OX=9606 GN=POP5 PE=1 SV=1	0.489789	5.87988e-06	8.68659e-05	POP5
Acyl-CoA (8-3)-desaturase OS=Homo sapiens OX=9606 GN=FADS1 PE=1 SV=3	-0.562077	5.97236e-06	8.80673e-05	FADS1
Ectonucleotide pyrophosphatase/phosphodiesterase family member 1 OS=Homo sapiens OX=9606 GN=ENPP1 PE=1 SV=2	0.606624	6.04736e-06	8.90068e-05	ENPP1
Transforming growth factor beta regulator 1 OS=Homo sapiens OX=9606 GN=TBRG1 PE=1 SV=1	-0.531909	6.14346e-06	9.02527e-05	TBRG1
Microtubule-associated protein RP/EB family member 3 OS=Homo sapiens OX=9606 GN=MAPRE3 PE=1 SV=1	0.500577	6.16563e-06	9.04101e-05	MAPRE3
RNA-binding motif, single-stranded-interacting protein 2 OS=Homo sapiens OX=9606 GN=RBMS2 PE=1 SV=1	0.619121	6.21073e-06	9.09025e-05	RBMS2
Solute carrier family 2, facilitated glucose transporter member 6 OS=Homo sapiens OX=9606 GN=SLC2A6 PE=1 SV=2	0.724439	6.26696e-06	9.15557e-05	SLC2A6
Dihydropyrimidinase-related protein 2 OS=Homo sapiens OX=9606 GN=DPYSL2 PE=1 SV=1	1.18129	6.39599e-06	9.32437e-05	DPYSL2
Aladin OS=Homo sapiens OX=9606 GN=AAAS PE=1 SV=1	-0.47354	6.40614e-06	9.32437e-05	AAAS
Disintegrin and metalloproteinase domain-containing protein 12 OS=Homo sapiens OX=9606 GN=ADAM12 PE=1 SV=3	-0.48902	6.44219e-06	9.35957e-05	ADAM12
Divergent protein kinase domain 2A OS=Homo sapiens OX=9606 GN=DIPK2A PE=1 SV=1	-0.563318	6.45896e-06	9.36183e-05	C3orf58
Mannosyl-oligosaccharide 1,2-alpha-mannosidase IC OS=Homo sapiens OX=9606 GN=MAN1C1 PE=1 SV=1	-0.8233	6.46748e-06	9.36183e-05	MAN1C1
Rab GTPase-activating protein 1-like OS=Homo sapiens OX=9606 GN=RABGAP1L PE=1 SV=1	0.652945	6.51794e-06	9.41758e-05	RABGAP1L
Tyrosine-protein kinase JAK1 OS=Homo sapiens OX=9606 GN=JAK1 PE=1 SV=2	0.52092	6.56757e-06	9.47195e-05	JAK1
Protein wntless homolog OS=Homo sapiens OX=9606 GN=WLS PE=1 SV=2	-0.555207	6.60789e-06	9.51271e-05	WLS
SET domain-containing protein 9 OS=Homo sapiens OX=9606 GN=SETD9 PE=2 SV=2	0.598452	6.63983e-06	9.54128e-05	SETD9
Ubiquitin-like protein 3 OS=Homo sapiens OX=9606 GN=UBL3 PE=1 SV=1	-0.483988	6.68508e-06	9.57525e-05	UBL3
N-acylethanolamine-hydrolyzing acid amidase OS=Homo sapiens OX=9606 GN=NAAA PE=1 SV=3	-1.00232	6.68973e-06	9.57525e-05	NAAA
Copper chaperone for superoxide dismutase OS=Homo sapiens OX=9606 GN=CCS PE=1 SV=1	0.612555	6.71006e-06	9.57525e-05	CCS
N-acetylgalactosaminyltransferase 7 OS=Homo sapiens OX=9606 GN=GALNT7 PE=1 SV=1	-0.710863	6.71202e-06	9.57525e-05	GALNT7
Serine/threonine-protein kinase Sgk3 OS=Homo sapiens OX=9606 GN=SGK3 PE=1 SV=1	0.559711	6.75383e-06	9.61388e-05	SGK3
Fructosamine-3-kinase OS=Homo sapiens OX=9606 GN=FN3K PE=1 SV=1	0.486695	6.76347e-06	9.61388e-05	FN3K
Carboxypeptidase D OS=Homo sapiens OX=9606 GN=CPD PE=1 SV=2	0.499076	6.79315e-06	9.6387e-05	CPD
Methionine-R-sulfoxide reductase B2, mitochondrial OS=Homo sapiens OX=9606 GN=MSRB2 PE=1 SV=2	0.593375	6.84081e-06	9.68798e-05	MSRB2
THAP domain-containing protein 4 OS=Homo sapiens OX=9606 GN=THAP4 PE=1 SV=2	-0.574777	6.85245e-06	9.68798e-05	THAP4
Ras-responsive element-binding protein 1 OS=Homo sapiens OX=9606 GN=RREB1 PE=1 SV=3	-0.534803	6.96018e-06	9.79667e-05	RREB1
TGF-beta-activated kinase 1 and MAP3K7-binding protein 3 OS=Homo sapiens OX=9606 GN=TAB3 PE=1 SV=3	0.944378	6.96308e-06	9.79667e-05	TAB3
Cyclin-Y-like protein 1 OS=Homo sapiens OX=9606 GN=CCNYL1 PE=1 SV=2	0.630424	6.96658e-06	9.79667e-05	CCNYL1
cAMP-dependent protein kinase inhibitor gamma OS=Homo sapiens OX=9606 GN=PKIG PE=2 SV=1	1.1652	7.02796e-06	9.85553e-05	PKIG
Prolactin-inducible protein OS=Homo sapiens OX=9606 GN=PIP PE=1 SV=1	0.732591	7.03342e-06	9.85553e-05	PIP
Methylcrotonoyl-CoA carboxylase subunit alpha, mitochondrial OS=Homo sapiens OX=9606 GN=MCCC1 PE=1 SV=3	0.465927	7.08832e-06	9.91485e-05	MCCC1
Fascin OS=Homo sapiens OX=9606 GN=FSCN1 PE=1 SV=3	-0.524338	7.13841e-06	9.96724e-05	FSCN1
3-hydroxy-3-methylglutaryl-coenzyme A reductase OS=Homo sapiens OX=9606 GN=HMGCR PE=1 SV=1	0.584777	7.18013e-06	0.000100078	HMGCR
LysM and putative peptidoglycan-binding domain-containing protein 2 OS=Homo sapiens OX=9606 GN=LYSMD2 PE=1 SV=1	0.576075	7.27026e-06	0.000101155	LYSMD2
COMM domain-containing protein 1 OS=Homo sapiens OX=9606 GN=COMMD1 PE=1 SV=1	0.521398	7.28951e-06	0.000101245	COMMD1
Neprilysin OS=Homo sapiens OX=9606 GN=MME PE=1 SV=2	-2.03655	7.46846e-06	0.000103548	MME
WD repeat-containing protein 19 OS=Homo sapiens OX=9606 GN=WDR19 PE=1 SV=2	0.607701	7.55404e-06	0.000104551	WDR19
Rab-like protein 6 OS=Homo sapiens OX=9606 GN=RABL6 PE=1 SV=2	0.497545	7.57061e-06	0.000104596	RABL6
Desmin OS=Homo sapiens OX=9606 GN=DES PE=1 SV=3	0.602152	7.60654e-06	0.000104863	DES
Coiled-coil domain-containing protein 8 OS=Homo sapiens OX=9606 GN=CCDC8 PE=1 SV=2	-0.918596	7.61647e-06	0.000104863	CCDC8
Synaptopodin OS=Homo sapiens OX=9606 GN=SYNPO PE=1 SV=2	-0.595702	7.98137e-06	0.000109623	SYNPO
Serine hydroxymethyltransferase, cytosolic OS=Homo sapiens OX=9606 GN=SHMT1 PE=1 SV=1	-0.466458	8.00252e-06	0.000109623	SHMT1
NPC intracellular cholesterol transporter 1 OS=Homo sapiens OX=9606 GN=NPC1 PE=1 SV=2	-0.480533	8.00388e-06	0.000109623	NPC1
Pleckstrin homology domain-containing family F member 2 OS=Homo sapiens OX=9606 GN=PLEKHF2 PE=1 SV=1	0.496736	8.03576e-06	0.000109869	PLEKHF2
Sodium-coupled neutral amino acid transporter 2 OS=Homo sapiens OX=9606 GN=SLC38A2 PE=1 SV=2	-0.522184	8.06962e-06	0.000110141	SLC38A2
XK-related protein 5 OS=Homo sapiens OX=9606 GN=XKR5 PE=2 SV=2	-0.479583	8.17329e-06	0.000111185	XKR5
Lysophospholipase D GDPD1 OS=Homo sapiens OX=9606 GN=GDPD1 PE=1 SV=2	0.680816	8.17436e-06	0.000111185	GDPD1
DNA (cytosine-5)-methyltransferase 3A OS=Homo sapiens OX=9606 GN=DNMT3A PE=1 SV=4	-0.510658	8.29451e-06	0.000112539	DNMT3A
Cytochrome P450 2U1 OS=Homo sapiens OX=9606 GN=CYP2U1 PE=1 SV=1	0.483422	8.30239e-06	0.000112539	CYP2U1
Regulator of G-protein signaling 19 OS=Homo sapiens OX=9606 GN=RGS19 PE=1 SV=1	-0.587918	8.32645e-06	0.000112671	RGS19
Putative ankyrin repeat domain-containing protein 20A12 pseudogene OS=Homo sapiens OX=9606 GN=ANKRD20A12P PE=5 SV=3	0.74608	8.34225e-06	0.000112692	ANKRD20A12P
Tissue-type plasminogen activator OS=Homo sapiens OX=9606 GN=PLAT PE=1 SV=1	0.528747	8.3618e-06	0.000112763	PLAT
Torsin-3A OS=Homo sapiens OX=9606 GN=TOR3A PE=1 SV=1	-0.519882	8.39618e-06	0.000113033	TOR3A
Phosphoprotein associated with glycosphingolipid-enriched microdomains 1 OS=Homo sapiens OX=9606 GN=PAG1 PE=1 SV=2	-0.538979	8.55441e-06	0.000114967	PAG1
RNA N6-adenosine-methyltransferase METTL16 OS=Homo sapiens OX=9606 GN=METTL16 PE=1 SV=2	-0.483708	8.5827e-06	0.000115151	METTL16
Coronin-7 OS=Homo sapiens OX=9606 GN=CORO7 PE=1 SV=2	0.665287	8.64653e-06	0.000115811	CORO7
Phosphatidylinositol 4,5-bisphosphate 3-kinase catalytic subunit beta isoform OS=Homo sapiens OX=9606 GN=PIK3CB PE=1 SV=1	-0.608443	8.79721e-06	0.000117629	PIK3CB
Beta-mannosidase OS=Homo sapiens OX=9606 GN=MANBA PE=1 SV=3	0.501177	8.85195e-06	0.000118099	MANBA
Copine-7 OS=Homo sapiens OX=9606 GN=CPNE7 PE=1 SV=1	-0.526179	8.8623e-06	0.000118099	CPNE7
Lysozyme C OS=Homo sapiens OX=9606 GN=LYZ PE=1 SV=1	1.87287	8.88389e-06	0.000118187	LYZ
Dipeptidyl peptidase 1 OS=Homo sapiens OX=9606 GN=CTSC PE=1 SV=2	-0.588725	8.905e-06	0.000118269	CTSC
Coiled-coil domain-containing protein 58 OS=Homo sapiens OX=9606 GN=CCDC58 PE=1 SV=1	-0.455832	8.97894e-06	0.00011905	CCDC58
Peroxisome biogenesis factor 1 OS=Homo sapiens OX=9606 GN=PEX1 PE=1 SV=1	0.527246	9.00629e-06	0.000119212	PEX1
Lysine-specific demethylase RSBN1L OS=Homo sapiens OX=9606 GN=RSBN1L PE=1 SV=2	-0.535144	9.07079e-06	0.000119834	RSBN1L
Rho guanine nucleotide exchange factor 1 OS=Homo sapiens OX=9606 GN=ARHGEF1 PE=1 SV=2	0.502162	9.08363e-06	0.000119834	ARHGEF1
Pseudouridylate synthase 7 homolog-like protein OS=Homo sapiens OX=9606 GN=PUS7L PE=1 SV=1	0.490309	9.18492e-06	0.000120968	PUS7L
F-BAR domain only protein 2 OS=Homo sapiens OX=9606 GN=FCHO2 PE=1 SV=2	0.583031	9.23552e-06	0.000121432	FCHO2
Long-chain-fatty-acid--CoA ligase 1 OS=Homo sapiens OX=9606 GN=ACSL1 PE=1 SV=1	0.509508	9.34631e-06	0.000122549	ACSL1
Protein SAAL1 OS=Homo sapiens OX=9606 GN=SAAL1 PE=1 SV=2	0.504059	9.35155e-06	0.000122549	SAAL1
HLA class I histocompatibility antigen, Cw-6 alpha chain OS=Homo sapiens OX=9606 GN=HLA-C PE=1 SV=2	0.533732	9.52187e-06	0.000124574	HLA-C
Cysteine and glycine-rich protein 1 OS=Homo sapiens OX=9606 GN=CSRP1 PE=1 SV=3	-0.52354	9.56739e-06	0.000124962	CSRP1
ATP-binding cassette sub-family A member 3 OS=Homo sapiens OX=9606 GN=ABCA3 PE=1 SV=2	0.741068	9.63316e-06	0.000125613	ABCA3
Nucleoporin NDC1 OS=Homo sapiens OX=9606 GN=NDC1 PE=1 SV=2	-0.504842	9.65278e-06	0.000125661	NDC1
DnaJ homolog subfamily C member 13 OS=Homo sapiens OX=9606 GN=DNAJC13 PE=1 SV=5	-0.435529	9.70665e-06	0.000126155	DNAJC13
Bone morphogenetic protein receptor type-1A OS=Homo sapiens OX=9606 GN=BMPR1A PE=1 SV=2	-0.584571	9.76867e-06	0.000126649	BMPR1A
Cell growth regulator with EF hand domain protein 1 OS=Homo sapiens OX=9606 GN=CGREF1 PE=2 SV=2	-0.485969	9.78118e-06	0.000126649	CGREF1
Methylated-DNA--protein-cysteine methyltransferase OS=Homo sapiens OX=9606 GN=MGMT PE=1 SV=1	0.925181	9.79286e-06	0.000126649	MGMT
Biliverdin reductase A OS=Homo sapiens OX=9606 GN=BLVRA PE=1 SV=2	1.11694	9.92505e-06	0.000128149	BLVRA
Epidermal growth factor-like protein 7 OS=Homo sapiens OX=9606 GN=EGFL7 PE=1 SV=3	-1.17674	9.94194e-06	0.000128157	EGFL7
A-kinase anchor protein 13 OS=Homo sapiens OX=9606 GN=AKAP13 PE=1 SV=2	0.555907	1.00398e-05	0.000129207	AKAP13
Pentatricopeptide repeat-containing protein 2, mitochondrial OS=Homo sapiens OX=9606 GN=PTCD2 PE=1 SV=3	-0.551012	1.01004e-05	0.000129775	PTCD2
Mycophenolic acid acyl-glucuronide esterase, mitochondrial OS=Homo sapiens OX=9606 GN=ABHD10 PE=1 SV=1	0.469171	1.01237e-05	0.000129864	ABHD10
Phosphatidylserine synthase 1 OS=Homo sapiens OX=9606 GN=PTDSS1 PE=1 SV=1	-0.487649	1.02169e-05	0.000130678	PTDSS1
Creatine kinase B-type OS=Homo sapiens OX=9606 GN=CKB PE=1 SV=1	-0.673176	1.02414e-05	0.000130678	CKB
Neurofilament heavy polypeptide OS=Homo sapiens OX=9606 GN=NEFH PE=1 SV=4	-0.653574	1.02444e-05	0.000130678	NEFH
Serpin B8 OS=Homo sapiens OX=9606 GN=SERPINB8 PE=1 SV=2	0.706141	1.02535e-05	0.000130678	SERPINB8
Neuron navigator 1 OS=Homo sapiens OX=9606 GN=NAV1 PE=1 SV=2	-0.445803	1.02942e-05	0.000130985	NAV1
Group XV phospholipase A2 OS=Homo sapiens OX=9606 GN=PLA2G15 PE=1 SV=2	0.519156	1.03352e-05	0.000131296	PLA2G15
Centrosomal protein of 112 kDa OS=Homo sapiens OX=9606 GN=CEP112 PE=1 SV=2	0.612217	1.04021e-05	0.000131932	CEP112
UMP-CMP kinase 2, mitochondrial OS=Homo sapiens OX=9606 GN=CMPK2 PE=1 SV=3	-0.771606	1.04691e-05	0.000132569	CMPK2
Peroxisome assembly factor 2 OS=Homo sapiens OX=9606 GN=PEX6 PE=1 SV=2	0.468428	1.0623e-05	0.000134302	PEX6
Upstream stimulatory factor 2 OS=Homo sapiens OX=9606 GN=USF2 PE=1 SV=1	0.514567	1.07182e-05	0.000134947	USF2
Four and a half LIM domains protein 3 OS=Homo sapiens OX=9606 GN=FHL3 PE=1 SV=4	0.637238	1.07234e-05	0.000134947	FHL3
Histone deacetylase complex subunit SAP30 OS=Homo sapiens OX=9606 GN=SAP30 PE=1 SV=1	-0.61525	1.07253e-05	0.000134947	SAP30
Cytoplasmic dynein 2 heavy chain 1 OS=Homo sapiens OX=9606 GN=DYNC2H1 PE=1 SV=4	0.557932	1.07765e-05	0.000135366	DYNC2H1
SAM and SH3 domain-containing protein 1 OS=Homo sapiens OX=9606 GN=SASH1 PE=1 SV=3	0.539346	1.07961e-05	0.000135366	SASH1
AP-3 complex subunit sigma-2 OS=Homo sapiens OX=9606 GN=AP3S2 PE=2 SV=1	-0.540623	1.081e-05	0.000135366	AP3S2
LIM domain-containing protein 1 OS=Homo sapiens OX=9606 GN=LIMD1 PE=1 SV=1	0.588111	1.08616e-05	0.000135796	LIMD1
Cell surface glycoprotein MUC18 OS=Homo sapiens OX=9606 GN=MCAM PE=1 SV=2	0.492149	1.09302e-05	0.000136437	MCAM
Terminal uridylyltransferase 4 OS=Homo sapiens OX=9606 GN=TUT4 PE=1 SV=3	0.493663	1.09777e-05	0.000136814	ZCCHC11
ETS-related transcription factor Elf-1 OS=Homo sapiens OX=9606 GN=ELF1 PE=1 SV=2	-0.505038	1.10227e-05	0.000137158	ELF1
Cleft lip and palate transmembrane protein 1 OS=Homo sapiens OX=9606 GN=CLPTM1 PE=1 SV=1	-0.410712	1.12561e-05	0.000139841	CLPTM1
AT-hook DNA-binding motif-containing protein 1 OS=Homo sapiens OX=9606 GN=AHDC1 PE=1 SV=1	-0.5961	1.1277e-05	0.000139881	AHDC1
Diamine acetyltransferase 2 OS=Homo sapiens OX=9606 GN=SAT2 PE=1 SV=1	0.415037	1.13235e-05	0.000140237	SAT2
Actin filament-associated protein 1 OS=Homo sapiens OX=9606 GN=AFAP1 PE=1 SV=2	-0.544709	1.13582e-05	0.000140336	AFAP1
Lysophospholipid acyltransferase LPCAT4 OS=Homo sapiens OX=9606 GN=LPCAT4 PE=1 SV=1	-0.455698	1.1367e-05	0.000140336	LPCAT4
Cyclin-dependent kinase 17 OS=Homo sapiens OX=9606 GN=CDK17 PE=1 SV=2	-0.529384	1.15671e-05	0.000142543	CDK17
Peptidyl-glycine alpha-amidating monooxygenase OS=Homo sapiens OX=9606 GN=PAM PE=1 SV=2	0.539551	1.15988e-05	0.000142543	PAM
Tubulin alpha-4A chain OS=Homo sapiens OX=9606 GN=TUBA4A PE=1 SV=1	0.482219	1.16095e-05	0.000142543	TUBA4A
Heat shock protein beta-8 OS=Homo sapiens OX=9606 GN=HSPB8 PE=1 SV=1	-0.612741	1.16181e-05	0.000142543	HSPB8
KAT8 regulatory NSL complex subunit 1 OS=Homo sapiens OX=9606 GN=KANSL1 PE=1 SV=2	-0.498813	1.1681e-05	0.000143092	KANSL1
Glycoprotein-N-acetylgalactosamine 3-beta-galactosyltransferase 1 OS=Homo sapiens OX=9606 GN=C1GALT1 PE=1 SV=1	-0.565699	1.17423e-05	0.00014362	C1GALT1
D-glucuronyl C5-epimerase OS=Homo sapiens OX=9606 GN=GLCE PE=1 SV=3	-0.456743	1.18602e-05	0.000144838	GLCE
UBA-like domain-containing protein 2 OS=Homo sapiens OX=9606 GN=UBALD2 PE=1 SV=1	0.45432	1.19086e-05	0.000145039	UBALD2
Probable palmitoyltransferase ZDHHC14 OS=Homo sapiens OX=9606 GN=ZDHHC14 PE=1 SV=1	-0.748619	1.19135e-05	0.000145039	ZDHHC14
Glutathione S-transferase A4 OS=Homo sapiens OX=9606 GN=GSTA4 PE=1 SV=1	0.488961	1.20024e-05	0.000145897	GSTA4
Ankyrin repeat domain-containing protein 9 OS=Homo sapiens OX=9606 GN=ANKRD9 PE=2 SV=1	-0.505787	1.20264e-05	0.000145964	ANKRD9
Citramalyl-CoA lyase, mitochondrial OS=Homo sapiens OX=9606 GN=CLYBL PE=1 SV=2	-0.479656	1.2245e-05	0.000148388	CLYBL
Frizzled-6 OS=Homo sapiens OX=9606 GN=FZD6 PE=1 SV=2	0.567588	1.2275e-05	0.000148524	FZD6
Ankyrin repeat domain-containing protein SOWAHC OS=Homo sapiens OX=9606 GN=SOWAHC PE=1 SV=1	-0.553176	1.24904e-05	0.000150898	SOWAHC
UHRF1-binding protein 1 OS=Homo sapiens OX=9606 GN=UHRF1BP1 PE=1 SV=1	-0.494535	1.25628e-05	0.000151184	UHRF1BP1
UDP-glucose 6-dehydrogenase OS=Homo sapiens OX=9606 GN=UGDH PE=1 SV=1	0.574087	1.25669e-05	0.000151184	UGDH
Afadin OS=Homo sapiens OX=9606 GN=AFDN PE=1 SV=3	0.543423	1.25883e-05	0.000151184	MLLT4
Amyloid-like protein 2 OS=Homo sapiens OX=9606 GN=APLP2 PE=1 SV=2	-0.568125	1.25993e-05	0.000151184	APLP2
Pregnancy zone protein OS=Homo sapiens OX=9606 GN=PZP PE=1 SV=4	0.61417	1.26099e-05	0.000151184	PZP
Bcl-2 homologous antagonist/killer OS=Homo sapiens OX=9606 GN=BAK1 PE=1 SV=1	0.426221	1.28138e-05	0.000153396	BAK1
Peripheral plasma membrane protein CASK OS=Homo sapiens OX=9606 GN=CASK PE=1 SV=3	0.458076	1.29265e-05	0.000154511	CASK
Protein C-ets-1 OS=Homo sapiens OX=9606 GN=ETS1 PE=1 SV=1	0.435417	1.29833e-05	0.000154955	ETS1
Tubulin polymerization-promoting protein OS=Homo sapiens OX=9606 GN=TPPP PE=1 SV=1	0.538676	1.33197e-05	0.000158729	TPPP
Delta(14)-sterol reductase OS=Homo sapiens OX=9606 GN=LBR PE=1 SV=2	-0.540917	1.34709e-05	0.000160289	LBR
Transport and Golgi organization protein 2 homolog OS=Homo sapiens OX=9606 GN=TANGO2 PE=1 SV=1	0.621974	1.36927e-05	0.000162683	TANGO2
Myotubularin-related protein 10 OS=Homo sapiens OX=9606 GN=MTMR10 PE=1 SV=3	0.465726	1.38562e-05	0.000164372	MTMR10
Zinc transporter ZIP14 OS=Homo sapiens OX=9606 GN=SLC39A14 PE=1 SV=3	-0.526712	1.38765e-05	0.000164372	SLC39A14
INO80 complex subunit D OS=Homo sapiens OX=9606 GN=INO80D PE=1 SV=2	-0.521123	1.40274e-05	0.00016591	INO80D
Formin-binding protein 1-like OS=Homo sapiens OX=9606 GN=FNBP1L PE=1 SV=3	0.5437	1.40757e-05	0.000166233	FNBP1L
Microtubule-associated tumor suppressor 1 OS=Homo sapiens OX=9606 GN=MTUS1 PE=1 SV=2	0.511865	1.40989e-05	0.000166257	MTUS1
Immunoglobulin superfamily member 3 OS=Homo sapiens OX=9606 GN=IGSF3 PE=2 SV=3	0.497306	1.43294e-05	0.000168723	IGSF3
Zinc finger protein 609 OS=Homo sapiens OX=9606 GN=ZNF609 PE=1 SV=2	-0.444393	1.44306e-05	0.000169662	ZNF609
GPI ethanolamine phosphate transferase 3 OS=Homo sapiens OX=9606 GN=PIGO PE=1 SV=3	-0.497726	1.44966e-05	0.000170184	PIGO
1-acylglycerol-3-phosphate O-acyltransferase ABHD5 OS=Homo sapiens OX=9606 GN=ABHD5 PE=1 SV=1	0.642319	1.45887e-05	0.000170759	ABHD5
Sialate O-acetylesterase OS=Homo sapiens OX=9606 GN=SIAE PE=1 SV=1	0.513099	1.46016e-05	0.000170759	SIAE
Serine/arginine-rich splicing factor 8 OS=Homo sapiens OX=9606 GN=SRSF8 PE=1 SV=1	0.469228	1.46105e-05	0.000170759	SRSF8
Beta-secretase 2 OS=Homo sapiens OX=9606 GN=BACE2 PE=1 SV=1	-0.434332	1.46473e-05	0.000170936	BACE2
Low-density lipoprotein receptor-related protein 8 OS=Homo sapiens OX=9606 GN=LRP8 PE=1 SV=4	-0.560327	1.48474e-05	0.000173015	LRP8
Ribosomal protein S6 kinase alpha-1 OS=Homo sapiens OX=9606 GN=RPS6KA1 PE=1 SV=2	-0.492091	1.49179e-05	0.00017358	RPS6KA1
Ras-related protein Rab-3D OS=Homo sapiens OX=9606 GN=RAB3D PE=1 SV=1	-0.490383	1.50374e-05	0.000174713	RAB3D
Annexin A2 OS=Homo sapiens OX=9606 GN=ANXA2 PE=1 SV=2	1.32159	1.51613e-05	0.000175893	ANXA2
Intraflagellar transport protein 22 homolog OS=Homo sapiens OX=9606 GN=IFT22 PE=1 SV=1	0.649952	1.53079e-05	0.000177334	RABL5
Hypoxia-inducible factor 1-alpha inhibitor OS=Homo sapiens OX=9606 GN=HIF1AN PE=1 SV=2	0.53644	1.54296e-05	0.000178481	HIF1AN
WD repeat-containing protein 91 OS=Homo sapiens OX=9606 GN=WDR91 PE=1 SV=2	0.49892	1.54959e-05	0.000178837	WDR91
BLOC-1-related complex subunit 6 OS=Homo sapiens OX=9606 GN=BORCS6 PE=1 SV=2	0.473439	1.55057e-05	0.000178837	C17orf59
Carbonyl reductase [NADPH] 1 OS=Homo sapiens OX=9606 GN=CBR1 PE=1 SV=3	0.568216	1.55494e-05	0.000178896	CBR1
Microfibrillar-associated protein 3-like OS=Homo sapiens OX=9606 GN=MFAP3L PE=1 SV=3	-0.478124	1.55562e-05	0.000178896	MFAP3L
Adenosine deaminase-like protein OS=Homo sapiens OX=9606 GN=ADAL PE=2 SV=2	0.533913	1.58054e-05	0.000181396	ADAL
Leucine-rich repeat-containing protein 58 OS=Homo sapiens OX=9606 GN=LRRC58 PE=1 SV=2	0.70069	1.58195e-05	0.000181396	LRRC58
Immunoglobulin superfamily member 8 OS=Homo sapiens OX=9606 GN=IGSF8 PE=1 SV=1	0.610552	1.59425e-05	0.000182407	IGSF8
Protein lifeguard 3 OS=Homo sapiens OX=9606 GN=TMBIM1 PE=1 SV=2	0.505681	1.59649e-05	0.000182407	TMBIM1
Sorting nexin-30 OS=Homo sapiens OX=9606 GN=SNX30 PE=1 SV=1	0.48133	1.59771e-05	0.000182407	SNX30
Ras-related protein Rap-2a OS=Homo sapiens OX=9606 GN=RAP2A PE=1 SV=1	0.60855	1.6073e-05	0.000183237	RAP2A
Septin-8 OS=Homo sapiens OX=9606 GN=SEPTIN8 PE=1 SV=4	0.556475	1.6174e-05	0.000184123	44082
Protein LBH OS=Homo sapiens OX=9606 GN=LBH PE=1 SV=1	-0.731648	1.62017e-05	0.000184171	LBH
Fibroblast growth factor receptor 1 OS=Homo sapiens OX=9606 GN=FGFR1 PE=1 SV=3	-0.578144	1.62907e-05	0.000184917	FGFR1
Stromal membrane-associated protein 1 OS=Homo sapiens OX=9606 GN=SMAP1 PE=1 SV=2	0.632399	1.64932e-05	0.000186946	SMAP1
Lamina-associated polypeptide 2, isoform alpha OS=Homo sapiens OX=9606 GN=TMPO PE=1 SV=2	-0.538588	1.65273e-05	0.000187064	TMPO
2-hydroxyacyl-CoA lyase 1 OS=Homo sapiens OX=9606 GN=HACL1 PE=1 SV=2	0.549172	1.66925e-05	0.00018845	HACL1
Atlastin-1 OS=Homo sapiens OX=9606 GN=ATL1 PE=1 SV=1	0.521967	1.66975e-05	0.00018845	ATL1
Protein RFT1 homolog OS=Homo sapiens OX=9606 GN=RFT1 PE=1 SV=1	-0.411646	1.67447e-05	0.000188713	RFT1
Lysine-specific demethylase 2B OS=Homo sapiens OX=9606 GN=KDM2B PE=1 SV=1	-0.442564	1.6923e-05	0.000190451	KDM2B
Melanoma-associated antigen D2 OS=Homo sapiens OX=9606 GN=MAGED2 PE=1 SV=2	0.509161	1.70789e-05	0.000191931	MAGED2
WD repeat domain phosphoinositide-interacting protein 1 OS=Homo sapiens OX=9606 GN=WIPI1 PE=1 SV=3	0.524906	1.73691e-05	0.000194816	WIPI1
Metal-response element-binding transcription factor 2 OS=Homo sapiens OX=9606 GN=MTF2 PE=1 SV=3	-0.513622	1.7385e-05	0.000194816	MTF2
Phosphatidylinositol N-acetylglucosaminyltransferase subunit A OS=Homo sapiens OX=9606 GN=PIGA PE=1 SV=1	0.609033	1.7427e-05	0.000194946	PIGA
Caveolin-1 OS=Homo sapiens OX=9606 GN=CAV1 PE=1 SV=4	4.21081	1.74461e-05	0.000194946	CAV1
Protein AHNAK2 OS=Homo sapiens OX=9606 GN=AHNAK2 PE=1 SV=2	-0.51323	1.74728e-05	0.000194969	AHNAK2
Ras-related protein M-Ras OS=Homo sapiens OX=9606 GN=MRAS PE=1 SV=2	0.483857	1.75662e-05	0.000195735	MRAS
Protein-tyrosine sulfotransferase 2 OS=Homo sapiens OX=9606 GN=TPST2 PE=1 SV=1	-0.59733	1.77134e-05	0.000197096	TPST2
Acidic leucine-rich nuclear phosphoprotein 32 family member E OS=Homo sapiens OX=9606 GN=ANP32E PE=1 SV=1	-0.403323	1.77961e-05	0.000197737	ANP32E
Ecto-NOX disulfide-thiol exchanger 2 OS=Homo sapiens OX=9606 GN=ENOX2 PE=1 SV=2	-0.673158	1.78662e-05	0.000198087	ENOX2
PRKCA-binding protein OS=Homo sapiens OX=9606 GN=PICK1 PE=1 SV=2	0.60909	1.7888e-05	0.000198087	PICK1
Vacuolar protein sorting-associated protein 8 homolog OS=Homo sapiens OX=9606 GN=VPS8 PE=1 SV=3	0.461235	1.79029e-05	0.000198087	VPS8
FYVE and coiled-coil domain-containing protein 1 OS=Homo sapiens OX=9606 GN=FYCO1 PE=1 SV=3	0.468574	1.80179e-05	0.00019908	FYCO1
Phosphoglucomutase-2 OS=Homo sapiens OX=9606 GN=PGM2 PE=1 SV=4	1.00082	1.81599e-05	0.000200368	PGM2
Tetratricopeptide repeat protein 21B OS=Homo sapiens OX=9606 GN=TTC21B PE=1 SV=2	0.576921	1.8274e-05	0.000201346	TTC21B
Cytosolic endo-beta-N-acetylglucosaminidase OS=Homo sapiens OX=9606 GN=ENGASE PE=1 SV=1	0.414614	1.83431e-05	0.000201825	ENGASE
DNA repair and recombination protein RAD54-like OS=Homo sapiens OX=9606 GN=RAD54L PE=1 SV=2	-0.566642	1.83717e-05	0.000201858	RAD54L
Serine/threonine-protein phosphatase 2A 56 kDa regulatory subunit beta isoform OS=Homo sapiens OX=9606 GN=PPP2R5B PE=1 SV=1	0.782426	1.89571e-05	0.000207667	PPP2R5B
CD320 antigen OS=Homo sapiens OX=9606 GN=CD320 PE=1 SV=1	-0.50882	1.8969e-05	0.000207667	CD320
Cofilin-2 OS=Homo sapiens OX=9606 GN=CFL2 PE=1 SV=1	0.531263	1.89922e-05	0.000207667	CFL2
Iron-responsive element-binding protein 2 OS=Homo sapiens OX=9606 GN=IREB2 PE=1 SV=4	-0.473084	1.90057e-05	0.000207667	IREB2
Transmembrane protein 35B OS=Homo sapiens OX=9606 GN=TMEM35B PE=1 SV=1	-0.408355	1.91995e-05	0.000209495	ZMYM6NB
LysM and putative peptidoglycan-binding domain-containing protein 4 OS=Homo sapiens OX=9606 GN=LYSMD4 PE=2 SV=2	0.689753	1.92603e-05	0.000209868	LYSMD4
Phosphatidate phosphatase LPIN1 OS=Homo sapiens OX=9606 GN=LPIN1 PE=1 SV=2	0.605933	1.93286e-05	0.000210322	LPIN1
Rho GTPase-activating protein 18 OS=Homo sapiens OX=9606 GN=ARHGAP18 PE=1 SV=3	0.554639	1.93852e-05	0.000210648	ARHGAP18
Ena/VASP-like protein OS=Homo sapiens OX=9606 GN=EVL PE=1 SV=2	0.591366	1.96725e-05	0.000213475	EVL
DnaJ homolog subfamily C member 9 OS=Homo sapiens OX=9606 GN=DNAJC9 PE=1 SV=1	-0.398052	1.98098e-05	0.00021467	DNAJC9
Pleckstrin homology domain-containing family H member 1 OS=Homo sapiens OX=9606 GN=PLEKHH1 PE=2 SV=2	0.414686	2.00129e-05	0.000216573	PLEKHH1
Fanconi anemia group D2 protein OS=Homo sapiens OX=9606 GN=FANCD2 PE=1 SV=2	-0.569062	2.0297e-05	0.000219155	FANCD2
Zinc-alpha-2-glycoprotein OS=Homo sapiens OX=9606 GN=AZGP1 PE=1 SV=2	1.14074	2.03345e-05	0.000219155	AZGP1
Phosphoserine phosphatase OS=Homo sapiens OX=9606 GN=PSPH PE=1 SV=2	-0.729912	2.03348e-05	0.000219155	PSPH
Dehydrogenase/reductase SDR family member 7 OS=Homo sapiens OX=9606 GN=DHRS7 PE=1 SV=1	0.425092	2.04849e-05	0.000220471	DHRS7
eIF-2-alpha kinase GCN2 OS=Homo sapiens OX=9606 GN=EIF2AK4 PE=1 SV=3	0.474225	2.06691e-05	0.00022215	EIF2AK4
Extracellular glycoprotein lacritin OS=Homo sapiens OX=9606 GN=LACRT PE=1 SV=1	2.35116	2.10042e-05	0.000225445	LACRT
Ral GTPase-activating protein subunit alpha-2 OS=Homo sapiens OX=9606 GN=RALGAPA2 PE=1 SV=2	0.548325	2.12015e-05	0.000227253	RALGAPA2
Ethanolamine kinase 2 OS=Homo sapiens OX=9606 GN=ETNK2 PE=2 SV=3	-0.423934	2.12342e-05	0.000227296	ETNK2
Cytochrome c oxidase assembly protein COX19 OS=Homo sapiens OX=9606 GN=COX19 PE=1 SV=1	-0.638769	2.14429e-05	0.000229054	COX19
Inactive tyrosine-protein kinase PRAG1 OS=Homo sapiens OX=9606 GN=PRAG1 PE=1 SV=4	-0.562545	2.14566e-05	0.000229054	PRAG1
Outer dense fiber protein 2 OS=Homo sapiens OX=9606 GN=ODF2 PE=1 SV=1	0.430551	2.16618e-05	0.000230932	ODF2
Methyltransferase-like protein 25 OS=Homo sapiens OX=9606 GN=METTL25 PE=2 SV=2	0.496779	2.17157e-05	0.000231195	METTL25
Mitotic spindle assembly checkpoint protein MAD2B OS=Homo sapiens OX=9606 GN=MAD2L2 PE=1 SV=2	-0.425861	2.19623e-05	0.000233505	MAD2L2
Signal peptidase complex catalytic subunit SEC11C OS=Homo sapiens OX=9606 GN=SEC11C PE=1 SV=3	0.398683	2.20609e-05	0.000234238	SEC11C
Cadherin-2 OS=Homo sapiens OX=9606 GN=CDH2 PE=1 SV=4	0.591288	2.20972e-05	0.000234308	CDH2
Oligoribonuclease, mitochondrial OS=Homo sapiens OX=9606 GN=REXO2 PE=1 SV=3	0.463592	2.22213e-05	0.000235308	REXO2
Calponin-3 OS=Homo sapiens OX=9606 GN=CNN3 PE=1 SV=1	0.73129	2.23723e-05	0.000236275	CNN3
Metalloproteinase inhibitor 2 OS=Homo sapiens OX=9606 GN=TIMP2 PE=1 SV=2	-0.546092	2.23726e-05	0.000236275	TIMP2
UPF0500 protein C1orf216 OS=Homo sapiens OX=9606 GN=C1orf216 PE=1 SV=1	0.472626	2.24187e-05	0.000236445	C1orf216
Histone H2B type 3-B OS=Homo sapiens OX=9606 GN=HIST3H2BB PE=1 SV=3	-0.483558	2.24559e-05	0.000236522	HIST3H2BB
CDP-diacylglycerol--inositol 3-phosphatidyltransferase OS=Homo sapiens OX=9606 GN=CDIPT PE=1 SV=1	0.451695	2.26025e-05	0.000237748	CDIPT
Tumor protein D52 OS=Homo sapiens OX=9606 GN=TPD52 PE=1 SV=2	2.52041	2.27044e-05	0.000238502	TPD52
DmX-like protein 1 OS=Homo sapiens OX=9606 GN=DMXL1 PE=1 SV=3	0.44959	2.27789e-05	0.000238967	DMXL1
Arf-GAP with SH3 domain, ANK repeat and PH domain-containing protein 1 OS=Homo sapiens OX=9606 GN=ASAP1 PE=1 SV=4	-0.455245	2.29816e-05	0.000240773	ASAP1
N-acetyltransferase ESCO1 OS=Homo sapiens OX=9606 GN=ESCO1 PE=1 SV=3	-0.448871	2.30321e-05	0.000240981	ESCO1
Ras-related protein Rab-27A OS=Homo sapiens OX=9606 GN=RAB27A PE=1 SV=3	0.414172	2.3419e-05	0.000244589	RAB27A
High mobility group nucleosome-binding domain-containing protein 3 OS=Homo sapiens OX=9606 GN=HMGN3 PE=1 SV=2	0.491375	2.34389e-05	0.000244589	HMGN3
Cholinephosphotransferase 1 OS=Homo sapiens OX=9606 GN=CHPT1 PE=1 SV=1	-0.481228	2.37375e-05	0.000247084	CHPT1
Chitobiosyldiphosphodolichol beta-mannosyltransferase OS=Homo sapiens OX=9606 GN=ALG1 PE=1 SV=2	-0.413284	2.37702e-05	0.000247084	ALG1
Protein mono-ADP-ribosyltransferase PARP10 OS=Homo sapiens OX=9606 GN=PARP10 PE=1 SV=2	0.371343	2.37719e-05	0.000247084	PARP10
Elongation of very long chain fatty acids protein 5 OS=Homo sapiens OX=9606 GN=ELOVL5 PE=1 SV=1	-0.510467	2.38584e-05	0.000247657	ELOVL5
Telomere-associated protein RIF1 OS=Homo sapiens OX=9606 GN=RIF1 PE=1 SV=2	-0.462525	2.39051e-05	0.000247815	RIF1
Cytochrome P450 4V2 OS=Homo sapiens OX=9606 GN=CYP4V2 PE=1 SV=2	-0.644525	2.39854e-05	0.000248322	CYP4V2
Rho GTPase-activating protein 11A OS=Homo sapiens OX=9606 GN=ARHGAP11A PE=1 SV=2	-0.538324	2.42315e-05	0.000250217	ARHGAP11A
Serpin B6 OS=Homo sapiens OX=9606 GN=SERPINB6 PE=1 SV=3	0.986546	2.42915e-05	0.000250217	SERPINB6
Reticulophagy regulator 1 OS=Homo sapiens OX=9606 GN=RETREG1 PE=1 SV=1	-0.462732	2.43013e-05	0.000250217	FAM134B
Mitochondrial dicarboxylate carrier OS=Homo sapiens OX=9606 GN=SLC25A10 PE=1 SV=2	-0.569429	2.43446e-05	0.000250217	SLC25A10
Ras guanyl-releasing protein 3 OS=Homo sapiens OX=9606 GN=RASGRP3 PE=1 SV=1	-0.415531	2.43596e-05	0.000250217	RASGRP3
Serine/threonine-protein kinase 11-interacting protein OS=Homo sapiens OX=9606 GN=STK11IP PE=1 SV=4	0.455065	2.43615e-05	0.000250217	STK11IP
Paraneoplastic antigen Ma2 OS=Homo sapiens OX=9606 GN=PNMA2 PE=1 SV=2	0.519865	2.43906e-05	0.000250217	PNMA2
Heat shock protein beta-1 OS=Homo sapiens OX=9606 GN=HSPB1 PE=1 SV=2	0.584763	2.44721e-05	0.000250357	HSPB1
Proliferation marker protein Ki-67 OS=Homo sapiens OX=9606 GN=MKI67 PE=1 SV=2	-0.59462	2.44881e-05	0.000250357	MKI67
Prolyl 3-hydroxylase 3 OS=Homo sapiens OX=9606 GN=P3H3 PE=1 SV=1	-0.522383	2.44994e-05	0.000250357	LEPREL2
tRNA pseudouridine synthase-like 1 OS=Homo sapiens OX=9606 GN=PUSL1 PE=1 SV=1	-0.42025	2.46039e-05	0.0002511	PUSL1
Peroxisomal leader peptide-processing protease OS=Homo sapiens OX=9606 GN=TYSND1 PE=1 SV=3	-0.444237	2.49788e-05	0.000254253	TYSND1
Cystatin-S OS=Homo sapiens OX=9606 GN=CST4 PE=1 SV=3	2.20161	2.50075e-05	0.000254253	CST4
Claudin domain-containing protein 1 OS=Homo sapiens OX=9606 GN=CLDND1 PE=1 SV=1	0.419378	2.50096e-05	0.000254253	CLDND1
Phosphatidylinositide phosphatase SAC2 OS=Homo sapiens OX=9606 GN=INPP5F PE=1 SV=3	-0.478497	2.51472e-05	0.000255324	INPP5F
PDZ and LIM domain protein 2 OS=Homo sapiens OX=9606 GN=PDLIM2 PE=1 SV=1	0.548804	2.54763e-05	0.000258332	PDLIM2
E3 ubiquitin-protein ligase UHRF1 OS=Homo sapiens OX=9606 GN=UHRF1 PE=1 SV=1	-0.515854	2.56281e-05	0.000259424	UHRF1
Zinc finger protein ZFPM1 OS=Homo sapiens OX=9606 GN=ZFPM1 PE=1 SV=2	0.516311	2.56497e-05	0.000259424	ZFPM1
DDB1- and CUL4-associated factor 5 OS=Homo sapiens OX=9606 GN=DCAF5 PE=1 SV=2	0.40341	2.57202e-05	0.000259803	DCAF5
KAT8 regulatory NSL complex subunit 3 OS=Homo sapiens OX=9606 GN=KANSL3 PE=1 SV=2	-0.496986	2.5799e-05	0.000260267	KANSL3
Protein FAM222B OS=Homo sapiens OX=9606 GN=FAM222B PE=2 SV=1	-0.461077	2.6144e-05	0.00026341	FAM222B
Equilibrative nucleoside transporter 1 OS=Homo sapiens OX=9606 GN=SLC29A1 PE=1 SV=3	-0.535422	2.63181e-05	0.000264826	SLC29A1
Calpain-2 catalytic subunit OS=Homo sapiens OX=9606 GN=CAPN2 PE=1 SV=6	-0.388593	2.67593e-05	0.000268923	CAPN2
Tripartite motif-containing protein 5 OS=Homo sapiens OX=9606 GN=TRIM5 PE=1 SV=1	0.51428	2.68892e-05	0.000269884	TRIM5
Heparan-alpha-glucosaminide N-acetyltransferase OS=Homo sapiens OX=9606 GN=HGSNAT PE=1 SV=2	0.40996	2.72107e-05	0.000272544	HGSNAT
TBC1 domain family member 2B OS=Homo sapiens OX=9606 GN=TBC1D2B PE=1 SV=2	-0.448873	2.72234e-05	0.000272544	TBC1D2B
Glycogen debranching enzyme OS=Homo sapiens OX=9606 GN=AGL PE=1 SV=3	0.911455	2.74634e-05	0.000274599	AGL
Probable lysosomal cobalamin transporter OS=Homo sapiens OX=9606 GN=LMBRD1 PE=1 SV=1	0.410162	2.75691e-05	0.000275307	LMBRD1
SOSS complex subunit B1 OS=Homo sapiens OX=9606 GN=NABP2 PE=1 SV=1	-0.401989	2.76322e-05	0.000275399	NABP2
G-rich sequence factor 1 OS=Homo sapiens OX=9606 GN=GRSF1 PE=1 SV=3	-0.462422	2.76481e-05	0.000275399	GRSF1
Maestro heat-like repeat-containing protein family member 1 OS=Homo sapiens OX=9606 GN=MROH1 PE=2 SV=3	0.499437	2.81837e-05	0.000280379	MROH1
Pachytene checkpoint protein 2 homolog OS=Homo sapiens OX=9606 GN=TRIP13 PE=1 SV=2	-0.385709	2.83284e-05	0.000281464	TRIP13
Melanophilin OS=Homo sapiens OX=9606 GN=MLPH PE=1 SV=1	0.478809	2.85278e-05	0.000282961	MLPH
UDP-galactose translocator OS=Homo sapiens OX=9606 GN=SLC35A2 PE=1 SV=1	-0.521736	2.85611e-05	0.000282961	SLC35A2
Low-density lipoprotein receptor-related protein 12 OS=Homo sapiens OX=9606 GN=LRP12 PE=1 SV=1	0.709724	2.85866e-05	0.000282961	LRP12
E3 ubiquitin-protein ligase NRDP1 OS=Homo sapiens OX=9606 GN=RNF41 PE=1 SV=2	1.29053	2.86799e-05	0.000283529	RNF41
Acyl-CoA dehydrogenase family member 11 OS=Homo sapiens OX=9606 GN=ACAD11 PE=1 SV=3	-0.438886	2.91974e-05	0.000288283	ACAD11
Serine/threonine-protein kinase DCLK1 OS=Homo sapiens OX=9606 GN=DCLK1 PE=1 SV=2	0.408936	2.93146e-05	0.00028878	DCLK1
RING finger protein 141 OS=Homo sapiens OX=9606 GN=RNF141 PE=1 SV=1	0.656469	2.9321e-05	0.00028878	RNF141
Myosin phosphatase Rho-interacting protein OS=Homo sapiens OX=9606 GN=MPRIP PE=1 SV=3	0.454806	2.93834e-05	0.000289034	MPRIP
Dystrobrevin alpha OS=Homo sapiens OX=9606 GN=DTNA PE=1 SV=2	0.443266	2.94732e-05	0.000289314	DTNA
Fructose-2,6-bisphosphatase TIGAR OS=Homo sapiens OX=9606 GN=TIGAR PE=1 SV=1	0.500447	2.94851e-05	0.000289314	C12orf5
GAS2-like protein 3 OS=Homo sapiens OX=9606 GN=GAS2L3 PE=1 SV=1	-0.416503	2.95593e-05	0.000289681	GAS2L3
Sodium channel and clathrin linker 1 OS=Homo sapiens OX=9606 GN=SCLT1 PE=1 SV=2	0.527846	2.99147e-05	0.0002928	SCLT1
Unconventional myosin-Id OS=Homo sapiens OX=9606 GN=MYO1D PE=1 SV=2	0.436296	3.00385e-05	0.000293648	MYO1D
GDP-fucose protein O-fucosyltransferase 1 OS=Homo sapiens OX=9606 GN=POFUT1 PE=1 SV=1	-0.456087	3.02513e-05	0.000295014	POFUT1
Lactotransferrin OS=Homo sapiens OX=9606 GN=LTF PE=1 SV=6	1.31219	3.02531e-05	0.000295014	LTF
cAMP-dependent protein kinase type II-beta regulatory subunit OS=Homo sapiens OX=9606 GN=PRKAR2B PE=1 SV=3	0.568322	3.03338e-05	0.000295436	PRKAR2B
Protein ITPRID2 OS=Homo sapiens OX=9606 GN=ITPRID2 PE=1 SV=3	0.498232	3.11288e-05	0.000302805	SSFA2
Sulfhydryl oxidase 2 OS=Homo sapiens OX=9606 GN=QSOX2 PE=1 SV=3	-0.468675	3.12007e-05	0.000303131	QSOX2
Condensin complex subunit 1 OS=Homo sapiens OX=9606 GN=NCAPD2 PE=1 SV=3	-0.382289	3.13644e-05	0.000303835	NCAPD2
Kinesin-like protein KIF3A OS=Homo sapiens OX=9606 GN=KIF3A PE=1 SV=4	0.465655	3.13804e-05	0.000303835	KIF3A
Queuine tRNA-ribosyltransferase accessory subunit 2 OS=Homo sapiens OX=9606 GN=QTRT2 PE=1 SV=1	-0.40808	3.14262e-05	0.000303835	QTRTD1
Transmembrane protein 209 OS=Homo sapiens OX=9606 GN=TMEM209 PE=1 SV=2	-0.425145	3.14272e-05	0.000303835	TMEM209
Transmembrane protein 165 OS=Homo sapiens OX=9606 GN=TMEM165 PE=1 SV=1	-0.453806	3.14939e-05	0.000304107	TMEM165
Ankyrin-2 OS=Homo sapiens OX=9606 GN=ANK2 PE=1 SV=4	0.496589	3.19189e-05	0.000307724	ANK2
Protein kinase C alpha type OS=Homo sapiens OX=9606 GN=PRKCA PE=1 SV=4	0.46444	3.19465e-05	0.000307724	PRKCA
Dihydropyrimidinase-related protein 5 OS=Homo sapiens OX=9606 GN=DPYSL5 PE=1 SV=1	-0.438876	3.21635e-05	0.000308773	DPYSL5
Serine/threonine-protein kinase Nek1 OS=Homo sapiens OX=9606 GN=NEK1 PE=1 SV=2	0.471176	3.21705e-05	0.000308773	NEK1
Toll-interacting protein OS=Homo sapiens OX=9606 GN=TOLLIP PE=1 SV=1	0.419765	3.21991e-05	0.000308773	TOLLIP
Suppressor of tumorigenicity 7 protein OS=Homo sapiens OX=9606 GN=ST7 PE=1 SV=1	0.4057	3.2212e-05	0.000308773	ST7
Rapamycin-insensitive companion of mTOR OS=Homo sapiens OX=9606 GN=RICTOR PE=1 SV=1	0.435289	3.24081e-05	0.000310188	RICTOR
Transcription factor HES-1 OS=Homo sapiens OX=9606 GN=HES1 PE=1 SV=1	-0.36031	3.24415e-05	0.000310188	HES1
Ankyrin repeat domain-containing protein 13A OS=Homo sapiens OX=9606 GN=ANKRD13A PE=1 SV=3	0.482908	3.24775e-05	0.000310188	ANKRD13A
Vang-like protein 1 OS=Homo sapiens OX=9606 GN=VANGL1 PE=1 SV=1	-0.550937	3.28515e-05	0.00031338	VANGL1
POZ-, AT hook-, and zinc finger-containing protein 1 OS=Homo sapiens OX=9606 GN=PATZ1 PE=1 SV=1	-0.422408	3.30074e-05	0.000314487	PATZ1
Leucine-rich repeat and calponin homology domain-containing protein 4 OS=Homo sapiens OX=9606 GN=LRCH4 PE=1 SV=2	0.410591	3.3398e-05	0.000317752	LRCH4
Histone-lysine N-methyltransferase, H3 lysine-36 and H4 lysine-20 specific OS=Homo sapiens OX=9606 GN=NSD1 PE=1 SV=1	-0.500798	3.34306e-05	0.000317752	NSD1
Putative Polycomb group protein ASXL2 OS=Homo sapiens OX=9606 GN=ASXL2 PE=1 SV=1	0.578594	3.41854e-05	0.000324535	ASXL2
Inositol polyphosphate-5-phosphatase A OS=Homo sapiens OX=9606 GN=INPP5A PE=1 SV=1	0.517862	3.44468e-05	0.000326624	INPP5A
Queuosine salvage protein OS=Homo sapiens OX=9606 GN=C9orf64 PE=1 SV=1	0.500427	3.45435e-05	0.000327147	C9orf64
Keratin, type I cytoskeletal 14 OS=Homo sapiens OX=9606 GN=KRT14 PE=1 SV=4	1.06849	3.46648e-05	0.000327902	KRT14
Protein enabled homolog OS=Homo sapiens OX=9606 GN=ENAH PE=1 SV=2	0.444225	3.50029e-05	0.000330704	ENAH
Tight junction protein ZO-2 OS=Homo sapiens OX=9606 GN=TJP2 PE=1 SV=2	0.616643	3.50714e-05	0.000330954	TJP2
Peptidyl-prolyl cis-trans isomerase FKBP5 OS=Homo sapiens OX=9606 GN=FKBP5 PE=1 SV=2	0.51887	3.5292e-05	0.000332638	FKBP5
E3 SUMO-protein ligase CBX4 OS=Homo sapiens OX=9606 GN=CBX4 PE=1 SV=3	-0.42851	3.53487e-05	0.000332775	CBX4
DNA replication licensing factor MCM2 OS=Homo sapiens OX=9606 GN=MCM2 PE=1 SV=4	-0.388856	3.54162e-05	0.000333013	MCM2
Lipoyl synthase, mitochondrial OS=Homo sapiens OX=9606 GN=LIAS PE=1 SV=3	-0.417451	3.55226e-05	0.000333616	LIAS
Huntingtin-interacting protein 1 OS=Homo sapiens OX=9606 GN=HIP1 PE=1 SV=5	-0.400764	3.56705e-05	0.000334608	HIP1
Calcium-binding and coiled-coil domain-containing protein 1 OS=Homo sapiens OX=9606 GN=CALCOCO1 PE=1 SV=2	0.43678	3.57455e-05	0.000334912	CALCOCO1
Myotubularin OS=Homo sapiens OX=9606 GN=MTM1 PE=1 SV=2	0.412615	3.5862e-05	0.000335606	MTM1
Coiled-coil domain-containing protein 51 OS=Homo sapiens OX=9606 GN=CCDC51 PE=1 SV=2	-0.401983	3.604e-05	0.000336871	CCDC51
Starch-binding domain-containing protein 1 OS=Homo sapiens OX=9606 GN=STBD1 PE=1 SV=1	0.493059	3.6354e-05	0.000339404	FAM47E-STBD1
Armadillo repeat-containing X-linked protein 3 OS=Homo sapiens OX=9606 GN=ARMCX3 PE=1 SV=1	0.439301	3.66165e-05	0.000341451	ARMCX3
Glyceraldehyde-3-phosphate dehydrogenase, testis-specific OS=Homo sapiens OX=9606 GN=GAPDHS PE=1 SV=2	0.43288	3.68674e-05	0.000343021	GAPDHS
Condensin complex subunit 3 OS=Homo sapiens OX=9606 GN=NCAPG PE=1 SV=1	-0.351248	3.68719e-05	0.000343021	NCAPG
Lysine-specific histone demethylase 1A OS=Homo sapiens OX=9606 GN=KDM1A PE=1 SV=2	-0.408924	3.71843e-05	0.00034552	KDM1A
Anoctamin-10 OS=Homo sapiens OX=9606 GN=ANO10 PE=1 SV=2	0.432273	3.72863e-05	0.000346061	ANO10
HAUS augmin-like complex subunit 8 OS=Homo sapiens OX=9606 GN=HAUS8 PE=1 SV=3	-0.43228	3.75682e-05	0.000348267	HAUS8
Centrosomal protein of 170 kDa OS=Homo sapiens OX=9606 GN=CEP170 PE=1 SV=1	-0.408846	3.77443e-05	0.000349489	CEP170
BCL-6 corepressor OS=Homo sapiens OX=9606 GN=BCOR PE=1 SV=1	-0.411315	3.79949e-05	0.000351397	BCOR
Mediator of DNA damage checkpoint protein 1 OS=Homo sapiens OX=9606 GN=MDC1 PE=1 SV=3	-0.431821	3.80535e-05	0.000351527	MDC1
Follistatin OS=Homo sapiens OX=9606 GN=FST PE=1 SV=2	-0.440339	3.81812e-05	0.000352294	FST
Ribonucleoside-diphosphate reductase large subunit OS=Homo sapiens OX=9606 GN=RRM1 PE=1 SV=1	-0.443345	3.83254e-05	0.000353058	RRM1
1,4-alpha-glucan-branching enzyme OS=Homo sapiens OX=9606 GN=GBE1 PE=1 SV=3	0.501747	3.83535e-05	0.000353058	GBE1
COMM domain-containing protein 6 OS=Homo sapiens OX=9606 GN=COMMD6 PE=1 SV=1	0.451531	3.84906e-05	0.000353635	COMMD6
2,4-dienoyl-CoA reductase, mitochondrial OS=Homo sapiens OX=9606 GN=DECR1 PE=1 SV=1	0.430678	3.85058e-05	0.000353635	DECR1
[truncated: 7,030 more rows]
